# Supplementary material for: Characterization of the molecular dysfunctions occurring in Aicardi-Goutières syndrome patients with mutations in ADAR1
Source: Genes Dis. 2023 Jul 13;11(3):101028. doi: 10.1016/j.gendis.2023.05.020 (PMC10827400; doi:10.1016/j.gendis.2023.05.020)
Supplement: Table S1 — List of gene expression values calculated by DESeq2. For each gene we report the mean of normalized counts for all samples (baseMean), the log2 fold change: affected vs control (log2FoldChange), the standard error: affected vs control (lfcSE), the Wald statistic: affected vs control (stat), the Wald test p-value: affected vs control (pvalue) and the BH adjusted p-value (padj). In addition, we also report the gene type (lncRNA or protein-coding) and the normalized counts for each sample (AGS107, AGS251, AGS327, AGS93 for affected and C178, C37, C38, C932, C934 for controls). [file mmc1.xlsx]

## Sheet: DEgenes_complete_ft
Gene	Type	baseMean	log2FoldChange	lfcSE	stat	pvalue	padj	AGS107	AGS251	AGS327	AGS93	C178	C37	C38	C932	C934
XIST	lncRNA	1804.38	-12.3335	2.1049	-5.85942	4.64494e-09	9.98343e-07	7955.8	8275.11	3.01984	1.48229	0	0	1.88221	1.07908	1.01224
TOX3	protein_coding	28.5277	-7.95439	2.33529	-3.40617	0.000658808	0.0107993	0	60.0631	4.52977	191.216	0	0	0.941105	0	0
TPD52L1	protein_coding	21.0235	-6.91022	1.33511	-5.17575	2.26993e-07	2.56225e-05	24.9024	82.1618	1.50992	78.5615	1.13496	0	0.941105	0	0
MUC13	protein_coding	108.912	-6.5159	1.82186	-3.57651	0.000348216	0.00678177	0.996094	617.63	0	348.339	3.40488	1.87908	1.88221	0	6.07345
CDH11	protein_coding	15.3644	-6.4426	1.52611	-4.22157	2.42604e-05	0.000988691	96.6211	15.8657	0	23.7167	1.13496	0	0.941105	0	0
MMP16	protein_coding	13.7482	-6.28947	1.36371	-4.61203	3.98758e-06	0.000263988	87.6563	14.7325	3.01984	16.3052	0	0	0.941105	1.07908	0
IGSF1	protein_coding	50.1198	-6.28066	1.6795	-3.73961	0.000184305	0.00432896	0	123.526	6.03969	314.246	1.13496	0	1.88221	3.23725	1.01224
NOL4	protein_coding	93.9439	-6.27597	0.704624	-8.90684	5.25071e-19	1.64767e-15	102.598	299.749	48.3175	380.949	4.53984	1.25272	1.88221	2.15816	4.04897
ATP5F1B	protein_coding	11596.2	-0.872194	0.101189	-8.61947	6.72627e-18	1.17261e-14	16700.5	14548.3	15484.3	15281	9749.31	8003.01	8067.16	8355.33	8176.89
CLU	protein_coding	102.072	-6.25128	1.48914	-4.19793	2.69372e-05	0.00106999	0	129.759	22.6488	751.522	1.13496	3.75816	5.64663	2.15816	2.02448
LINC00641	lncRNA	470.911	1.44214	0.171136	8.42686	3.55063e-17	5.06449e-14	275.918	225.52	203.839	257.919	725.239	582.515	687.948	748.883	530.415
GART	protein_coding	2148.02	-0.868193	0.103708	-8.37153	5.68765e-17	7.4366e-14	2633.67	3121.01	2939.82	2779.3	1492.47	1633.55	1433.3	1587.33	1711.7
DHX9	protein_coding	5703.36	-0.678617	0.0841138	-8.06784	7.1552e-16	8.63577e-13	7794.44	7343	6627.05	7054.23	4257.23	4486.62	4569.07	4532.14	4666.43
CSRNP3	protein_coding	56.4832	-6.24916	0.940181	-6.64676	2.99605e-11	1.38259e-08	109.57	94.0611	7.54961	289.047	0	1.25272	3.76442	1.07908	2.02448
AC093730.1	lncRNA	12.2344	-6.09878	1.4846	-4.10803	3.99047e-05	0.00141333	2.98828	8.49949	13.5893	83.0084	0	0	0	0	2.02448
GJB6	protein_coding	35.5481	-6.06993	1.38815	-4.37268	1.22728e-05	0.000592345	0	112.193	12.0794	189.733	0	0	2.82332	1.07908	2.02448
AGTR2	protein_coding	29.8287	-5.98903	2.13009	-2.81163	0.00492913	0.0426339	0	156.391	3.01984	103.76	3.40488	0	1.88221	0	0
SNX7	protein_coding	26.6101	-5.90723	1.12922	-5.23124	1.68379e-07	2.08021e-05	6.97266	164.324	42.2778	20.7521	2.26992	0	1.88221	0	1.01224
ST6GALNAC3	protein_coding	19.4675	-5.79304	1.35826	-4.26505	1.99861e-05	0.00085913	0.996094	113.327	31.7084	25.199	0	0	0.941105	0	3.03673
RNF217	protein_coding	94.9362	-5.56932	1.37876	-4.03936	5.35971e-05	0.00173033	14.9414	262.918	9.05953	545.484	1.13496	0	7.52884	3.23725	10.1224
SUPT16H	protein_coding	4751.37	-0.674507	0.0922651	-7.31053	2.66087e-13	1.97901e-10	5897.87	6191.6	6097.07	5794.28	3762.39	4023.11	3394.57	4045.48	3556.01
ADGRL2	protein_coding	12.6318	-5.45588	1.65951	-3.28764	0.00101029	0.0144554	13.9453	57.7966	0	38.5396	3.40488	0	0	0	0
EDNRB	protein_coding	36.998	-5.45357	0.969329	-5.62613	1.84299e-08	3.21295e-06	56.7774	238.552	9.05953	19.2698	1.13496	1.25272	3.76442	2.15816	1.01224
HNRNPH2	protein_coding	1054.28	-0.691832	0.0963754	-7.17851	7.04742e-13	4.60725e-10	1328.79	1320.82	1389.13	1310.35	833.061	813.642	833.819	912.903	746.022
KCTD15	protein_coding	65.0319	-5.32025	0.967776	-5.49739	3.85444e-08	6.04762e-06	5.97656	181.323	52.8473	327.587	1.13496	3.75816	6.58774	0	6.07345
ADAM23	protein_coding	62.528	-5.31661	1.14629	-4.6381	3.51629e-06	0.000241977	326.719	168.29	46.8076	4.44688	1.13496	10.6481	4.70553	0	0
HSPA4	protein_coding	4482.54	-0.591654	0.0840133	-7.04238	1.88978e-12	1.11185e-09	5925.76	5598.9	5031.06	5491.89	3629.6	3571.51	3560.2	3674.27	3859.68
CTNNA2	protein_coding	43.4763	-5.23117	1.23472	-4.23672	2.26806e-05	0.000943922	172.324	118.426	87.5755	0	5.6748	0	0	3.23725	4.04897
MAGEF1	protein_coding	403.292	-1.15562	0.167125	-6.9147	4.68845e-12	2.53661e-09	617.578	690.159	560.181	455.064	242.881	260.566	290.802	232.003	280.391
KPNB1	protein_coding	9125.64	-0.539249	0.078687	-6.85309	7.22711e-12	3.77978e-09	11447.1	11105.4	10315.8	11284.7	7092.36	8007.39	7498.73	7553.57	7825.64
AP000866.6	lncRNA	126.705	1.3146	0.193287	6.80131	1.03671e-11	5.24707e-09	64.7461	70.8291	61.9068	80.0438	158.894	169.744	147.754	192.077	194.35
AL096799.1	lncRNA	11.4392	-5.17949	1.70689	-3.03446	0.00240966	0.0262937	0	44.764	0	54.8448	0	1.25272	0	1.07908	1.01224
ARL10	protein_coding	282.545	1.3903	0.208678	6.66243	2.6933e-11	1.28054e-08	121.523	126.359	182.701	167.499	464.199	360.157	316.211	351.781	452.472
FAT1	protein_coding	101.18	-5.17197	0.967361	-5.34647	8.96849e-08	1.21307e-05	17.9297	81.0285	12.0794	769.31	5.6748	8.76905	7.52884	3.23725	5.06121
GAREM1	protein_coding	19.2448	-5.11983	1.0819	-4.73225	2.22043e-06	0.000166862	5.97656	31.7314	12.0794	117.101	2.26992	0	0.941105	1.07908	2.02448
N4BP2L2-IT2	lncRNA	227.222	1.40276	0.21231	6.60713	3.91846e-11	1.74419e-08	134.473	130.892	107.204	99.3136	427.88	261.819	302.095	298.906	282.415
LRMDA	protein_coding	28.643	-5.09104	1.24347	-4.09421	4.23609e-05	0.00148027	1.99219	95.1943	3.01984	148.229	2.26992	0	0.941105	1.07908	5.06121
API5	protein_coding	2607.1	-0.683366	0.103728	-6.58808	4.45552e-11	1.82525e-08	3664.63	2979.36	3291.63	3259.56	2216.58	2060.1	2135.37	1928.32	1928.32
CYP27A1	protein_coding	97.457	-5.08074	0.887072	-5.72754	1.01899e-08	1.90748e-06	4.98047	134.859	93.6152	612.187	7.94472	2.50544	7.52884	5.39541	8.09793
CTNNB1	protein_coding	5048.86	-0.644765	0.0986258	-6.53749	6.2561e-11	2.45396e-08	6294.32	6468.11	6346.2	6145.58	3669.33	4582.45	4213.33	3808.08	3912.31
TAF7	protein_coding	1588.74	-0.849562	0.130614	-6.50437	7.80206e-11	2.98572e-08	1896.56	2443.89	2048.96	2051.49	1257.54	1274.02	1171.68	1167.57	986.936
THY1	protein_coding	103.819	-5.05575	0.801324	-6.30924	2.80403e-10	9.16566e-08	587.695	28.3316	211.389	72.6323	7.94472	2.50544	1.88221	11.8699	10.1224
FILIP1	protein_coding	86.1987	-5.05148	0.550229	-9.18068	4.28376e-20	1.68031e-16	280.899	156.957	60.3969	249.025	5.6748	3.75816	4.70553	3.23725	11.1347
PDE10A	protein_coding	5.773	-5.01512	1.33005	-3.77064	0.000162831	0.00395483	27.8906	10.1994	3.01984	8.89375	0	0	0.941105	0	1.01224
NEDD1	protein_coding	1345.9	-0.670136	0.10538	-6.35921	2.02794e-10	7.13729e-08	1624.63	1515.74	1852.67	1795.06	1145.17	1076.71	1009.81	1061.82	1031.47
AC097376.2	lncRNA	113.966	1.27107	0.201113	6.32014	2.61319e-10	8.91326e-08	65.7422	62.3296	67.9465	59.2917	167.974	151.579	121.403	154.309	175.118
WDFY3	protein_coding	65.9504	-4.97713	1.50766	-3.30122	0.000962653	0.0139845	55.7813	34.5646	7.54961	472.851	9.07968	0	9.41105	4.31633	0
PLAC1	protein_coding	13.5132	-4.91127	1.16142	-4.22867	2.3508e-05	0.000968086	45.8203	52.6969	12.0794	5.92917	2.26992	0	2.82332	0	0
HECTD1	protein_coding	4896.23	-0.556993	0.0885269	-6.29179	3.1382e-10	9.90507e-08	6446.72	5638	5583.69	6154.48	3983.71	3822.05	4026.05	4308.77	4102.62
RCAN1	protein_coding	191.218	-1.09315	0.173767	-6.29089	3.15649e-10	9.90507e-08	288.867	229.486	271.786	294.976	145.275	105.855	138.342	120.857	125.518
GPR157	protein_coding	624.98	1.4267	0.2285	6.24375	4.27192e-10	1.31424e-07	381.504	308.815	315.574	283.118	1158.79	748.501	884.639	558.965	984.911
HELLS	protein_coding	2360.22	0.628988	0.101043	6.22494	4.81732e-10	1.45353e-07	1997.17	1684.03	1907.03	1655.72	2658.08	2958.93	2689.68	2818.56	2872.74
RANBP17	protein_coding	16.8531	-4.84444	1.13874	-4.25421	2.09787e-05	0.000889411	0.996094	87.8281	12.0794	44.4688	0	1.25272	1.88221	2.15816	1.01224
HMGA2	protein_coding	15.8266	-4.83205	1.33561	-3.61787	0.000297042	0.00602923	99.6094	30.5982	6.03969	0	1.13496	0	0.941105	1.07908	3.03673
LINC00900	lncRNA	8.97723	-4.7792	1.0611	-4.50399	6.66905e-06	0.000377753	33.8672	22.6653	6.03969	14.8229	1.13496	1.25272	0	0	1.01224
FERMT2	protein_coding	329.412	-4.77718	0.45922	-10.4028	2.40714e-25	1.8884e-21	1031.95	734.923	842.537	225.308	51.0732	23.1753	15.9988	20.5026	19.2326
ANXA3	protein_coding	61.0392	-4.75528	0.976448	-4.86998	1.11611e-06	9.62182e-05	11.9531	114.46	10.5695	388.361	2.26992	6.26361	11.2933	2.15816	2.02448
NBR1	protein_coding	2154.57	-0.608652	0.100502	-6.05615	1.39422e-09	3.77159e-07	3045.06	2453.52	2603.11	2555.47	1686.55	1827.72	1730.69	1712.5	1776.48
ASS1	protein_coding	1293.32	-4.74241	0.553315	-8.5709	1.02677e-17	1.611e-14	782.93	6081.67	1653.36	2601.42	221.317	46.977	66.8185	100.355	85.0283
ZNF462	protein_coding	126.799	-4.56439	0.75998	-6.00593	1.90235e-09	4.89309e-07	195.234	206.821	123.814	557.342	12.4846	0	10.3522	28.0561	7.08569
MEOX1	protein_coding	35.2221	-4.53685	1.09737	-4.13431	3.56024e-05	0.00131436	33.8672	29.4649	4.52977	232.72	3.40488	0	2.82332	1.07908	9.11018
REL	protein_coding	1894.56	1.28718	0.214751	5.99382	2.04967e-09	5.18699e-07	1093.71	792.719	1414.8	911.61	3294.79	2790.44	2376.29	2088.02	2288.68
TTI2	protein_coding	332.66	-0.736309	0.122931	-5.98961	2.10346e-09	5.23861e-07	430.313	437.441	386.54	455.064	240.612	248.665	263.51	283.799	247.999
ZC3H14	protein_coding	1326.22	-0.57821	0.0969176	-5.966	2.43147e-09	5.86919e-07	1636.58	1544.07	1778.69	1540.1	1150.85	1134.97	1089.8	1045.63	1015.28
GASK1A	protein_coding	10.3418	-4.51004	1.56918	-2.87414	0.00405127	0.0374914	0	6.23296	25.6687	56.3271	0	0	2.82332	0	2.02448
PARP15	protein_coding	1670.88	0.650493	0.109176	5.95821	2.5501e-09	5.88399e-07	1363.65	1198.43	1298.53	1216.96	2217.71	2070.75	1924.56	1994.14	1753.2
BAMBI	protein_coding	80.5939	-4.49534	1.42181	-3.16171	0.00156848	0.0197191	5.97656	151.858	4.52977	524.732	9.07968	0	11.2933	10.7908	7.08569
CDH2	protein_coding	32.6904	-4.48421	1.33184	-3.36694	0.000760078	0.0118656	14.9414	220.987	6.03969	37.0573	4.53984	10.6481	0	0	0
GHR	protein_coding	29.4224	-4.42925	1.03589	-4.27581	1.90443e-05	0.000835492	165.352	7.93286	49.8274	26.6813	11.3496	0.626361	0.941105	1.07908	1.01224
TNFRSF11B	protein_coding	64.2399	-4.33163	0.97198	-4.4565	8.33086e-06	0.000441592	19.9219	83.8617	24.1588	416.524	2.26992	6.26361	2.82332	1.07908	21.2571
ASAP2	protein_coding	7.04993	-4.31266	1.2247	-3.5214	0.000429277	0.00779725	8.96485	28.3316	4.52977	17.7875	0	0	2.82332	0	1.01224
LPAR1	protein_coding	22.2784	-4.27498	0.920808	-4.64264	3.43979e-06	0.000238806	31.875	9.06613	33.2183	114.137	6.80976	2.50544	1.88221	0	1.01224
DLGAP1-AS5	lncRNA	19.3816	-4.25524	1.23404	-3.44822	0.000564297	0.0095717	4.98047	38.531	4.52977	115.619	0	0	5.64663	1.07908	4.04897
TMEM50A	protein_coding	1074.61	-0.664401	0.113509	-5.85329	4.81945e-09	1.02185e-06	1386.56	1423.38	1147.54	1446.72	850.085	820.532	879.934	915.062	801.695
ADCY1	protein_coding	669.689	-4.20023	1.01694	-4.13026	3.62348e-05	0.00133144	3816.04	600.064	1209.45	17.7875	55.613	60.757	67.7596	135.964	63.7712
HNF4G	protein_coding	186.466	-4.18506	1.41164	-2.96467	0.00303009	0.0308115	0	562.666	55.8671	951.632	32.9138	8.76905	13.1755	8.63266	44.5386
AC000123.3	TEC	169.236	1.24624	0.213855	5.82751	5.6259e-09	1.14637e-06	96.6211	90.6613	81.5358	115.619	289.415	217.347	201.397	250.347	180.179
ADGRV1	protein_coding	140.455	-4.18296	0.855275	-4.89078	1.00439e-06	8.80384e-05	165.352	610.83	400.129	5.92917	10.2146	3.75816	14.1166	34.5306	19.2326
LINC01572	lncRNA	214.534	1.12238	0.193026	5.81467	6.07527e-09	1.20659e-06	108.574	125.793	144.953	142.3	228.127	348.883	255.981	297.827	278.366
MEMO1	protein_coding	112.686	1.1272	0.194292	5.80158	6.56929e-09	1.2884e-06	70.7227	71.9624	70.9663	56.3271	150.95	127.778	154.341	169.416	141.714
ADGRG2	protein_coding	32.3748	-4.17752	1.05021	-3.97781	6.95536e-05	0.00208342	181.289	7.93286	1.50992	81.5261	9.07968	1.87908	1.88221	3.23725	3.03673
TRIM55	protein_coding	15.6384	-4.17628	1.3863	-3.01253	0.00259081	0.0276341	109.57	2.26653	19.629	0	2.26992	0	1.88221	1.07908	4.04897
FLRT3	protein_coding	39.804	-4.1727	1.31477	-3.17371	0.00150505	0.0191518	0.996094	70.2625	0	263.848	5.6748	5.01088	10.3522	1.07908	1.01224
NKIRAS1	protein_coding	280.099	-0.793945	0.138628	-5.72717	1.02121e-08	1.90748e-06	395.449	369.445	365.401	334.998	220.182	237.391	215.513	194.235	188.277
TLR3	protein_coding	23.8283	-4.17222	1.10778	-3.7663	0.000165686	0.00399941	6.97266	54.3968	3.01984	136.371	2.26992	3.75816	6.58774	1.07908	0
KCNQ5-IT1	lncRNA	91.3337	1.38133	0.243571	5.67115	1.41842e-08	2.58779e-06	40.8399	42.4975	52.8473	59.2917	101.011	132.788	105.404	144.597	142.726
RBBP6	protein_coding	2290.17	0.711658	0.126122	5.6426	1.67502e-08	3.02081e-06	1563.87	1639.27	1860.22	1704.64	2537.77	3143.08	2664.27	3071.07	2427.36
PLOD2	protein_coding	171.834	-4.14429	1.1178	-3.70755	0.000209277	0.00473782	8.96485	1022.21	55.8671	357.232	27.239	22.549	7.52884	38.847	6.07345
ZFP36	protein_coding	1801	1.40049	0.248676	5.63177	1.78369e-08	3.1445e-06	493.067	1110.6	1047.89	1119.13	2141.67	2761.62	2764.03	2636.2	2134.82
PLS3	protein_coding	280.375	-4.11401	0.682546	-6.02745	1.6657e-09	4.42964e-07	753.047	134.859	795.729	669.996	20.4293	33.8235	7.52884	10.7908	97.1752
ZNF503	protein_coding	33.0524	-4.07687	1.25282	-3.25416	0.00113729	0.0157913	0	110.493	12.0794	154.158	2.26992	0	3.76442	8.63266	6.07345
DDHD1	protein_coding	2944.43	0.834213	0.14963	5.57517	2.47282e-08	4.21724e-06	1980.23	2049.51	2279.98	1897.33	4076.78	2974.59	3359.75	4418.84	3462.88
AC091045.1	lncRNA	20.8205	-4.05366	1.15366	-3.51373	0.000441864	0.00794141	127.5	25.4985	13.5893	7.41146	3.40488	0	1.88221	0	8.09793
IGFBP3	protein_coding	27.8272	-4.04711	1.46505	-2.76244	0.00573719	0.0471785	75.7031	116.726	1.50992	38.5396	17.0244	0	0.941105	0	0
CRTC3	protein_coding	841.33	0.728169	0.131771	5.52601	3.27587e-08	5.36275e-06	647.461	564.366	629.638	627.01	917.048	1109.91	946.752	1193.46	936.324
PTGS2	protein_coding	19.1198	-4.04466	0.846659	-4.7772	1.77757e-06	0.000141574	31.875	75.9288	6.03969	45.9511	1.13496	1.25272	5.64663	3.23725	1.01224
TMEM119	protein_coding	33.8535	-4.04246	1.06102	-3.81	0.000138969	0.00353392	13.9453	137.125	0	131.924	4.53984	1.25272	7.52884	4.31633	4.04897
LINC02331	lncRNA	66.7981	-4.0294	0.744871	-5.40954	6.31881e-08	9.17983e-06	33.8672	248.185	89.0854	186.769	26.1041	6.26361	5.64663	3.23725	2.02448
ITGB5	protein_coding	140.368	-4.02271	0.683616	-5.88445	3.99381e-09	8.70318e-07	660.41	87.2615	378.99	45.9511	19.2943	8.76905	10.3522	26.9771	25.306
ANO5	protein_coding	479.059	-3.98963	0.452315	-8.82049	1.13965e-18	2.98018e-15	859.629	1193.33	237.058	1707.6	54.4781	80.1742	73.4062	42.0842	63.7712
SESN2	protein_coding	1208.45	-1.31087	0.23891	-5.48686	4.09132e-08	6.35573e-06	1739.18	2547.58	1182.27	1760.96	600.394	673.338	837.584	902.113	632.651
GPR155	protein_coding	249.87	0.904618	0.16599	5.44982	5.04198e-08	7.75575e-06	191.25	155.257	155.522	171.946	286.01	320.697	381.148	276.245	310.758
PCBP1-AS1	lncRNA	627.542	0.893791	0.164186	5.44378	5.21627e-08	7.94595e-06	395.449	526.402	347.282	425.418	811.496	721.567	713.358	919.378	787.524
STK32B	protein_coding	50.8801	-3.97218	1.11784	-3.55345	0.000380217	0.00711886	314.766	1.13327	7.54961	100.796	13.6195	11.9009	1.88221	3.23725	3.03673
LINC01515	lncRNA	51.1889	-3.94918	0.780165	-5.06198	4.14928e-07	4.25505e-05	16.9336	81.0285	28.6885	299.423	6.80976	3.75816	7.52884	5.39541	11.1347
R3HDM2	protein_coding	342.188	0.99899	0.184116	5.42588	5.76688e-08	8.53607e-06	209.18	183.022	199.31	292.012	524.352	418.409	425.38	425.158	402.872
GALNT6	protein_coding	813.779	-0.843829	0.155625	-5.42219	5.88718e-08	8.63269e-06	1139.53	963.843	1040.34	1175.46	473.278	624.481	559.958	618.314	728.814
PLPP3	protein_coding	33.7058	-3.91847	0.556549	-7.04066	1.91332e-12	1.11185e-09	37.8516	129.759	52.8473	59.2917	4.53984	3.75816	2.82332	5.39541	7.08569
AL161891.1	lncRNA	125.738	1.21536	0.225485	5.38998	7.04658e-08	1.01432e-05	65.7422	80.4619	70.9663	72.6323	144.14	217.347	159.047	186.681	134.628
THUMPD3-AS1	lncRNA	1045.71	0.617712	0.114759	5.3827	7.33768e-08	1.04662e-05	813.809	693.559	821.398	902.716	1179.22	1265.25	1185.79	1222.6	1327.05
UBB	protein_coding	9165.23	-0.8089	0.150441	-5.37684	7.58031e-08	1.07149e-05	14061.9	13285.3	10258.4	10531.7	6856.29	7674.8	7036.64	5679.21	7102.9
MRFAP1L1	protein_coding	958.786	-0.566672	0.105565	-5.36801	7.96091e-08	1.10835e-05	1182.36	1202.4	1112.81	1181.39	684.381	776.687	862.053	822.261	804.732
NFE2L3	protein_coding	1026.05	-0.843535	0.157155	-5.36753	7.9824e-08	1.10835e-05	1281.97	1413.75	1123.38	1623.11	646.927	678.975	829.114	840.605	796.634
TMEM94	protein_coding	1013.61	0.564071	0.10535	5.35426	8.59093e-08	1.18238e-05	819.785	708.291	865.185	815.261	1239.38	1196.98	1212.14	1177.28	1088.16
GLB1	protein_coding	987.612	-0.971372	0.181563	-5.35005	8.79305e-08	1.19968e-05	1435.37	1544.07	921.053	1526.76	624.228	769.797	712.417	644.212	710.594
KCNJ12	protein_coding	106.277	-3.88528	1.32525	-2.93173	0.00337079	0.0330765	0	426.675	83.0457	372.055	4.53984	8.76905	11.2933	41.0051	9.11018
PSAP	protein_coding	9439.62	-0.986393	0.184746	-5.33919	9.33639e-08	1.25203e-05	14096.7	16636.3	10335.4	11020.8	6632.71	8108.24	5756.74	6438.88	5930.72
PCDH12	protein_coding	21.4668	-3.87302	1.29293	-2.99553	0.00273973	0.0288499	1.99219	54.3968	0	121.548	4.53984	2.50544	2.82332	5.39541	0
EPRS	protein_coding	6521.01	-0.664774	0.125155	-5.3116	1.08669e-07	1.43278e-05	6951.74	9573.26	8041.85	8245.99	4891.68	5239.51	4877.75	5798.99	5068.29
PCK2	protein_coding	1449.89	-1.04566	0.196967	-5.30879	1.10355e-07	1.43469e-05	1825.84	2924.96	1713.76	1660.17	859.165	1017.84	1031.45	1004.63	1011.23
CYB5B	protein_coding	2535.27	-0.70656	0.133134	-5.30715	1.11351e-07	1.43469e-05	2983.3	3019.59	3238.78	3683.5	1713.79	2223.58	2134.43	1753.51	2067
LGALS9	protein_coding	1097.75	0.579734	0.109243	5.30682	1.11557e-07	1.43469e-05	804.844	860.149	933.132	849.354	1165.6	1409.31	1230.02	1381.23	1246.07
FAM151B	protein_coding	7.90244	-3.84983	1.14192	-3.37138	0.000747932	0.0117811	2.98828	15.2991	10.5695	37.0573	1.13496	3.1318	0.941105	0	0
NDUFV2	protein_coding	262.577	1.4731	0.278932	5.28123	1.28317e-07	1.62362e-05	118.535	86.6948	182.701	143.782	447.174	266.83	287.037	464.005	366.431
LDLRAD3	protein_coding	13.716	-3.81606	0.963669	-3.95993	7.49727e-05	0.00219443	40.8399	37.3978	31.7084	2.96458	4.53984	0	2.82332	2.15816	1.01224
GNAZ	protein_coding	9.34568	-3.8034	1.381	-2.75408	0.00588574	0.0479726	0.996094	49.2971	3.01984	23.7167	0	0	0.941105	1.07908	5.06121
INHBE	protein_coding	229.029	-3.79008	0.760279	-4.98512	6.19241e-07	5.99746e-05	64.7461	1199.56	154.012	471.369	32.9138	7.51633	15.9988	77.6939	37.4529
C14orf132	protein_coding	57.5966	-3.7667	1.05067	-3.58505	0.00033701	0.00662617	408.399	6.7996	4.52977	54.8448	12.4846	5.01088	3.76442	4.31633	18.2204
TENM3	protein_coding	38.6017	-3.7358	1.1824	-3.15952	0.00158029	0.0197729	274.922	26.0651	0	16.3052	11.3496	1.25272	4.70553	10.7908	2.02448
TBX15	protein_coding	461.839	-3.70977	1.22994	-3.01622	0.00255946	0.0273742	0.996094	1480.05	193.27	2119.68	79.4472	38.8344	95.9927	73.3776	74.9059
ZNF560	protein_coding	10.9815	-3.66841	1.26738	-2.89449	0.00379772	0.0359097	3.98438	6.7996	69.4564	10.376	0	6.26361	0.941105	0	1.01224
PPP1R12B	protein_coding	421.363	0.689127	0.132555	5.1988	2.00579e-07	2.39388e-05	308.789	311.648	285.375	351.303	552.726	462.88	495.963	558.965	464.619
AC010186.3	lncRNA	252.447	1.49332	0.287361	5.19667	2.02893e-07	2.39388e-05	64.7461	156.391	164.582	117.101	381.347	330.718	448.907	324.804	283.428
LINC-PINT	lncRNA	882.648	0.859355	0.165691	5.1865	2.14278e-07	2.50897e-05	585.703	626.129	629.638	588.47	1180.36	999.045	989.102	1438.42	906.969
AC245407.2	lncRNA	209.181	1.47319	0.284234	5.18301	2.18333e-07	2.53327e-05	87.6563	96.8942	147.972	90.4198	202.023	326.334	429.144	263.296	238.889
TMTC1	protein_coding	392.098	-3.66565	0.615178	-5.95868	2.54276e-09	5.88399e-07	821.778	811.418	93.6152	1485.26	47.6683	36.3289	84.6995	119.778	28.3428
ACKR1	protein_coding	41.1925	-3.66524	1.09722	-3.34049	0.000836311	0.0126902	259.981	44.1974	10.5695	22.2344	17.0244	0	0.941105	9.71174	6.07345
MANSC1	protein_coding	4.28008	-3.64553	1.10438	-3.30097	0.000963498	0.0139845	9.96094	10.1994	10.5695	4.44688	0	1.25272	0	1.07908	1.01224
C6orf58	protein_coding	9.26371	-3.63845	0.957204	-3.80113	0.00014404	0.00360565	3.98438	19.2655	27.1786	25.199	4.53984	1.25272	0.941105	0	1.01224
LIN7A	protein_coding	365.563	-3.62931	1.10303	-3.29032	0.00100073	0.0143523	153.398	808.019	52.8473	1974.41	34.0488	135.294	91.2872	4.31633	36.4407
XRCC6	protein_coding	7562.55	-0.601407	0.116344	-5.16922	2.35078e-07	2.62781e-05	9588.4	9713.22	8976.49	9040.5	5151.58	6814.18	6638.56	5723.45	6416.6
PSPH	protein_coding	542.5	-1.44643	0.28024	-5.16139	2.45124e-07	2.68951e-05	765	1217.13	588.87	773.757	259.906	208.578	273.862	372.283	423.117
STARD9	protein_coding	1687.36	1.24052	0.240293	5.16253	2.43633e-07	2.68951e-05	684.317	831.251	1473.68	855.283	2670.56	2446.56	1807.86	2064.28	2352.45
ATPAF2	protein_coding	231.695	0.777178	0.150784	5.15424	2.54668e-07	2.77482e-05	173.32	147.325	149.482	195.663	266.716	268.082	293.625	292.431	298.611
ANO3	protein_coding	19.5255	-3.61846	1.25859	-2.87502	0.00404003	0.0374191	54.7852	48.1638	0	56.3271	5.6748	0	4.70553	0	6.07345
FGD5-AS1	lncRNA	1564.04	-0.656482	0.127518	-5.14816	2.63055e-07	2.80771e-05	2305.96	1962.25	1801.34	1778.75	1098.64	1185.7	1327.9	1311.08	1304.78
HSD17B10	protein_coding	925.693	-0.968083	0.188034	-5.14846	2.62635e-07	2.80771e-05	1511.07	1365.02	1001.08	1205.1	483.493	655.8	798.057	649.607	662.006
HIST1H3E	protein_coding	177.584	-1.21616	0.237052	-5.13035	2.89203e-07	3.05365e-05	316.758	325.814	199.31	195.663	106.686	117.756	125.167	90.6429	120.457
SAE1	protein_coding	2237.77	-0.682219	0.13299	-5.12984	2.89989e-07	3.05365e-05	2887.68	2873.96	2942.84	2617.73	1381.25	1900.38	1978.2	1827.97	1729.92
RAB32	protein_coding	15.8157	-3.61064	1.04542	-3.45376	0.000552831	0.00938736	92.6367	28.8983	1.50992	5.92917	1.13496	1.25272	4.70553	3.23725	3.03673
KCNV1	protein_coding	24.6454	-3.60711	1.31408	-2.74497	0.00605163	0.0487423	0.996094	38.531	0	161.57	1.13496	1.25272	6.58774	9.71174	2.02448
DOCK11	protein_coding	2037.85	-0.777863	0.15282	-5.09008	3.57921e-07	3.69459e-05	2300.98	2547.01	2616.7	3143.94	1441.4	1502.64	1498.24	1927.24	1362.48
UGT2B7	protein_coding	29.3332	-3.59949	1.20345	-2.99096	0.00278098	0.0291279	0.996094	42.4975	6.03969	189.733	9.07968	4.38452	0	2.15816	9.11018
SFT2D1	protein_coding	1440.4	-0.931606	0.18418	-5.05812	4.23403e-07	4.31376e-05	2717.34	1645.5	1629.21	1838.04	1080.48	943.925	943.929	1061.82	1103.34
DDAH1	protein_coding	21.8122	-3.59681	1.11951	-3.21286	0.00131422	0.0174599	23.9063	111.06	0	42.9865	5.6748	5.01088	5.64663	0	2.02448
AP3M1	protein_coding	1596.57	-0.528922	0.10487	-5.04359	4.56868e-07	4.59504e-05	2145.59	1758.26	1908.54	1888.44	1366.49	1387.39	1390.95	1322.95	1200.52
CBS	protein_coding	40.6845	-3.57874	1.17149	-3.05485	0.0022517	0.0250807	67.7344	166.023	98.1449	0	5.6748	21.2963	0	3.23725	4.04897
PPARG	protein_coding	41.5812	-3.57528	0.865148	-4.13256	3.58739e-05	0.00132127	4.98047	108.227	13.5893	211.968	7.94472	7.51633	8.46995	6.47449	5.06121
SOCS1	protein_coding	587.412	1.30537	0.259844	5.02367	5.0693e-07	5.00234e-05	357.598	409.676	187.23	334.998	951.096	814.895	831.937	871.898	527.378
DAAM2	protein_coding	168.563	-3.53323	1.20778	-2.9254	0.00344019	0.0335258	1.99219	370.011	141.933	855.283	38.5886	19.4172	45.1731	2.15816	42.5142
DNAJC8	protein_coding	2140.18	-0.574842	0.115304	-4.98546	6.1813e-07	5.99746e-05	2386.64	2765.74	2911.13	2410.21	1568.51	1799.53	1932.09	1774.01	1713.73
DHRS9	protein_coding	13.5749	-3.4989	0.945822	-3.69933	0.000216172	0.00486619	6.97266	74.7955	4.52977	23.7167	2.26992	3.75816	1.88221	3.23725	1.01224
LINC00327	lncRNA	23.0367	-3.49163	1.21489	-2.87404	0.00405261	0.0374914	162.363	4.53306	19.629	0	3.40488	2.50544	4.70553	1.07908	9.11018
GOT1	protein_coding	929.039	-1.15784	0.232474	-4.98048	6.34254e-07	6.06795e-05	1043.91	1643.24	871.225	1799.5	657.142	563.098	575.956	648.528	558.757
RPL7L1	protein_coding	3233.04	-0.506423	0.10186	-4.97174	6.63549e-07	6.30974e-05	3926.6	4043.49	4116.05	3391.49	2612.68	2921.97	2855.31	2557.42	2672.32
RNF180	protein_coding	17.817	-3.47641	1.00915	-3.4449	0.000571281	0.00966926	4.98047	82.7284	4.52977	51.8802	5.6748	3.75816	3.76442	0	3.03673
AC116158.3	lncRNA	97.8032	1.26108	0.254508	4.95497	7.23402e-07	6.79651e-05	55.7813	57.2299	54.3572	51.8802	187.268	110.239	114.815	141.36	107.298
MIR663AHG	lncRNA	13.6825	-3.46583	1.09476	-3.16584	0.00154634	0.0195504	2.98828	21.5321	1.50992	84.4907	4.53984	1.87908	0.941105	3.23725	2.02448
GSPT1	protein_coding	3072.09	-0.511787	0.103593	-4.94036	7.79789e-07	7.22092e-05	3658.65	3882	3872.95	3317.37	2727.31	2668.3	2546.63	2703.1	2272.48
CRLS1	protein_coding	184.574	0.923278	0.186909	4.93971	7.82382e-07	7.22092e-05	111.563	149.024	134.383	94.8667	224.722	216.721	263.51	224.449	241.926
PSMD4	protein_coding	2336.81	-0.521851	0.105733	-4.93554	7.99286e-07	7.3338e-05	2961.39	2994.09	2405.31	2880.09	1834.1	2048.83	1988.56	1888.39	2030.56
HSPA9	protein_coding	10544.3	-0.5635	0.114251	-4.93213	8.1337e-07	7.41964e-05	13022.9	13904	10715.9	13767.5	8556.46	8709.54	9438.35	8057.51	8726.54
MAPK1IP1L	protein_coding	3288.04	0.509974	0.103511	4.92677	8.35986e-07	7.58186e-05	2806.99	2519.25	2651.42	2669.61	3741.96	4110.8	4118.28	3639.74	3334.32
ACOT4	protein_coding	79.5433	-1.42661	0.290026	-4.9189	8.7033e-07	7.84797e-05	143.438	115.026	105.695	124.513	59.0179	46.3507	54.5841	23.7398	43.5264
TCEA2	protein_coding	246.289	1.11352	0.226477	4.9167	8.80174e-07	7.89139e-05	135.469	133.159	137.403	194.18	239.477	303.785	287.037	369.046	417.044
ANKRD10-IT1	lncRNA	279.838	1.17578	0.239405	4.91125	9.04993e-07	8.0678e-05	174.316	140.525	179.681	164.534	474.413	233.632	335.034	449.977	366.431
AMBP	protein_coding	21.0616	-3.45755	0.940343	-3.6769	0.000236082	0.00512327	7.96875	118.993	4.52977	38.5396	2.26992	2.50544	7.52884	2.15816	5.06121
LINC01320	lncRNA	26.3827	-3.44672	1.06298	-3.2425	0.00118485	0.0161937	0.996094	90.0946	22.6488	99.3136	7.94472	5.01088	9.41105	0	2.02448
PTPN14	protein_coding	103.408	-3.44381	0.672012	-5.12463	2.98126e-07	3.1184e-05	109.57	210.787	49.8274	463.958	36.3187	4.38452	26.351	18.3444	11.1347
ZNF266	protein_coding	1543.13	-0.588533	0.120632	-4.87873	1.06769e-06	9.30671e-05	1943.38	1855.16	2122.95	1664.61	1258.67	1436.87	1167.91	1178.36	1260.24
RND3	protein_coding	37.6066	-3.37746	1.13058	-2.98737	0.00281389	0.0293964	37.8516	122.959	3.01984	137.853	23.8342	0	3.76442	1.07908	8.09793
CADM1	protein_coding	658.192	-3.36539	0.80861	-4.16194	3.15553e-05	0.00120463	3331.93	678.826	427.308	844.907	222.452	145.942	189.162	19.4235	63.7712
ZMYM4	protein_coding	1710.76	-0.461724	0.0948724	-4.86678	1.13429e-06	9.6608e-05	1939.4	1879.52	2165.23	2090.03	1598.02	1442.51	1392.84	1476.18	1413.09
CCNJL	protein_coding	23.3622	-3.36472	1.01082	-3.32868	0.000872575	0.0130802	115.547	18.1323	3.01984	50.3979	9.07968	0	4.70553	4.31633	5.06121
CPNE4	protein_coding	6.64556	-3.33639	1.02516	-3.25449	0.00113598	0.0157869	2.98828	23.2319	9.05953	17.7875	1.13496	0.626361	2.82332	2.15816	0
FHOD3	protein_coding	385.819	-3.31403	0.919762	-3.60313	0.000314403	0.00630011	1132.56	917.945	267.256	766.345	192.943	8.76905	24.4687	18.3444	143.738
MRPL51	protein_coding	1451.1	-0.812684	0.167277	-4.85831	1.18392e-06	9.93355e-05	1934.41	2004.75	2011.22	1680.92	814.901	1256.48	1156.62	947.434	1253.16
LHFPL3-AS2	lncRNA	186.16	-3.31099	1.16342	-2.84591	0.00442848	0.0396878	6.97266	81.5951	93.6152	1305.9	18.1594	35.0762	31.9976	79.8521	22.2693
TMBIM6	protein_coding	8966.32	-0.81885	0.168809	-4.85075	1.22997e-06	0.000102107	11767.9	15143.3	8952.33	11363.3	5700.9	7122.97	7227.69	6738.87	6679.78
MOB3A	protein_coding	5269.77	0.659428	0.136253	4.83975	1.30005e-06	0.000107357	3557.05	4080.32	3580.03	4730	5458.02	6643.18	6806.07	6719.44	5853.79
FUT7	protein_coding	85.2067	-3.30777	0.827572	-3.99695	6.41627e-05	0.00198955	397.442	129.192	13.5893	140.818	26.1041	23.1753	26.351	1.07908	9.11018
TNFRSF21	protein_coding	117.827	-3.30762	0.903652	-3.66029	0.000251935	0.00534893	11.9531	264.051	25.6687	640.35	22.6992	43.2189	32.9387	5.39541	14.1714
PDZK1	protein_coding	10.4328	-3.30001	1.15916	-2.84689	0.0044148	0.0396045	3.98438	18.1323	4.52977	56.3271	6.80976	0	0.941105	2.15816	1.01224
AL138963.3	lncRNA	185.677	-3.27906	0.321465	-10.2004	1.9753e-24	1.03308e-20	276.914	404.576	445.427	352.786	52.2082	30.0653	31.9976	19.4235	57.6978
ASB9	protein_coding	31.0378	-3.2689	0.810908	-4.03116	5.55012e-05	0.00177717	18.9258	32.8647	13.5893	182.322	4.53984	10.6481	2.82332	7.55357	6.07345
NBEA	protein_coding	142.894	-3.26702	0.717871	-4.55099	5.33948e-06	0.000319757	75.7031	354.712	31.7084	675.925	39.7236	18.7908	31.9976	12.949	44.5386
GABRA4	protein_coding	8.29054	-3.25533	1.03648	-3.14074	0.00168521	0.020481	5.97656	7.93286	7.54961	44.4688	4.53984	1.25272	1.88221	0	1.01224
ARV1	protein_coding	253.933	-0.899771	0.188531	-4.77254	1.81913e-06	0.000144152	352.617	331.48	342.752	342.41	129.385	174.755	233.394	180.207	198.399
SLC4A4	protein_coding	57.0953	-3.22384	1.05783	-3.04759	0.00230687	0.025382	0	135.425	24.1588	293.494	14.7545	5.63725	7.52884	7.55357	25.306
BMP2	protein_coding	52.3672	-3.17899	1.07863	-2.94723	0.00320632	0.0320632	4.98047	45.3306	25.6687	337.963	6.80976	3.75816	3.76442	41.0051	2.02448
DOCK5	protein_coding	96.529	-3.14608	0.422887	-7.43952	1.01048e-13	8.80805e-11	268.945	172.256	99.6549	219.379	22.6992	8.76905	32.9387	25.898	18.2204
MYRF	protein_coding	170.59	-3.14057	1.08679	-2.88977	0.00385521	0.0361988	12.9492	641.428	43.7877	646.279	54.4781	7.51633	36.7031	17.2653	74.9059
VAV3	protein_coding	63.7644	-3.13902	0.737998	-4.25343	2.10522e-05	0.000889411	211.172	56.6633	220.449	14.8229	18.1594	27.5599	11.2933	9.71174	4.04897
ILF2	protein_coding	4194.61	-0.657528	0.138695	-4.74081	2.1286e-06	0.000163225	4281.21	5852.18	5619.93	5309.57	2902.09	3689.89	3661.84	3267.46	3167.3
PLEKHO2	protein_coding	1017.37	-0.762717	0.160896	-4.74043	2.13264e-06	0.000163225	1118.61	1212.59	1294	1648.31	770.638	666.448	844.172	721.906	879.638
C3orf35	lncRNA	115.555	1.24655	0.263239	4.73543	2.18593e-06	0.000165687	43.8281	62.8963	75.4961	81.5261	182.729	125.272	148.695	190.998	128.555
HLCS	protein_coding	367.416	-0.635462	0.134183	-4.73577	2.1822e-06	0.000165687	496.055	469.739	404.659	459.511	290.55	264.951	336.916	282.72	301.648
TMEM131	protein_coding	1888.43	0.859843	0.181706	4.73204	2.22271e-06	0.000166862	1445.33	1078.87	1312.12	1365.19	3143.84	2384.55	2189.95	2234.78	1841.27
SPNS3	protein_coding	88.0045	-3.1384	0.576901	-5.44009	5.32527e-08	8.03399e-06	50.8008	302.582	179.681	160.088	7.94472	13.7799	19.7632	44.2424	13.1591
PDS5A	protein_coding	4441.99	-0.470657	0.0995291	-4.72884	2.25807e-06	0.000167911	5105.98	4731.38	5832.83	5354.04	3596.69	3985.53	3641.14	4017.42	3712.9
ZNF296	protein_coding	134.438	1.39579	0.295139	4.72926	2.2534e-06	0.000167911	79.6875	83.295	66.4366	50.3979	254.231	148.447	191.985	219.054	116.408
PPP1R26	protein_coding	297.426	-1.43022	0.303009	-4.72007	2.35765e-06	0.000173669	436.289	589.298	424.288	379.467	152.085	241.149	189.162	79.8521	185.24
AL049828.1	lncRNA	71.5862	1.29347	0.274026	4.72023	2.35573e-06	0.000173669	24.9024	46.4639	51.3374	35.575	108.956	81.4269	95.9927	101.434	98.1874
AMOTL1	protein_coding	313.539	-3.12364	0.903119	-3.45872	0.000542741	0.00926779	91.6407	1103.8	150.992	1122.1	19.2943	170.996	80.9351	50.7169	31.3795
SLC37A1	protein_coding	833.553	0.694618	0.147498	4.70932	2.48541e-06	0.000181377	500.039	707.725	628.128	644.797	968.121	981.507	1182.97	929.09	959.605
PDGFD	protein_coding	29.6171	-3.11537	0.927902	-3.35743	0.000786695	0.0121848	10.957	92.9278	7.54961	121.548	9.07968	6.26361	15.0577	2.15816	1.01224
KIF13A	protein_coding	121.674	-3.11112	0.796141	-3.90776	9.3157e-05	0.0025733	650.449	47.0305	240.078	19.2698	23.8342	29.4389	48.9375	9.71174	26.3183
TBC1D16	protein_coding	116.134	-3.08935	0.418912	-7.3747	1.64713e-13	1.36018e-10	91.6407	208.521	246.117	364.644	34.0488	21.2963	15.9988	35.6097	27.3305
ENG	protein_coding	123.529	0.948053	0.202762	4.67569	2.92964e-06	0.000209891	74.7071	67.4293	104.185	83.0084	141.87	157.843	144.93	158.625	179.167
EIF2S3B	protein_coding	73.5183	-3.08844	0.848026	-3.64192	0.000270613	0.0056163	235.078	320.714	9.05953	11.8583	13.6195	18.1645	16.9399	12.949	23.2816
FGFR1OP	protein_coding	253.484	0.814044	0.174153	4.67432	2.94933e-06	0.000210328	183.281	156.391	175.151	200.109	352.973	291.258	263.51	371.204	287.477
BMP4	protein_coding	65.7096	-3.08736	0.953513	-3.23788	0.0012042	0.0163725	242.051	203.988	61.9068	7.41146	43.1285	20.0435	7.52884	4.31633	1.01224
DNAJC10	protein_coding	2302.73	-0.668878	0.143358	-4.66579	3.07428e-06	0.000216303	2216.31	3235.47	2948.88	3201.75	1761.46	1748.8	1976.32	1725.45	1910.1
AKAP6	protein_coding	282.265	-3.08506	1.08244	-2.85009	0.00437066	0.0393621	1337.75	67.4293	797.239	11.8583	78.3122	63.8888	115.756	21.5816	46.5631
ULBP1	protein_coding	23.6538	-3.06854	0.581919	-5.27314	1.3411e-07	1.68335e-05	25.8984	62.3296	46.8076	50.3979	10.2146	8.14269	3.76442	4.31633	1.01224
COLEC12	protein_coding	48.2953	-3.06845	0.936269	-3.27732	0.00104798	0.0149209	0	176.789	66.4366	134.889	12.4846	6.26361	15.0577	7.55357	15.1836
PPM1M	protein_coding	554.412	-0.837065	0.180436	-4.63913	3.49887e-06	0.000241838	634.512	951.377	622.088	724.841	435.825	390.223	427.262	340.99	462.594
QPCT	protein_coding	21.6052	-3.0373	0.976738	-3.10964	0.00187316	0.0221143	0.996094	121.259	13.5893	32.6104	3.40488	2.50544	6.58774	5.39541	8.09793
PROSER3	protein_coding	171.162	0.847535	0.182916	4.63346	3.59609e-06	0.000246387	125.508	113.893	110.224	124.513	225.857	224.237	161.87	242.793	211.559
SNRNP40	protein_coding	1549.43	-0.599761	0.129557	-4.62933	3.66847e-06	0.000250254	1801.93	2073.31	1914.58	1852.87	1052.11	1408.06	1285.55	1153.54	1402.97
CST3	protein_coding	324.906	-1.31474	0.284098	-4.62778	3.69609e-06	0.000251046	335.684	611.964	362.381	634.421	240.612	130.283	162.811	222.291	223.705
MON2	protein_coding	1868.24	0.846871	0.183236	4.62174	3.80532e-06	0.000256528	1218.22	1183.7	1337.79	1437.82	2661.48	1961.76	2104.31	3050.57	1858.48
FRMD6	protein_coding	116.217	-3.03059	0.776619	-3.90229	9.52864e-05	0.00261371	620.567	196.055	80.0259	10.376	18.1594	21.2963	46.1142	28.0561	25.306
ENOX2	protein_coding	270.03	-0.897907	0.194315	-4.62087	3.82128e-06	0.000256528	377.52	323.547	285.375	468.404	202.023	176.634	224.924	201.788	170.057
CYP20A1	protein_coding	322.286	-1.19642	0.259051	-4.61849	3.86535e-06	0.000258074	663.399	515.069	270.276	426.9	183.864	206.073	238.1	181.286	215.607
TRPC4AP	protein_coding	1935.89	-0.367142	0.0795703	-4.61405	3.94893e-06	0.000262537	2156.54	2260.3	2249.78	2178.97	1759.19	1645.45	1702.46	1836.6	1633.76
ARRB1	protein_coding	303.48	-3.01144	0.382368	-7.87576	3.38688e-15	3.54267e-12	787.91	285.583	422.778	868.623	44.2634	69.526	57.4074	112.225	83.0038
KANTR	protein_coding	250.683	0.913842	0.19825	4.60954	4.03562e-06	0.000266045	182.285	158.657	187.23	143.782	374.537	273.72	238.1	349.623	348.211
KIAA1549	protein_coding	54.7805	-2.99108	0.574879	-5.20298	1.96121e-07	2.36703e-05	41.8359	139.392	36.2381	209.003	10.2146	17.5381	15.9988	8.63266	14.1714
PLPBP	protein_coding	1027.58	-0.448154	0.0974672	-4.598	4.26559e-06	0.000278012	1144.51	1268.69	1232.1	1181.39	802.417	913.86	916.637	849.238	939.36
PIAS2	protein_coding	1085.35	0.762477	0.165836	4.59777	4.27029e-06	0.000278012	740.098	751.922	693.054	945.703	1533.33	1183.82	1185.79	1574.38	1160.03
KHDRBS3	protein_coding	29.2933	-2.98	1.07042	-2.78395	0.00537009	0.045033	155.391	58.3632	13.5893	0	17.0244	6.26361	3.76442	2.15816	7.08569
UQCRC2	protein_coding	4839.98	-0.525521	0.114483	-4.59037	4.4246e-06	0.000285687	5991.51	5227.76	5613.89	6483.55	4584.1	4171.56	3801.12	3699.09	3987.22
AL157392.3	lncRNA	265.794	0.936655	0.204182	4.58736	4.48891e-06	0.000288651	219.141	178.489	123.814	180.84	394.966	272.467	331.269	339.911	351.248
STARD10	protein_coding	342.898	-0.706684	0.154106	-4.58571	4.52437e-06	0.000289745	469.16	429.508	360.871	486.192	272.39	234.259	245.629	293.51	294.562
NUP50	protein_coding	2696.76	-0.551464	0.120281	-4.5848	4.54413e-06	0.000289827	3463.42	3140.85	3007.76	3487.83	2040.66	2370.77	2232.3	2557.42	1969.82
CTSS	protein_coding	3016.91	-0.964591	0.210645	-4.57923	4.6669e-06	0.000291813	2762.17	5562.64	3779.34	4445.39	1759.19	1971.78	2341.47	2295.21	2235.03
ATXN7	protein_coding	83.766	1.09279	0.238643	4.57917	4.66826e-06	0.000291813	45.8203	54.3968	48.3175	56.3271	124.846	86.4378	101.639	134.885	101.224
PLRG1	protein_coding	1593.19	-0.651619	0.142264	-4.58036	4.64171e-06	0.000291813	1908.52	2298.83	1766.61	2009.99	1233.7	1386.14	1478.48	1163.25	1093.22
KLF6	protein_coding	1609.19	1.07268	0.234188	4.58041	4.64063e-06	0.000291813	912.422	913.979	1158.11	1007.96	2475.35	2692.72	1672.34	2364.27	1285.55
SMPDL3A	protein_coding	9.74752	-2.96806	0.928368	-3.19707	0.00138832	0.0181058	4.98047	18.1323	18.1191	34.0927	2.26992	0.626361	0.941105	7.55357	1.01224
CSTA	protein_coding	12.9239	-2.9625	0.969538	-3.05558	0.00224625	0.0250488	53.7891	19.2655	3.01984	23.7167	10.2146	1.25272	0.941105	1.07908	3.03673
PLEK	protein_coding	11267.8	-0.737595	0.161294	-4.573	4.80801e-06	0.000298173	12993.1	14269	13808.2	16892.2	7058.32	10547.9	7709.54	8244.19	9887.58
KIAA1324	protein_coding	40.6977	-2.95452	0.847865	-3.48466	0.000492763	0.00865518	12.9492	82.1618	40.7679	179.357	6.80976	3.75816	17.881	21.5816	1.01224
ADAMTSL2	protein_coding	48.0815	-2.95283	1.046	-2.82297	0.00475804	0.0417747	295.84	53.8301	22.6488	0	22.6992	7.51633	7.52884	6.47449	16.1959
LINC02532	lncRNA	7.79408	-2.95202	1.06092	-2.78252	0.00539387	0.0452082	5.97656	8.49949	9.05953	37.0573	4.53984	3.1318	1.88221	0	0
SVIL	protein_coding	75.0839	-2.93968	0.541622	-5.42755	5.71337e-08	8.53607e-06	59.7656	122.393	73.9862	324.622	22.6992	10.0218	19.7632	16.1862	26.3183
HADHA	protein_coding	5370.37	-0.579892	0.127363	-4.55307	5.28694e-06	0.000319046	6617.05	5591.53	7871.22	6246.38	4374.14	4767.86	4115.45	4213.82	4535.86
EPS8	protein_coding	553.096	-2.90647	0.938528	-3.09684	0.00195597	0.022731	92.6367	1774.13	143.443	2256.05	232.667	46.977	159.047	91.722	181.191
HDAC8	protein_coding	303.902	0.902774	0.198235	4.55406	5.26195e-06	0.000319046	223.125	182.456	188.74	225.308	482.358	313.807	317.153	448.898	353.272
TFPI2	protein_coding	106.721	-2.90259	0.727082	-3.99211	6.54885e-05	0.00201079	603.633	41.9308	101.165	75.5969	40.8586	10.0218	19.7632	44.2424	23.2816
BCAS3	protein_coding	295.991	-0.728627	0.160075	-4.55177	5.31963e-06	0.000319757	352.617	385.877	333.693	446.17	247.421	214.215	267.274	206.105	210.546
CGGBP1	protein_coding	2456.57	-0.564106	0.124025	-4.54834	5.40702e-06	0.000321349	2768.15	2744.77	3484.9	2985.34	2024.77	2019.39	1974.44	2299.52	1807.86
ATXN1	protein_coding	1530.52	0.773823	0.170105	4.54908	5.38799e-06	0.000321349	1289.94	1106.63	1103.75	889.375	1766	2217.94	2061.02	1464.31	1875.68
BSG	protein_coding	4367.27	-1.16687	0.256693	-4.54577	5.47346e-06	0.00032407	4711.52	7668.81	4270.06	8597.3	3280.03	2313.15	3385.16	2123.63	2955.75
SNPH	protein_coding	24.5095	-2.90255	1.02566	-2.82993	0.00465584	0.0412247	39.8438	2.26653	3.01984	143.782	7.94472	2.50544	7.52884	8.63266	5.06121
SLC9A1	protein_coding	267.899	1.35455	0.299064	4.52931	5.91761e-06	0.000347119	133.477	190.955	84.5556	163.052	559.535	336.982	327.505	352.86	262.171
PTPN6	protein_coding	8245.75	-0.50746	0.112049	-4.5289	5.92912e-06	0.000347119	9395.16	9680.92	9734.47	10679.9	6002.8	6743.4	7505.32	6679.52	7790.21
BST2	protein_coding	2501.53	-0.640215	0.141404	-4.52755	5.96727e-06	0.000348054	2722.33	3658.75	2583.48	3526.37	2134.86	1929.19	2013.02	2010.33	1935.41
RTCB	protein_coding	2137.32	-0.487448	0.107775	-4.52283	6.10194e-06	0.00035459	2491.23	2589.51	2308.67	2780.78	1830.69	1924.81	1942.44	1601.36	1766.36
MARS	protein_coding	4237.2	-1.09671	0.24265	-4.51973	6.19185e-06	0.000358488	5097.01	8769.21	3771.79	6427.22	2823.78	2496.05	3127.29	3259.91	2362.57
EMP2	protein_coding	39.9408	-2.89691	0.88934	-3.25738	0.00112447	0.0156687	246.035	19.2655	37.7481	4.44688	14.7545	5.01088	11.2933	10.7908	10.1224
AC097534.1	lncRNA	33.4305	1.41876	0.314193	4.51555	6.31524e-06	0.000362726	18.9258	15.2991	16.6091	19.2698	40.8586	53.867	45.1731	45.3214	45.5509
MYO1G	protein_coding	8031.08	0.538525	0.119277	4.51491	6.33441e-06	0.000362726	7230.65	6135.5	5632.01	6673.28	9213.61	10726.4	8934.85	9020.05	8713.38
PRKAR2A	protein_coding	977.07	-0.587132	0.130315	-4.50549	6.62213e-06	0.000377753	1216.23	1357.65	1032.79	1188.8	819.441	742.237	851.7	876.215	708.569
AARD	protein_coding	19.876	-2.88819	0.845875	-3.41444	0.000639143	0.0105449	85.6641	18.6989	45.2977	2.96458	9.07968	1.87908	3.76442	6.47449	5.06121
NFKBID	protein_coding	1210.75	0.983135	0.218266	4.5043	6.65915e-06	0.000377753	578.731	847.116	764.021	950.149	2071.3	1554	1470.01	1098.51	1562.9
PLD1	protein_coding	1002.62	-2.86913	0.485705	-5.90714	3.48103e-09	7.8023e-07	1827.83	1675.53	593.399	3607.9	222.452	126.525	185.398	278.403	506.121
SIAE	protein_coding	174.718	-1.16918	0.259885	-4.49884	6.83262e-06	0.000384243	375.527	235.719	202.33	197.145	103.281	137.173	108.227	89.5638	123.493
BSDC1	protein_coding	1159.39	-0.504954	0.11235	-4.49446	6.97478e-06	0.000390837	1477.21	1490.24	1364.97	1212.52	956.771	1000.3	992.866	884.847	1054.76
SAMD4B	protein_coding	625.208	0.535733	0.119384	4.48746	7.20779e-06	0.000402457	517.969	528.102	446.937	505.462	721.835	767.292	751.943	760.753	626.578
ZHX3	protein_coding	384.77	0.499869	0.111414	4.4866	7.23698e-06	0.000402653	315.762	304.849	336.713	294.976	438.095	449.101	409.381	457.531	456.521
ANXA7	protein_coding	3138.77	-0.70834	0.158039	-4.48207	7.39225e-06	0.000409839	4738.42	3879.17	3154.23	4231.94	2795.41	2477.88	2590.86	2043.78	2337.27
PSMD6-AS2	lncRNA	90.2565	1.30711	0.29179	4.47962	7.47773e-06	0.000412586	46.8164	49.2971	34.7282	68.1855	105.551	154.711	130.814	139.202	83.0038
AC016831.5	lncRNA	160.363	1.43571	0.320533	4.47914	7.49439e-06	0.000412586	120.527	76.4954	39.258	91.9021	238.342	231.753	183.516	292.431	169.044
GHRL	protein_coding	52.606	-2.86809	0.615908	-4.6567	3.21324e-06	0.00022407	229.102	43.0641	54.3572	77.0792	26.1041	8.76905	8.46995	19.4235	7.08569
C19orf54	protein_coding	157.815	1.06681	0.23827	4.4773	7.55937e-06	0.000413263	92.6367	109.927	81.5358	106.725	233.802	172.876	157.165	278.403	187.265
PARD3	protein_coding	777.8	-2.86368	0.583413	-4.90849	9.1778e-07	8.13557e-05	253.008	1867.06	614.538	3240.29	105.551	316.938	207.043	244.952	150.824
ARHGAP26	protein_coding	1007.92	-1.00593	0.224972	-4.47133	7.77348e-06	0.000422027	1639.57	1098.7	1161.13	1691.3	929.532	553.703	674.773	549.253	773.353
POLG2	protein_coding	398.436	0.569645	0.127452	4.4695	7.84016e-06	0.00042418	337.676	298.616	330.673	289.047	505.057	471.023	413.145	495.299	445.386
RIMS2	protein_coding	10.2921	-2.84579	0.778639	-3.65482	0.000257358	0.00540657	6.97266	19.8322	22.6488	29.6458	2.26992	2.50544	4.70553	0	4.04897
FAM171B	protein_coding	84.3568	-2.84297	0.570556	-4.98281	6.26671e-07	6.03219e-05	190.254	222.12	43.7877	191.216	14.7545	47.6034	10.3522	26.9771	12.1469
RPS6KA6	protein_coding	45.8098	-2.82984	0.913928	-3.09634	0.00195922	0.022731	21.9141	46.4639	43.7877	238.649	15.8894	9.39541	30.1154	0	6.07345
WDR74	protein_coding	1271.25	0.729061	0.163526	4.45838	8.25806e-06	0.000440711	939.317	956.476	939.172	889.375	1545.82	1652.34	1943.38	1409.28	1166.1
NECAP2	protein_coding	2133.28	-0.805155	0.180659	-4.45678	8.32014e-06	0.000441592	3542.11	2876.23	1938.74	2832.66	1693.36	1407.43	1607.41	1612.15	1689.43
FAM110B	protein_coding	100.487	-2.82846	0.545974	-5.18058	2.21197e-07	2.53327e-05	290.859	109.927	271.786	96.349	22.6992	28.8126	8.46995	58.2704	17.2081
SEPHS1	protein_coding	852.256	-0.745866	0.167449	-4.45429	8.41725e-06	0.000444669	1019	1235.83	872.735	1265.88	532.296	623.229	719.946	726.222	675.165
ZKSCAN7	protein_coding	122.874	-0.976004	0.219288	-4.45079	8.55562e-06	0.000450462	144.434	177.923	199.31	154.158	69.2326	70.7787	93.1694	89.5638	107.298
KRT18	protein_coding	30.6587	-2.82115	0.896215	-3.14785	0.00164477	0.0202244	2.98828	32.8647	157.032	41.5042	4.53984	2.50544	12.2344	16.1862	6.07345
PYURF	protein_coding	638.512	-0.715669	0.161035	-4.44419	8.82243e-06	0.000461413	857.637	851.083	856.126	698.16	426.745	513.616	551.488	404.656	587.1
KIAA1671	protein_coding	75.9372	-2.8142	0.859993	-3.27236	0.00106655	0.0150623	391.465	56.6633	4.52977	127.477	14.7545	8.76905	46.1142	20.5026	13.1591
EPDR1	protein_coding	314.536	-2.79997	0.622265	-4.49964	6.80677e-06	0.000384166	515.977	918.512	262.726	702.607	106.686	80.8005	40.4675	9.71174	193.338
HELZ	protein_coding	2368.09	0.697039	0.156978	4.44036	8.98084e-06	0.000465047	1693.36	1619.44	2033.87	1698.71	3217.61	3463.77	2437.46	2702.02	2446.59
AC104162.2	lncRNA	108.453	1.19216	0.268535	4.43951	9.01654e-06	0.00046536	57.7735	59.4965	64.9267	71.15	175.919	100.218	111.992	188.839	145.763
NR2F2	protein_coding	27.6997	-2.79376	0.952229	-2.93391	0.00334719	0.0329676	148.418	11.3327	37.7481	13.3406	22.6992	3.75816	2.82332	1.07908	8.09793
TTC28	protein_coding	82.8643	-2.79091	0.840011	-3.32247	0.000892251	0.0132948	442.266	90.0946	90.5953	8.89375	3.40488	33.8235	18.8221	35.6097	22.2693
MED17	protein_coding	379.342	0.803703	0.181712	4.42294	9.7368e-06	0.000497623	324.727	214.187	286.885	249.025	505.057	511.11	420.674	514.722	387.689
PPT1	protein_coding	1407.33	-0.543121	0.122832	-4.42167	9.79409e-06	0.000498926	1705.31	1580.34	1605.05	1929.94	1174.68	1236.44	1315.67	1060.74	1057.79
KPNA2	protein_coding	3336.18	-0.622326	0.141184	-4.40791	1.04371e-05	0.000529961	3718.42	4033.29	3990.72	4830.79	2243.82	2952.04	2924.01	2909.21	2423.31
VCAM1	protein_coding	146.995	-2.78803	0.797822	-3.49455	0.000474861	0.00842825	805.84	143.358	75.4961	94.8667	41.9935	3.75816	37.6442	90.6429	29.355
NABP1	protein_coding	1858.63	0.902673	0.204953	4.40428	1.06133e-05	0.000533839	1197.31	1168.96	1287.96	1359.26	3316.35	1862.17	2654.86	1958.53	1922.25
NUDT5	protein_coding	1327.42	-0.563525	0.127951	-4.40424	1.06155e-05	0.000533839	1671.45	1614.9	1709.23	1477.85	922.722	1131.83	1185.79	997.072	1235.95
RFX5	protein_coding	3773.31	-0.841151	0.191221	-4.39884	1.08829e-05	0.000540356	6306.27	4841.31	3427.52	5426.67	2380.01	2657.02	2942.84	2775.4	3202.73
BAZ1B	protein_coding	3708.23	-0.354735	0.0806106	-4.4006	1.07951e-05	0.000540356	4306.11	4227.08	3882.01	4458.74	3331.11	3111.76	3304.22	3372.13	3380.89
EXTL3	protein_coding	542.69	-0.852618	0.19381	-4.39926	1.08622e-05	0.000540356	667.383	878.281	495.254	843.424	446.039	397.739	403.734	363.651	388.701
PIP4P1	protein_coding	598.405	-0.485174	0.110294	-4.39891	1.08797e-05	0.000540356	688.301	753.622	652.286	748.558	540.241	501.088	511.02	531.987	458.545
SNX27	protein_coding	738.333	0.589034	0.134243	4.38782	1.14492e-05	0.000566012	499.043	536.035	646.247	629.974	894.348	875.026	749.12	935.564	879.638
DOCK4	protein_coding	104.448	-2.78169	0.477233	-5.82879	5.58299e-09	1.14637e-06	269.941	149.591	298.965	77.0792	49.9382	35.7026	23.5276	14.0281	21.2571
AC079305.3	lncRNA	94.3176	1.28443	0.292847	4.38603	1.15439e-05	0.000566012	44.8242	58.3632	73.9862	32.6104	140.735	155.337	103.522	140.281	99.1997
NHSL1	protein_coding	86.2036	-2.77613	0.504858	-5.49882	3.82338e-08	6.04762e-06	207.188	248.185	52.8473	146.747	48.8033	15.659	17.881	17.2653	21.2571
GSPT2	protein_coding	329.388	-0.637706	0.14542	-4.38528	1.15836e-05	0.00056619	386.484	368.311	430.328	460.993	242.881	248.665	294.566	291.352	240.914
LRP12	protein_coding	137.284	-2.7486	0.57468	-4.78283	1.72845e-06	0.000138364	334.688	363.778	200.82	143.782	31.7789	103.349	13.1755	26.9771	17.2081
RBBP4	protein_coding	4342.44	-0.447467	0.102168	-4.37972	1.18834e-05	0.000577244	5257.38	5224.36	5407.03	4501.72	3392.4	3980.52	3619.49	3953.76	3745.29
LARS2	protein_coding	1043.21	-0.57602	0.131568	-4.37811	1.19712e-05	0.000579719	1399.51	1325.92	1106.77	1271.81	904.563	792.972	921.342	732.697	933.287
C5AR1	protein_coding	29.1553	-2.72651	0.853524	-3.19441	0.00140115	0.0181836	40.8399	37.3978	3.01984	139.335	7.94472	3.75816	14.1166	12.949	3.03673
TACR1	protein_coding	15.7852	-2.71904	0.988485	-2.75071	0.00594662	0.0482702	40.8399	1.13327	12.0794	65.2209	7.94472	2.50544	0.941105	4.31633	7.08569
HYPK	protein_coding	163.632	0.921316	0.210977	4.36691	1.26016e-05	0.000603554	89.6485	117.293	104.185	125.995	240.612	199.809	151.518	233.082	210.546
HCFC1R1	protein_coding	168.259	0.803255	0.183975	4.36611	1.2648e-05	0.000603554	109.57	121.259	132.873	112.654	164.569	198.556	200.455	239.556	234.84
FZD7	protein_coding	39.6151	-2.717	0.438171	-6.20077	5.61887e-10	1.6634e-07	70.7227	61.1964	61.9068	105.243	22.6992	8.76905	11.2933	8.63266	6.07345
RGS13	protein_coding	89.2377	-2.70395	0.741354	-3.64732	0.000264991	0.00552153	30.8789	139.392	52.8473	450.617	26.1041	7.51633	43.2908	14.0281	38.4652
KITLG	protein_coding	4.94274	-2.69795	0.950772	-2.83764	0.00454484	0.0404472	9.96094	12.4659	3.01984	11.8583	0	1.25272	2.82332	1.07908	2.02448
NFE2L1	protein_coding	5060.72	-1.12309	0.257808	-4.35631	1.32273e-05	0.00062511	7210.72	10621	4301.77	6802.24	4111.96	2737.2	3368.22	3694.78	2698.64
DAP3	protein_coding	2090.69	-0.528385	0.121315	-4.35549	1.32767e-05	0.000625558	2608.77	2492.05	2403.8	2577.71	1605.97	1972.41	1768.34	1474.03	1913.14
SMOX	protein_coding	15.0783	-2.69665	0.966362	-2.79052	0.00526234	0.044558	3.98438	66.8627	10.5695	32.6104	4.53984	9.39541	4.70553	0	3.03673
FAM149A	protein_coding	66.5798	-2.68521	0.838807	-3.20122	0.00136846	0.0179875	11.9531	156.957	51.3374	281.636	3.40488	13.1536	50.8197	9.71174	20.2448
UBE2Z	protein_coding	2496.8	-0.506166	0.116542	-4.34321	1.40413e-05	0.000653733	3230.33	3033.75	2879.42	2805.98	2461.73	2105.82	2033.73	2076.15	1844.3
F13A1	protein_coding	1523.12	-2.67028	0.572587	-4.66354	3.10812e-06	0.000217707	1072.79	1966.78	2222.61	6195.98	127.116	279.357	327.505	500.694	1015.28
CNST	protein_coding	1142.54	-0.515469	0.11873	-4.34153	1.41494e-05	0.000656765	1241.13	1405.82	1260.79	1578.64	881.864	927.64	989.102	959.304	1038.56
C9orf139	lncRNA	39.9317	-2.65692	0.90266	-2.94343	0.00324599	0.0323158	214.16	60.0631	4.52977	20.7521	30.6439	8.14269	6.58774	5.39541	9.11018
DNAH14	protein_coding	20.7685	-2.65392	0.594031	-4.46765	7.90851e-06	0.000426407	24.9024	22.6653	48.3175	60.774	9.07968	9.39541	6.58774	2.15816	3.03673
LAMA3	protein_coding	91.3384	-2.64909	0.651724	-4.06474	4.80861e-05	0.00160185	123.516	192.655	52.8473	315.728	78.3122	15.659	14.1166	14.0281	15.1836
CHI3L2	protein_coding	5148.98	-2.64194	0.476119	-5.54891	2.87455e-08	4.79805e-06	16297.1	5542.24	12183.6	4586.21	579.965	1641.69	1869.98	2779.72	860.405
CLIP2	protein_coding	2704.16	-0.818367	0.189084	-4.32806	1.50427e-05	0.000688105	4301.13	3114.78	2959.45	3865.82	2066.76	1776.36	1670.46	1916.45	2666.24
SNHG17	lncRNA	758.183	0.947722	0.219062	4.32627	1.51657e-05	0.000691714	699.258	417.608	474.116	409.113	1047.57	1131.21	713.358	1030.52	900.895
TEAD1	protein_coding	20.1031	-2.63875	0.780619	-3.38033	0.000724	0.0114975	30.8789	49.8637	64.9267	4.44688	10.2146	1.25272	4.70553	7.55357	7.08569
ANKRD36C	protein_coding	960.444	0.644748	0.149634	4.30883	1.6412e-05	0.000744232	701.25	617.63	717.213	893.822	1268.89	1121.19	1039.92	1249.58	1034.51
PROCA1	protein_coding	56.4297	1.21543	0.28222	4.30669	1.65717e-05	0.00074931	28.8867	28.8983	42.2778	31.1281	88.5269	62.6361	62.113	72.2985	91.1018
AL121956.6	lncRNA	24.1584	-2.63261	0.791797	-3.32486	0.000884641	0.0132443	120.527	26.0651	7.54961	26.6813	6.80976	8.14269	1.88221	8.63266	11.1347
AP001610.1	lncRNA	6.90409	-2.6243	0.840718	-3.1215	0.00179932	0.0213712	6.97266	11.8993	6.03969	26.6813	1.13496	1.25272	1.88221	3.23725	3.03673
TMEM134	protein_coding	232.316	0.859119	0.19991	4.29752	1.72718e-05	0.000775745	124.512	155.824	200.82	160.088	333.678	227.995	285.155	318.329	284.44
CXXC4	protein_coding	180.397	-2.62411	0.661286	-3.96819	7.24197e-05	0.00213986	491.074	273.117	395.6	191.216	61.2878	141.557	47.9964	7.55357	14.1714
BX640514.2	lncRNA	12.8106	-2.6221	0.837355	-3.13141	0.0017397	0.0209485	4.98047	62.3296	9.05953	19.2698	4.53984	5.01088	3.76442	4.31633	2.02448
RUNDC3A-AS1	lncRNA	12.7796	-2.61921	0.863881	-3.03191	0.00243009	0.0264045	59.7656	2.83316	18.1191	14.8229	5.6748	3.75816	2.82332	2.15816	5.06121
TXNRD1	protein_coding	2531.43	-0.634188	0.148197	-4.27936	1.87433e-05	0.000830742	2713.36	3502.36	3172.35	3231.4	1635.48	1969.28	2444.99	2009.25	2104.45
Z83843.1	lncRNA	157.052	1.06304	0.248449	4.27872	1.87975e-05	0.000830797	118.535	88.3947	69.4564	114.137	266.716	152.206	196.691	219.054	188.277
IARS	protein_coding	8697.31	-0.473365	0.110663	-4.27753	1.88982e-05	0.000832901	9087.37	11360.4	9408.33	11333.6	6919.85	7694.21	7668.13	7351.79	7452.12
LYPD6B	protein_coding	194.499	-2.60989	0.663985	-3.93064	8.47199e-05	0.00239777	405.41	197.755	745.902	103.76	64.6927	29.4389	48.9375	11.8699	142.726
VANGL2	protein_coding	36.5432	-2.60544	0.717212	-3.63273	0.000280439	0.00575928	101.602	118.426	10.5695	41.5042	20.4293	3.75816	15.0577	5.39541	12.1469
CCDC82	protein_coding	730.63	0.692167	0.161987	4.27298	1.92879e-05	0.000841534	514.981	489.004	606.989	569.2	1073.67	900.706	732.18	939.881	749.059
FTX	lncRNA	1073.22	1.07643	0.25193	4.27274	1.93086e-05	0.000841534	898.477	511.67	457.506	788.58	1814.8	1057.92	1280.84	1548.48	1300.73
UTP14A	protein_coding	735.483	-0.62281	0.145913	-4.26838	1.96901e-05	0.000855783	1074.79	949.11	739.862	887.893	607.204	639.514	592.896	611.84	516.243
LINC00926	lncRNA	659.86	1.34281	0.314682	4.2672	1.97939e-05	0.000856347	486.094	210.221	329.163	400.219	813.766	1123.06	846.995	495.299	1233.92
APOOL	protein_coding	519.576	0.795016	0.186318	4.267	1.98122e-05	0.000856347	339.668	368.311	463.546	305.352	669.626	668.953	767.942	499.615	593.174
SGCE	protein_coding	427.33	-1.23461	0.289387	-4.26627	1.98767e-05	0.000856775	442.266	610.83	949.741	508.426	286.01	174.755	281.391	365.809	226.742
CECR2	protein_coding	28.3227	-2.59092	0.610838	-4.24159	2.21941e-05	0.0009286	54.7852	43.0641	92.1053	20.7521	13.6195	3.75816	9.41105	3.23725	14.1714
TRAPPC3	protein_coding	808.504	-0.541511	0.127078	-4.26126	2.03281e-05	0.000871444	1097.7	898.113	948.231	970.902	582.234	627.613	747.238	694.929	709.581
CMA1	protein_coding	27.6814	-2.59075	0.809319	-3.20114	0.00136884	0.0179875	134.473	14.7325	28.6885	28.1636	11.3496	2.50544	16.9399	2.15816	10.1224
CAMSAP3	protein_coding	78.7594	-2.59006	0.434118	-5.96627	2.42739e-09	5.86919e-07	123.516	238.552	90.5953	133.406	36.3187	18.7908	23.5276	9.71174	34.4162
FP565260.3	protein_coding	47.0953	-2.5876	0.639056	-4.04909	5.14163e-05	0.00167718	65.7422	105.394	111.734	68.1855	5.6748	20.0435	0.941105	25.898	20.2448
TRIM2	protein_coding	81.4865	-2.56553	0.568205	-4.51515	6.32718e-06	0.000362726	35.8594	278.783	101.165	189.733	23.8342	30.0653	21.6454	10.7908	41.5019
IL1R1	protein_coding	296.648	-2.56553	0.929754	-2.75936	0.00579144	0.0474258	355.606	584.765	42.2778	1221.41	266.716	57.6252	51.7608	25.898	63.7712
AC092117.2	TEC	35.3024	1.40044	0.32928	4.25305	2.10874e-05	0.000889411	17.9297	18.6989	18.1191	19.2698	56.748	58.2515	40.4675	51.7959	36.4407
LRP6	protein_coding	422.022	-2.52908	0.223393	-11.3212	1.03021e-29	1.6164e-25	926.367	607.43	650.776	936.809	157.759	117.129	150.577	152.151	99.1997
PRICKLE3	protein_coding	231.861	0.661236	0.155637	4.24859	2.15121e-05	0.000902473	169.336	189.255	188.74	151.194	298.494	241.775	260.686	280.561	306.709
DDX43	protein_coding	15.6378	-2.47404	0.646883	-3.82456	0.000131007	0.00336968	9.96094	33.998	21.1389	50.3979	3.40488	8.76905	4.70553	4.31633	4.04897
TPR	protein_coding	7856.02	-0.412939	0.0974537	-4.23728	2.2624e-05	0.000943922	8715.82	9011.16	9317.73	9424.42	7134.36	7413.6	6100.25	7214.74	6372.06
MEIS2	protein_coding	38.6122	-2.47212	0.733753	-3.36914	0.000754027	0.0118122	18.9258	103.127	48.3175	112.654	27.239	2.50544	18.8221	11.8699	4.04897
PLCL1	protein_coding	22.288	-2.46597	0.746219	-3.30462	0.000951066	0.0139052	98.6133	25.4985	24.1588	14.8229	9.07968	3.75816	7.52884	15.1071	2.02448
PLEKHG3	protein_coding	50.0582	-2.46242	0.63739	-3.86329	0.000111872	0.00299024	16.9336	104.827	42.2778	203.074	22.6992	12.5272	15.0577	11.8699	21.2571
MYO18A	protein_coding	1822.52	0.623646	0.147375	4.2317	2.31933e-05	0.00095764	1152.48	1435.85	1327.22	1691.3	2180.26	1936.08	1972.56	2402.04	2304.87
TSPAN12	protein_coding	508.061	-2.45717	0.515921	-4.7627	1.91023e-06	0.00015061	1027.97	926.445	280.846	1488.22	309.844	50.1088	123.285	219.054	146.775
SRSF8	protein_coding	701.376	-0.64273	0.152021	-4.2279	2.35885e-05	0.000968856	1025.98	873.748	765.531	838.978	486.898	537.417	653.127	621.551	509.158
EPHA2	protein_coding	31.4834	-2.43703	0.772362	-3.15529	0.00160338	0.0199818	8.96485	112.193	30.1984	78.5615	3.40488	6.26361	6.58774	11.8699	25.306
TP63	protein_coding	446.545	-2.42989	0.469405	-5.17653	2.26056e-07	2.56225e-05	1398.52	587.598	996.549	278.671	135.06	68.8997	192.927	250.347	110.334
GRPR	protein_coding	30.8741	-2.42341	0.793349	-3.05465	0.00225322	0.0250807	4.98047	128.059	19.629	72.6323	6.80976	11.2745	16.9399	5.39541	12.1469
ZNF557	protein_coding	609.83	-0.54162	0.128325	-4.22069	2.43552e-05	0.00098998	841.699	682.226	730.802	699.642	467.604	539.923	561.84	458.61	506.121
BCKDK	protein_coding	973.307	0.619797	0.146907	4.21898	2.45409e-05	0.000994953	581.719	866.382	721.743	828.601	1054.38	1213.89	1138.74	1174.04	1180.27
PTK7	protein_coding	185.193	-2.40257	0.634145	-3.78867	0.000151457	0.00374952	279.902	294.649	163.072	610.704	114.631	92.7014	34.8209	5.39541	70.8569
CTBP2	protein_coding	25.533	-2.40248	0.859356	-2.79568	0.00517914	0.0441394	5.97656	53.2635	120.794	5.92917	4.53984	8.76905	9.41105	14.0281	7.08569
AL031595.3	lncRNA	278.958	1.29097	0.306589	4.21074	2.54534e-05	0.00102401	175.313	117.293	197.8	128.959	519.812	281.862	211.749	428.396	449.435
KMT2E	protein_coding	2736.23	0.77928	0.185352	4.20432	2.61864e-05	0.0010508	1592.75	1797.36	2319.24	2122.64	3847.51	3200.7	2882.61	4154.47	2708.76
RAB39B	protein_coding	314.779	-0.907204	0.215929	-4.20139	2.65277e-05	0.00106178	331.699	566.633	311.044	489.156	220.182	235.512	233.394	212.579	232.816
PPP1R13L	protein_coding	112.595	1.43228	0.341019	4.20001	2.66907e-05	0.00106559	27.8906	60.0631	83.0457	62.2563	143.005	192.293	112.933	128.411	203.461
PTPN7	protein_coding	2103.37	-0.672799	0.160253	-4.19835	2.68869e-05	0.00106999	2849.83	3001.45	2228.65	2530.27	1495.88	2013.75	1827.63	1385.54	1597.32
RGS20	protein_coding	138.438	-2.40155	0.707951	-3.39226	0.000693181	0.011132	655.43	81.5951	182.701	87.4553	32.9138	8.76905	73.4062	35.6097	88.065
FUT1	protein_coding	8.74963	-2.40079	0.827651	-2.90073	0.00372295	0.0354664	3.98438	19.2655	16.6091	23.7167	6.80976	2.50544	3.76442	1.07908	1.01224
RPS27	protein_coding	28798.8	-0.881702	0.210171	-4.19517	2.72662e-05	0.0010776	35038.6	41816.9	52459.2	25111.5	21421.2	23929.5	20908.5	20007.3	18496.7
NAV2	protein_coding	202.422	-2.4006	0.646269	-3.71455	0.000203567	0.00464916	684.317	154.691	101.165	532.143	121.441	15.0327	60.2307	113.304	39.4774
CC2D2A	protein_coding	8.8889	-2.39878	0.847555	-2.83024	0.00465132	0.0412247	4.98047	9.06613	15.0992	35.575	3.40488	2.50544	1.88221	6.47449	1.01224
DHX8	protein_coding	1826.77	-0.560594	0.133787	-4.19019	2.78719e-05	0.00109328	2596.82	1940.15	1919.11	2444.3	1502.69	1574.04	1553.76	1386.62	1523.42
LMO3	protein_coding	169.82	-2.37943	0.808293	-2.94377	0.00324244	0.0323085	32.8711	209.654	125.324	864.176	110.091	6.26361	55.5252	48.5587	75.9181
ADAMTSL4-AS1	lncRNA	92.213	1.25538	0.299995	4.18465	2.85604e-05	0.00111471	68.7305	42.4975	52.8473	44.4688	110.091	128.404	135.519	169.416	77.9426
CBL	protein_coding	2338.39	0.600113	0.143498	4.18203	2.88922e-05	0.00112486	1608.69	1536.71	1932.7	2198.24	2751.14	2952.04	2465.7	2935.1	2665.23
MAL	protein_coding	250.964	-2.37239	0.742001	-3.19728	0.00138729	0.0181058	1298.91	116.726	161.562	241.614	214.507	28.1862	67.7596	30.2143	99.1997
ATP6V0E1	protein_coding	2318.06	-0.633098	0.151738	-4.1723	3.01543e-05	0.0011682	3311.02	3218.48	2228.65	2791.16	1845.44	1949.86	2088.31	1701.71	1727.9
AGMAT	protein_coding	191.758	-1.00487	0.240929	-4.17082	3.03506e-05	0.00117291	266.953	351.312	157.032	286.082	138.465	132.788	127.049	129.49	136.653
ZNF33B	protein_coding	738.653	-0.617391	0.148084	-4.1692	3.05668e-05	0.00117836	921.387	996.141	964.84	779.686	491.438	594.416	608.895	579.467	711.606
SARS	protein_coding	3663.87	-0.859983	0.206367	-4.16725	3.08293e-05	0.00118557	3888.75	6472.65	3844.26	5318.47	2584.3	2338.2	2806.38	3392.63	2329.17
MID2	protein_coding	16.5981	-2.36441	0.711418	-3.32352	0.0008889	0.0132724	7.96875	22.6653	27.1786	62.2563	12.4846	3.75816	4.70553	4.31633	4.04897
TRIM71	protein_coding	76.2168	-2.36241	0.820306	-2.87991	0.0039779	0.0370625	5.97656	257.251	78.516	210.486	15.8894	48.8561	47.9964	11.8699	9.11018
EFNA5	protein_coding	98.2127	-2.33331	0.553659	-4.21434	2.50509e-05	0.00101041	310.781	164.324	123.814	109.69	23.8342	61.3833	8.46995	59.3495	22.2693
ZNF134	protein_coding	664.847	-0.636915	0.153175	-4.15809	3.20927e-05	0.00122217	931.348	779.12	908.973	699.642	511.867	630.745	558.075	460.768	503.084
ETV5	protein_coding	480.594	-2.33088	0.266688	-8.74009	2.32916e-18	4.56806e-15	576.738	970.642	761.001	1154.71	222.452	133.415	124.226	205.026	177.142
PRDX1	protein_coding	5885.95	-0.611517	0.147176	-4.15501	3.25274e-05	0.00123222	6202.68	6950.89	7552.63	8432.76	3963.28	4615.65	5360.54	4501.93	5393.22
ARL6IP5	protein_coding	2380.88	-0.794797	0.191333	-4.154	3.26707e-05	0.00123222	4000.31	2845.63	2985.12	2622.18	2126.92	1694.31	2137.25	1613.23	1402.97
SPECC1	protein_coding	1398.26	-0.74716	0.179849	-4.15436	3.26195e-05	0.00123222	2275.08	1871.59	1606.56	1457.09	1151.98	1086.11	823.467	1151.38	1161.04
TMEM161B-AS1	lncRNA	1457.36	0.888567	0.214002	4.15215	3.29368e-05	0.00123928	908.438	934.944	1097.71	1016.85	2537.77	1357.32	1397.54	1747.03	2118.62
STIP1	protein_coding	2900.48	-0.579512	0.139673	-4.14906	3.33847e-05	0.00125312	3738.34	3306.3	2947.37	4221.57	2567.28	2080.77	2508.99	2359.95	2373.71
EFCAB14	protein_coding	2958.89	-0.373306	0.0899942	-4.14811	3.35231e-05	0.00125532	3323.97	3292.7	3347.5	3590.11	2481.02	2533.63	2927.78	2569.29	2564.01
LTBP1	protein_coding	18.4728	-2.32691	0.811654	-2.86687	0.00414552	0.0381141	83.6719	14.7325	22.6488	11.8583	1.13496	3.75816	5.64663	8.63266	14.1714
MORC4	protein_coding	17.6354	-2.32474	0.800878	-2.90273	0.0036992	0.035345	43.8281	38.531	1.50992	42.9865	4.53984	3.75816	13.1755	4.31633	6.07345
HSPD1	protein_coding	12604	-0.65455	0.158094	-4.14025	3.46922e-05	0.00129028	12037.8	16799	16122.9	18267.8	9611.98	8550.45	9831.73	10688.3	11526.4
DCBLD2	protein_coding	159.797	-2.32213	0.382777	-6.06653	1.30701e-09	3.59773e-07	528.926	199.455	154.012	268.295	61.2878	61.3833	75.2884	39.926	49.5998
NRXN3	protein_coding	199.729	-2.31605	0.809604	-2.86072	0.00422682	0.0386077	1088.73	78.762	193.27	75.5969	65.8277	28.1862	17.881	184.523	64.7835
KIAA1328	protein_coding	170.91	0.918568	0.222174	4.13445	3.55804e-05	0.00131436	95.625	90.6613	111.734	163.052	187.268	216.094	204.22	242.793	226.742
GJA3	protein_coding	123.303	-2.31217	0.764536	-3.02427	0.00249231	0.0267742	40.8399	121.259	75.4961	649.244	24.9691	26.3071	84.6995	14.0281	72.8814
LINC01033	lncRNA	24.3928	-2.30768	0.802596	-2.87527	0.0040368	0.0374113	85.6641	9.63276	54.3572	25.199	15.8894	0.626361	9.41105	8.63266	10.1224
CIAPIN1	protein_coding	739.057	-0.803597	0.194602	-4.12944	3.63654e-05	0.00133311	998.086	1093.03	721.743	1062.8	465.334	611.954	691.712	452.135	554.708
BIN2	protein_coding	872.203	-0.952854	0.230906	-4.12659	3.68186e-05	0.00134191	1518.05	1141.2	1300.04	809.332	576.56	581.889	572.192	853.554	497.011
TRAPPC8	protein_coding	1608.8	-0.331565	0.0803539	-4.12632	3.6862e-05	0.00134191	1889.59	1726.53	1834.56	1815.81	1494.74	1486.98	1455.89	1414.68	1360.45
IFI30	protein_coding	234.903	1.3994	0.339086	4.12699	3.67547e-05	0.00134191	85.6641	139.392	75.4961	191.216	516.407	286.873	239.982	295.669	283.428
NBEAL2	protein_coding	4317.9	-0.965692	0.234326	-4.12115	3.76984e-05	0.00136184	8680.96	5672	3806.51	5533.4	3428.71	2489.16	2730.15	3191.92	3328.25
MCC	protein_coding	196.016	-2.30381	0.788609	-2.92135	0.00348514	0.0338797	293.848	202.855	52.8473	858.247	13.6195	26.3071	176.928	111.145	28.3428
LAT2	protein_coding	4400.39	-0.538835	0.13076	-4.1208	3.77566e-05	0.00136184	5179.69	6224.46	4467.86	5411.85	3318.62	3674.23	3422.8	3977.5	3926.49
SDC4	protein_coding	266.537	-2.28877	0.526916	-4.34371	1.40099e-05	0.000653733	428.32	794.419	128.343	558.824	181.594	129.657	82.8173	44.2424	50.6121
LAPTM5	protein_coding	18442.5	-1.11418	0.270458	-4.1196	3.79537e-05	0.00136581	36505.9	27233.5	20642.1	20838.1	15636.3	6806.66	14282.2	12952.2	11085.1
EEF1A1	protein_coding	263591	-0.659249	0.160109	-4.1175	3.83004e-05	0.00137513	359120	318753	374619	271707	230443	220047	194414	164100	239111
SYNGR1	protein_coding	99.1117	-2.28568	0.830566	-2.75195	0.00592414	0.0481855	301.816	316.748	28.6885	62.2563	12.4846	5.01088	95.0516	50.7169	19.2326
FRAT2	protein_coding	153.263	-1.14792	0.278871	-4.1163	3.85003e-05	0.00137601	251.016	296.916	166.091	166.017	129.385	110.239	79.994	106.829	72.8814
ANKRD36B	protein_coding	415.183	0.648392	0.157617	4.11372	3.89342e-05	0.00138708	324.727	308.248	303.494	326.104	432.42	477.287	463.965	638.817	461.582
TPT1-AS1	lncRNA	355.154	1.02602	0.249434	4.1134	3.89867e-05	0.00138708	214.16	213.054	243.097	231.238	709.35	346.377	329.387	469.401	440.325
SDC1	protein_coding	377.977	-2.28504	0.642868	-3.55444	0.000378784	0.00711751	555.82	861.282	261.217	1028.71	59.0179	21.2963	262.568	75.5357	276.342
POLDIP3	protein_coding	1352.26	-0.543736	0.132345	-4.10847	3.98282e-05	0.00141333	1465.25	1882.92	1506.9	1694.26	1174.68	1141.86	960.869	1246.34	1097.27
TSPAN3	protein_coding	1001.81	-0.952187	0.231856	-4.10681	4.01156e-05	0.0014176	1323.81	1565.61	1383.09	1205.1	833.061	855.609	677.596	396.023	776.389
RBM4	protein_coding	523.581	0.464445	0.113217	4.10225	4.09153e-05	0.00144261	431.309	421.008	478.645	398.737	620.823	556.208	596.661	640.975	567.868
BRK1	protein_coding	1318.3	-0.561256	0.136844	-4.10143	4.10599e-05	0.00144388	1735.2	1528.78	1630.72	1529.73	862.57	1144.36	1116.15	1261.45	1055.77
REPS2	protein_coding	19.7091	-2.28314	0.544138	-4.19588	2.71809e-05	0.00107694	51.7969	36.8311	33.2183	19.2698	3.40488	6.26361	14.1166	5.39541	7.08569
MERTK	protein_coding	59.6462	-2.2829	0.54801	-4.1658	3.1026e-05	0.00118731	55.7813	171.69	93.6152	105.243	39.7236	10.0218	31.9976	6.47449	22.2693
EMX1	protein_coding	199.235	-2.278	0.750192	-3.03656	0.00239297	0.0261642	323.731	269.717	18.1191	813.779	144.14	24.4281	99.7572	36.6888	62.759
AC020916.1	lncRNA	588.299	0.836801	0.204415	4.09363	4.24674e-05	0.0014807	338.672	424.975	462.036	412.077	793.337	563.098	557.134	887.006	856.356
ANKHD1	protein_coding	117.822	1.37804	0.336784	4.09174	4.28142e-05	0.00148812	50.8008	47.5972	80.0259	72.6323	239.477	100.218	131.755	209.342	128.555
PDGFA	protein_coding	550.842	-2.27508	0.474094	-4.7988	1.59623e-06	0.000129097	293.848	1836.46	502.804	1305.9	306.439	127.778	210.808	180.207	193.338
2003-08-01	protein_coding	975.358	0.439033	0.107376	4.08874	4.3372e-05	0.00149562	797.871	746.822	922.562	794.509	1129.29	1086.74	1022.98	1175.12	1102.33
WWC1	protein_coding	60.2333	-2.27426	0.390955	-5.81719	5.98454e-09	1.20381e-06	106.582	86.6948	114.754	121.548	31.7789	10.0218	13.1755	30.2143	27.3305
SEC11A	protein_coding	1764.63	-0.662602	0.162037	-4.08919	4.3288e-05	0.00149562	1804.92	2618.41	2538.18	1912.16	1180.36	1447.52	1493.53	1383.38	1503.18
TMEM63A	protein_coding	943.153	0.851389	0.208324	4.08685	4.37268e-05	0.00150455	528.926	634.629	720.233	724.841	1158.79	988.397	893.109	1635.89	1203.56
RBP1	protein_coding	8.66969	-2.27326	0.76451	-2.97348	0.00294442	0.030116	8.96485	7.93286	24.1588	20.7521	6.80976	1.25272	1.88221	3.23725	3.03673
UVSSA	protein_coding	648.828	0.752285	0.18421	4.08385	4.42958e-05	0.00151747	545.86	516.769	336.713	477.298	969.256	748.501	788.646	683.059	773.353
UCP2	protein_coding	747.333	0.668873	0.163861	4.08197	4.46558e-05	0.00152647	563.789	507.136	659.836	521.767	948.827	672.711	988.161	967.937	895.834
AL137857.1	lncRNA	9.70522	-2.27079	0.75549	-3.00572	0.0026495	0.0281644	11.9531	18.1323	13.5893	25.199	10.2146	1.25272	2.82332	2.15816	2.02448
ATXN7L3	protein_coding	1383.57	-0.543785	0.133299	-4.07943	4.5147e-05	0.00153656	1667.46	1819.46	1547.67	1669.06	984.01	1233.93	1361.78	1120.09	1048.68
MAN1C1	protein_coding	54.5005	-2.26938	0.439091	-5.16836	2.36152e-07	2.62781e-05	158.379	78.762	77.006	75.5969	10.2146	20.0435	35.762	21.5816	13.1591
LINC00342	lncRNA	330.91	1.19526	0.293203	4.07658	4.57036e-05	0.00153882	250.02	167.157	111.734	241.614	511.867	389.596	337.857	615.077	353.272
MRPL44	protein_coding	948.706	0.728562	0.178714	4.07669	4.56822e-05	0.00153882	770.977	549.634	690.034	772.274	1035.08	1045.4	1511.42	1068.29	1095.25
LRIG3	protein_coding	237.644	-2.26398	0.586299	-3.86147	0.000112707	0.00300658	644.473	309.948	433.348	308.317	114.631	11.2745	47.9964	188.839	79.9671
ZSCAN32	protein_coding	342.386	-0.463827	0.113751	-4.07757	4.55097e-05	0.00153882	409.395	382.477	397.11	429.865	298.494	303.785	303.977	271.929	284.44
ZBTB8A	protein_coding	15.914	-2.2636	0.686855	-3.2956	0.000982115	0.0141399	49.8047	26.0651	30.1984	7.41146	4.53984	4.38452	7.52884	2.15816	11.1347
CPD	protein_coding	950.544	-0.882851	0.217039	-4.06771	4.7477e-05	0.0015917	1227.19	1451.71	1340.81	1076.14	761.558	489.188	585.368	969.016	653.908
VAMP2	protein_coding	210.323	0.826131	0.20316	4.06641	4.77427e-05	0.00159719	165.352	130.326	150.992	142.3	299.629	254.929	232.453	321.566	195.363
PHGDH	protein_coding	1433.34	-2.25644	0.538035	-4.19385	2.74254e-05	0.00108117	1284.96	4042.36	2061.04	2835.63	329.138	165.359	415.969	1409.28	356.309
ACVR2A	protein_coding	54.2501	-2.25494	0.566893	-3.97772	6.95801e-05	0.00208342	216.152	75.9288	63.4167	31.1281	24.9691	17.5381	31.9976	12.949	14.1714
OSTM1	protein_coding	349.007	-1.0345	0.254638	-4.06263	4.8522e-05	0.00160953	420.352	546.801	416.739	564.753	290.55	143.437	250.334	309.697	198.399
ESR2	protein_coding	269.804	1.37322	0.337999	4.06277	4.84932e-05	0.00160953	146.426	96.8942	110.224	220.862	367.727	193.545	473.376	331.278	487.9
GSKIP	protein_coding	444.063	-0.744142	0.183209	-4.0617	4.87159e-05	0.00161256	470.156	598.364	536.022	684.819	334.813	325.081	431.967	276.245	339.101
VEGFB	protein_coding	566.409	0.518657	0.127803	4.05824	4.94447e-05	0.00163324	399.434	452.74	529.983	446.17	718.43	612.581	618.306	671.189	648.847
PSAT1	protein_coding	2041.47	-2.2522	0.377833	-5.96084	2.50947e-09	5.88399e-07	2044.98	6518.55	2633.3	3355.91	652.602	400.871	899.697	1171.88	695.41
AC016831.7	lncRNA	186.459	0.935804	0.230663	4.05701	4.9705e-05	0.00163823	133.477	151.858	78.516	127.477	282.605	224.863	224.924	260.059	194.35
HYLS1	protein_coding	277.544	-0.951008	0.234528	-4.05498	5.01378e-05	0.00164574	459.199	402.876	323.123	330.551	127.116	177.886	198.573	257.901	220.669
G3BP2	protein_coding	3864.57	-0.492166	0.121439	-4.05279	5.06094e-05	0.00165429	3950.51	4904.21	4863.46	4695.9	3340.19	2897.54	3494.32	3607.37	3027.61
SREBF2-AS1	lncRNA	54.7337	1.37983	0.340452	4.05295	5.05751e-05	0.00165429	17.9297	36.2645	31.7084	29.6458	87.3919	94.5804	59.2896	84.1684	51.6243
FOXO3	protein_coding	399.131	-2.24961	0.516738	-4.35348	1.33992e-05	0.000629441	1512.07	479.371	385.03	466.922	138.465	50.1088	119.52	299.985	140.702
AC021078.1	lncRNA	402.131	0.863983	0.213462	4.04747	5.17734e-05	0.00168532	280.899	237.986	323.123	263.848	585.639	359.531	403.734	561.123	603.296
PRR18	protein_coding	194.74	-2.21504	0.625236	-3.54272	0.000396018	0.00732292	870.586	128.059	205.349	176.393	119.171	51.9879	21.6454	53.9541	125.518
INTS14	protein_coding	1050.71	-0.580683	0.143699	-4.04095	5.3234e-05	0.00172215	1112.64	1240.93	1529.55	1271.81	739.994	960.837	859.229	807.153	934.299
SEC14L2	protein_coding	36.7202	1.38959	0.343863	4.04112	5.31965e-05	0.00172215	16.9336	23.2319	18.1191	17.7875	70.3675	40.0871	40.4675	52.875	50.6121
RIMS3	protein_coding	293.133	-2.2106	0.514703	-4.29491	1.74763e-05	0.000781204	265.957	488.438	185.72	1136.92	83.987	54.4934	176.928	143.518	102.236
FKBP14	protein_coding	301.79	1.11961	0.27731	4.0374	5.40473e-05	0.00174128	97.6172	223.82	173.641	235.684	382.482	316.312	467.729	472.638	346.187
SNX19	protein_coding	1838.01	-0.845013	0.209563	-4.03225	5.52442e-05	0.00177489	3056.02	2409.89	1522	2764.48	1546.95	1185.7	1403.19	1385.54	1268.34
MED15	protein_coding	1016.36	0.729575	0.180949	4.03195	5.53167e-05	0.00177489	875.567	655.028	768.55	677.408	1618.45	1103.65	1001.34	1285.19	1162.05
SLC6A9	protein_coding	124.7	-2.20583	0.529503	-4.16586	3.10183e-05	0.00118731	154.395	455.573	101.165	170.464	64.6927	22.549	37.6442	88.4847	27.3305
SLC7A2	protein_coding	17.0763	-2.19676	0.763522	-2.87715	0.0040129	0.0372558	23.9063	33.998	15.0992	47.4334	15.8894	3.75816	7.52884	0	6.07345
SLC38A6	protein_coding	65.0765	1.22071	0.303281	4.025	5.69742e-05	0.00181692	50.8008	32.2981	39.258	26.6813	113.496	66.3942	93.1694	91.722	71.8692
AC011944.1	lncRNA	46.3863	-2.19188	0.735357	-2.9807	0.00287589	0.0297962	207.188	29.4649	22.6488	68.1855	12.4846	5.01088	28.2332	11.8699	32.3917
C18orf54	protein_coding	192.999	1.09763	0.273006	4.02052	5.80686e-05	0.00184673	109.57	105.394	140.423	118.583	232.667	284.994	198.573	378.758	168.032
ARHGEF11	protein_coding	358.177	-2.18817	0.698628	-3.1321	0.00173562	0.0209368	913.418	534.335	202.33	878.999	76.0423	15.659	47.9964	279.482	275.33
POLR2G	protein_coding	972.99	-0.547746	0.136331	-4.01775	5.87553e-05	0.00185487	1168.42	1192.76	1078.08	1283.67	673.031	965.848	814.997	800.679	779.426
PPM1A	protein_coding	3184.83	0.724004	0.180192	4.01797	5.87028e-05	0.00185487	1949.36	2279.56	2352.46	2773.37	4976.8	4032.51	3721.13	2969.63	3608.64
EFNA4	protein_coding	69.2028	0.994796	0.247647	4.01699	5.89458e-05	0.00185715	38.8477	45.8973	45.2977	48.9156	102.146	103.349	69.6418	76.6148	92.114
LINC00499	lncRNA	35.052	-2.17852	0.534288	-4.07742	4.55381e-05	0.00153882	82.6758	27.765	77.006	59.2917	19.2943	5.01088	10.3522	10.7908	23.2816
PSMA4	protein_coding	2854.01	-0.608715	0.1516	-4.01526	5.93795e-05	0.00186333	2725.31	3859.34	4088.87	3443.37	1966.89	2455.96	2411.11	2369.66	2365.61
ATN1	protein_coding	313.047	0.930226	0.231784	4.01333	5.98678e-05	0.0018749	211.172	205.121	232.528	183.804	503.922	365.168	266.333	508.248	341.125
TSEN15	protein_coding	658.411	-0.8852	0.220591	-4.01285	5.99903e-05	0.001875	643.477	1123.07	754.961	1012.41	393.831	509.231	615.483	419.763	453.484
NCOA4	protein_coding	4467.09	-0.547955	0.136606	-4.01122	6.04057e-05	0.00188423	6276.39	4741.58	5348.14	5309.57	3148.38	3928.53	4051.46	3369.97	4029.73
MAP1S	protein_coding	362.185	0.540702	0.134855	4.00951	6.0844e-05	0.00189413	329.707	308.248	252.157	262.366	442.634	442.837	403.734	410.051	407.933
ADRB1	protein_coding	33.3902	-2.17722	0.555106	-3.92217	8.77553e-05	0.00245433	21.9141	76.4954	80.0259	56.3271	20.4293	5.01088	10.3522	9.71174	20.2448
ACBD7	protein_coding	13.8234	-2.1701	0.691625	-3.13768	0.0017029	0.020632	16.9336	29.4649	15.0992	35.575	4.53984	1.25272	12.2344	3.23725	6.07345
GPRASP2	protein_coding	31.4033	-2.1636	0.66296	-3.26355	0.00110027	0.0153725	12.9492	53.8301	72.4763	81.5261	21.5642	5.01088	21.6454	7.55357	6.07345
CALCOCO2	protein_coding	2165.5	-0.512796	0.128336	-3.99574	6.44924e-05	0.00199329	2376.68	2759.5	2684.64	2567.33	1796.64	1924.81	1645.99	2152.77	1581.12
RAB9A	protein_coding	1338.1	-0.701048	0.175503	-3.99452	6.48263e-05	0.00199828	1967.29	1969.05	1156.6	1712.05	1030.54	1018.46	1112.39	1069.37	1007.18
SFI1	protein_coding	1196.17	0.986964	0.24717	3.99305	6.52288e-05	0.00200675	872.578	728.123	895.384	598.846	1962.35	1082.98	1040.86	1750.27	1834.18
MFGE8	protein_coding	65.4386	-2.16264	0.468041	-4.62063	3.82585e-06	0.000256528	83.6719	171.123	48.3175	157.123	27.239	26.9335	38.5853	24.8189	11.1347
TPT1	protein_coding	47154.1	-0.659071	0.165147	-3.9908	6.58501e-05	0.00201794	50845.6	71930.1	69083.5	45014.3	38643.1	39768.9	36880	36883	35338.4
TAFA2	protein_coding	71.0542	1.13418	0.284347	3.98873	6.64279e-05	0.00203168	33.8672	35.6979	48.3175	54.8448	111.226	87.6905	85.6406	114.383	67.8202
TNFRSF1B	protein_coding	2354.04	0.821758	0.206121	3.98678	6.69756e-05	0.00204048	1554.9	1644.94	1342.32	2058.9	3087.09	2138.39	3601.61	2394.48	3363.68
TLR2	protein_coding	45.4632	-2.14838	0.694101	-3.09519	0.00196686	0.0227749	19.9219	54.3968	45.2977	200.109	14.7545	28.1862	11.2933	29.1352	6.07345
MRPS33	protein_coding	768.568	-0.544578	0.136645	-3.98536	6.73778e-05	0.00204677	963.223	949.677	902.933	910.128	554.995	695.26	711.476	531.987	697.435
HNRNPA1	protein_coding	12250.8	-0.938542	0.235538	-3.98467	6.75734e-05	0.00204677	17386.8	14636.7	18132.7	16576.5	11253.1	7214.42	5958.14	12139.7	6959.16
DRG1	protein_coding	978.062	-0.436574	0.109556	-3.98495	6.74933e-05	0.00204677	1203.28	1026.74	1263.8	1086.52	786.527	898.827	868.64	834.13	834.087
KIAA1143	protein_coding	896.409	-0.740964	0.185979	-3.98411	6.77321e-05	0.00204762	1185.35	1195.6	1256.26	979.795	517.542	836.818	701.124	577.309	817.891
SIGLEC15	protein_coding	27.2129	-2.14251	0.581154	-3.68665	0.000227224	0.00504264	43.8281	18.1323	33.2183	96.349	7.94472	13.1536	7.52884	7.55357	17.2081
NGLY1	protein_coding	2116.79	0.808471	0.203133	3.98001	6.89114e-05	0.00207528	1044.9	1488.54	2080.67	1362.23	2345.96	2773.52	2680.27	2912.44	2362.57
NRROS	protein_coding	645.156	0.700937	0.176146	3.9793	6.91195e-05	0.00207756	380.508	576.832	552.632	403.184	879.594	799.236	672.89	766.148	775.377
TNFRSF10C	protein_coding	18.4397	-2.14233	0.748075	-2.86378	0.00418614	0.0384546	55.7813	33.4313	22.6488	17.7875	2.26992	10.0218	18.8221	2.15816	3.03673
DDR2	protein_coding	477.783	-2.13808	0.59312	-3.6048	0.000312391	0.00626779	1281.97	699.792	377.481	988.689	421.07	26.3071	127.049	132.727	244.962
STRADA	protein_coding	334.944	0.837436	0.21056	3.97719	6.97354e-05	0.00208409	272.93	198.322	235.548	225.308	449.444	305.038	343.503	514.722	469.68
MT-ND2	protein_coding	3631.5	1.44917	0.364504	3.97574	7.01616e-05	0.00209284	3130.72	1226.19	1762.08	1286.63	6493.11	4322.51	5560.99	6661.17	2240.09
SMARCE1	protein_coding	487.784	0.879591	0.221385	3.97312	7.0937e-05	0.00211196	406.406	251.585	363.891	309.799	752.478	602.559	530.783	725.143	447.411
DKC1	protein_coding	1744.25	-0.564347	0.142059	-3.97262	7.10865e-05	0.0021124	2095.78	2332.26	2186.37	1889.92	1626.4	1436.87	1185.79	1638.05	1306.8
KL	protein_coding	103.825	-2.12095	0.544069	-3.89832	9.68636e-05	0.00265067	255	279.35	120.794	69.6677	30.6439	25.6808	15.0577	74.4567	63.7712
APBB1	protein_coding	97.1454	-2.11393	0.607952	-3.47714	0.000506796	0.00883774	285.879	43.0641	305.004	44.4688	48.8033	26.9335	55.5252	30.2143	34.4162
CASKIN2	protein_coding	19.6458	-2.11379	0.74676	-2.83062	0.00464577	0.0412052	25.8984	27.1984	4.52977	80.0438	6.80976	12.5272	8.46995	3.23725	8.09793
AC147651.1	lncRNA	16.5437	-2.10778	0.670257	-3.14473	0.00166239	0.0203454	9.96094	41.9308	39.258	23.7167	10.2146	2.50544	3.76442	5.39541	12.1469
KDM3B	protein_coding	2647.19	-0.499823	0.126102	-3.96363	7.38171e-05	0.00217297	3674.59	2826.93	3045.51	3100.96	2283.54	2566.83	2042.2	2096.66	2187.45
LINC00894	lncRNA	85.017	1.47962	0.373386	3.96269	7.4109e-05	0.00217747	61.7578	45.8973	21.1389	40.0219	192.943	105.229	80.9351	107.908	109.322
AC093484.3	lncRNA	17.6108	-2.10205	0.542495	-3.87479	0.000106716	0.00287693	34.8633	31.7314	13.5893	42.9865	7.94472	11.2745	4.70553	4.31633	7.08569
ACVR1B	protein_coding	53.1803	-2.09783	0.620497	-3.38088	0.000722532	0.0114858	138.457	37.9644	141.933	53.3625	10.2146	47.6034	26.351	7.55357	15.1836
ILDR2	protein_coding	196.61	-2.08664	0.503999	-4.14018	3.47036e-05	0.00129028	207.188	402.876	206.859	549.93	60.1529	33.8235	178.81	86.3266	43.5264
TTC1	protein_coding	1049.43	-0.566391	0.143067	-3.95892	7.5288e-05	0.00219567	1258.07	1100.97	1496.33	1270.32	794.472	901.333	1019.22	813.628	790.561
FAS	protein_coding	3119.29	-0.617162	0.155935	-3.95781	7.56394e-05	0.00220182	3756.27	4178.92	2980.59	4550.64	2458.32	2469.74	2242.65	2937.26	2499.22
MIAT	lncRNA	869.202	1.36198	0.344651	3.95176	7.75801e-05	0.00225413	661.406	318.448	382.01	495.086	1226.89	688.997	1427.66	1905.66	716.667
PKN1	protein_coding	2400.14	-0.387783	0.0981618	-3.95045	7.80045e-05	0.00226227	2945.45	2849.03	2752.59	2499.15	2017.96	2315.03	2002.67	2048.1	2171.26
AC025031.4	lncRNA	105.171	0.963184	0.243845	3.94998	7.81567e-05	0.0022624	71.7188	65.7294	72.4763	65.2209	110.091	97.0859	146.812	172.653	144.751
NUBP1	protein_coding	551.933	-0.625237	0.158323	-3.94911	7.84415e-05	0.0022624	622.559	783.087	548.102	788.58	424.475	455.99	395.264	471.559	477.778
NEO1	protein_coding	35.7223	-2.08472	0.696116	-2.9948	0.00274628	0.0288995	55.7813	29.4649	54.3572	108.207	30.6439	1.25272	9.41105	16.1862	16.1959
BACE1	protein_coding	28.0934	-2.06557	0.650506	-3.17533	0.00149668	0.0190918	22.9102	105.394	16.6091	48.9156	18.1594	5.01088	14.1166	7.55357	14.1714
CSE1L	protein_coding	3102.99	-0.500631	0.126884	-3.94558	7.96081e-05	0.00228764	3297.07	3661.58	4344.05	3527.86	2251.76	2798.58	2753.67	2554.19	2738.11
RPL36A	protein_coding	302.218	0.613366	0.155479	3.94502	7.97924e-05	0.00228874	246.035	233.453	262.726	191.216	365.457	372.058	338.798	402.498	307.721
NUP98	protein_coding	3816.25	-0.38523	0.0976876	-3.94349	8.03038e-05	0.00229921	4192.56	4530.23	4070.75	4758.16	3221.02	3733.74	3292.93	3345.15	3201.72
H2BFS	protein_coding	11.9533	-2.0481	0.640639	-3.19697	0.00138881	0.0181058	13.9453	23.7986	36.2381	8.89375	2.26992	6.26361	5.64663	6.47449	4.04897
AQR	protein_coding	2187.17	-0.365849	0.0929707	-3.93511	8.316e-05	0.00237233	2620.72	2393.46	2482.31	2499.15	1880.63	2129.63	2030.91	1824.73	1823.05
KLHL20	protein_coding	436.486	-0.512497	0.130303	-3.93312	8.38495e-05	0.00238333	477.129	538.301	513.374	563.271	391.561	322.576	338.798	406.814	376.554
PRDM11	protein_coding	57.8432	-2.04432	0.447438	-4.56895	4.90163e-06	0.000302782	161.367	104.26	37.7481	96.349	23.8342	32.5707	29.1743	14.0281	21.2571
PEF1	protein_coding	1154.6	-0.586953	0.149253	-3.93261	8.40286e-05	0.0023841	1432.38	1513.48	1429.9	1297.01	794.472	1128.7	952.399	797.442	1045.65
ME1	protein_coding	237.496	-2.03836	0.532061	-3.83105	0.000127596	0.00331453	215.156	495.237	409.189	518.802	202.023	69.526	124.226	17.2653	86.0405
SPRY4	protein_coding	229.782	-2.02456	0.475932	-4.25389	2.10091e-05	0.000889411	160.371	409.676	365.401	646.279	48.8033	62.0097	67.7596	196.393	111.347
SRRM2	protein_coding	5731.75	1.04935	0.267038	3.92961	8.50847e-05	0.00240104	3882.77	3297.8	3697.8	3502.66	11900.1	6244.19	4739.41	8790.2	5530.89
RANBP6	protein_coding	1158.48	-0.547685	0.139411	-3.92857	8.54508e-05	0.00240704	1479.2	1449.45	1331.75	1360.74	764.963	1091.75	1074.74	980.886	892.797
PARM1	protein_coding	594.985	-2.01959	0.575714	-3.50797	0.000451534	0.00807818	1210.25	1405.25	516.393	962.008	299.629	588.779	239.041	63.6658	69.8447
ZC3H3	protein_coding	112.052	0.684487	0.17428	3.92751	8.58298e-05	0.00240907	83.6719	81.5951	83.0457	87.4553	145.275	135.92	144.93	124.094	122.481
TARS	protein_coding	5204.12	-0.545551	0.139017	-3.92435	8.69642e-05	0.00243655	5374.92	7388.33	5817.73	6648.08	4577.29	4876.84	4218.98	4166.34	3768.58
CACNB4	protein_coding	200.998	-2.00959	0.476683	-4.21579	2.48908e-05	0.00100654	66.7383	328.08	572.261	413.56	81.7171	72.0315	68.7007	104.671	101.224
RAB27A	protein_coding	608.978	1.03476	0.263858	3.92165	8.79438e-05	0.00245523	334.688	440.84	459.016	303.87	964.716	872.52	620.188	1013.26	471.705
LCP1	protein_coding	47468	-0.54138	0.138307	-3.91433	9.06556e-05	0.00252644	53974.4	47874.2	66635.9	61341.7	35848.8	41896	42970.9	35013	41656.8
PAQR6	protein_coding	80.6898	1.01949	0.260508	3.91348	9.09751e-05	0.00253085	64.7461	50.997	36.2381	51.8802	137.33	87.0641	102.58	98.1965	97.1752
MTFP1	protein_coding	172.512	0.892302	0.22808	3.91224	9.14438e-05	0.00253939	79.6875	120.126	119.284	149.712	213.372	176.634	228.689	203.947	261.158
KRCC1	protein_coding	460.653	-0.559753	0.143105	-3.91148	9.17328e-05	0.00254291	600.645	553.6	608.499	478.78	364.322	323.828	382.089	408.972	425.142
TREML2	protein_coding	721.966	-2.00729	0.530011	-3.78726	0.00015232	0.0037577	3164.59	585.332	895.384	311.281	249.691	378.948	268.215	350.702	293.55
RIPK4	protein_coding	49.1586	-2.00351	0.671672	-2.98288	0.00285554	0.0296908	14.9414	96.8942	69.4564	155.641	36.3187	8.76905	13.1755	10.7908	36.4407
AC013394.1	protein_coding	166.575	1.28371	0.328588	3.90673	9.35543e-05	0.00257973	88.6524	91.7945	92.1053	97.8313	346.163	143.437	128.931	295.669	214.595
MAPRE1	protein_coding	2107.11	-0.446809	0.114425	-3.9048	9.43034e-05	0.00259583	2283.05	2406.49	2523.08	2679.98	1938.51	1649.21	1929.27	1950.98	1603.39
MGA	protein_coding	3411.54	-0.389327	0.0997399	-3.90343	9.48398e-05	0.00260602	4115.86	3774.91	3767.26	4054.07	3085.96	3236.41	2662.39	2832.59	3174.39
MAGI2	protein_coding	10.2857	-2.00203	0.656115	-3.05134	0.00227825	0.0252019	28.8867	11.3327	21.1389	8.89375	6.80976	2.50544	4.70553	3.23725	5.06121
AL355304.1	lncRNA	36.0239	1.41495	0.362989	3.89805	9.69715e-05	0.00265067	24.9024	14.7325	15.0992	20.7521	51.0732	70.7787	43.2908	42.0842	41.5019
OR2B6	protein_coding	10.805	-1.99986	0.67754	-2.95164	0.00316086	0.03173	28.8867	15.2991	6.03969	23.7167	5.6748	3.75816	7.52884	4.31633	2.02448
POLR3B	protein_coding	215.561	-0.634918	0.163084	-3.89321	9.89283e-05	0.00269945	296.836	251.585	235.548	290.529	194.078	165.986	189.162	171.574	144.751
CCDC50	protein_coding	3011.02	0.910699	0.234263	3.88751	0.000101276	0.00275871	1607.7	2817.3	1544.65	2116.71	4638.58	4021.86	4262.27	2720.37	3369.75
TBC1D22A	protein_coding	1221.98	0.527078	0.135725	3.88343	0.000102995	0.00280068	850.664	1012.01	951.251	1114.68	1351.74	1642.94	1432.36	1229.07	1413.09
AL158152.1	lncRNA	288.045	0.731546	0.188506	3.88075	0.000104133	0.00282673	209.18	173.956	246.117	216.415	298.494	320.07	304.918	397.102	426.154
POU2AF1	protein_coding	5216.97	0.966825	0.24916	3.88033	0.000104314	0.00282674	4740.41	2394.02	2360.01	4143.01	5033.55	6581.17	7676.6	6902.89	7121.12
ALPK2	protein_coding	1168.76	-1.9984	0.362596	-5.51138	3.56025e-08	5.7588e-06	3316	1839.29	1330.24	1525.28	896.618	422.793	287.037	468.322	433.239
SULF2	protein_coding	278.43	-1.99594	0.590878	-3.37793	0.000730347	0.0115632	1219.22	217.02	143.443	327.587	239.477	75.7896	100.698	72.2985	110.334
C17orf51	protein_coding	11.6327	-1.99446	0.661727	-3.01403	0.00257805	0.0275355	22.9102	32.8647	7.54961	16.3052	4.53984	7.51633	3.76442	2.15816	7.08569
MSH2	protein_coding	1152.65	-0.509729	0.131575	-3.87406	0.000107037	0.00288014	1380.59	1378.05	1537.1	1230.3	837.6	1067.94	1001.34	872.977	1067.91
IL13RA1	protein_coding	80.4058	-1.98885	0.432775	-4.59559	4.31535e-06	0.000279784	233.086	122.393	114.754	80.0438	56.748	46.3507	24.4687	20.5026	25.306
SLC39A6	protein_coding	1662.49	-0.514194	0.132915	-3.86861	0.00010946	0.00293576	1742.17	2309.6	1780.2	2144.88	1317.69	1342.29	1583.88	1381.23	1360.45
CNPY3	protein_coding	1462.55	-0.882463	0.228292	-3.86551	0.000110858	0.0029682	1666.47	2656.94	1633.74	1885.48	732.049	1051.66	1014.51	1104.98	1417.14
DEPTOR	protein_coding	13.7923	-1.98483	0.691022	-2.87231	0.00407484	0.0376527	25.8984	47.0305	10.5695	10.376	2.26992	5.01088	8.46995	5.39541	9.11018
CTSW	protein_coding	64.1778	-1.98429	0.710746	-2.79184	0.00524089	0.0445204	59.7656	61.1964	73.9862	244.578	4.53984	28.8126	68.7007	25.898	10.1224
BEND6	protein_coding	46.2556	-1.96451	0.621336	-3.16175	0.00156822	0.0197191	71.7188	98.5941	33.2183	111.172	6.80976	5.01088	22.5865	38.847	28.3428
AC010761.2	lncRNA	18.9824	-1.96344	0.576524	-3.40565	0.000660069	0.0107993	20.918	27.1984	43.7877	37.0573	17.0244	3.75816	5.64663	4.31633	11.1347
GPR52	protein_coding	91.6291	1.4236	0.369051	3.85746	0.000114571	0.00304165	50.8008	38.531	67.9465	32.6104	113.496	70.7787	128.931	207.184	114.383
R3HDM1	protein_coding	1045.14	0.487815	0.126534	3.8552	0.000115636	0.00305559	817.793	816.518	913.503	870.106	1410.76	1121.19	1062.51	1273.32	1120.55
AC108449.2	lncRNA	71.9322	1.00082	0.259608	3.8551	0.00011568	0.00305559	49.8047	37.9644	40.7679	57.8094	113.496	105.229	77.1706	84.1684	80.9793
MED13	protein_coding	3817.43	-0.384275	0.0996613	-3.85581	0.000115349	0.00305559	4288.18	4029.89	4467.86	4767.05	3415.09	3308.44	3420.92	3642.98	3016.48
DOT1L	protein_coding	1616.34	0.961817	0.249523	3.85462	0.00011591	0.00305652	818.789	1061.3	836.497	1519.35	2778.38	1860.92	1493.53	2300.6	1877.71
COA7	protein_coding	470.839	-0.796567	0.206702	-3.8537	0.000116347	0.00306288	786.914	606.297	465.056	604.775	343.893	333.85	458.318	355.018	283.428
KMT2C	protein_coding	6886.2	0.78996	0.205096	3.85166	0.000117321	0.00308336	3845.92	4398.77	5701.47	5660.87	11370	7698.6	6423.04	8987.68	7889.41
PILRA	protein_coding	154.978	-1.95754	0.571505	-3.42524	0.000614255	0.0102693	76.6992	330.347	125.324	523.249	60.1529	92.075	41.4086	29.1352	116.408
PELI3	protein_coding	108.474	1.01199	0.263075	3.84677	0.000119684	0.00313495	46.8164	71.3957	87.5755	72.6323	137.33	120.888	162.811	105.75	171.069
HSP90AB1	protein_coding	35934.6	-0.366975	0.0954457	-3.84485	0.000120625	0.00315433	37584.6	39694.9	44370.6	42584.8	33780.9	34159.2	30495.6	30727.9	30013
OCIAD1	protein_coding	1782.49	-0.404308	0.105397	-3.83607	0.000125019	0.00326156	1911.5	2230.83	2187.88	1918.09	1427.78	1505.14	1619.64	1688.76	1552.78
HNRNPK	protein_coding	12380	-0.409291	0.106702	-3.83583	0.000125141	0.00326156	13801.9	15172.7	13411.1	15009.7	10491.6	11161.1	11507.8	11595.8	9268.08
INPP5D	protein_coding	3987.58	-0.42428	0.110724	-3.83188	0.000127168	0.0033089	4876.88	4616.36	3925.8	5159.86	3541.08	3386.73	3249.64	3474.64	3657.23
ACY3	protein_coding	64.0165	-1.95329	0.655341	-2.98058	0.00287707	0.0297962	10.957	92.3612	107.204	225.308	17.0244	21.9226	43.2908	38.847	19.2326
B3GLCT	protein_coding	41.6945	-1.9491	0.54555	-3.57271	0.0003533	0.00684355	65.7422	67.996	16.6091	133.406	10.2146	20.0435	23.5276	20.5026	17.2081
ZMPSTE24	protein_coding	673.022	-0.699733	0.182759	-3.82872	0.000128812	0.00332958	1003.07	795.553	705.134	917.539	550.456	414.651	623.953	591.337	455.509
ZNF740	protein_coding	900.893	-0.569374	0.148707	-3.82883	0.000128756	0.00332958	1244.12	1192.2	975.41	985.724	694.596	719.062	630.541	853.554	812.83
VANGL1	protein_coding	279.223	-1.94637	0.30614	-6.35777	2.04702e-10	7.13729e-08	700.254	378.511	397.11	422.453	73.7724	140.931	168.458	142.439	89.0773
RNF41	protein_coding	1112.81	-0.640856	0.167478	-3.82652	0.000129969	0.00335386	1151.48	1667.6	1277.39	1461.54	704.81	899.454	1035.22	944.197	873.565
GPT2	protein_coding	588.756	-1.93033	0.396702	-4.86595	1.1391e-06	9.6608e-05	434.297	1804.73	614.538	1135.44	209.968	175.381	328.446	339.911	256.097
GBP2	protein_coding	1791.12	1.13048	0.295658	3.82361	0.000131514	0.00337718	866.602	959.31	940.682	1549	2221.12	2253.65	3292.93	2827.2	1209.63
AQP3	protein_coding	56.2123	-1.92148	0.661839	-2.90325	0.00369316	0.0353112	86.6602	199.455	13.5893	80.0438	12.4846	16.2854	42.3497	38.847	16.1959
FTSJ3	protein_coding	1257.27	-0.744637	0.194936	-3.8199	0.000133507	0.00341717	2024.06	1523.11	1067.51	1864.72	982.875	915.113	914.754	1058.58	964.666
RUFY2	protein_coding	325.882	0.698096	0.182938	3.81602	0.000135623	0.00346567	285.879	195.488	227.998	260.883	440.364	412.772	332.21	440.266	337.076
AKAP12	protein_coding	29.5707	-1.91899	0.394369	-4.86597	1.13897e-06	9.6608e-05	37.8516	49.8637	48.3175	63.7386	12.4846	8.14269	19.7632	10.7908	15.1836
CD19	protein_coding	2411.63	-0.643151	0.168639	-3.81377	0.000136861	0.00348597	3587.93	3144.25	2441.54	2880.09	2153.02	1983.06	2034.67	1454.6	2025.5
MAP1B	protein_coding	617.811	-1.898	0.536224	-3.53957	0.00040078	0.00738924	279.902	2109.01	856.126	917.539	415.395	93.9541	257.863	194.235	436.276
AC018628.1	TEC	98.3861	1.19489	0.313732	3.80864	0.000139733	0.0035476	44.8242	52.1302	67.9465	65.2209	162.299	92.7014	97.875	193.156	109.322
AC024257.3	lncRNA	46.1928	1.34998	0.354504	3.80808	0.000140052	0.00354994	25.8984	22.6653	21.1389	29.6458	104.416	54.4934	50.8197	55.0332	51.6243
CD276	protein_coding	78.3289	-1.89377	0.411489	-4.60223	4.17992e-06	0.000274406	117.539	124.659	105.695	180.84	15.8894	51.3616	33.8798	19.4235	55.6733
TSG101	protein_coding	678.313	-0.589877	0.155035	-3.8048	0.000141918	0.00358351	889.512	854.482	703.624	887.893	508.462	626.361	631.482	553.569	449.435
C16orf54	protein_coding	486.382	0.885967	0.23287	3.80455	0.000142062	0.00358351	261.973	321.848	436.368	303.87	439.23	571.867	678.537	821.182	542.562
TNIP2	protein_coding	1116.17	0.479069	0.125942	3.80387	0.000142453	0.00358761	919.395	1015.97	850.086	873.07	1517.44	1245.83	1251.67	1215.05	1156.99
NCKAP1	protein_coding	322.584	-1.88998	0.440804	-4.28757	1.8064e-05	0.000805183	577.735	737.189	643.227	213.45	68.0976	201.062	251.275	108.987	102.236
MSS51	protein_coding	63.8246	1.15552	0.303878	3.80257	0.000143201	0.00359492	52.793	32.8647	21.1389	44.4688	77.1773	82.0532	71.524	99.2756	93.1262
PIGK	protein_coding	453.531	-0.801454	0.210858	-3.80091	0.000144163	0.00360565	420.352	660.127	602.459	695.195	270.12	357.652	435.732	333.436	306.709
SELL	protein_coding	2639.83	-1.8896	0.461284	-4.09639	4.19642e-05	0.00146968	3563.03	6928.79	4261	3013.5	873.919	2333.82	1335.43	301.064	1147.88
MST1R	protein_coding	59.985	-1.88903	0.527915	-3.57828	0.000345864	0.00676635	170.332	36.2645	61.9068	134.889	47.6683	18.7908	23.5276	15.1071	31.3795
RFX2	protein_coding	143.142	1.02628	0.270056	3.80025	0.000144548	0.00360565	54.7852	100.294	72.4763	136.371	194.078	167.865	196.691	184.523	181.191
CSTF3	protein_coding	825.102	-0.542639	0.142836	-3.79903	0.000145265	0.00361778	981.153	1049.4	1117.34	846.389	673.031	606.317	620.188	744.567	787.524
AC011912.1	lncRNA	95.589	1.24729	0.328851	3.79286	0.00014892	0.00370294	46.8164	77.0621	28.6885	62.2563	128.25	162.854	110.109	152.151	92.114
ZNF582-AS1	lncRNA	13.7299	-1.88679	0.603291	-3.12749	0.00176307	0.0211326	38.8477	18.6989	18.1191	16.3052	6.80976	3.75816	5.64663	3.23725	12.1469
SH3D19	protein_coding	29.2624	-1.88537	0.589371	-3.19895	0.0013793	0.0180782	40.8399	36.8311	86.0656	32.6104	27.239	6.26361	5.64663	8.63266	19.2326
RELA	protein_coding	1126.93	0.607302	0.160298	3.78858	0.00015151	0.00374952	810.821	950.243	901.424	828.601	1554.9	1453.78	1112.39	1464.31	1065.89
VSIG10	protein_coding	89.5806	-1.32145	0.348879	-3.7877	0.000152048	0.0037569	173.32	81.5951	193.27	90.4198	44.2634	64.5151	48.9375	42.0842	67.8202
GATA4	protein_coding	15.8595	-1.88511	0.599051	-3.14682	0.00165056	0.020272	31.875	36.8311	19.629	17.7875	10.2146	6.26361	9.41105	9.71174	1.01224
TMUB1	protein_coding	684.448	0.589415	0.15566	3.78656	0.000152748	0.00376108	515.977	614.23	558.671	447.652	662.817	943.299	829.114	801.758	786.512
MORC2	protein_coding	576.968	-0.475986	0.125714	-3.78625	0.000152936	0.00376108	731.133	734.356	575.28	690.748	535.701	501.715	455.495	499.615	468.668
AF117829.1	lncRNA	489.148	1.00882	0.266541	3.78486	0.000153798	0.00377635	222.129	320.714	345.772	364.644	970.391	629.492	565.604	419.763	563.819
ITPKB	protein_coding	1307.29	-1.48486	0.39287	-3.77952	0.000157133	0.00384021	4062.07	1624.54	1525.02	920.504	1012.38	625.108	475.258	789.888	730.839
WDR43	protein_coding	2884.52	-0.314652	0.0832356	-3.78026	0.000156668	0.00384021	3154.63	3424.73	3063.63	3304.03	2562.74	2802.96	2623.8	2522.89	2501.25
ZNF329	protein_coding	251.294	-1.09596	0.289972	-3.77953	0.000157127	0.00384021	269.941	371.711	377.481	409.113	194.078	205.446	189.162	77.6939	167.02
WWTR1	protein_coding	46.1204	-1.87657	0.359187	-5.22449	1.74637e-07	2.14067e-05	94.6289	75.9288	54.3572	85.973	13.6195	32.5707	22.5865	16.1862	19.2326
C11orf45	protein_coding	12.2081	-1.8754	0.600301	-3.1241	0.00178348	0.0212635	16.9336	33.4313	22.6488	8.89375	3.40488	7.51633	6.58774	5.39541	5.06121
ZBTB8OS	protein_coding	758.727	-0.533025	0.141248	-3.77368	0.000160854	0.00391287	803.848	897.547	1029.77	933.844	539.106	569.362	712.417	660.398	682.251
GJB2	protein_coding	25.0223	-1.87202	0.64627	-2.89666	0.0037716	0.0357783	45.8203	30.5982	27.1786	65.2209	2.26992	23.8017	12.2344	14.0281	4.04897
EEF1B2	protein_coding	12928	-0.779789	0.206841	-3.76999	0.000163256	0.00395902	17709.6	17704.4	21329.2	10588	9160.26	11134.2	9171.07	8662.87	10892.7
DMGDH	protein_coding	31.2552	-1.87078	0.465467	-4.01914	5.84121e-05	0.00185149	66.7383	36.2645	45.2977	60.774	27.239	8.14269	16.9399	10.7908	9.11018
NCALD	protein_coding	1481.75	-1.86598	0.468035	-3.98684	6.69585e-05	0.00204048	5105.98	1117.97	1546.16	2159.7	1075.94	423.42	945.811	639.896	320.881
PHLDB3	protein_coding	230.439	0.895254	0.237677	3.76667	0.000165437	0.00399941	124.512	173.956	104.185	220.862	289.415	290.005	267.274	268.691	335.052
ERC2	protein_coding	11.2684	-1.86018	0.604756	-3.07591	0.00209861	0.0238949	30.8789	16.999	12.0794	14.8229	6.80976	2.50544	4.70553	7.55357	5.06121
MAF1	protein_coding	1431.5	-0.677489	0.180003	-3.76376	0.000167376	0.0040278	1765.08	2332.83	1746.98	1384.46	924.992	1238.31	1250.73	1143.83	1096.26
YIPF4	protein_coding	956.796	-0.480444	0.127775	-3.76007	0.000169864	0.00408143	1290.94	1083.4	1084.12	1080.59	887.539	716.556	755.708	908.587	803.72
EXOSC1	protein_coding	622.48	-0.413076	0.109896	-3.75879	0.000170735	0.00409607	804.844	732.09	661.346	689.266	522.082	550.571	578.78	547.095	516.243
ERICH3	protein_coding	73.6037	-1.85441	0.531997	-3.48576	0.000490734	0.00863187	33.8672	94.0611	113.244	251.99	29.509	41.9662	46.1142	17.2653	34.4162
BHLHE40	protein_coding	3846.04	1.01182	0.269484	3.75464	0.000173587	0.00415181	1721.25	2262	2822.04	3028.32	5245.79	4012.47	3953.58	7843.85	3725.05
DTWD1	protein_coding	305.135	0.587924	0.156647	3.75318	0.000174607	0.00416984	278.906	261.218	191.76	217.897	355.242	364.542	389.618	355.018	332.015
MAST3	protein_coding	709.144	0.814909	0.217193	3.75201	0.000175422	0.00418294	673.36	318.448	498.274	506.944	989.685	808.631	789.587	860.028	937.336
LINC01004	lncRNA	54.7258	1.2504	0.333392	3.75053	0.000176459	0.00420128	38.8477	21.5321	42.2778	22.2344	76.0423	65.1415	58.3485	99.2756	68.8324
ARHGEF28	protein_coding	228.669	-1.84814	0.65846	-2.80676	0.00500432	0.0430235	335.684	733.79	110.224	346.856	250.826	28.8126	104.463	25.898	121.469
SDSL	protein_coding	37.4487	-1.43361	0.382476	-3.74823	0.000178089	0.00423359	70.7227	45.3306	51.3374	62.2563	27.239	10.0218	27.2921	21.5816	21.2571
MBP	protein_coding	2420.85	-0.450923	0.120367	-3.74624	0.000179505	0.00425443	2498.2	3220.17	2962.47	2699.25	1835.23	2254.9	2067.61	2180.82	2069.02
NOTCH2	protein_coding	723.503	-1.8462	0.395043	-4.6734	2.96256e-06	0.000210328	2371.7	958.743	910.483	589.952	424.475	241.775	480.905	262.217	271.281
AKR1A1	protein_coding	2335.47	-0.461412	0.12322	-3.74462	0.00018067	0.00426914	2551.99	2913.63	2665.01	2887.51	1938.51	2144.03	2002.67	1659.63	2256.29
FFAR1	protein_coding	54.0898	1.1922	0.318477	3.74343	0.000181522	0.00428282	18.9258	36.2645	31.7084	40.0219	65.8277	94.5804	77.1706	62.5868	59.7223
TASOR2	protein_coding	2823.79	-0.60242	0.160957	-3.74274	0.000182023	0.0042882	3005.22	3432.1	2911.13	4590.66	2390.23	2183.49	2277.48	2465.7	2158.1
RAB15	protein_coding	93.6308	-1.83835	0.434406	-4.23187	2.31753e-05	0.00095764	176.309	150.724	69.4564	226.791	65.8277	22.549	32.9387	63.6658	34.4162
HIST2H4A	protein_coding	60.4103	-1.83812	0.415434	-4.42458	9.66317e-06	0.000495474	81.6797	141.658	89.0854	90.4198	7.94472	30.0653	31.0565	31.2934	40.4897
G3BP1	protein_coding	6643.97	-0.479215	0.128193	-3.73823	0.000185317	0.00434622	9486.8	7365.09	7803.28	6868.94	5629.4	5245.14	5982.61	6102.21	5312.24
HEY1	protein_coding	491.591	-1.83543	0.526434	-3.48653	0.00048933	0.00862098	432.305	852.783	202.33	1789.13	321.194	231.127	129.873	309.697	155.885
FAM234A	protein_coding	620.339	-0.747845	0.200161	-3.73622	0.000186809	0.00437259	892.5	878.848	548.102	880.482	491.438	547.439	450.789	370.125	523.329
HNRNPD	protein_coding	1537.82	1.06341	0.284916	3.73235	0.000189699	0.00442914	765.996	882.247	1096.2	1088	2516.21	1744.41	1513.3	3052.72	1181.29
NUP43	protein_coding	1355.95	-0.492336	0.131971	-3.73065	0.000190988	0.00443741	1505.1	1640.4	1599.01	1719.46	901.158	1237.69	1242.26	1142.75	1215.7
PSMB7	protein_coding	1391.63	-0.28338	0.0759471	-3.73128	0.00019051	0.00443741	1538.97	1524.24	1503.88	1614.22	1246.19	1310.35	1303.43	1248.5	1234.93
PRMT5	protein_coding	1271.94	-0.455935	0.122218	-3.7305	0.000191099	0.00443741	1468.24	1603.57	1600.52	1317.76	1045.3	1271.51	1049.33	1012.18	1079.05
ZNF793-AS1	lncRNA	18.9946	-1.83396	0.515186	-3.5598	0.00037113	0.00703265	39.8438	23.7986	40.7679	22.2344	10.2146	8.14269	7.52884	3.23725	15.1836
IZUMO4	protein_coding	758.007	1.20434	0.322878	3.73002	0.000191468	0.00443741	187.266	632.362	534.512	403.184	1283.64	1091.12	1038.04	751.041	900.895
GLOD4	protein_coding	1162.96	-0.554136	0.148629	-3.72832	0.00019276	0.00446078	1371.62	1510.64	1676.01	1095.41	936.342	1043.52	997.572	887.006	948.47
GSK3A	protein_coding	442.924	-0.521248	0.139922	-3.72526	0.00019511	0.00450851	610.606	522.436	498.274	498.05	341.623	355.773	426.321	398.181	335.052
ACADM	protein_coding	3043.33	-0.686047	0.184249	-3.72347	0.0001965	0.00453394	4543.18	3852.54	3759.71	3256.6	2170.04	1787.01	3022.83	2314.63	2683.45
COPZ2	protein_coding	40.0702	-1.82951	0.499238	-3.6646	0.000247726	0.0052954	26.8945	95.761	61.9068	81.5261	26.1041	8.76905	28.2332	17.2653	14.1714
DUSP1	protein_coding	324.842	1.34868	0.362541	3.72008	0.000199163	0.00458191	100.605	217.587	214.409	166.017	635.578	457.87	355.738	578.388	197.387
AGA	protein_coding	318.924	-0.944576	0.253971	-3.71923	0.000199831	0.00459055	416.367	652.194	320.104	348.339	204.293	179.139	271.979	247.11	230.791
AC093788.1	lncRNA	31.694	1.31147	0.352687	3.7185	0.000200408	0.00459653	21.9141	19.2655	12.0794	14.8229	39.7236	35.7026	38.5853	47.4796	55.6733
RBMX	protein_coding	6718.42	-0.391359	0.105256	-3.71816	0.000200677	0.00459653	7342.21	7399.09	8910.05	7313.63	5481.86	6380.11	5926.14	5687.84	6024.86
TTLL4	protein_coding	587.991	-0.599996	0.161402	-3.71741	0.000201276	0.00460354	706.231	681.659	635.677	877.517	534.566	509.231	386.794	516.88	443.362
ITGA5	protein_coding	292.372	-1.82278	0.407307	-4.47519	7.63423e-06	0.000415907	795.879	268.017	454.487	425.418	82.8521	87.0641	107.286	251.426	158.922
COQ8A	protein_coding	675.558	-0.753866	0.203082	-3.71213	0.000205526	0.00468707	1184.36	858.449	797.239	650.726	517.542	581.263	447.025	454.294	589.125
EIF3K	protein_coding	2802.46	-0.462293	0.124556	-3.71154	0.000206004	0.00469115	3899.71	3202.04	2816	3305.51	2165.5	2504.19	2455.34	2367.51	2506.31
FSBP	protein_coding	512.635	1.45815	0.392991	3.71039	0.000206944	0.00470573	68.7305	305.982	386.54	280.153	803.552	724.699	699.241	531.987	812.83
GLCE	protein_coding	144.911	-1.82171	0.556217	-3.27517	0.00105597	0.0149936	98.6133	183.589	90.5953	591.435	41.9935	76.416	111.05	51.7959	58.71
SMARCA5	protein_coding	5172.7	-0.405478	0.10937	-3.7074	0.000209398	0.00473782	5081.08	6341.76	5911.35	6618.44	4303.77	4641.33	4749.76	4332.51	4574.32
MPC1	protein_coding	549.244	-1.20219	0.324286	-3.7072	0.000209563	0.00473782	1429.39	503.737	520.923	748.558	425.61	309.422	361.384	267.612	376.554
PEX5L	protein_coding	270.989	-1.81855	0.498796	-3.64587	0.000266486	0.00554532	266.953	487.304	308.024	738.182	41.9935	84.5587	104.463	285.957	121.469
SOCS3	protein_coding	902.219	1.23628	0.333875	3.70283	0.000213205	0.00481323	311.777	675.426	425.798	644.797	1246.19	1214.51	1841.74	1167.57	592.161
SHPRH	protein_coding	1233.14	0.471154	0.127292	3.70135	0.000214456	0.00483449	919.395	960.443	1103.75	1080.59	1546.95	1412.44	1171.68	1484.82	1418.15
NEDD4	protein_coding	369.381	-1.81656	0.206679	-8.78926	1.50547e-18	3.3744e-15	516.973	747.955	486.195	702.607	127.116	184.776	183.516	192.077	183.216
CAPS2	protein_coding	127.445	0.765781	0.207119	3.6973	0.000217901	0.0048981	68.7305	93.4944	113.244	93.3844	132.79	169.117	143.989	167.258	164.995
AP4S1	protein_coding	205.172	-0.92329	0.249911	-3.69448	0.000220337	0.00494577	314.766	353.579	182.701	259.401	141.87	113.998	181.633	130.569	168.032
COCH	protein_coding	484.903	-1.40181	0.379536	-3.69348	0.000221203	0.0049581	345.645	1162.73	449.957	1003.51	188.403	224.863	284.214	315.092	389.713
TFB2M	protein_coding	379.476	-0.551093	0.149309	-3.69095	0.000223414	0.00500052	521.953	407.409	475.625	440.241	298.494	360.784	304.918	335.595	270.269
NMT1	protein_coding	2911.39	-0.433037	0.11734	-3.69044	0.000223866	0.00500349	3618.81	3212.81	3418.46	3355.91	2567.28	2454.71	2439.35	2175.43	2959.79
CANX	protein_coding	17938.7	-0.36041	0.097702	-3.68886	0.000225258	0.00502744	20839.3	21252.7	18325.9	21380.6	14513.9	15416	17432.1	16199.2	16088.6
PARK7	protein_coding	2460.21	-0.475002	0.128809	-3.68763	0.000226349	0.00503748	3486.33	2848.46	2440.03	2881.58	1906.73	2186	2119.37	2135.5	2137.85
UTP6	protein_coding	1434.79	-0.306601	0.083136	-3.68794	0.000226076	0.00503748	1525.02	1733.9	1573.34	1586.05	1298.39	1276.52	1331.66	1322.95	1265.3
TNFAIP6	protein_coding	31.1522	-1.81444	0.634234	-2.86084	0.00422518	0.0386077	30.8789	81.5951	31.7084	62.2563	32.9138	14.4063	11.2933	2.15816	13.1591
APBB2	protein_coding	315.242	-1.80844	0.649445	-2.78459	0.00535954	0.0450167	298.828	525.269	605.479	661.102	53.3431	100.218	38.5853	484.508	69.8447
JAK2	protein_coding	1088.97	0.618135	0.1677	3.68596	0.000227845	0.00504928	737.11	989.341	857.636	770.792	1532.2	1135.59	1352.37	1395.25	1030.46
NCOA5	protein_coding	591.681	-0.829119	0.225008	-3.68484	0.000228847	0.00506433	1082.75	757.588	554.141	730.77	334.813	482.298	486.551	496.378	399.835
POU2F1	protein_coding	1884.48	0.484674	0.13157	3.68376	0.000229823	0.00507319	1281.97	1464.75	1612.6	1814.33	2084.92	2131.51	1996.08	2350.24	2223.9
AL356273.3	TEC	86.3734	1.13203	0.307311	3.68368	0.000229894	0.00507319	54.7852	37.3978	43.7877	74.1146	91.9318	148.447	138.342	102.513	86.0405
ANO10	protein_coding	231.388	-1.80342	0.650145	-2.77387	0.00553933	0.0459852	51.7969	643.128	117.774	720.394	108.956	62.0097	198.573	76.6148	103.249
FSCN1	protein_coding	5523.1	0.83632	0.227139	3.68197	0.000231442	0.00509302	4320.06	3432.66	3382.23	4246.77	8477.02	9347.81	6020.25	4614.16	5866.95
SUMF2	protein_coding	1523.26	-0.586659	0.159396	-3.68052	0.000232755	0.00510808	2083.83	2044.41	1599.01	1753.55	988.55	1379.25	1225.32	1169.73	1465.73
IKZF4	protein_coding	59.2646	1.18768	0.322696	3.6805	0.000232777	0.00510808	17.9297	32.8647	43.7877	45.9511	78.3122	85.185	79.0529	89.5638	60.7345
TMEM69	protein_coding	868.482	-0.57522	0.156436	-3.67703	0.000235968	0.00512327	987.129	1153.66	1217	893.822	641.252	872.52	668.185	719.748	663.018
MIR4435-2HG	lncRNA	73.6018	1.16005	0.315341	3.67873	0.000234403	0.00512327	49.8047	22.6653	51.3374	53.3625	89.6618	77.6687	103.522	111.145	103.249
PHF14	protein_coding	965.199	0.473053	0.12857	3.67933	0.00023385	0.00512327	694.278	740.023	925.582	821.19	1018.06	1151.88	1054.98	1212.89	1067.91
PSMC2	protein_coding	1817.24	-0.514112	0.139785	-3.67788	0.000235183	0.00512327	2258.15	2286.93	1823.99	2352.4	1291.58	1638.56	1757.04	1518.27	1428.27
LUC7L2	protein_coding	687.852	0.624008	0.169632	3.6786	0.000234521	0.00512327	466.172	520.169	593.399	536.59	892.079	758.523	740.65	1025.13	657.957
RPS6KA2	protein_coding	405.696	-1.79893	0.487922	-3.68693	0.00022698	0.00504264	1024.98	529.802	483.175	647.762	435.825	173.502	137.401	51.7959	167.02
KREMEN1	protein_coding	42.7077	-1.79891	0.604372	-2.9765	0.00291563	0.0299976	145.43	43.0641	16.6091	77.0792	23.8342	10.0218	19.7632	32.3725	16.1959
TM6SF1	protein_coding	212.63	-1.44744	0.393624	-3.67721	0.000235801	0.00512327	246.035	494.671	268.766	302.388	128.25	167.865	43.2908	167.258	95.1507
IL19	protein_coding	325.79	-1.79853	0.339324	-5.30035	1.15582e-07	1.47437e-05	395.449	896.98	519.413	345.374	133.925	239.27	106.345	143.518	151.836
FOXJ3	protein_coding	1652.73	0.414406	0.112747	3.67554	0.00023735	0.00513659	1320.82	1311.76	1532.57	1418.55	2007.74	2001.85	1703.4	1905.66	1672.22
PRKRA-AS1	lncRNA	1008.35	0.585282	0.159277	3.67462	0.0002382	0.00514789	667.383	872.615	777.61	837.495	1057.78	1015.96	1276.14	1112.53	1457.63
LINC02227	lncRNA	140.115	-1.79788	0.602231	-2.98537	0.0028324	0.0294702	537.891	124.093	64.9267	200.109	95.3366	39.4607	88.4639	88.4847	22.2693
POLR2K	protein_coding	847.205	-0.593709	0.161688	-3.67194	0.000240714	0.00518793	877.559	1010.87	1274.37	1010.92	656.007	782.951	784.882	628.026	599.247
COA6	protein_coding	377.896	0.490182	0.133518	3.67127	0.000241349	0.00519448	274.922	308.248	365.401	287.565	441.499	429.683	466.788	407.893	419.068
NARS	protein_coding	2980.84	-0.654807	0.178497	-3.66845	0.000244021	0.00524479	3206.43	4861.14	3131.58	3751.68	2575.22	2175.35	2412.99	2747.34	1965.77
KIAA0895L	protein_coding	418.03	0.674773	0.183973	3.66779	0.00024466	0.00525133	271.934	269.151	345.772	373.538	380.212	549.945	522.313	485.587	563.819
RBBP7	protein_coding	2681.17	-0.518608	0.141458	-3.66615	0.000246228	0.00527775	2911.58	3642.88	3305.22	3026.84	1760.32	2460.34	2437.46	2261.76	2324.11
NDUFAF4	protein_coding	389.005	-0.549677	0.14998	-3.665	0.000247342	0.0052944	517.969	462.372	412.209	496.568	282.605	342.619	364.208	277.324	345.174
INPP4B	protein_coding	104.941	-1.79355	0.639544	-2.80442	0.00504068	0.0432886	198.223	142.791	16.6091	336.48	40.8586	31.9444	92.2283	53.9541	31.3795
ACTN1	protein_coding	360.588	-1.78344	0.573746	-3.10842	0.00188092	0.022158	125.508	571.733	422.778	1261.43	99.8765	258.687	100.698	305.38	99.1997
KANSL2	protein_coding	797.465	-0.389046	0.106195	-3.66349	0.000248799	0.00530388	882.539	949.11	936.152	905.681	620.823	740.985	767.942	675.505	698.447
LINC00649	lncRNA	83.8526	1.14639	0.313083	3.66162	0.000250628	0.00533562	35.8594	41.9308	61.9068	62.2563	112.361	65.7679	139.284	121.936	113.371
TMEM64	protein_coding	793.976	-0.602891	0.164671	-3.66119	0.000251046	0.00533727	767.989	1089.07	984.469	1079.11	509.597	669.579	724.651	659.319	662.006
SPATS2L	protein_coding	632.034	-1.76763	0.539442	-3.27676	0.00105004	0.0149367	748.067	872.615	406.169	2134.5	222.452	369.553	466.788	400.339	67.8202
ARL14EP	protein_coding	860.899	-0.658046	0.179802	-3.65984	0.00025237	0.00535093	1121.6	966.676	1384.6	850.836	686.651	647.657	589.132	813.628	687.312
CHST14	protein_coding	233.503	-0.642538	0.175624	-3.65859	0.000253607	0.00536991	305.801	329.78	289.905	240.131	156.624	190.414	195.75	169.416	223.705
ATP6V1E1	protein_coding	1644.5	-0.426257	0.116564	-3.65685	0.000255333	0.00539915	1717.27	2076.71	1855.69	2015.92	1587.81	1324.75	1534.94	1371.51	1315.91
PINK1	protein_coding	98.8603	-1.76743	0.443858	-3.98198	6.83436e-05	0.00206214	300.82	166.59	73.9862	108.207	56.748	26.3071	65.8774	50.7169	40.4897
ZNF322	protein_coding	282.474	-0.532174	0.145585	-3.65542	0.000256759	0.00540657	323.731	312.781	321.613	407.63	213.372	226.743	254.098	236.319	245.975
AC011893.1	lncRNA	40.4768	-1.74822	0.557517	-3.13573	0.00171428	0.0207378	131.484	15.8657	67.9465	50.3979	14.7545	17.5381	22.5865	19.4235	24.2938
SDF2	protein_coding	488.791	-0.566403	0.154948	-3.65544	0.000256737	0.00540657	655.43	668.06	502.804	557.342	326.868	430.31	419.733	399.26	439.313
ST13	protein_coding	5105.86	-0.430372	0.117756	-3.65478	0.000257407	0.00540657	6208.65	5341.65	6534.94	5757.22	4914.38	4610.64	4412.84	3784.34	4388.07
CCNT1	protein_coding	2358.27	-0.338097	0.0925226	-3.65422	0.000257969	0.00541114	2587.85	2505.08	2880.93	2703.7	2002.07	2222.33	2255.83	2050.26	2016.39
TLN2	protein_coding	104.183	-1.74769	0.469526	-3.72224	0.000197464	0.00454951	79.6875	252.718	90.5953	260.883	39.7236	77.6687	50.8197	24.8189	60.7345
ADAMTS12	protein_coding	207.503	-1.7342	0.449144	-3.86112	0.000112866	0.00300658	271.934	235.153	406.169	446.17	88.5269	212.336	45.1731	50.7169	111.347
TMEM267	protein_coding	245.115	-0.790288	0.216586	-3.64885	0.000263415	0.00550331	297.832	403.443	363.891	213.45	174.784	182.897	179.751	216.896	173.093
CPB2-AS1	lncRNA	28.8542	-1.72191	0.545787	-3.15491	0.00160546	0.0199862	39.8438	18.1323	86.0656	44.4688	23.8342	10.0218	14.1166	15.1071	8.09793
FBN1	protein_coding	1640.66	-1.71314	0.43239	-3.96201	7.43205e-05	0.0021796	1299.9	2877.93	1383.09	5128.73	1097.51	362.036	905.343	746.725	964.666
PCDHGA12	protein_coding	31.8004	-1.70929	0.588891	-2.90257	0.0037012	0.035345	66.7383	13.5992	39.258	87.4553	15.8894	7.51633	13.1755	17.2653	25.306
TMX3	protein_coding	1510.7	-0.456202	0.125188	-3.64415	0.000268277	0.00557518	1480.2	1952.62	1796.81	1885.48	1199.65	1408.06	1214.97	1379.07	1279.47
MS4A7	protein_coding	131.172	-1.70317	0.455389	-3.74002	0.000184004	0.00432837	329.707	118.426	181.191	225.308	41.9935	132.788	33.8798	46.4005	70.8569
PPP1R21	protein_coding	543.311	0.697327	0.191577	3.63994	0.000272703	0.00562988	390.469	387.01	445.427	392.807	787.662	611.328	511.961	827.656	535.476
TANK	protein_coding	2395.71	-0.479191	0.131617	-3.64079	0.000271798	0.00562988	3285.12	2671.11	2867.34	2543.61	1902.19	2022.52	2171.13	2316.79	1781.55
PCDHGB6	protein_coding	26.2874	-1.69666	0.56074	-3.02576	0.00248009	0.0267073	92.6367	33.998	27.1786	16.3052	17.0244	10.0218	12.2344	14.0281	13.1591
TUBGCP3	protein_coding	689.397	0.599164	0.164601	3.64011	0.000272525	0.00562988	426.328	524.702	631.147	564.753	805.822	836.191	655.009	920.457	840.161
RIC3	protein_coding	168.156	-1.69532	0.539023	-3.14518	0.00165984	0.0203307	612.598	232.886	84.5556	161.57	66.9626	70.1524	156.223	47.4796	80.9793
NPL	protein_coding	86.9446	-1.69175	0.451392	-3.74785	0.000178356	0.00423359	162.363	169.99	57.377	173.428	31.7789	23.8017	44.232	83.0893	36.4407
MRPL36	protein_coding	473.54	-0.438814	0.120722	-3.6349	0.000278084	0.0057184	543.867	512.236	569.241	594.399	372.267	388.344	441.378	391.707	448.423
AC092072.1	protein_coding	32.4777	-1.68465	0.503862	-3.34347	0.000827365	0.0126369	29.8828	26.6317	98.1449	56.3271	14.7545	10.6481	23.5276	16.1862	16.1959
TDRKH	protein_coding	147.737	-1.6837	0.379173	-4.44044	8.97732e-06	0.000465047	261.973	219.854	149.482	324.622	118.036	31.318	85.6406	65.824	72.8814
LMCD1	protein_coding	120.064	-1.67969	0.383245	-4.38282	1.17152e-05	0.000570842	163.359	196.622	95.1251	321.657	52.2082	41.9662	62.113	93.8801	53.6488
ALDH5A1	protein_coding	690.275	-1.03162	0.284613	-3.62464	0.000289361	0.00591927	1450.31	695.825	910.483	797.473	469.873	271.214	528.901	510.406	577.99
TFDP2	protein_coding	1408.28	-0.581195	0.160435	-3.62263	0.000291622	0.00595775	1938.4	1774.69	1502.37	1689.81	1272.29	1401.17	1065.33	913.983	1116.5
MAP7D1	protein_coding	1182.23	-0.524158	0.144747	-3.6212	0.000293237	0.00597931	1588.77	1466.45	1242.67	1393.35	909.103	1043.52	1097.33	1094.19	804.732
C22orf34	lncRNA	187.943	0.972749	0.268639	3.62102	0.00029344	0.00597931	108.574	179.056	84.5556	114.137	220.182	252.423	179.751	247.11	305.697
PPIL1	protein_coding	691.424	-0.602748	0.166505	-3.62	0.000294606	0.00599528	778.946	829.551	830.457	976.831	477.818	608.196	692.654	456.452	571.917
SLC23A1	protein_coding	74.6537	1.33442	0.368807	3.61821	0.000296645	0.00602896	32.8711	47.5972	22.6488	57.8094	127.116	55.7461	103.522	128.411	96.163
FRAT1	protein_coding	30.761	-1.67634	0.408762	-4.10101	4.11354e-05	0.00144388	61.7578	53.2635	46.8076	37.0573	10.2146	16.2854	20.7043	22.6607	8.09793
2001-01-01	protein_coding	1613.73	0.553939	0.15321	3.61555	0.000299715	0.00607563	1090.72	1254.53	1185.29	1594.95	1904.46	1984.31	1867.15	1571.14	2071.05
WDR48	protein_coding	1061.54	-0.696946	0.192808	-3.61472	0.00030067	0.00608379	1539.96	1514.04	1367.99	970.902	895.483	979.628	683.243	902.113	700.471
SEPT11	protein_coding	3693.43	-0.504575	0.139596	-3.61453	0.000300894	0.00608379	4504.34	3857.64	3980.15	5330.32	3459.36	3009.04	2715.09	3263.14	3121.75
MBNL1-AS1	lncRNA	33.8462	1.16318	0.322035	3.61198	0.000303868	0.00613602	21.9141	22.6653	15.0992	19.2698	54.4781	45.098	37.6442	38.847	49.5998
NT5E	protein_coding	249.838	-1.67444	0.404201	-4.1426	3.43393e-05	0.00128282	468.164	258.385	348.792	541.037	59.0179	145.942	91.2872	242.793	93.1262
PUF60	protein_coding	956.895	-0.522778	0.144848	-3.60914	0.000307212	0.00618762	1369.63	1190.5	1026.75	1016.85	705.945	838.697	916.637	773.702	773.353
NFYB	protein_coding	554.414	-0.649285	0.180001	-3.60712	0.000309615	0.00622802	527.93	764.954	854.616	629.974	372.267	441.584	498.786	453.214	446.399
TSC22D2	protein_coding	671.367	0.496782	0.137773	3.6058	0.000311196	0.0062518	522.949	563.233	606.989	492.121	896.618	751.006	708.652	826.577	674.153
AL391069.2	lncRNA	17.8125	-1.67298	0.547054	-3.05817	0.00222696	0.0248867	48.8086	30.5982	12.0794	23.7167	7.94472	13.7799	6.58774	9.71174	7.08569
FCER2	protein_coding	8969.29	-1.67298	0.48181	-3.47228	0.000516055	0.00893698	24740	14560.8	7845.56	10844.5	6454.52	6023.08	3244.93	989.518	6020.81
SH2D5	protein_coding	27.5509	1.28699	0.357293	3.60205	0.000315722	0.00630239	17.9297	12.4659	21.1389	10.376	38.5886	38.8344	35.762	32.3725	40.4897
SUCLG1	protein_coding	1390.27	-0.416394	0.115581	-3.60263	0.00031502	0.00630239	1721.25	1513.48	1686.58	1541.58	1318.82	1330.39	1085.09	1098.51	1216.71
SPATA18	protein_coding	78.6951	-1.66915	0.581827	-2.8688	0.00412029	0.0380013	301.816	116.16	36.2381	53.3625	54.4781	23.1753	46.1142	32.3725	44.5386
CEBPG	protein_coding	905.534	-0.747895	0.207655	-3.60163	0.000316229	0.00630448	907.442	1597.34	940.682	1224.37	660.547	690.876	703.006	838.447	587.1
DDX5	protein_coding	14443.1	-0.423128	0.117553	-3.59948	0.000318855	0.00634877	17940.6	15917.9	16030.8	17382.8	13196.2	11464.9	14381	12806.5	10867.4
GASAL1	lncRNA	60.6518	1.23054	0.341973	3.59836	0.000320226	0.00636798	22.9102	31.7314	60.3969	25.199	72.6374	74.5369	90.3461	99.2756	68.8324
ELP5	protein_coding	629	-0.525906	0.146363	-3.59317	0.000326678	0.00648807	632.52	814.252	893.874	690.748	480.088	569.362	493.139	553.569	533.451
AC008467.1	lncRNA	62.5036	1.27302	0.354342	3.59263	0.000327351	0.00649322	51.7969	34.5646	19.629	32.6104	86.257	82.0532	87.5228	115.462	52.6366
CHST10	protein_coding	299.117	-0.896623	0.249643	-3.59161	0.000328636	0.00651048	429.317	440.84	332.183	407.63	253.096	206.073	281.391	120.857	220.669
SPSB1	protein_coding	147.235	-1.46906	0.409165	-3.59037	0.000330206	0.00653333	139.453	282.75	386.54	103.76	110.091	77.6687	53.643	100.355	70.8569
PCDHGC3	protein_coding	75.4372	-1.66481	0.403963	-4.1212	3.76904e-05	0.00136184	132.481	127.492	117.774	108.207	24.9691	13.7799	52.7019	53.9541	47.5754
GPX4	protein_coding	3056.12	-0.533227	0.148675	-3.58653	0.00033511	0.00661369	4095.94	4058.79	3222.17	3376.66	3159.73	2318.79	2451.58	2273.63	2547.81
C12orf57	protein_coding	2032.22	-0.67152	0.187258	-3.58606	0.00033571	0.00661719	3068.97	2424.62	2660.48	2094.48	1116.8	1840.87	1756.1	1641.28	1686.39
FRMD4A	protein_coding	1034.38	-1.6623	0.501395	-3.31535	0.000915276	0.0135606	2720.33	715.091	1325.71	1912.16	784.257	233.006	245.629	337.753	1035.52
SCIMP	protein_coding	1510.7	-1.66031	0.363648	-4.56572	4.97794e-06	0.000305093	2381.66	2476.75	3039.47	1843.97	759.288	385.838	389.618	1219.36	1100.31
SPRED1	protein_coding	171.602	-1.6602	0.496618	-3.343	0.000828769	0.0126369	256.992	341.113	252.157	256.437	154.355	115.25	63.9952	14.0281	90.0895
DNAJC27	protein_coding	157.945	0.631234	0.176202	3.58245	0.000340389	0.00667589	124.512	103.694	111.734	146.747	163.434	182.271	198.573	193.156	197.387
MIR3142HG	lncRNA	2250.48	-1.038	0.289881	-3.58077	0.000342586	0.00671057	2782.09	2976.52	2530.63	4300.13	2226.79	1189.46	918.519	1305.69	2024.48
SLC45A3	protein_coding	237.752	-1.65257	0.370166	-4.4644	8.02942e-06	0.000429971	257.988	397.776	247.627	627.01	198.618	85.8114	106.345	80.9312	137.665
KCNK5	protein_coding	190.232	-1.64678	0.498198	-3.30547	0.000948164	0.0138905	241.055	529.235	247.627	204.556	64.6927	60.1306	32.9387	160.783	171.069
ZNF267	protein_coding	2065.79	0.479418	0.134051	3.57638	0.000348381	0.00678177	1624.63	1587.71	1666.95	1901.78	2503.72	2339.46	2546.63	2545.55	1875.68
GAS2	protein_coding	248.186	-1.63725	0.595639	-2.74873	0.00598267	0.0484535	62.7539	653.328	155.522	721.876	64.6927	137.799	188.221	121.936	127.542
RPS4X	protein_coding	27864.1	-0.939041	0.262539	-3.57677	0.000347865	0.00678177	50754	46386.8	35616	19046	19270.5	22071.1	18968	16961	21703.5
NBEAL1	protein_coding	854.021	0.778007	0.217672	3.57421	0.000351287	0.00682985	471.152	466.339	703.624	807.849	1237.11	818.027	1054.98	1035.92	1091.2
MATR3	protein_coding	393.343	1.35575	0.379472	3.57274	0.000353271	0.00684355	210.176	170.557	255.177	207.521	873.919	275.599	300.213	830.893	416.031
ALOX5AP	protein_coding	354.419	-1.63453	0.44464	-3.67607	0.000236853	0.00513291	759.024	764.954	533.003	217.897	106.686	355.773	109.168	148.913	194.35
SAMD10	protein_coding	626.041	1.09992	0.307844	3.57297	0.000352956	0.00684355	604.629	281.617	306.514	337.963	977.201	543.055	878.992	584.863	1119.54
MBOAT2	protein_coding	277.461	-1.62822	0.481488	-3.38164	0.000720554	0.011466	962.227	290.683	211.389	314.246	177.054	244.907	94.1105	83.0893	119.445
ABCA3	protein_coding	228.174	-1.61974	0.456466	-3.54844	0.000387523	0.00722978	772.969	218.154	205.349	262.366	198.618	69.526	117.638	88.4847	120.457
CD37	protein_coding	3347.86	0.48376	0.135548	3.56891	0.000358468	0.00691804	2834.88	2819.57	2979.08	2328.68	4352.57	3377.34	3588.43	3550.18	4300
PDK3	protein_coding	2266.1	0.694672	0.194675	3.56837	0.000359215	0.00692393	1291.93	1355.39	1825.5	2278.28	2794.27	2711.51	2508.05	2498.08	3131.88
NBL1	protein_coding	64.2061	-1.61266	0.371903	-4.33624	1.44938e-05	0.000668381	139.453	139.958	70.9663	59.2917	27.239	40.7134	41.4086	34.5306	24.2938
TSSC4	protein_coding	541.959	-0.550447	0.154319	-3.56694	0.000361169	0.00694454	744.082	702.625	554.141	628.492	380.212	422.793	522.313	438.107	484.864
RAC2	protein_coding	6343.66	0.457943	0.128416	3.56608	0.000362358	0.00695887	4718.5	5402.84	4994.82	5899.52	6213.91	7979.83	7941.05	6583.48	7359
TUBA1C	protein_coding	2524.11	-0.487717	0.136788	-3.56549	0.000363181	0.00696615	2648.61	3037.72	2912.64	3413.72	1722.87	2214.18	2386.64	2167.88	2212.76
AC110611.2	lncRNA	26.7011	-1.61039	0.487694	-3.30204	0.000959827	0.01397	80.6836	22.6653	31.7084	35.575	15.8894	15.659	15.0577	12.949	10.1224
AC114980.1	lncRNA	22.1041	1.36013	0.381751	3.56288	0.000366814	0.00702279	11.9531	11.3327	13.5893	10.376	38.5886	26.3071	28.2332	30.2143	28.3428
CPNE8	protein_coding	873.383	-1.06612	0.299271	-3.5624	0.000367477	0.00702279	820.781	1372.38	792.709	1935.87	796.742	564.977	449.848	514.722	612.406
KCTD2	protein_coding	636.321	-0.503713	0.141413	-3.562	0.00036804	0.007025	719.18	821.618	780.63	723.359	459.659	621.976	543.018	468.322	589.125
PJVK	protein_coding	47.5306	1.24334	0.349097	3.56158	0.000368624	0.00702759	31.875	22.6653	18.1191	35.575	91.9318	60.1306	47.9964	49.6378	69.8447
EPS15	protein_coding	4615.25	-0.568193	0.1596	-3.56011	0.000370705	0.00703265	5012.35	5738.29	5776.96	6007.73	4470.61	3073.55	3666.55	4542.94	3248.28
SGPL1	protein_coding	524.163	-0.590339	0.165795	-3.56066	0.000369919	0.00703265	671.367	733.223	492.235	678.89	364.322	429.057	493.139	406.814	448.423
SMAD1	protein_coding	374.806	-1.60111	0.540785	-2.96072	0.00306917	0.0311483	873.574	631.796	564.711	318.693	105.551	241.775	145.871	446.74	44.5386
TLE5	protein_coding	4603.85	-0.461636	0.129671	-3.56007	0.000370761	0.00703265	5649.85	6068.64	5320.97	4678.11	3411.69	4180.96	4406.26	4082.17	3635.97
VCL	protein_coding	858.681	-1.59736	0.387993	-4.11697	3.83879e-05	0.00137513	581.719	1233.56	1130.93	2522.86	352.973	324.455	473.376	700.324	407.933
C8orf88	protein_coding	160.654	1.21268	0.340808	3.55825	0.00037334	0.00705747	130.488	104.26	80.0259	54.8448	112.361	300.027	214.572	210.421	238.889
AC004475.1	protein_coding	552.129	-0.49858	0.140114	-3.55838	0.000373152	0.00705747	747.071	710.558	581.32	592.917	499.382	407.134	497.845	484.508	448.423
ATE1	protein_coding	875.642	-0.507332	0.142608	-3.55752	0.000374372	0.00706847	1025.98	1029.57	976.92	1159.15	900.023	644.525	660.656	784.493	699.459
MED22	protein_coding	899.873	-0.427208	0.120114	-3.55668	0.000375564	0.00708246	1101.68	1105.5	886.324	1102.83	730.914	862.498	757.59	747.804	803.72
PCDHGA11	protein_coding	32.7514	-1.58429	0.372578	-4.25225	2.11637e-05	0.000890236	70.7227	45.3306	60.3969	31.1281	18.1594	13.7799	20.7043	18.3444	16.1959
PDXP	protein_coding	62.9464	1.12632	0.316778	3.55555	0.000377186	0.00709916	30.8789	54.3968	40.7679	23.7167	66.9626	76.416	107.286	83.0893	83.0038
MTURN	protein_coding	86.9954	-1.58301	0.469733	-3.37002	0.000751617	0.0118047	48.8086	121.259	147.972	235.684	43.1285	67.6469	59.2896	23.7398	35.4285
CORO2A	protein_coding	17.5452	-1.5749	0.562483	-2.79991	0.00511173	0.0437453	33.8672	14.7325	37.7481	25.199	7.94472	6.88997	14.1166	3.23725	14.1714
ZYG11A	protein_coding	262.226	-1.56903	0.554423	-2.83003	0.00465434	0.0412247	628.535	201.721	457.506	372.055	133.925	25.6808	78.1117	276.245	186.252
ENPP2	protein_coding	319.776	-1.56553	0.502105	-3.11793	0.00182129	0.0216158	345.645	457.273	197.8	1022.78	341.623	192.919	102.58	110.066	107.298
FAM43A	protein_coding	277.244	-1.56381	0.442695	-3.53247	0.000411691	0.00752847	845.684	405.709	345.772	155.641	230.397	124.646	175.987	111.145	100.212
ZNF285	protein_coding	86.921	-1.55789	0.55421	-2.811	0.00493875	0.0426702	102.598	120.126	158.542	168.981	38.5886	91.4486	23.5276	8.63266	69.8447
IL27RA	protein_coding	1076.14	-1.55757	0.256025	-6.08364	1.17486e-09	3.35156e-07	1829.82	2189.47	933.132	1845.45	463.064	697.766	488.434	590.258	647.835
TRAF3IP3	protein_coding	1524.18	-0.730935	0.206218	-3.54448	0.000393385	0.00732292	2529.08	1850.62	1727.35	1717.98	872.784	1318.49	1526.47	1055.34	1119.54
FGF2	protein_coding	133.163	-1.25351	0.35371	-3.54391	0.000394247	0.00732292	193.242	175.09	205.349	213.45	82.8521	92.075	143.048	52.875	40.4897
SPR	protein_coding	103.393	-1.54439	0.390047	-3.9595	7.51058e-05	0.00219443	176.309	132.025	86.0656	256.437	76.0423	32.5707	59.2896	39.926	71.8692
FAM120AOS	protein_coding	1025.78	-0.344763	0.097295	-3.54348	0.000394876	0.00732292	1249.1	1180.3	1082.61	1139.88	879.594	974.617	959.927	860.028	905.956
AC005332.1	lncRNA	32.6491	1.44364	0.407513	3.54257	0.00039625	0.00732292	10.957	23.2319	13.5893	17.7875	41.9935	32.5707	45.1731	69.0613	39.4774
AC098483.1	lncRNA	22.2589	-1.52596	0.515081	-2.96256	0.00305093	0.0310033	39.8438	19.2655	24.1588	56.3271	20.4293	8.76905	9.41105	14.0281	8.09793
TMEM143	protein_coding	133.229	0.73401	0.207169	3.54305	0.000395522	0.00732292	102.598	75.9288	111.734	102.278	128.25	166.612	164.693	159.704	187.265
CENPB	protein_coding	999.606	-0.690407	0.194788	-3.5444	0.000393512	0.00732292	1464.26	1390.52	1135.46	1079.11	552.726	903.838	948.634	727.301	794.61
RAD51C	protein_coding	461.314	-0.482103	0.136117	-3.54184	0.000397345	0.00733452	583.711	553.034	498.274	557.342	349.568	464.133	399.97	388.47	357.321
SCARB2	protein_coding	442.407	-1.52318	0.436045	-3.49317	0.000477317	0.00845271	738.106	1202.4	271.786	561.789	238.342	244.281	427.262	165.1	132.604
GPR135	protein_coding	56.3013	1.07522	0.30389	3.53818	0.000402897	0.00741956	36.8555	28.3316	40.7679	34.0927	95.3366	48.8561	79.994	77.6939	64.7835
ZNF324	protein_coding	337.326	-0.425369	0.120258	-3.53713	0.0004045	0.00744034	384.492	411.942	375.971	400.219	257.636	310.048	304.918	287.036	303.673
IGF2BP3	protein_coding	1264.5	-1.51422	0.480428	-3.15181	0.00162262	0.0200727	1174.39	2067.08	2544.22	2130.05	452.849	392.728	252.216	1672.58	694.398
EPHB1	protein_coding	293.374	-1.51184	0.486959	-3.10466	0.00190499	0.0223221	903.457	213.054	250.647	468.404	180.459	119.009	193.868	60.4286	251.036
HMBOX1	protein_coding	984.205	0.695143	0.196665	3.53466	0.000408304	0.00747525	633.516	597.231	928.602	773.757	1459.56	1252.09	902.52	1203.18	1107.39
ATP6AP2	protein_coding	1307.05	-0.490992	0.138897	-3.53493	0.000407891	0.00747525	1726.23	1471.55	1387.62	1640.9	981.74	1060.43	1346.72	1034.84	1113.47
MGAT4A	protein_coding	128.024	-1.51084	0.474471	-3.18426	0.00145127	0.0186037	88.6524	343.946	187.23	180.84	43.1285	66.3942	136.46	70.1403	35.4285
LCOR	protein_coding	1472.32	0.614151	0.173941	3.5308	0.000414311	0.00756238	1028.97	1057.9	1278.9	1184.35	2049.74	1703.7	1509.53	2095.58	1342.23
SLC43A1	protein_coding	491.096	-1.15323	0.326632	-3.53067	0.000414509	0.00756238	357.598	1072.64	714.193	684.819	188.403	358.278	290.802	408.972	344.162
MFSD10	protein_coding	1725.55	0.56619	0.160382	3.53027	0.000415143	0.00756516	1275	1538.41	1467.64	1165.08	2258.57	2222.95	2008.32	1527.98	2065.99
MRPL50	protein_coding	648.739	-0.552356	0.156579	-3.52766	0.000419255	0.00763123	681.328	753.055	812.338	908.645	492.573	590.032	630.541	447.819	522.317
SMG7	protein_coding	902.855	0.878083	0.249374	3.52115	0.000429685	0.00779725	543.867	585.332	570.751	764.863	1566.24	1052.29	852.641	1425.47	764.242
NQO1	protein_coding	608.88	-1.51018	0.428967	-3.5205	0.000430737	0.00780022	1796.95	437.441	597.929	976.831	148.68	367.674	489.375	343.148	321.893
TMX2	protein_coding	900.007	-0.521251	0.148039	-3.52103	0.000429867	0.00779725	1254.08	1064.7	890.854	1119.13	741.129	774.808	884.639	672.268	698.447
LYPLAL1	protein_coding	574.275	-0.802276	0.227898	-3.52032	0.000431026	0.00780022	526.934	705.458	1050.91	727.806	432.42	325.081	477.14	499.615	423.117
CYBRD1	protein_coding	1400.45	-1.50572	0.408941	-3.68199	0.000231423	0.00509302	3627.77	1520.84	1979.51	1623.11	938.612	633.251	463.965	376.6	1440.42
ZNF582	protein_coding	42.8739	-1.39264	0.39572	-3.51925	0.000432762	0.00782261	75.7031	70.8291	63.4167	51.8802	17.0244	29.4389	41.4086	11.8699	24.2938
AC107959.3	lncRNA	21.8231	-1.50304	0.443634	-3.38801	0.000704026	0.0112831	24.9024	37.9644	31.7084	41.5042	7.94472	7.51633	17.881	10.7908	16.1959
CERK	protein_coding	1189.99	-0.916557	0.260511	-3.51831	0.000434308	0.00783252	2304.96	1950.35	1040.34	1145.81	668.491	926.387	961.81	867.582	844.21
NEIL2	protein_coding	327.827	0.567086	0.161265	3.51649	0.000437294	0.00787732	215.156	242.519	282.355	297.941	399.506	410.266	315.27	390.628	396.799
SASH3	protein_coding	5271.76	-0.67224	0.191253	-3.51493	0.000439869	0.00791461	7099.16	6773.53	4467.86	8248.96	3998.46	4871.83	4384.61	3651.61	3949.77
NR4A2	protein_coding	99.114	1.50281	0.422847	3.55401	0.000379399	0.00711886	21.9141	53.8301	80.0259	41.5042	120.306	181.645	130.814	193.156	68.8324
QSER1	protein_coding	1187.16	0.716379	0.203971	3.51216	0.000444477	0.00797922	558.809	996.707	918.033	1025.75	1518.58	1471.95	1201.79	1644.52	1348.31
TRIM13	protein_coding	550.309	-0.75594	0.215364	-3.51005	0.000448015	0.00802438	1036.93	560.967	557.161	690.748	450.579	436.573	401.852	442.424	375.542
ZNF671	protein_coding	345.863	-0.67704	0.192883	-3.5101	0.000447939	0.00802438	430.313	349.613	543.572	425.418	281.47	248.665	288.919	215.816	328.979
LRP2BP	protein_coding	60.2234	1.5059	0.399894	3.76575	0.000166048	0.00400198	19.9219	22.6653	49.8274	28.1636	119.171	44.4716	89.405	87.4057	80.9793
ARRDC5	protein_coding	17.7901	1.50633	0.469152	3.21075	0.00132387	0.0175447	7.96875	10.1994	6.03969	10.376	24.9691	18.7908	17.881	34.5306	29.355
CARD11	protein_coding	1659.94	0.734551	0.209494	3.50631	0.000454358	0.00811022	906.446	1343.49	1688.09	913.092	1920.35	1926.06	1983.85	1970.4	2287.67
RHOBTB3	protein_coding	925.524	1.50854	0.360187	4.18822	2.81145e-05	0.00110004	232.09	445.94	801.769	349.821	1467.5	1148.75	1360.84	743.488	1779.52
RNF24	protein_coding	388.986	1.31307	0.375187	3.49976	0.000465677	0.00829338	100.605	262.351	365.401	124.513	557.265	523.011	369.854	708.957	488.913
KLHL9	protein_coding	1428.98	-0.466952	0.133438	-3.49941	0.000466296	0.008295	1454.3	1671.57	1621.66	2007.02	1385.79	1197.6	1128.39	1153.54	1241.01
AC055713.1	lncRNA	81.4793	1.10337	0.315519	3.49699	0.000470535	0.00836092	80.6836	39.6643	40.7679	37.0573	110.091	97.7122	95.9927	90.6429	140.702
LINC00881	lncRNA	92.3902	1.51046	0.455839	3.31358	0.000921099	0.0136211	16.9336	43.6307	70.9663	51.8802	200.888	104.602	111.992	62.5868	168.032
CR1L	protein_coding	25.7681	1.51186	0.54397	2.7793	0.00544755	0.0455164	10.957	15.2991	10.5695	13.3406	52.2082	11.2745	34.8209	56.1123	27.3305
ABCA6	protein_coding	1048.66	-1.26577	0.362324	-3.49347	0.00047678	0.00845271	1326.8	1256.23	838.007	2789.67	592.449	648.283	933.577	362.572	690.349
APAF1	protein_coding	1120.39	0.684083	0.195858	3.49276	0.000478064	0.00845639	582.715	780.254	887.834	1104.31	1308.61	1318.49	1192.38	1564.67	1344.26
ITGA3	protein_coding	158.654	-1.47591	0.422629	-3.4922	0.000479056	0.0084644	445.254	214.187	95.1251	229.755	71.5025	53.867	121.403	88.4847	108.31
NFAT5	protein_coding	1893.57	0.772068	0.221408	3.48709	0.000488305	0.00861811	1520.04	1085.67	1245.69	1586.05	3339.05	1890.98	1926.44	2506.71	1941.48
ZNF185	protein_coding	31.3327	1.51384	0.515872	2.93453	0.00334049	0.0329611	15.9375	13.0326	24.1588	8.89375	26.1041	21.9226	79.994	46.4005	45.5509
C5	protein_coding	103.865	-1.18094	0.338727	-3.4864	0.000489566	0.00862098	165.352	171.69	135.893	128.959	55.613	61.3833	40.4675	53.9541	121.469
AP000766.1	lncRNA	54.487	1.51836	0.317121	4.78797	1.68478e-06	0.00013556	22.9102	26.0651	34.7282	23.7167	73.7724	59.5043	69.6418	112.225	67.8202
AL365295.1	lncRNA	25.5004	1.51923	0.50805	2.99032	0.00278682	0.0291695	19.9219	16.4324	3.01984	8.89375	41.9935	21.9226	36.7031	43.1633	37.4529
STRAP	protein_coding	1591.15	-0.413256	0.1186	-3.48444	0.000493163	0.00865518	1799.94	1766.76	1999.14	1823.22	1466.37	1400.54	1579.17	1195.62	1289.6
AC073569.3	lncRNA	22.6905	1.51999	0.429783	3.53665	0.000405237	0.00744516	11.9531	7.93286	12.0794	13.3406	34.0488	23.1753	31.0565	45.3214	25.306
MRPL40	protein_coding	589.132	-0.487535	0.140047	-3.48124	0.000499105	0.0087399	681.328	725.857	699.094	698.16	455.119	549.945	600.425	448.898	443.362
BATF3	protein_coding	293.622	-1.22572	0.352141	-3.48078	0.00049996	0.00874512	196.231	598.364	294.435	632.939	139.6	176.634	223.983	209.342	171.069
STARD13	protein_coding	779.461	-1.38825	0.399075	-3.47866	0.000503926	0.00880467	747.071	1137.23	700.604	2162.66	393.831	215.468	517.608	439.186	701.483
AP1S3	protein_coding	248.922	1.52224	0.418151	3.6404	0.00027222	0.00562988	197.227	49.8637	175.151	66.7032	466.469	240.522	340.68	280.561	423.117
EFEMP2	protein_coding	207.976	1.52233	0.430494	3.53623	0.00040588	0.00744826	31.875	68.5626	167.601	142.3	369.997	353.894	193.868	263.296	280.391
ABCA7	protein_coding	701.625	-0.948244	0.272722	-3.47696	0.000507142	0.00883774	1205.27	1127.03	448.447	1049.46	530.026	466.012	442.32	562.202	483.852
SLC6A6	protein_coding	891.197	0.686535	0.197537	3.47547	0.000509961	0.00887061	510	633.496	791.199	730.77	1155.39	1091.12	775.471	1292.74	1040.58
CALHM6	protein_coding	13.1116	1.52423	0.545692	2.7932	0.00521895	0.0443823	3.98438	11.3327	4.52977	4.44688	17.0244	19.4172	20.7043	18.3444	18.2204
ZBTB25	protein_coding	1488.06	0.808585	0.232854	3.4725	0.000515629	0.00893698	793.887	839.75	1535.59	1033.16	1827.29	1577.18	1543.41	2352.4	1889.86
GALM	protein_coding	119.671	1.52465	0.381095	4.00071	6.3152e-05	0.00196209	28.8867	88.9614	46.8076	68.1855	160.029	94.5804	233.394	194.235	161.959
MGAT3	protein_coding	1810.35	-0.92418	0.266127	-3.47271	0.000515241	0.00893698	3677.58	2358.33	1500.86	2284.21	1073.67	961.463	1502.95	1431.94	1502.17
SRSF5	protein_coding	4467.63	-0.530829	0.152939	-3.47086	0.000518801	0.00897462	5280.29	5724.69	5690.9	4858.95	4337.82	3378.59	3384.21	4474.95	3078.23
AP001273.1	TEC	91.4694	1.07923	0.311071	3.46941	0.000521598	0.00901308	77.6953	50.997	42.2778	54.8448	145.275	153.458	127.99	75.5357	95.1507
STYXL1	protein_coding	517.351	-0.529431	0.152682	-3.46753	0.00052526	0.0090525	631.524	566.066	596.419	702.607	363.187	403.376	438.555	423	531.427
HIP1R	protein_coding	312.163	1.00574	0.290018	3.46783	0.000524672	0.0090525	204.199	299.749	146.462	146.747	266.716	532.406	403.734	452.135	357.321
CDH24	protein_coding	50.5443	1.39681	0.402846	3.46735	0.000525611	0.0090525	40.8399	25.4985	12.0794	26.6813	83.987	86.4378	42.3497	55.0332	81.9916
INPPL1	protein_coding	2349.57	-0.367073	0.105978	-3.46365	0.000532892	0.00916784	2407.56	3104.02	2621.22	2601.42	2105.35	2075.13	2009.26	2175.43	2046.75
PIAS3	protein_coding	262.744	0.633846	0.183015	3.46336	0.000533478	0.00916787	193.242	177.356	175.151	260.883	357.512	314.433	316.211	310.776	259.134
DPYSL2	protein_coding	1414.94	-1.0862	0.313725	-3.46227	0.000535636	0.00919489	2868.75	1685.73	2228.65	1231.78	1494.74	963.969	902.52	585.942	772.34
ERMN	protein_coding	93.7373	1.41407	0.408469	3.46187	0.000536431	0.00919847	18.9258	82.7284	61.9068	29.6458	119.171	114.624	152.459	146.755	117.42
SH3BP2	protein_coding	1927.17	0.513022	0.148229	3.46101	0.000538161	0.00921114	1495.14	1562.21	1375.54	1796.54	2566.14	1855.91	1956.56	2356.72	2379.78
DCAF10	protein_coding	684.902	0.378555	0.10938	3.46091	0.000538344	0.00921114	570.762	557.567	613.028	610.704	729.779	779.819	830.996	680.901	790.561
CYTIP	protein_coding	6727.59	0.832585	0.240744	3.45838	0.000543427	0.00926779	3538.13	4612.39	7063.42	3556.02	8221.65	8370.06	8908.5	10022.5	6255.65
AC093849.4	lncRNA	48.6664	1.531	0.389808	3.92757	8.58096e-05	0.00240907	16.9336	29.4649	21.1389	26.6813	82.8521	56.9988	37.6442	102.513	63.7712
PFKFB3	protein_coding	1429.97	1.53112	0.31875	4.80351	1.55906e-06	0.000127799	357.598	780.82	788.179	864.176	3354.94	1714.98	1790.92	1784.8	1433.33
HDDC2	protein_coding	565.266	-0.461459	0.13358	-3.45455	0.000551214	0.00938736	704.238	656.161	685.505	621.081	551.591	528.022	447.025	407.893	485.876
AL512625.4	lncRNA	36.0497	1.53294	0.443228	3.45858	0.000543023	0.00926779	17.9297	17.5656	15.0992	19.2698	78.3122	28.8126	38.5853	74.4567	34.4162
ZNF880	protein_coding	312.067	-1.31286	0.380109	-3.4539	0.000552542	0.00938736	459.199	314.481	617.558	478.78	199.753	261.819	205.161	58.2704	213.583
FAAH2	protein_coding	97.8766	-1.33216	0.385695	-3.45391	0.000552519	0.00938736	104.59	274.25	90.5953	117.101	74.9074	41.3398	54.5841	65.824	57.6978
AC100835.1	lncRNA	12.0816	1.5423	0.546472	2.82229	0.00476816	0.0417777	2.98828	9.06613	6.03969	4.44688	19.2943	14.4063	16.9399	18.3444	17.2081
ENOSF1	protein_coding	1084.29	0.420027	0.121852	3.44701	0.000566827	0.00960422	900.469	932.111	939.172	880.482	1267.75	1416.83	1042.74	1230.15	1148.89
WDFY1	protein_coding	2511.33	1.54354	0.239152	6.4542	1.08789e-10	4.06405e-08	1205.27	721.324	1790.77	1154.71	3880.43	3519.52	3790.77	3466.01	3073.17
NDUFS1	protein_coding	2691.95	-0.547827	0.159101	-3.44328	0.000574714	0.00971688	4068.05	2773.1	2888.48	3330.71	2180.26	2050.08	2648.27	2006.01	2282.61
TBC1D32	protein_coding	414.36	0.866811	0.251825	3.44211	0.000577192	0.00974827	188.262	247.052	354.832	349.821	679.841	514.242	466.788	378.758	549.647
EIF5B	protein_coding	1249.77	1.09124	0.317169	3.44056	0.000580502	0.00979362	787.91	701.492	616.048	964.972	2367.53	1251.47	1226.26	2434.41	897.858
AC006008.1	lncRNA	52.9042	-1.12468	0.326943	-3.43999	0.000581742	0.00980402	83.6719	69.1292	57.377	91.9021	27.239	21.2963	45.1731	38.847	41.5019
ASCC2	protein_coding	861.673	0.431934	0.12563	3.43816	0.000585691	0.00985997	848.672	707.158	637.187	690.748	1018.06	953.321	888.403	1048.87	962.642
MFAP1	protein_coding	1077.05	-0.357284	0.104036	-3.43423	0.000594242	0.0099932	1224.2	1077.74	1304.57	1304.42	952.231	956.453	941.105	1019.73	913.042
AL050309.1	lncRNA	140.276	1.02559	0.298944	3.43069	0.000602045	0.0101136	99.6094	68.5626	99.6549	88.9375	215.642	94.5804	211.749	165.1	218.644
SPON2	protein_coding	138.46	1.5449	0.42491	3.63583	0.000277086	0.00570535	101.602	32.2981	89.0854	45.9511	198.618	122.14	133.637	187.76	335.052
PDE4A	protein_coding	310.414	1.19055	0.347355	3.42748	0.000609208	0.010212	153.398	173.956	312.554	85.973	448.309	489.814	261.627	467.243	400.848
SAP30L-AS1	lncRNA	53.7128	1.5463	0.405377	3.81448	0.000136469	0.00348163	39.8438	16.4324	19.629	28.1636	93.0667	40.0871	71.524	74.4567	100.212
AC015813.1	lncRNA	658.788	1.54865	0.201262	7.69469	1.41835e-14	1.39087e-11	371.543	258.385	421.268	223.826	986.28	922.629	924.165	947.434	873.565
AIFM3	protein_coding	11.7807	1.54871	0.552627	2.80244	0.00507176	0.0434366	4.98047	6.7996	6.03969	4.44688	17.0244	9.39541	19.7632	18.3444	19.2326
AC008014.1	lncRNA	132.428	0.668732	0.195279	3.4245	0.000615934	0.0102809	104.59	84.9949	114.754	96.349	138.465	137.799	164.693	162.941	187.265
CRIP1	protein_coding	65.2184	0.950294	0.277604	3.4232	0.000618889	0.0103192	33.8672	37.9644	55.8671	45.9511	104.416	83.306	78.1117	60.4286	87.0528
IDH1	protein_coding	964.681	-0.62965	0.18402	-3.42163	0.000622473	0.0103679	1253.09	1158.2	871.225	1519.35	819.441	724.699	723.71	701.403	911.018
SMC1A	protein_coding	2712.5	-0.802239	0.234512	-3.42088	0.000624182	0.0103854	4318.07	4378.37	2437.01	3083.17	2027.04	1902.88	1660.11	2829.35	1776.48
RETREG2	protein_coding	1497.71	-0.489979	0.143309	-3.41904	0.000628419	0.0104448	2185.43	1848.92	1671.48	1423	1260.94	1287.8	1317.55	1277.63	1206.59
AL591845.1	lncRNA	26.4208	1.5578	0.507538	3.06933	0.00214539	0.0242642	8.96485	7.36623	13.5893	22.2344	56.748	25.6808	24.4687	29.1352	49.5998
AL031587.5	TEC	56.383	-1.2595	0.368503	-3.41787	0.000631139	0.0104678	129.492	69.6958	55.8671	77.0792	47.6683	21.2963	30.1154	37.7679	38.4652
MT-CYB	protein_coding	13797.9	1.55901	0.309895	5.03076	4.88535e-07	4.85134e-05	8876.19	4576.13	8609.58	4455.77	20906	23417.1	21036.5	22417.9	9885.55
LINC00630	lncRNA	151.637	0.775969	0.227122	3.41653	0.00063425	0.0104972	114.551	116.16	114.754	87.4553	256.501	174.755	151.518	193.156	155.885
AKAP9	protein_coding	3615.12	0.426975	0.124997	3.41589	0.000635748	0.0105109	2811.97	2799.73	3081.75	3447.81	4586.37	3898.47	4151.22	4264.53	3494.26
AC105339.6	lncRNA	37.3933	1.56135	0.341074	4.57775	4.70006e-06	0.000292635	12.9492	19.8322	15.0992	23.7167	65.8277	45.7243	42.3497	60.4286	50.6121
RRAD	protein_coding	74.8496	1.56137	0.515335	3.02981	0.00244707	0.0265339	41.8359	37.3978	12.0794	51.8802	175.919	75.1633	152.459	38.847	88.065
SND1-IT1	lncRNA	44.8904	1.56891	0.365109	4.2971	1.73047e-05	0.000775745	24.9024	23.7986	21.1389	14.8229	73.7724	60.757	41.4086	92.8011	50.6121
TBX6	protein_coding	37.1731	1.57037	0.388105	4.04625	5.20443e-05	0.00169063	14.9414	20.9654	13.5893	20.7521	69.2326	44.4716	31.0565	50.7169	68.8324
HEXIM1	protein_coding	503.365	1.57375	0.443295	3.55012	0.00038505	0.00720076	316.758	267.451	197.8	176.393	1321.09	600.053	505.374	939.881	205.485
KCNQ1OT1	lncRNA	1284.77	1.57398	0.221143	7.11747	1.09923e-12	6.89876e-10	659.414	558.7	434.858	795.991	1988.45	1401.79	1572.59	2318.95	1832.16
AP001962.1	TEC	10.6621	1.5798	0.558606	2.82812	0.00468222	0.0413649	3.98438	6.7996	4.52977	4.44688	12.4846	18.1645	15.0577	18.3444	12.1469
LINC00877	lncRNA	216.844	1.5818	0.542251	2.91709	0.00353311	0.0342399	18.9258	193.222	147.972	50.3979	456.254	320.07	218.336	323.725	222.693
AL132780.5	TEC	19.8087	1.58307	0.47941	3.30212	0.000959575	0.01397	5.97656	13.0326	3.01984	14.8229	29.509	29.4389	27.2921	24.8189	30.3673
PSD	protein_coding	18.223	1.58502	0.539126	2.93998	0.0032823	0.032529	9.96094	3.3998	9.05953	13.3406	40.8586	23.1753	22.5865	18.3444	23.2816
HACL1	protein_coding	562.652	-0.602349	0.176906	-3.40492	0.000661844	0.010817	909.434	635.762	528.473	702.607	471.008	464.133	448.907	418.684	484.864
MTA2	protein_coding	3641.97	-0.47413	0.139277	-3.40422	0.000663524	0.0108332	5092.03	4236.15	3598.14	4325.33	2998.56	3188.18	3599.73	2814.25	2925.38
DLGAP1-AS2	lncRNA	14.8894	1.58726	0.536474	2.95868	0.00308959	0.03127	8.96485	7.93286	3.01984	7.41146	27.239	12.5272	21.6454	28.0561	17.2081
PMM2	protein_coding	792.217	0.503105	0.147824	3.4034	0.000665518	0.0108427	716.192	595.531	529.983	730.77	920.453	853.729	1025.8	951.75	805.744
PCTP	protein_coding	416.691	-0.644625	0.189395	-3.4036	0.000665039	0.0108427	570.762	511.67	351.812	649.244	330.273	328.213	352.915	333.436	321.893
COX7B	protein_coding	1805.95	-0.543896	0.159831	-3.40294	0.000666658	0.0108427	1787.99	2380.99	2577.44	2005.54	1443.67	1595.97	1698.7	1223.68	1539.62
AC010168.2	lncRNA	259.698	0.866887	0.254802	3.4022	0.000668459	0.0108463	233.086	170.557	105.695	201.592	410.856	262.445	281.391	335.595	336.064
ATF7	protein_coding	304.962	0.543577	0.159773	3.40219	0.000668476	0.0108463	277.91	216.454	214.409	265.33	374.537	408.387	325.622	343.148	318.856
AC127024.8	TEC	75.43	1.27252	0.374109	3.40146	0.00067028	0.0108644	47.8125	38.531	33.2183	48.9156	113.496	52.6143	67.7596	149.992	126.53
SRRM1	protein_coding	2089.33	0.659281	0.193881	3.40045	0.000672762	0.0108933	1407.48	1358.79	2009.71	1549	3098.44	2300	2131.6	2926.47	2022.46
UQCRB	protein_coding	2371.92	-0.499495	0.147024	-3.39738	0.000680348	0.0110048	3040.08	2663.17	3373.17	2254.57	2086.06	2160.94	2093.02	1827.97	1848.35
AC092944.1	lncRNA	63.7428	0.901372	0.265352	3.39689	0.000681563	0.0110131	40.8399	48.1638	45.2977	37.0573	87.3919	95.2068	55.5252	85.2475	78.9549
ARL4C	protein_coding	301.489	1.58776	0.549773	2.88803	0.00387666	0.0363772	141.445	33.998	131.363	265.33	182.729	518	186.339	637.738	616.455
TPD52L2	protein_coding	1087.08	-0.450807	0.132761	-3.39562	0.000684734	0.0110416	1356.68	1507.24	1164.15	1077.63	921.588	982.76	898.756	902.113	972.764
PDHB	protein_coding	1108.14	-0.364134	0.107268	-3.39462	0.000687229	0.0110705	1395.53	1238.66	1188.31	1234.75	1035.08	911.355	1080.39	937.722	951.507
ANP32A	protein_coding	2406.38	-0.601336	0.177181	-3.3939	0.000689047	0.0110884	2581.88	3571.49	2707.29	3010.54	1965.75	1760.07	1714.69	2600.59	1745.1
CORO6	protein_coding	65.3736	1.2275	0.361819	3.39257	0.000692401	0.0111309	19.9219	57.7966	46.8076	23.7167	87.3919	86.4378	72.4651	89.5638	104.261
AL121658.1	lncRNA	19.2663	1.58797	0.495493	3.20484	0.00135139	0.0177974	13.9453	8.49949	9.05953	4.44688	38.5886	28.1862	28.2332	15.1071	27.3305
C2orf42	protein_coding	322.58	-0.596413	0.176008	-3.38856	0.000702617	0.011272	441.27	332.047	472.606	343.892	306.439	232.38	271.979	237.398	265.207
LINC01473	lncRNA	117.142	1.60141	0.265982	6.02075	1.73616e-09	4.54005e-07	45.8203	72.529	48.3175	50.3979	192.943	116.503	149.636	188.839	189.289
TM9SF4	protein_coding	1577.89	-0.352751	0.104178	-3.38604	0.000709103	0.0113529	1683.4	1948.65	1876.83	1664.61	1425.51	1372.98	1282.73	1416.83	1529.5
ZNF24	protein_coding	2231.77	-0.421447	0.124505	-3.38497	0.000711863	0.0113739	2583.87	2322.63	2809.97	2675.54	1753.51	1880.33	2044.08	2262.84	1753.2
PNPLA4	protein_coding	138.288	-1.10303	0.325836	-3.38524	0.00071117	0.0113739	199.219	329.78	135.893	120.066	94.2017	102.723	93.1694	73.3776	96.163
SNHG12	lncRNA	1211.77	0.701973	0.20748	3.38334	0.000716109	0.0114244	806.836	1089.64	670.405	1025.75	1633.21	1231.42	1837.04	1438.42	1173.19
RPL23A	protein_coding	17396.3	-0.728153	0.215227	-3.38319	0.00071648	0.0114244	21281.5	22217.7	31246.3	14487.9	12954.4	15044.6	13815.4	11329.3	14189.6
LRRC8D	protein_coding	733.403	-0.726025	0.214624	-3.38278	0.00071757	0.0114301	732.129	1150.83	705.134	1171.01	448.309	603.185	602.307	643.133	544.586
MAPK13	protein_coding	128.678	1.60177	0.553653	2.8931	0.00381461	0.0359683	13.9453	71.9624	114.754	41.5042	296.225	273.093	95.0516	123.015	128.555
LNCOC1	lncRNA	23.7417	1.60459	0.469513	3.41756	0.000631859	0.0104687	11.9531	11.3327	13.5893	7.41146	39.7236	29.4389	28.2332	18.3444	53.6488
AP003108.2	protein_coding	53.7777	1.60549	0.516022	3.11128	0.00186278	0.0220249	23.9063	19.2655	10.5695	47.4334	99.8765	46.3507	47.9964	135.964	52.6366
M6PR	protein_coding	2838.32	-0.428632	0.126825	-3.37971	0.000725626	0.0115117	3225.35	3339.73	3605.69	3075.76	2008.88	2662.03	2720.74	2571.45	2335.24
AL354710.2	lncRNA	14.027	1.61069	0.580495	2.77468	0.00552563	0.0459444	7.96875	3.96643	3.01984	11.8583	22.6992	22.549	15.0577	26.9771	12.1469
FGFRL1	protein_coding	148.072	1.61259	0.443404	3.63684	0.000276	0.00569046	28.8867	112.193	37.7481	96.349	281.47	227.995	179.751	111.145	257.109
AC099804.1	TEC	63.3988	1.61515	0.49604	3.2561	0.00112954	0.0157254	59.7656	24.3652	10.5695	22.2344	125.981	54.4934	64.9363	126.253	81.9916
AL033543.1	lncRNA	89.7335	1.61748	0.418973	3.86059	0.000113115	0.00300808	60.7617	40.7976	30.1984	34.0927	180.459	79.5478	59.2896	188.839	133.616
MFN2	protein_coding	2047.63	-0.543141	0.161109	-3.37127	0.000748221	0.0117811	3068.97	2181.54	1971.96	2696.29	1907.87	1623.53	1741.04	1542.01	1695.5
USP53	protein_coding	140.036	1.61862	0.407671	3.97042	7.17474e-05	0.00212399	81.6797	83.8617	69.4564	23.7167	264.446	199.809	231.512	214.737	91.1018
PTPN9	protein_coding	790.165	-0.354304	0.105095	-3.37129	0.000748168	0.0117811	993.106	831.817	881.795	889.375	656.007	676.469	709.593	727.301	746.022
AC046185.3	TEC	196.013	-0.631357	0.187284	-3.37113	0.000748613	0.0117811	238.066	276.517	226.488	235.684	121.441	192.919	165.635	141.36	166.008
AC007906.1	lncRNA	16.3913	1.61957	0.555802	2.91393	0.00356907	0.0344608	7.96875	8.49949	7.54961	5.92917	24.9691	11.9009	14.1166	29.1352	37.4529
AP003108.4	TEC	21.5316	1.62207	0.44112	3.67717	0.000235836	0.00512327	10.957	9.63276	6.03969	13.3406	38.5886	36.3289	27.2921	32.3725	19.2326
AL513548.3	lncRNA	27.54	1.63511	0.534175	3.061	0.00220598	0.024705	26.8945	8.49949	4.52977	10.376	49.9382	48.8561	38.5853	23.7398	36.4407
TOR1A	protein_coding	665.709	-0.556449	0.165157	-3.36922	0.000753823	0.0118122	973.184	802.919	682.485	779.686	463.064	586.9	661.597	538.462	503.084
EID3	protein_coding	61.974	1.64075	0.321987	5.09568	3.47488e-07	3.61065e-05	30.8789	33.4313	24.1588	23.7167	104.416	78.9214	84.6995	120.857	56.6855
AKAP1	protein_coding	889.161	-0.517463	0.153629	-3.36826	0.00075644	0.011833	1236.15	1134.4	1034.3	864.176	728.644	730.963	630.541	790.967	852.308
ZNF652	protein_coding	718.522	0.667159	0.198091	3.36793	0.000757335	0.0118352	602.637	544.534	431.838	586.988	569.75	934.53	910.99	974.411	911.018
ARHGEF12	protein_coding	2069.42	-0.674037	0.200212	-3.36662	0.000760957	0.0118656	3178.54	2631.44	2391.72	2241.23	1896.52	2035.67	1477.54	1628.33	1143.83
AC007620.3	lncRNA	16.1926	1.64249	0.538232	3.05163	0.00227602	0.0252016	7.96875	4.53306	12.0794	5.92917	34.0488	16.9117	26.351	23.7398	14.1714
JUND	protein_coding	1319.87	0.872504	0.25918	3.3664	0.000761549	0.0118656	751.055	1158.76	1010.14	690.748	1443.67	1770.09	2154.19	1913.21	986.936
AC125232.2	lncRNA	33.105	1.29682	0.385457	3.36436	0.000767223	0.0119367	17.9297	20.3988	16.6091	17.7875	46.5334	47.6034	52.7019	56.1123	22.2693
TIPARP	protein_coding	2831.5	0.626564	0.186244	3.36421	0.000767633	0.0119367	2214.32	1712.93	2784.3	1990.72	3272.09	4037.52	3727.72	2802.38	2941.57
COMMD7	protein_coding	226.51	-0.603145	0.179305	-3.36379	0.0007688	0.011943	261.973	251.018	357.852	249.025	173.649	168.491	197.632	169.416	209.534
AC116158.1	lncRNA	21.6848	1.64343	0.498363	3.29765	0.000974959	0.0140922	5.97656	5.66633	10.5695	19.2698	39.7236	29.4389	21.6454	34.5306	28.3428
NME1	protein_coding	935.979	-0.501877	0.149373	-3.3599	0.000779715	0.0120887	1313.85	995.574	993.529	1172.49	676.436	806.126	901.579	724.064	840.161
Z93241.1	lncRNA	388.136	1.6508	0.378107	4.36597	1.26558e-05	0.000603554	124.512	167.157	294.435	124.513	388.156	667.074	928.871	487.745	310.758
MEAF6	protein_coding	646.443	-0.378747	0.112834	-3.35667	0.000788869	0.0122065	811.817	750.222	680.975	721.876	591.314	597.548	600.425	554.648	509.158
RCHY1	protein_coding	318.619	0.727399	0.216761	3.35577	0.000791442	0.0122342	227.109	240.819	273.296	192.698	413.125	402.123	356.679	498.536	263.183
CAPRIN1	protein_coding	7032.25	-0.342665	0.102121	-3.35549	0.000792244	0.0122346	8442.89	6861.36	8034.3	8539.49	5974.43	6501.62	6403.28	5985.67	6547.18
RAD54B	protein_coding	129.212	1.0476	0.312322	3.35424	0.000795841	0.012278	44.8242	69.1292	134.383	78.5615	194.078	153.458	160.929	140.281	187.265
PGAP1	protein_coding	323.609	1.65171	0.347568	4.7522	2.01216e-06	0.00015694	195.234	82.1618	199.31	115.619	696.865	306.917	334.092	562.202	420.08
PCBP4	protein_coding	182.306	0.681224	0.203227	3.35203	0.000802213	0.0123478	101.602	145.058	138.913	161.57	215.642	210.457	272.921	193.156	201.436
AC087239.1	lncRNA	29.1312	1.66357	0.503908	3.30134	0.000962246	0.0139845	4.98047	19.2655	10.5695	17.7875	29.509	64.5151	38.5853	49.6378	27.3305
PHYKPL	protein_coding	1073.35	0.512011	0.152862	3.34949	0.000809602	0.0124414	1021.99	839.183	866.695	742.628	1208.73	1342.29	986.278	1360.72	1291.62
XPNPEP3	protein_coding	530.629	-0.496237	0.148246	-3.34738	0.0008158	0.0125244	752.051	568.333	614.538	595.882	501.652	424.046	391.5	497.457	430.203
DNTTIP2	protein_coding	1365.12	-0.524513	0.15674	-3.34639	0.000818725	0.0125325	1467.25	1633.04	1863.24	1611.25	1211	1175.05	1229.08	1254.97	841.173
MYB	protein_coding	889.323	-0.850545	0.254132	-3.34686	0.000817323	0.0125325	1488.16	890.747	1301.55	1047.98	652.602	876.905	410.322	775.86	559.77
AC007878.1	lncRNA	138.427	1.66602	0.365894	4.55328	5.28151e-06	0.000319046	77.6953	32.8647	51.3374	90.4198	295.09	125.898	155.282	215.816	201.436
CTSH	protein_coding	5628.36	-1.15103	0.34414	-3.34465	0.000823863	0.0125988	7213.71	6893.09	4852.89	13451.8	2577.49	2176.6	5014.21	3462.77	5012.62
HILPDA	protein_coding	2095.17	1.66883	0.514077	3.24628	0.00116925	0.0160589	131.484	1321.39	1725.84	612.187	3391.26	3330.99	2468.52	2513.18	3361.65
AC015911.3	lncRNA	59.5702	1.67557	0.578133	2.89824	0.00375266	0.0356844	6.97266	22.6653	12.0794	66.7032	79.4472	79.5478	84.6995	127.332	56.6855
TNNT3	protein_coding	49.4956	1.67704	0.592938	2.82835	0.0046789	0.0413588	3.98438	25.4985	48.3175	11.8583	101.011	55.1197	77.1706	82.0102	40.4897
AP001029.2	lncRNA	21.0233	1.6785	0.468369	3.5837	0.000338761	0.00665226	11.9531	7.93286	6.03969	11.8583	37.4537	21.2963	25.4098	23.7398	43.5264
MSN	protein_coding	13942.2	-0.40096	0.119995	-3.34148	0.000833324	0.0126817	14044.9	16357.6	15241.2	18816.2	11381.4	12524.1	12868.7	12963	11282.4
PSMA5	protein_coding	2394.43	-0.495676	0.148355	-3.34114	0.000834344	0.0126844	2716.35	2909.09	2497.41	3301.07	1731.95	2018.13	2434.64	1807.46	2133.81
UBE2V1	protein_coding	221.997	0.993998	0.297525	3.34088	0.00083512	0.0126844	161.367	83.8617	169.111	160.088	326.868	181.018	227.748	352.86	335.052
AC015799.1	TEC	60.3385	1.68282	0.49412	3.40569	0.000659966	0.0107993	46.8164	19.2655	12.0794	29.6458	130.52	45.098	47.9964	115.462	96.163
RILPL2	protein_coding	2042.67	-0.587227	0.17582	-3.33994	0.000837976	0.0127006	3184.51	2519.25	1907.03	2422.07	1910.14	1725.62	1549.06	1406.04	1760.29
TCTN2	protein_coding	161.568	0.956492	0.286418	3.3395	0.000839294	0.0127006	81.6797	98.0275	164.582	81.5261	280.335	197.304	194.809	205.026	150.824
CCDC194	protein_coding	28.0397	1.68364	0.46737	3.60237	0.00031533	0.00630239	18.9258	11.3327	10.5695	8.89375	64.6927	31.9444	35.762	22.6607	47.5754
CDK4	protein_coding	2179.46	-0.571898	0.171285	-3.33887	0.000841195	0.0127152	2598.81	3156.15	2708.8	2190.83	1461.83	2128.37	1757.04	1562.51	2050.8
MRPL23	protein_coding	267.089	1.02503	0.30738	3.33472	0.000853847	0.012894	144.434	257.818	125.324	148.229	301.899	437.826	372.678	198.551	417.044
AC002558.3	lncRNA	47.4468	1.38684	0.4161	3.33295	0.000859317	0.0129641	26.8945	16.999	28.6885	28.1636	85.122	33.1971	44.232	93.8801	69.8447
AUP1	protein_coding	2368.51	-0.287042	0.0861519	-3.33182	0.000862804	0.0129793	2738.26	2684.14	2622.73	2484.32	2111.03	2333.82	2223.83	2085.87	2032.58
LINC00672	protein_coding	12.9306	1.68508	0.526831	3.19853	0.00138132	0.0180782	4.98047	6.23296	7.54961	4.44688	14.7545	20.6699	19.7632	24.8189	13.1591
AL133243.2	lncRNA	70.9558	1.6876	0.379483	4.44711	8.70341e-06	0.000456711	18.9258	27.1984	42.2778	40.0219	121.441	63.2624	79.0529	154.309	92.114
AC067817.1	lncRNA	16.5369	1.69394	0.52838	3.20591	0.00134637	0.0177816	5.97656	7.36623	3.01984	13.3406	24.9691	27.5599	14.1166	30.2143	22.2693
AC092756.1	lncRNA	29.7255	1.69394	0.430987	3.93037	8.48158e-05	0.00239777	8.96485	7.36623	22.6488	16.3052	39.7236	33.8235	39.5264	48.5587	50.6121
HSPA8	protein_coding	31974.3	-0.498382	0.149727	-3.3286	0.000872848	0.0130802	43155.8	30826.5	36962.9	41731	27761.1	29912.5	28678.3	21841.7	26899.3
ELMO2	protein_coding	911.497	-0.55194	0.165811	-3.32872	0.000872467	0.0130802	1289.94	1092.47	839.517	1203.62	896.618	671.459	719.946	766.148	723.753
AL450384.1	lncRNA	12.2473	1.69791	0.601496	2.8228	0.00476056	0.0417747	4.98047	2.83316	10.5695	4.44688	24.9691	17.5381	11.2933	19.4235	14.1714
IL2RG	protein_coding	920.803	-0.405483	0.121983	-3.3241	0.000887034	0.0132675	1104.67	1123.63	1031.28	1002.03	822.846	826.17	840.407	876.215	659.982
ANKRD44-IT1	lncRNA	93.0383	1.699	0.421963	4.02642	5.66329e-05	0.00180972	28.8867	34.5646	40.7679	62.2563	146.41	75.1633	84.6995	248.189	116.408
LINC00299	lncRNA	39.6737	1.7001	0.612282	2.77666	0.00549201	0.0457133	36.8555	13.5992	10.5695	8.89375	115.766	66.3942	52.7019	26.9771	25.306
TJP2	protein_coding	325.649	1.15174	0.346591	3.32305	0.000890377	0.0132795	213.164	98.5941	200.82	265.33	688.921	368.3	260.686	456.452	378.578
CKB	protein_coding	231.253	1.70284	0.50803	3.35185	0.000802724	0.0123478	31.875	180.189	90.5953	106.725	666.222	270.588	327.505	141.36	266.22
AC084117.1	lncRNA	34.7652	1.7083	0.605958	2.81917	0.00481485	0.0420071	4.98047	16.4324	22.6488	17.7875	85.122	18.7908	21.6454	64.7449	60.7345
DOK2	protein_coding	276.919	1.41215	0.425281	3.32052	0.000898505	0.0133626	29.8828	177.923	152.502	216.415	377.942	403.376	399.97	365.809	368.456
SLC7A11	protein_coding	1189.17	-1.0721	0.322924	-3.31998	0.000900226	0.0133722	938.321	2366.26	1280.41	2125.61	998.765	584.394	804.645	1074.77	529.402
TMEM65	protein_coding	109.196	1.70935	0.542148	3.15292	0.00161647	0.0200487	64.7461	20.9654	92.1053	16.3052	106.686	154.711	127.99	301.064	98.1874
CCT5	protein_coding	4853.44	-0.421211	0.126889	-3.31952	0.000901731	0.0133725	5394.85	5779.66	4920.84	6498.37	3719.26	4777.25	4336.61	4057.35	4196.75
AL133243.3	lncRNA	129.917	1.71175	0.287716	5.94944	2.69064e-09	6.11829e-07	60.7617	53.2635	81.5358	34.0927	234.937	157.217	149.636	228.765	169.044
PRF1	protein_coding	77.7042	1.71404	0.559585	3.06305	0.00219093	0.024598	5.97656	48.7304	42.2778	40.0219	71.5025	53.2406	156.223	179.128	102.236
AC121761.2	lncRNA	9.60611	1.71563	0.60285	2.84586	0.00442915	0.0396878	5.97656	4.53306	4.52977	1.48229	14.7545	16.9117	14.1166	14.0281	10.1224
HAX1	protein_coding	1993.75	-0.839083	0.253252	-3.31324	0.000922232	0.0136251	1669.45	4113.76	2045.94	2731.86	1319.96	1498.88	1578.23	1609.99	1375.64
PPP1R3B	protein_coding	343.36	0.974862	0.294257	3.31296	0.00092313	0.0136255	232.09	327.514	190.25	140.818	333.678	511.11	392.441	616.156	346.187
ZNF410	protein_coding	81.3612	1.04554	0.315727	3.31153	0.000927887	0.0136828	59.7656	33.998	43.7877	68.1855	130.52	87.0641	84.6995	139.202	85.0283
PARP1	protein_coding	7670.58	-0.539735	0.163018	-3.3109	0.000929972	0.0137007	9249.73	10658.9	7202.33	10004	5681.61	5540.16	6225.41	7648.53	6824.53
RPN2	protein_coding	4964.87	-0.634667	0.191827	-3.30853	0.000937875	0.0138042	6147.89	7570.22	4772.86	6261.2	2903.23	3882.18	4888.1	4220.29	4037.83
AC146507.3	lncRNA	25.8676	1.30767	0.39532	3.30788	0.000940043	0.0138231	15.9375	12.4659	18.1191	10.376	40.8586	26.9335	25.4098	44.2424	38.4652
NFAM1	protein_coding	87.4778	-1.21103	0.366142	-3.30753	0.000941231	0.0138276	184.277	91.7945	90.5953	143.782	57.883	32.5707	39.5264	66.9031	79.9671
RBBP5	protein_coding	730.592	-0.322597	0.0975698	-3.30632	0.000945315	0.0138675	799.864	839.183	751.941	896.787	663.952	657.052	653.127	678.743	634.676
HELB	protein_coding	1036.44	0.575181	0.17397	3.3062	0.000945714	0.0138675	650.449	976.875	750.431	878.999	1087.29	1150.62	1148.15	1530.14	1154.97
TVP23C	protein_coding	76.8584	1.7167	0.434664	3.94949	7.83185e-05	0.0022624	31.875	38.531	27.1786	37.0573	165.704	37.5816	140.225	130.569	83.0038
AC020658.3	lncRNA	14.0434	1.71699	0.515695	3.32946	0.000870135	0.013077	8.96485	6.23296	3.01984	5.92917	19.2943	20.6699	15.0577	26.9771	20.2448
CMTR2	protein_coding	1248.05	-0.480869	0.145516	-3.30458	0.000951196	0.0139052	1329.79	1333.85	1428.39	1836.56	935.207	1052.91	1178.26	1121.17	1016.29
L3MBTL2	protein_coding	1082.05	-0.703232	0.212818	-3.30439	0.00095183	0.0139052	1961.31	1360.49	988.999	1196.21	738.859	770.423	944.87	846	931.262
PIN4	protein_coding	196.023	-0.673282	0.203806	-3.30354	0.000954731	0.0139346	270.938	260.651	247.627	209.003	150.95	174.128	111.05	192.077	147.787
NPIPB4	protein_coding	90.883	1.71767	0.460489	3.73011	0.000191397	0.00443741	42.832	67.996	31.7084	14.8229	173.649	81.4269	74.3473	182.365	148.8
VPS37B	protein_coding	567.271	1.72219	0.313169	5.49925	3.81411e-08	6.04762e-06	285.879	303.715	268.766	136.371	534.566	1234.56	937.341	804.995	599.247
DARS-AS1	lncRNA	95.4716	1.72661	0.330012	5.23198	1.67706e-07	2.08021e-05	28.8867	48.1638	57.377	32.6104	135.06	104.602	105.404	211.5	135.64
AC079684.1	lncRNA	17.1745	1.73639	0.577998	3.00415	0.00266326	0.0282737	4.98047	11.8993	3.01984	8.89375	29.509	12.5272	31.0565	33.4515	19.2326
CYSLTR2	protein_coding	47.4836	1.73783	0.563724	3.08277	0.00205083	0.023453	14.9414	21.5321	27.1786	19.2698	55.613	43.8452	167.517	24.8189	52.6366
AC005839.1	TEC	77.2693	1.74219	0.344926	5.05092	4.3968e-07	4.4507e-05	43.8281	36.2645	27.1786	25.199	148.68	83.306	72.4651	153.23	105.273
TRIAP1	protein_coding	676.452	-0.536035	0.162436	-3.29998	0.000966932	0.0140214	900.469	804.052	881.795	684.819	456.254	689.623	580.662	558.965	531.427
FEM1C	protein_coding	964.292	0.961228	0.291337	3.29937	0.000969036	0.0140389	519.961	632.929	767.04	607.74	2130.32	1061.68	948.634	1225.84	784.487
SFT2D2	protein_coding	2632.27	0.368253	0.111645	3.29843	0.000972277	0.0140729	2335.84	1919.19	2532.14	2282.73	2950.9	2770.39	2858.14	3121.78	2919.31
LINC01635	lncRNA	15.5925	1.74478	0.602163	2.89752	0.00376131	0.035745	7.96875	6.7996	7.54961	4.44688	40.8586	16.2854	30.1154	16.1862	10.1224
CD226	protein_coding	7328.87	0.833226	0.252682	3.29753	0.000975409	0.0140922	5200.61	4591.43	4729.08	5918.79	14142.7	7885.25	10430.3	6106.53	6955.11
FAM168B	protein_coding	2285.37	-0.294237	0.0892379	-3.29722	0.000976478	0.0140947	2673.52	2727.77	2403.8	2374.63	2191.61	2077.01	2053.49	1982.27	2084.21
PTGES3L	protein_coding	16.9712	1.74691	0.524286	3.33197	0.000862334	0.0129793	7.96875	3.3998	13.5893	5.92917	19.2943	30.0653	26.351	25.898	20.2448
SLC35A3	protein_coding	498.752	0.527116	0.159948	3.29554	0.000982314	0.0141399	349.629	336.58	487.705	432.829	606.069	511.737	594.779	625.868	543.574
RB1-DT	lncRNA	23.7875	1.75687	0.465085	3.77754	0.000158388	0.00386487	14.9414	7.93286	7.54961	10.376	38.5886	19.4172	39.5264	46.4005	29.355
NPTN	protein_coding	820.887	-0.507079	0.154016	-3.29238	0.000993439	0.0142869	985.137	877.148	1135.46	935.327	625.363	667.074	817.821	578.388	766.267
CERS5	protein_coding	456.383	0.490225	0.148953	3.29114	0.00099782	0.0143368	418.359	354.712	332.183	383.914	527.756	481.671	477.14	637.738	493.974
GARS-DT	lncRNA	1321.25	0.733129	0.222795	3.2906	0.000999751	0.0143514	1388.56	814.818	800.259	858.247	1936.24	1285.29	1383.42	1863.57	1560.88
AC091181.1	TEC	50.9837	1.75835	0.525444	3.3464	0.000818678	0.0125325	38.8477	13.0326	9.05953	26.6813	114.631	59.5043	40.4675	110.066	46.5631
TXLNG	protein_coding	893.651	-0.771262	0.23454	-3.2884	0.00100758	0.0144374	1282.97	1687.43	783.65	884.929	646.927	643.899	673.831	765.069	674.153
AC010623.1	lncRNA	16.2823	1.7659	0.644706	2.73908	0.00616108	0.0494845	13.9453	2.26653	10.5695	1.48229	26.1041	20.6699	21.6454	20.5026	29.355
STX16	protein_coding	420.457	1.06864	0.325059	3.28754	0.00101068	0.0144554	230.098	217.02	305.004	293.494	834.196	387.717	320.917	787.73	407.933
RPP25L	protein_coding	181.049	-0.98155	0.298959	-3.28323	0.00102625	0.0146648	350.625	304.849	154.012	186.769	118.036	132.788	104.463	106.829	171.069
MRPL15	protein_coding	615.509	-0.439741	0.133974	-3.28227	0.00102973	0.0147011	781.934	694.125	795.729	610.704	543.646	523.637	562.781	565.439	461.582
OGFOD1	protein_coding	1292.14	-0.50737	0.154633	-3.28112	0.00103395	0.0147478	1830.82	1362.19	1333.26	1663.13	1019.19	1181.94	1206.5	909.666	1122.58
AC120114.1	lncRNA	16.4912	1.76969	0.493413	3.58664	0.000334967	0.00661369	5.97656	6.23296	6.03969	10.376	22.6992	18.1645	19.7632	23.7398	35.4285
AC092718.1	lncRNA	10.5307	1.77112	0.626947	2.82499	0.00472825	0.041612	1.99219	3.3998	6.03969	7.41146	19.2943	13.7799	12.2344	20.5026	10.1224
AC018607.1	lncRNA	56.6409	1.77264	0.406745	4.35811	1.31191e-05	0.000623752	23.9063	26.0651	10.5695	35.575	98.7415	63.2624	49.8786	119.778	81.9916
CC2D2B	protein_coding	66.7054	1.13291	0.345878	3.27545	0.00105492	0.0149925	28.8867	39.0977	57.377	35.575	122.576	52.6143	100.698	90.6429	72.8814
MT-ATP6	protein_coding	12841	1.77342	0.332861	5.32782	9.9399e-08	1.32167e-05	7351.17	4046.33	6907.89	3610.86	23500.5	15499.9	19092.2	26558.4	9001.87
HEXA-AS1	lncRNA	23.4872	1.77422	0.621098	2.85659	0.00428218	0.0388884	21.9141	4.53306	6.03969	7.41146	62.4228	27.5599	16.9399	29.1352	35.4285
CAMTA1	protein_coding	261.628	0.481168	0.146968	3.27395	0.00106055	0.0149989	208.184	196.622	214.409	240.131	300.764	251.797	315.27	308.617	318.856
STK17B	protein_coding	4649.1	0.781999	0.238865	3.2738	0.00106111	0.0149989	2882.7	3425.86	4058.67	2920.12	4572.75	8636.26	5559.11	5803.3	3983.17
ZDHHC5	protein_coding	1809.62	-0.449226	0.137202	-3.27419	0.00105965	0.0149989	2547.01	2060.84	1828.52	2064.83	1393.73	1555.88	1782.45	1542.01	1511.28
PRMT1	protein_coding	4651.97	-0.430151	0.131376	-3.2742	0.00105963	0.0149989	5268.34	6410.88	4789.47	5247.32	3639.82	4314.37	4232.15	3595.5	4369.85
AC007620.2	lncRNA	65.9388	1.77504	0.407376	4.35726	1.31703e-05	0.000624296	34.8633	10.766	36.2381	32.6104	139.6	86.4378	69.6418	99.2756	84.0161
FAF2	protein_coding	1567.79	-0.462208	0.141336	-3.27028	0.00107442	0.015149	1955.33	1777.53	1547.67	2118.2	1140.63	1367.97	1534.94	1348.85	1318.95
FEM1A	protein_coding	1179.5	-0.396766	0.121327	-3.27022	0.00107463	0.015149	1567.85	1356.52	1248.71	1271.81	949.962	1123.06	1117.09	973.332	1007.18
RCC2	protein_coding	4446.71	-0.572232	0.175002	-3.26985	0.00107603	0.0151552	4437.6	6638.1	4733.61	5932.13	2853.29	4140.24	3769.13	3536.15	3980.13
PLCB3	protein_coding	367.059	0.559483	0.171257	3.26693	0.00108721	0.015299	231.094	321.281	270.276	339.445	424.475	395.86	512.902	415.447	392.75
OMA1	protein_coding	618.679	-0.691839	0.211962	-3.26398	0.00109858	0.0153725	899.473	665.794	838.007	736.699	326.868	439.705	621.13	471.559	568.88
SFXN5	protein_coding	195.589	-1.44663	0.443206	-3.264	0.00109851	0.0153725	344.649	352.446	64.9267	444.688	102.146	120.261	132.696	83.0893	115.396
AKAP2	protein_coding	86.5963	1.44876	0.443752	3.26479	0.00109545	0.0153725	83.6719	20.9654	52.8473	19.2698	140.735	92.075	102.58	130.569	136.653
MYO5C	protein_coding	49.5655	-1.01792	0.31176	-3.26507	0.00109437	0.0153725	63.75	96.3276	66.4366	47.4334	34.0488	26.3071	37.6442	36.6888	37.4529
AC109326.1	TEC	829.599	1.29286	0.396017	3.26465	0.00109598	0.0153725	306.797	353.579	859.146	320.175	1348.33	1194.47	1735.4	591.337	757.157
ZNF14	protein_coding	329.314	-0.704428	0.215812	-3.26408	0.00109822	0.0153725	331.699	403.443	606.989	336.48	257.636	262.445	238.1	239.556	287.477
EMC10	protein_coding	1199.53	-0.74333	0.227751	-3.26378	0.00109935	0.0153725	1619.65	1906.15	995.039	1658.69	716.16	963.343	1185.79	797.442	953.532
AL365434.1	lncRNA	86.6406	1.7791	0.568625	3.12878	0.00175533	0.0210881	13.9453	43.6307	66.4366	23.7167	249.691	148.447	97.875	38.847	97.1752
AL390318.1	TEC	40.1979	1.43262	0.439291	3.26121	0.00110937	0.0154858	11.9531	18.1323	25.6687	28.1636	73.7724	70.7787	32.9387	67.9822	32.3917
RARA	protein_coding	1033.18	0.500754	0.153669	3.25864	0.00111946	0.0156127	707.227	917.945	738.352	994.618	1371.03	1235.18	1123.68	1059.66	1150.92
AC019131.2	lncRNA	13.0196	1.78093	0.543054	3.27948	0.00104	0.0148207	4.98047	3.3998	7.54961	7.41146	18.1594	23.8017	20.7043	12.949	18.2204
PHKG1	protein_coding	43.6946	1.78395	0.468855	3.80491	0.000141854	0.00358351	24.9024	14.7325	13.5893	20.7521	95.3366	40.0871	30.1154	96.0383	57.6978
TMEM198	protein_coding	66.8654	-1.11869	0.343724	-3.25461	0.00113549	0.0157869	115.547	120.693	60.3969	84.4907	24.9691	43.8452	58.3485	55.0332	38.4652
JAML	protein_coding	148.92	1.78444	0.494203	3.61073	0.000305331	0.00615763	13.9453	109.36	45.2977	83.0084	207.698	172.876	352.915	194.235	160.946
AL359711.2	lncRNA	10.0249	1.79108	0.650806	2.75209	0.0059216	0.0481855	3.98438	5.0997	4.52977	2.96458	20.4293	14.4063	12.2344	20.5026	6.07345
ATP6V1G1	protein_coding	754.615	-0.45879	0.140999	-3.25384	0.00113856	0.0157948	881.543	911.712	955.781	806.367	797.877	626.987	644.657	612.919	553.696
DPH2	protein_coding	747.259	-0.530858	0.163192	-3.25296	0.00114209	0.0158019	1100.68	834.65	774.59	896.787	587.909	725.952	685.125	524.434	595.198
LARP7	protein_coding	1226.82	-0.39086	0.120147	-3.25318	0.0011412	0.0158019	1361.66	1473.25	1592.97	1224.37	1036.22	1095.5	1116.15	1166.49	974.789
USP3-AS1	lncRNA	50.5039	1.18752	0.365009	3.25341	0.0011403	0.0158019	35.8594	26.6317	33.2183	22.2344	74.9074	58.8779	36.7031	66.9031	99.1997
LMNB1-DT	lncRNA	16.0369	1.79323	0.560832	3.19745	0.0013865	0.0181058	4.98047	3.96643	7.54961	11.8583	18.1594	23.8017	33.8798	26.9771	13.1591
GANAB	protein_coding	3358.38	-0.605178	0.186118	-3.25157	0.00114768	0.0158513	3847.91	5279.32	3339.95	4120.77	2427.68	2357.62	2738.62	3539.39	2574.13
LYRM4	protein_coding	545.117	-0.415772	0.127885	-3.25113	0.00114946	0.0158619	682.324	648.795	647.757	552.895	417.665	496.704	460.201	533.067	466.643
BCL2L11	protein_coding	507.446	1.29088	0.397264	3.24942	0.00115641	0.0159438	194.238	397.776	150.992	380.949	490.303	302.532	881.816	866.503	901.907
INSIG2	protein_coding	979.121	1.25604	0.386679	3.24828	0.00116106	0.0159939	190.254	698.092	851.596	471.369	1615.05	1232.05	880.875	1815.02	1057.79
UBA5	protein_coding	1134.92	0.487333	0.150082	3.24711	0.00116583	0.0160455	747.071	911.146	1002.59	1052.43	1383.52	1168.79	1260.14	1505.32	1183.31
RAB10	protein_coding	2277.73	-0.348689	0.107417	-3.24611	0.00116993	0.0160589	2379.67	3017.32	2526.1	2417.62	1958.94	2061.98	2075.14	1971.48	2091.29
AL136531.2	protein_coding	14.2312	1.79698	0.609922	2.94625	0.00321649	0.0321166	4.98047	2.26653	12.0794	5.92917	27.239	11.9009	18.8221	21.5816	23.2816
AC019226.1	TEC	30.8353	1.79951	0.481672	3.73596	0.000186999	0.00437259	10.957	7.93286	7.54961	26.6813	60.1529	35.7026	30.1154	52.875	45.5509
DLEU2	lncRNA	293.791	0.88072	0.271326	3.24599	0.00117045	0.0160589	147.422	194.355	276.316	183.804	304.169	285.62	361.384	560.044	331.003
CHID1	protein_coding	494.896	-0.560474	0.172754	-3.24434	0.00117723	0.0161316	562.793	730.39	522.433	592.917	330.273	392.102	438.555	390.628	493.974
AC026250.1	lncRNA	10.2853	1.82133	0.62044	2.93554	0.00332968	0.0328984	4.98047	3.3998	6.03969	2.96458	21.5642	16.9117	16.9399	8.63266	11.1347
ZFP36L2	protein_coding	550.145	0.939993	0.289809	3.2435	0.00118072	0.0161513	294.844	479.371	412.209	269.777	570.885	1021.59	753.825	733.776	415.019
MT-ATP8	protein_coding	2058.97	1.83093	0.35339	5.18106	2.20634e-07	2.53327e-05	1215.23	598.931	998.059	589.952	3561.5	2367.02	3221.4	4613.08	1365.51
MCTP2	protein_coding	1445.27	1.83774	0.423354	4.3409	1.41901e-05	0.000656765	145.43	794.986	526.963	911.61	1569.65	1936.08	2155.13	3064.59	1903.01
TMEM192	protein_coding	480.166	-0.377405	0.116441	-3.24118	0.00119038	0.0162409	566.778	553.034	516.393	563.271	456.254	373.937	434.791	452.135	404.897
NRP2	protein_coding	100.612	1.83792	0.626386	2.93417	0.00334443	0.0329611	33.8672	14.7325	61.9068	56.3271	80.5822	85.8114	34.8209	293.51	243.95
AC006141.1	lncRNA	36.4187	1.83817	0.457683	4.01626	5.91285e-05	0.00185917	13.9453	8.49949	19.629	19.2698	80.5822	38.208	29.1743	65.824	52.6366
SLC25A12	protein_coding	1005.26	-0.33772	0.104301	-3.23793	0.001204	0.0163725	1137.54	1159.9	1073.55	1175.46	963.581	838.697	995.689	854.633	848.259
ANO7	protein_coding	44.0597	1.84216	0.43949	4.1916	2.76998e-05	0.00108925	8.96485	27.765	18.1191	16.3052	88.5269	63.2624	36.7031	52.875	84.0161
AL021155.2	lncRNA	652.606	1.84504	0.324016	5.69429	1.23889e-08	2.28684e-06	193.242	251.585	388.05	238.649	609.474	1292.18	1440.83	813.628	645.81
RBPJ	protein_coding	3097.47	0.780814	0.241425	3.23419	0.00121987	0.0165445	1361.66	2174.17	3237.27	2085.59	4710.08	3633.52	3573.38	3867.43	3234.11
L2HGDH	protein_coding	265.428	0.770712	0.238317	3.23397	0.00122081	0.0165445	145.43	144.491	271.786	204.556	396.101	320.697	270.097	326.962	308.734
SNW1	protein_coding	1722.9	-0.34286	0.10602	-3.23391	0.00122106	0.0165445	1762.09	1928.82	2142.58	1980.34	1492.47	1723.12	1463.42	1533.38	1479.9
TTPAL	protein_coding	742.959	-1.10134	0.340712	-3.23247	0.00122727	0.0166142	2061.91	745.122	579.81	837.495	519.812	459.749	520.431	468.322	493.974
SPICE1	protein_coding	83.5961	1.17811	0.364571	3.23149	0.00123147	0.0166566	55.7813	29.4649	77.006	35.575	130.52	65.1415	117.638	135.964	105.273
ENTPD5	protein_coding	331.627	0.550495	0.170382	3.23094	0.00123382	0.0166706	249.024	211.921	270.276	327.587	335.948	366.421	424.439	398.181	400.848
ERGIC3	protein_coding	2116.28	-0.499428	0.154585	-3.23076	0.00123462	0.0166706	2818.95	2605.94	2586.5	2097.44	1418.7	2075.76	1895.39	1666.1	1881.76
AC005261.2	lncRNA	835.785	0.444457	0.137696	3.22781	0.00124742	0.0168289	686.309	691.292	687.015	718.912	1083.89	796.104	880.875	1090.95	886.724
LRRC14	protein_coding	770.486	-0.520394	0.161254	-3.22716	0.00125024	0.0168524	1049.88	1027.87	741.372	883.446	544.781	618.218	689.83	625.868	753.108
AC129492.1	protein_coding	827.675	1.09525	0.339421	3.22682	0.00125176	0.0168585	289.863	505.437	756.471	478.78	1507.23	1160.02	670.067	1406.04	675.165
ANKRD34A	protein_coding	39.6015	1.41021	0.437312	3.22473	0.00126093	0.0169674	18.9258	9.06613	30.1984	26.6813	34.0488	67.6469	64.9363	43.1633	61.7467
AC090739.1	lncRNA	26.9924	1.29465	0.401641	3.22339	0.00126682	0.0170239	16.9336	8.49949	22.6488	13.3406	35.1838	40.7134	28.2332	39.926	37.4529
GATC	protein_coding	912.222	-0.451936	0.14021	-3.22328	0.0012673	0.0170239	1035.94	968.376	1194.35	1095.41	736.589	880.037	798.998	639.896	860.405
NEAT1	lncRNA	7959.56	1.28502	0.398824	3.22202	0.00127289	0.0170844	5945.69	3920.53	2334.34	5503.75	11595.9	4625.67	8291.14	20283.5	9135.48
YBEY	protein_coding	210.348	-0.767472	0.238268	-3.22105	0.00127724	0.0171281	307.793	350.179	232.528	198.627	146.41	140.931	215.513	155.388	145.763
RIOX2	protein_coding	900.823	-0.443591	0.13777	-3.21979	0.00128286	0.0171794	1201.29	1010.87	967.86	1043.53	718.43	714.051	832.878	701.403	917.091
BUD31	protein_coding	1143.66	-0.432602	0.134361	-3.2197	0.00128325	0.0171794	1221.21	1567.87	1235.12	1317.76	970.391	1112.42	968.397	1042.39	857.369
ARAP1	protein_coding	3089.28	0.324862	0.100917	3.21911	0.0012859	0.0172002	2849.83	2445.02	2843.18	2702.22	3629.6	3439.97	3111.29	3193	3589.41
NUDT4	protein_coding	2291.03	0.645448	0.200655	3.21671	0.0012967	0.0173298	1133.56	1899.92	2243.74	1701.67	2870.31	3014.67	2792.26	2584.4	2378.77
ETV4	protein_coding	401.12	-1.14472	0.355934	-3.21611	0.00129939	0.017351	229.102	591.565	600.949	884.929	299.629	219.226	191.044	236.319	357.321
IRF2BPL	protein_coding	833.415	-0.502907	0.156384	-3.21584	0.00130066	0.0173531	897.481	1204.66	973.9	907.163	638.982	705.908	752.884	597.812	821.94
HK1	protein_coding	2457.79	0.580808	0.180665	3.21483	0.00130523	0.0173857	1411.47	1869.32	2051.98	2379.08	2374.34	3158.11	2721.68	3280.41	2873.75
THOC1	protein_coding	960.416	0.45929	0.142867	3.21481	0.00130531	0.0173857	655.43	835.784	850.086	838.978	1176.95	1114.3	944.87	1232.31	995.034
SUPT3H	protein_coding	39.9584	1.85039	0.580814	3.18585	0.00144327	0.0185462	22.9102	13.5992	25.6687	2.96458	119.171	45.7243	41.4086	34.5306	53.6488
NEIL1	protein_coding	265.565	1.85127	0.359369	5.15145	2.58485e-07	2.79699e-05	63.75	144.491	67.9465	157.123	300.764	592.537	274.803	459.689	328.979
PTOV1-AS1	lncRNA	13.2118	1.85175	0.650943	2.84472	0.00444508	0.0398078	7.96875	1.13327	9.05953	4.44688	26.1041	22.549	14.1166	18.3444	15.1836
EIF2S3	protein_coding	9152.12	-0.401162	0.124914	-3.21152	0.00132037	0.0175267	11249.9	12239.8	9514.02	9307.31	7953.8	8530.4	8072.8	7117.63	8383.39
DLEU2L	lncRNA	38.6885	1.85594	0.368829	5.03197	4.85476e-07	4.85134e-05	20.918	9.06613	15.0992	19.2698	73.7724	47.6034	51.7608	55.0332	55.6733
NEFH	protein_coding	33.4295	1.85637	0.573124	3.23904	0.00119933	0.0163489	15.9375	18.1323	18.1191	1.48229	45.3984	64.5151	61.1718	19.4235	56.6855
ZNF559	protein_coding	248.976	-1.01708	0.316814	-3.21035	0.00132574	0.0175535	334.688	352.446	442.407	256.437	195.213	243.028	85.6406	129.49	201.436
CAMKK2	protein_coding	998.872	-0.667516	0.207983	-3.20947	0.00132979	0.0175922	1630.61	1152.53	1109.79	1135.44	884.134	538.67	788.646	798.521	951.507
TTLL3	protein_coding	420.334	0.81909	0.255361	3.20758	0.00133857	0.0176934	349.629	226.653	391.07	213.45	670.761	372.685	475.258	578.388	505.109
AC010359.2	lncRNA	36.0777	1.85683	0.630706	2.94404	0.00323956	0.0323085	22.9102	10.1994	16.6091	8.89375	71.5025	23.8017	20.7043	118.699	31.3795
MRPL47	protein_coding	630.531	-0.49833	0.155468	-3.20536	0.00134893	0.0177855	640.488	720.19	907.463	745.593	503.922	559.966	628.658	486.666	481.827
HEATR3	protein_coding	592.48	-0.478655	0.14932	-3.20557	0.00134794	0.0177855	780.938	573.433	739.862	718.912	528.891	482.924	560.899	425.158	521.304
AC016949.1	lncRNA	36.114	1.85897	0.508861	3.65319	0.000259004	0.00542559	17.9297	8.49949	19.629	13.3406	70.3675	28.8126	29.1743	91.722	45.5509
PATZ1	protein_coding	607.54	-0.703608	0.219556	-3.20468	0.00135211	0.0177974	818.789	976.309	691.544	606.258	338.218	625.108	461.142	457.531	492.962
RCAN3	protein_coding	42.6946	1.86245	0.626526	2.97266	0.00295227	0.0301569	29.8828	6.7996	28.6885	4.44688	97.6066	82.6796	67.7596	25.898	40.4897
AL138820.1	lncRNA	40.523	1.8722	0.393895	4.75304	2.00382e-06	0.00015694	13.9453	15.8657	16.6091	19.2698	66.9626	48.8561	60.2307	89.5638	33.404
MT-ND5	protein_coding	12731.5	1.8741	0.297038	6.30928	2.80329e-10	9.16566e-08	6748.54	3368.07	5820.75	4590.66	23458.5	16014.8	24632.5	20203.7	9745.86
FBXO42	protein_coding	1036.47	0.290715	0.0908913	3.19849	0.0013815	0.0180782	867.598	952.51	901.424	966.455	1173.55	1150	1046.51	1155.7	1114.48
POU5F2	protein_coding	66.1445	1.8779	0.431713	4.34989	1.36207e-05	0.000637935	45.8203	28.8983	7.54961	22.2344	129.385	78.9214	83.7584	119.778	78.9549
ST7-OT4	lncRNA	78.4831	1.88423	0.464491	4.05654	4.98046e-05	0.00163823	27.8906	24.9318	61.9068	11.8583	197.483	81.4269	84.6995	106.829	109.322
IRAK1	protein_coding	1621.53	-0.566849	0.177202	-3.19889	0.00137959	0.0180782	2115.7	2480.72	1686.58	1627.56	1179.22	1190.71	1500.12	1553.88	1259.23
AP000692.2	lncRNA	13.0668	1.8863	0.552547	3.41382	0.000640582	0.0105575	5.97656	5.66633	7.54961	1.48229	19.2943	21.9226	23.5276	12.949	19.2326
HELLPAR	lncRNA	343.684	1.88636	0.281963	6.69009	2.2303e-11	1.09354e-08	211.172	147.325	87.5755	100.796	652.602	449.727	445.143	567.597	431.215
TMEM173	protein_coding	236.217	0.803252	0.251265	3.19683	0.00138947	0.0181058	132.481	155.257	182.701	200.109	351.838	383.959	288.919	203.947	226.742
UQCC2	protein_coding	521.761	-0.496636	0.155364	-3.19661	0.00139054	0.0181058	600.645	564.933	631.147	696.677	338.218	486.682	468.67	423	485.876
AL589666.2	TEC	11.4806	1.89312	0.649499	2.91474	0.00355981	0.0343925	4.98047	1.13327	9.05953	4.44688	19.2943	18.7908	14.1166	18.3444	13.1591
AC012447.1	lncRNA	36.5203	1.89495	0.5172	3.66387	0.000248433	0.00530328	13.9453	16.999	9.05953	17.7875	57.883	53.867	92.2283	50.7169	16.1959
MIA2	protein_coding	865.036	-0.768168	0.240365	-3.19584	0.00139423	0.0181388	749.063	1626.24	833.477	1279.22	699.135	635.756	705.829	660.398	596.21
AC007610.4	TEC	19.5514	1.40076	0.438374	3.19535	0.00139662	0.018155	14.9414	11.3327	7.54961	5.92917	27.239	27.5599	22.5865	34.5306	24.2938
WDR60	protein_coding	301.032	1.06098	0.332065	3.19511	0.00139778	0.018155	180.293	135.425	277.826	158.605	618.553	274.346	249.393	473.717	341.125
LINC00271	lncRNA	11.5451	1.89648	0.61719	3.07277	0.00212084	0.024076	0.996094	5.66633	6.03969	5.92917	15.8894	20.6699	15.9988	21.5816	11.1347
CDADC1	protein_coding	106.153	0.74999	0.234802	3.19414	0.00140246	0.0181857	78.6914	75.9288	61.9068	91.9021	141.87	157.843	128.931	125.174	93.1262
TULP3	protein_coding	222.492	0.636375	0.199421	3.19112	0.00141722	0.0183619	200.215	136.559	149.482	195.663	308.709	263.071	293.625	222.291	232.816
TMEM59	protein_coding	1813.29	-0.562918	0.176415	-3.19087	0.00141843	0.0183623	1778.03	2765.74	2266.39	2027.78	1277.96	1472.57	1628.11	1789.12	1313.89
BX539320.1	lncRNA	14.8574	1.89963	0.626145	3.03385	0.00241453	0.0263083	5.97656	10.1994	4.52977	1.48229	26.1041	19.4172	12.2344	18.3444	35.4285
TNPO2	protein_coding	2010.66	-0.315792	0.0990034	-3.18971	0.00142418	0.0184064	2327.87	2424.06	2085.2	2187.86	1910.14	1847.14	1826.69	1614.31	1872.65
BAHD1	protein_coding	563.704	-0.607389	0.190452	-3.1892	0.00142669	0.0184237	897.481	719.624	587.36	581.059	488.033	507.978	472.435	350.702	468.668
GNPTAB	protein_coding	1646.82	0.481316	0.150952	3.18853	0.00142998	0.0184509	1463.26	1399.58	1158.11	1375.57	2397.04	1796.4	1690.23	1688.76	1852.4
AC093752.2	lncRNA	14.59	1.90364	0.506517	3.75829	0.000171076	0.00409798	6.97266	4.53306	3.01984	8.89375	24.9691	20.0435	17.881	23.7398	21.2571
SUMO4	protein_coding	37.0193	1.92274	0.438367	4.38614	1.15382e-05	0.000566012	15.9375	11.3327	7.54961	23.7167	83.987	50.1088	32.9387	53.9541	53.6488
AP003071.5	protein_coding	431.523	1.21637	0.38179	3.18596	0.00144276	0.0185462	200.215	342.813	285.375	164.534	906.833	228.622	443.261	591.337	720.716
RHEBL1	protein_coding	226.209	-0.711892	0.22341	-3.18648	0.00144015	0.0185462	225.117	368.878	241.588	317.211	157.759	154.711	178.81	229.844	161.959
GIPR	protein_coding	306.917	0.822586	0.258199	3.18586	0.00144324	0.0185462	132.481	239.119	169.111	320.175	390.426	365.168	338.798	428.396	378.578
VPS35L	protein_coding	826.721	-0.515149	0.16175	-3.18484	0.00144834	0.0185961	1237.15	875.448	889.344	967.937	577.695	736.6	792.411	660.398	703.508
AC124016.2	lncRNA	12.1394	1.92422	0.621781	3.09469	0.00197016	0.0227963	3.98438	6.7996	1.50992	5.92917	18.1594	13.7799	18.8221	29.1352	11.1347
CCDC106	protein_coding	358.015	0.584773	0.183646	3.18425	0.0014513	0.0186037	290.859	256.685	326.143	249.025	416.53	461.628	483.728	304.301	433.239
ATPAF1	protein_coding	1201.41	-0.419024	0.131647	-3.18294	0.00145788	0.0186727	1333.77	1350.85	1537.1	1369.64	859.165	1113.04	1191.44	976.569	1081.07
DLG4	protein_coding	125.685	1.2323	0.387223	3.1824	0.00146062	0.0186926	65.7422	49.8637	105.695	68.1855	161.164	317.565	113.874	115.462	133.616
MIR29B2CHG	lncRNA	1328.35	0.904276	0.284205	3.18178	0.00146375	0.0187174	597.656	980.275	688.525	1313.31	2143.94	1035.37	1562.23	1926.16	1707.65
AP5M1	protein_coding	1103.47	-0.485735	0.152702	-3.18093	0.00146802	0.0187567	1648.54	1203.53	1129.42	1264.4	940.882	868.762	1082.27	910.745	882.675
ICAM5	protein_coding	144.535	1.92771	0.401591	4.8002	1.58508e-06	0.00012886	38.8477	53.2635	77.006	57.8094	299.629	196.677	122.344	110.066	345.174
NPIPB5	protein_coding	79.0951	1.93201	0.498753	3.87368	0.000107202	0.00288014	31.875	17.5656	42.2778	32.6104	178.189	43.8452	71.524	202.867	91.1018
PNKD	protein_coding	445.038	-1.04257	0.328406	-3.17463	0.00150026	0.0191219	510.996	528.102	321.613	1132.47	299.629	266.203	301.154	283.799	361.37
CAMK1	protein_coding	20.1543	1.93858	0.540725	3.58515	0.000336888	0.00662617	2.98828	11.3327	10.5695	5.92917	29.509	21.2963	39.5264	41.0051	19.2326
AC008026.3	lncRNA	12.0475	1.94547	0.615855	3.15897	0.00158327	0.019794	3.98438	2.26653	7.54961	5.92917	23.8342	15.659	11.2933	23.7398	14.1714
RECQL	protein_coding	2257.76	-0.423006	0.1333	-3.17334	0.00150695	0.0191605	2303.97	2571.38	2967	2677.02	1607.1	2093.92	2161.72	1946.66	1991.08
Z99127.4	lncRNA	96.1264	0.932963	0.294042	3.17288	0.00150933	0.0191752	53.7891	51.5636	70.9663	81.5261	145.275	165.359	103.522	111.145	81.9916
U73166.1	lncRNA	28.0145	1.36405	0.430299	3.17	0.00152438	0.0193351	9.96094	20.3988	13.5893	14.8229	61.2878	31.318	30.1154	29.1352	41.5019
AC021028.1	lncRNA	35.6118	1.9479	0.586105	3.32347	0.000889056	0.0132724	1.99219	9.63276	24.1588	20.7521	38.5886	35.7026	44.232	76.6148	68.8324
ID2	protein_coding	902.113	1.43557	0.4529	3.16973	0.00152583	0.0193378	390.469	583.065	344.262	535.108	1804.59	2252.39	1255.43	509.327	444.374
AC007952.4	lncRNA	480.059	1.95459	0.479202	4.07884	4.52605e-05	0.00153709	85.6641	275.384	149.482	228.273	205.428	1241.45	992.866	607.523	534.464
EIF2D	protein_coding	2303.12	-0.55485	0.175184	-3.16725	0.0015389	0.0194721	3217.38	3102.88	2787.32	2090.03	1839.77	2256.78	1623.41	1706.03	2104.45
AC017071.1	lncRNA	18.9905	1.97255	0.640378	3.08029	0.00206801	0.0235978	11.9531	7.36623	0	8.89375	30.6439	17.5381	16.9399	43.1633	34.4162
PHF2	protein_coding	592.997	-0.410493	0.129703	-3.16488	0.00155149	0.0195997	594.668	740.589	720.233	693.713	602.664	497.957	490.316	486.666	510.17
SPECC1L	protein_coding	474.101	-0.489296	0.154618	-3.16456	0.00155319	0.0196054	563.789	655.028	468.076	566.236	482.358	382.08	361.384	399.26	388.701
BICRA	protein_coding	53.9445	1.2981	0.410252	3.16414	0.00155539	0.0196175	52.793	23.7986	15.0992	26.6813	85.122	78.2951	43.2908	89.5638	70.8569
NPRL3	protein_coding	309.502	0.488596	0.15449	3.16265	0.00156341	0.0197027	290.859	236.853	277.826	206.039	352.973	375.816	317.153	346.385	381.615
AC007038.1	lncRNA	69.9088	1.05175	0.332624	3.16197	0.00156704	0.0197191	63.75	49.2971	31.7084	28.1636	129.385	85.8114	69.6418	87.4057	84.0161
AC079416.2	TEC	12.1168	1.97438	0.691031	2.85715	0.00427466	0.0388884	0.996094	7.93286	7.54961	1.48229	11.3496	23.8017	15.0577	22.6607	18.2204
MEGF6	protein_coding	55.4548	1.98137	0.71356	2.77674	0.00549069	0.0457133	16.9336	26.6317	4.52977	35.575	225.857	31.9444	52.7019	26.9771	77.9426
AC015871.6	lncRNA	29.3227	1.98169	0.501985	3.9477	7.8904e-05	0.00227157	10.957	3.96643	15.0992	16.3052	52.2082	43.2189	24.4687	57.1914	40.4897
RPP38	protein_coding	252.898	-0.434121	0.137344	-3.16082	0.00157328	0.0197479	283.887	333.18	294.435	268.295	222.452	216.094	233.394	199.63	224.718
IFT122	protein_coding	265.993	0.50876	0.161025	3.15952	0.00158032	0.0197729	260.977	190.389	200.82	210.486	286.01	348.883	285.155	291.352	319.868
BCL11A	protein_coding	467.054	1.98396	0.588883	3.36902	0.000754357	0.0118122	45.8203	52.1302	451.467	160.088	759.288	936.409	415.969	451.056	931.262
AL133243.4	TEC	71.1646	1.98528	0.301467	6.58539	4.53695e-11	1.82525e-08	20.918	24.9318	39.258	23.7167	120.306	78.2951	94.1105	131.648	107.298
KIF5B	protein_coding	3851.92	-0.484219	0.153252	-3.15962	0.00157975	0.0197729	3622.79	4648.09	5387.4	4649.95	3667.06	3024.7	3271.28	3590.11	2805.93
TGM5	protein_coding	189.783	1.98625	0.583703	3.40285	0.00066687	0.0108427	60.7617	37.9644	135.893	53.3625	635.578	119.009	148.695	106.829	409.958
AC048341.1	lncRNA	87.9749	1.06097	0.335988	3.15775	0.00158992	0.0198613	70.7227	29.4649	72.4763	48.9156	101.011	135.294	143.989	107.908	81.9916
PYCR2	protein_coding	845.866	-0.443762	0.140566	-3.15697	0.00159416	0.0198984	1123.59	1078.87	969.37	791.544	696.865	682.733	786.764	704.641	778.414
APLF	protein_coding	146.83	-0.946016	0.299755	-3.15596	0.00159968	0.0199515	200.215	192.089	295.945	114.137	107.821	132.162	93.1694	76.6148	109.322
RALGPS2	protein_coding	609.634	1.98735	0.453022	4.38687	1.14992e-05	0.000566012	69.7266	491.271	176.661	180.84	774.043	873.773	1378.72	752.12	789.549
SMIM14	protein_coding	1336.86	-1.00369	0.318149	-3.15476	0.00160629	0.0199862	1495.14	2000.78	2006.69	1909.19	752.478	980.881	675.714	524.434	1686.39
AC108727.1	lncRNA	16.131	1.98788	0.543761	3.65579	0.00025639	0.00540657	3.98438	6.7996	9.05953	4.44688	35.1838	16.2854	17.881	31.2934	20.2448
IL21R	protein_coding	4986.26	-0.625959	0.198433	-3.15451	0.00160769	0.0199878	8735.74	6362.72	4390.85	5302.16	3861.13	4155.9	3844.42	4101.59	4121.85
SPRED3	protein_coding	13.2663	1.99428	0.590191	3.37904	0.000727393	0.0115281	4.98047	5.66633	6.03969	2.96458	24.9691	20.6699	16.9399	28.0561	9.11018
AGPAT4	protein_coding	159.233	0.878133	0.278432	3.15385	0.00161133	0.0200013	76.6992	122.959	119.284	115.619	301.899	197.93	184.457	138.123	176.13
AC027514.1	lncRNA	24.9256	1.99811	0.399495	5.00158	5.68614e-07	5.57597e-05	8.96485	10.1994	12.0794	5.92917	40.8586	39.4607	44.232	30.2143	32.3917
AC006017.1	lncRNA	19.533	2.02125	0.509679	3.96572	7.31737e-05	0.00215807	12.9492	7.36623	3.01984	4.44688	29.509	23.8017	22.5865	36.6888	35.4285
CTH	protein_coding	488.932	-1.47999	0.469625	-3.15143	0.00162475	0.0200727	372.539	1493.08	576.79	594.399	451.714	108.36	206.102	378.758	218.644
PRMT9	protein_coding	368.983	-0.408972	0.129765	-3.15163	0.00162363	0.0200727	362.578	456.14	434.858	458.028	305.304	342.619	307.741	321.566	332.015
AC011933.2	lncRNA	87.0716	2.02131	0.3658	5.52573	3.28122e-08	5.36275e-06	39.8438	37.9644	18.1191	31.1281	158.894	84.5587	90.3461	194.235	128.555
AC055811.3	lncRNA	28.3179	2.03039	0.542151	3.74507	0.000180341	0.0042678	11.9531	12.4659	9.05953	7.41146	79.4472	31.318	19.7632	56.1123	27.3305
GYS1	protein_coding	1527.61	0.393979	0.125064	3.15021	0.00163153	0.0201405	1156.47	1239.79	1485.76	1325.17	1843.18	1822.08	1742.93	1475.11	1658.05
HIBADH	protein_coding	417.459	-0.54075	0.171687	-3.14963	0.00163478	0.0201649	395.449	491.271	496.764	638.868	366.592	338.861	312.447	330.199	386.676
B3GALT6	protein_coding	284.023	-0.70111	0.222687	-3.14842	0.00164158	0.0202169	435.293	440.84	252.157	314.246	187.268	203.567	271.979	219.054	231.803
C5orf56	lncRNA	427.851	0.823396	0.261514	3.14858	0.00164066	0.0202169	217.149	376.244	209.879	394.29	466.469	484.177	446.084	721.906	534.464
PRUNE1	protein_coding	331.224	-0.557608	0.177137	-3.14789	0.00164452	0.0202244	385.488	483.905	318.594	422.453	228.127	287.499	305.859	252.505	296.587
PITPNM2	protein_coding	40.0341	2.03776	0.466085	4.37207	1.23075e-05	0.000592345	6.97266	19.8322	19.629	11.8583	91.9318	48.2298	37.6442	44.2424	79.9671
MTHFD1L	protein_coding	1522.08	-0.581009	0.184641	-3.1467	0.00165122	0.020272	1591.76	2516.98	1727.35	1623.11	1442.53	1279.03	1058.74	1331.59	1127.64
AC011379.1	lncRNA	11.7596	2.0461	0.730801	2.7998	0.00511338	0.0437453	0.996094	4.53306	3.01984	8.89375	26.1041	8.76905	11.2933	28.0561	14.1714
AC021087.3	lncRNA	18.3358	2.0498	0.658254	3.11399	0.00184574	0.0218563	9.96094	10.766	1.50992	2.96458	41.9935	25.6808	10.3522	33.4515	28.3428
AC087276.1	lncRNA	25.7316	2.06278	0.531735	3.87935	0.000104738	0.00283334	11.9531	7.36623	16.6091	1.48229	49.9382	35.7026	24.4687	33.4515	50.6121
CCDC47	protein_coding	1650.56	-0.512902	0.163076	-3.14517	0.00165989	0.0203307	2210.33	1950.35	1866.26	1888.44	1684.28	1121.81	1202.73	1624.02	1306.8
GADD45G	protein_coding	39.7989	2.06569	0.691669	2.98653	0.00282162	0.0294357	3.98438	19.2655	3.01984	31.1281	130.52	50.7352	40.4675	34.5306	44.5386
TNRC6C-AS1	lncRNA	270.569	-0.850877	0.270617	-3.14421	0.00166538	0.0203662	447.246	359.245	265.746	366.126	211.103	244.281	165.635	117.62	258.122
ABHD17C	protein_coding	61.3554	-1.2524	0.398517	-3.14265	0.00167424	0.0204585	119.531	63.4629	119.284	60.774	34.0488	45.7243	53.643	17.2653	38.4652
ZNF669	protein_coding	206.735	-0.582238	0.185328	-3.14165	0.00167996	0.0204775	251.016	257.818	262.726	244.578	145.275	223.611	159.988	143.518	172.081
CDKN2AIP	protein_coding	507.628	-0.518101	0.164903	-3.14186	0.00167877	0.0204775	610.606	627.263	652.286	549.93	371.132	480.419	451.731	495.299	329.991
SMARCD1	protein_coding	1383.61	-0.418123	0.133082	-3.14185	0.00167883	0.0204775	1877.64	1632.47	1360.44	1562.34	1079.35	1342.29	1227.2	1144.91	1225.82
RN7SL832P	lncRNA	10.8389	2.07248	0.649572	3.19052	0.00142015	0.0183695	5.97656	3.3998	3.01984	2.96458	17.0244	15.0327	15.0577	26.9771	8.09793
TXNDC9	protein_coding	522.732	-0.527891	0.168069	-3.14091	0.00168422	0.020481	559.805	626.696	712.683	622.563	363.187	445.969	557.134	435.949	380.603
AC005632.2	lncRNA	13.2395	2.07291	0.738225	2.80796	0.00498563	0.0428863	11.9531	1.13327	4.52977	1.48229	23.8342	18.7908	12.2344	26.9771	18.2204
NUB1	protein_coding	1651.22	-0.546297	0.173926	-3.14098	0.00168383	0.020481	1631.6	2089.74	1722.82	2564.37	1133.83	1468.19	1433.3	1504.24	1312.88
IK	protein_coding	2078.82	-0.412076	0.131216	-3.14045	0.00168691	0.0204858	2483.26	2288.63	2236.19	2638.48	1914.68	1721.24	1770.22	2132.27	1524.44
ISCU	protein_coding	3029.99	-0.63918	0.203648	-3.13866	0.00169724	0.0205952	4813.13	3847.44	2577.44	3888.05	2125.78	2077.64	2863.78	2781.87	2294.75
ZNF561	protein_coding	514.086	-0.354721	0.11303	-3.13829	0.00169939	0.0206055	650.449	570.033	564.711	552.895	485.763	461.001	424.439	480.192	437.288
AL512343.2	lncRNA	9.17463	2.07512	0.711249	2.91757	0.00352769	0.0342086	0.996094	4.53306	1.50992	5.92917	18.1594	9.39541	14.1166	9.71174	18.2204
CXorf56	protein_coding	572.771	-0.66536	0.212095	-3.13708	0.0017064	0.0206585	1034.94	661.261	650.776	535.108	436.96	483.55	515.726	400.339	436.276
AP001160.1	lncRNA	18.6379	2.07738	0.560229	3.70809	0.000208829	0.00473782	6.97266	8.49949	1.50992	8.89375	39.7236	19.4172	31.9976	34.5306	16.1959
SH3D21	protein_coding	416.973	1.11904	0.356961	3.13491	0.00171904	0.0207795	104.59	201.155	394.09	312.764	757.018	527.396	385.853	538.462	531.427
AL360270.2	lncRNA	43.0495	1.20671	0.385236	3.13239	0.00173387	0.0209368	16.9336	30.0315	22.6488	29.6458	61.2878	48.8561	49.8786	91.722	36.4407
AC005495.1	TEC	37.4193	2.08099	0.647559	3.21359	0.00131086	0.0174299	34.8633	10.1994	3.01984	4.44688	83.987	53.2406	70.5829	41.0051	35.4285
RGCC	protein_coding	120.334	1.31356	0.419395	3.13202	0.00173606	0.0209368	19.9219	84.9949	98.1449	60.774	137.33	106.481	175.987	205.026	194.35
NSRP1	protein_coding	396.62	0.852143	0.272116	3.13154	0.0017389	0.0209485	298.828	243.652	270.276	283.118	686.651	364.542	351.973	696.008	374.529
CERCAM	protein_coding	106.777	2.082	0.445049	4.67815	2.89481e-06	0.000208347	13.9453	65.7294	18.1191	53.3625	135.06	149.7	142.107	217.975	164.995
TBXAS1	protein_coding	270.408	-1.18961	0.379947	-3.13099	0.00174217	0.0209622	383.496	499.77	412.209	275.706	74.9074	130.283	153.4	323.725	180.179
AC007496.3	TEC	31.2067	2.08523	0.457524	4.55764	5.17318e-06	0.000315826	15.9375	12.4659	1.50992	13.3406	62.4228	39.4607	40.4675	50.7169	44.5386
ALDH16A1	protein_coding	483.404	-0.917659	0.293293	-3.12882	0.00175512	0.0210881	870.586	790.453	378.99	576.612	213.372	306.29	415.027	386.311	412.995
CZIB	protein_coding	488.247	-0.478264	0.152893	-3.1281	0.0017594	0.0211047	462.188	590.998	674.935	589.952	381.347	417.782	435.732	377.679	463.607
DENND4B	protein_coding	1589.66	0.360457	0.115225	3.1283	0.00175823	0.0211047	1346.72	1507.81	1429.9	1205.1	1776.21	1899.13	1569.76	1864.65	1707.65
AC022893.1	lncRNA	16.6611	2.09276	0.6638	3.1527	0.00161769	0.0200487	11.9531	3.96643	0	7.41146	28.374	18.1645	16.9399	38.847	24.2938
PTCH2	protein_coding	48.9305	2.09742	0.428173	4.89854	9.65504e-07	8.51054e-05	23.9063	15.2991	15.0992	14.8229	57.883	65.7679	126.108	82.0102	39.4774
RARS2	protein_coding	735.121	0.311662	0.0996961	3.12612	0.00177128	0.0211986	683.321	636.329	676.445	595.882	843.275	771.676	844.172	801.758	763.23
ZSWIM3	protein_coding	185.268	-0.633034	0.202557	-3.12522	0.0017767	0.0212473	239.063	281.617	215.919	185.287	115.766	170.37	140.225	152.151	167.02
SMPD2	protein_coding	301.613	-0.559654	0.179139	-3.12413	0.00178329	0.0212635	431.309	333.18	348.792	357.232	186.133	293.137	269.156	254.663	240.914
NIPSNAP2	protein_coding	863.437	-0.459942	0.147196	-3.12468	0.00177996	0.0212635	904.453	835.784	1248.71	1086.52	752.478	716.556	723.71	760.753	741.973
AL442067.2	lncRNA	11.5562	2.09809	0.589337	3.56009	0.000370732	0.00703265	5.97656	3.96643	3.01984	2.96458	18.1594	13.7799	15.0577	25.898	15.1836
ZNF460-AS1	lncRNA	41.8695	0.984522	0.315098	3.1245	0.00178107	0.0212635	33.8672	20.3988	33.2183	22.2344	56.748	65.7679	51.7608	44.2424	48.5876
IL23R	protein_coding	137.896	2.0998	0.490079	4.2846	1.83067e-05	0.000813687	54.7852	70.2625	27.1786	41.5042	228.127	237.391	394.323	69.0613	118.432
TNFRSF18	protein_coding	191.702	2.10218	0.448533	4.68679	2.77517e-06	0.000200656	24.9024	100.294	75.4961	69.6677	417.665	205.446	465.847	156.467	209.534
HYMAI	lncRNA	14.2743	2.1066	0.756483	2.78473	0.0053573	0.0450167	5.97656	7.36623	1.50992	4.44688	52.2082	14.4063	22.5865	11.8699	8.09793
GFM1	protein_coding	1591.98	-0.483723	0.154947	-3.12185	0.00179718	0.021362	2408.56	1772.99	1518.98	1863.24	1402.81	1341.04	1456.83	1231.23	1332.11
AP002433.2	lncRNA	18.9125	2.10734	0.618241	3.4086	0.000652964	0.0107234	8.96485	7.93286	0	8.89375	37.4537	15.0327	22.5865	41.0051	28.3428
HIF1A-AS2	lncRNA	137.061	2.11354	0.749819	2.81874	0.00482123	0.0420071	0	49.2971	80.0259	63.7386	242.881	105.229	164.693	282.72	244.962
LDLRAD4	protein_coding	1517.17	0.816583	0.262049	3.11615	0.00183229	0.0217299	747.071	1141.2	1348.36	1030.19	1507.23	2765.38	1926.44	1244.18	1944.52
TYW1	protein_coding	619.916	-0.532966	0.171077	-3.11535	0.00183727	0.0217725	918.399	745.689	534.512	793.026	519.812	511.737	539.253	482.35	534.464
CD4	protein_coding	47.434	2.12562	0.687439	3.09209	0.00198754	0.0229467	1.99219	11.3327	37.7481	16.3052	30.6439	75.1633	68.7007	143.518	41.5019
FAM210A	protein_coding	893.146	0.880753	0.28287	3.11364	0.00184798	0.0218663	363.574	578.532	995.039	499.533	1214.41	1191.34	880.875	1324.03	990.985
AC034198.2	lncRNA	17.1992	2.12693	0.693141	3.06854	0.00215108	0.0242983	8.96485	4.53306	10.5695	0	27.239	33.1971	38.5853	21.5816	10.1224
CCNK	protein_coding	546.238	0.745367	0.239604	3.11083	0.0018656	0.0220416	389.473	368.311	427.308	403.184	970.391	576.878	504.432	796.363	479.803
SETBP1	protein_coding	240.483	2.15784	0.44928	4.80289	1.56389e-06	0.000127799	56.7774	112.193	119.284	40.0219	419.935	321.949	454.554	521.197	118.432
SEMA4C	protein_coding	818.442	-0.695238	0.223671	-3.1083	0.00188165	0.022158	915.41	1069.8	856.126	1314.79	856.895	590.032	447.966	589.179	725.777
VDR	protein_coding	383.943	0.875072	0.28154	3.10817	0.00188251	0.022158	251.016	270.284	359.361	168.981	525.486	498.583	671.008	394.944	315.819
ACTR10	protein_coding	497.672	-0.474268	0.152564	-3.10865	0.00187943	0.022158	587.695	616.497	662.856	489.156	435.825	395.234	457.377	479.112	355.297
AC010325.2	lncRNA	12.8886	2.15917	0.629678	3.42901	0.000605779	0.0101654	9.96094	2.83316	3.01984	1.48229	19.2943	20.6699	25.4098	15.1071	18.2204
BUB3	protein_coding	3938.93	-0.371518	0.119545	-3.10776	0.0018851	0.0221718	4303.13	4541.56	5174.5	4012.57	3081.42	3637.28	3822.77	3349.47	3527.66
ZFR	protein_coding	2768.14	-0.388783	0.125174	-3.10594	0.00189672	0.0222918	3447.48	3346.53	3321.83	2626.62	2562.74	2427.77	2528.75	2536.92	2114.57
AP003733.4	TEC	20.4766	1.26443	0.407161	3.10548	0.00189967	0.0222931	6.97266	12.4659	16.6091	10.376	24.9691	26.3071	28.2332	26.9771	31.3795
AHNAK	protein_coding	7821.92	1.10194	0.354826	3.10557	0.00189915	0.0222931	5860.02	2096.54	6436.8	4722.58	15462.7	7555.16	11596.3	5892.87	10774.3
LRIF1	protein_coding	916.924	-0.41184	0.132642	-3.10491	0.00190336	0.0223197	881.543	1033.54	1229.08	1113.2	774.043	794.225	733.121	867.582	825.989
CDC42-IT1	lncRNA	19.8512	2.16648	0.569619	3.80338	0.000142733	0.00358891	9.96094	3.96643	6.03969	7.41146	49.9382	26.3071	13.1755	34.5306	27.3305
TIGD2	protein_coding	273.913	-0.60267	0.194202	-3.10331	0.00191369	0.0224073	363.574	318.448	246.117	423.936	253.096	216.721	228.689	189.918	224.718
AC130448.2	TEC	11.2986	2.16839	0.729067	2.9742	0.00293752	0.030065	4.98047	6.23296	0	2.96458	21.5642	11.2745	10.3522	29.1352	15.1836
RNF187	protein_coding	1540.13	-0.522236	0.168371	-3.1017	0.00192416	0.0224963	1584.79	2095.98	1968.94	1760.96	954.501	1253.35	1508.59	1422.23	1311.87
PCYOX1	protein_coding	319.127	-0.734523	0.236888	-3.10071	0.00193056	0.0225543	540.879	294.649	457.506	346.856	330.273	213.589	223.983	241.714	222.693
AC019069.1	lncRNA	60.5265	-0.844769	0.27248	-3.1003	0.00193326	0.0225691	100.605	58.3632	93.6152	69.6677	44.2634	48.2298	40.4675	39.926	49.5998
AC012020.1	lncRNA	101.56	0.98663	0.31838	3.0989	0.00194238	0.0226419	79.6875	43.0641	66.4366	75.5969	141.87	189.161	89.405	131.648	97.1752
BTN2A2	protein_coding	1331.17	-0.66356	0.214121	-3.09899	0.00194179	0.0226419	1772.05	1710.66	1280.41	1931.43	864.84	782.324	1021.1	1389.86	1227.85
BCL9L	protein_coding	199.89	0.986421	0.318368	3.09837	0.00194591	0.0226662	117.539	110.493	84.5556	206.039	352.973	303.785	171.281	210.421	241.926
POLR2B	protein_coding	3857.67	-0.346282	0.111841	-3.0962	0.00196017	0.022731	5018.32	3915.43	4202.11	4371.28	3344.73	3351.66	3824.65	3251.27	3439.6
GDAP1	protein_coding	202.153	-0.776964	0.250916	-3.09651	0.00195812	0.022731	329.707	219.854	187.23	315.728	163.434	162.854	194.809	127.332	118.432
ACAP2-IT1	lncRNA	20.1926	2.17112	0.567447	3.82612	0.000130179	0.00335386	6.97266	5.66633	13.5893	1.48229	43.1285	20.0435	23.5276	41.0051	26.3183
LIN52	protein_coding	423.673	-0.561077	0.181192	-3.09659	0.00195758	0.022731	679.336	472.005	481.665	429.865	324.599	313.18	396.205	335.595	380.603
RORA	protein_coding	1227.35	1.22276	0.3948	3.09718	0.00195374	0.022731	1061.84	528.669	828.947	400.219	3008.78	2002.47	1160.38	1078	976.813
BOLA3-AS1	lncRNA	26.161	2.18503	0.478356	4.56778	4.92915e-06	0.000303288	2.98828	9.06613	15.0992	8.89375	57.883	36.3289	32.9387	38.847	33.404
ALDH9A1	protein_coding	1216.01	-0.575613	0.185925	-3.09593	0.00196194	0.0227347	1819.86	1184.83	1210.96	1737.25	863.705	935.783	1108.62	946.355	1136.75
CLEC2B	protein_coding	331.956	2.19492	0.597643	3.67263	0.000240063	0.00518099	62.7539	126.926	243.097	11.8583	387.021	576.252	565.604	748.883	265.207
FBXL22	protein_coding	16.3135	2.19978	0.658203	3.3421	0.000831458	0.0126656	6.97266	10.1994	1.50992	1.48229	23.8342	42.5925	22.5865	19.4235	18.2204
MT-ND3	protein_coding	3764.64	1.14509	0.370175	3.09338	0.00197892	0.0228809	3031.11	1694.8	3060.61	1214	6513.54	4883.11	4278.27	7026.98	2179.36
MDM4	protein_coding	3036.66	0.66219	0.214113	3.09271	0.0019834	0.0229157	2018.09	2411.02	2642.36	2104.86	4484.23	3122.41	2651.09	4844	3051.91
AC011317.1	lncRNA	8.58903	2.20217	0.705185	3.12283	0.00179123	0.0213236	3.98438	2.83316	0	4.44688	11.3496	18.1645	11.2933	15.1071	10.1224
NMNAT1	protein_coding	247.131	-0.839956	0.271755	-3.09086	0.00199578	0.0230081	497.051	280.483	301.984	229.755	137.33	176.634	217.395	161.862	221.681
MTRNR2L12	protein_coding	302.752	0.903588	0.292362	3.09065	0.00199717	0.0230081	279.902	220.42	163.072	151.194	434.69	462.254	489.375	237.398	286.464
AF131215.4	lncRNA	35.9613	2.20349	0.645158	3.41542	0.000636826	0.0105177	14.9414	16.999	0	14.8229	78.3122	26.9335	31.0565	79.8521	60.7345
HES7	protein_coding	44.7397	2.20704	0.381579	5.78396	7.29637e-09	1.3961e-06	19.9219	18.1323	7.54961	11.8583	66.9626	69.526	45.1731	74.4567	89.0773
TAF11	protein_coding	666.41	0.573362	0.185587	3.08945	0.00200525	0.0230611	395.449	473.705	668.896	563.271	632.173	808.005	846.054	795.284	814.855
ABCG1	protein_coding	133.455	1.4748	0.47739	3.0893	0.00200627	0.0230611	23.9063	94.0611	36.2381	114.137	203.158	274.346	94.1105	159.704	201.436
MIER3	protein_coding	585.707	-0.497423	0.161059	-3.08844	0.00201207	0.0231108	615.586	757.588	644.737	776.721	472.143	432.815	584.426	562.202	425.142
LZTS3	protein_coding	49.1111	1.4161	0.458625	3.08771	0.00201707	0.0231513	37.8516	35.1312	9.05953	17.7875	108.956	65.1415	68.7007	51.7959	47.5754
PROSER1	protein_coding	771.828	0.646898	0.209524	3.08746	0.00201876	0.0231537	519.961	754.188	427.308	644.797	976.066	1064.81	864.876	995.993	698.447
PRKCB	protein_coding	5611.34	0.698871	0.226399	3.0869	0.00202256	0.0231804	3538.13	5269.12	2998.71	4864.88	8192.14	8365.67	5467.82	5487.13	6318.41
CCDC18-AS1	lncRNA	1371.92	0.659458	0.213709	3.08578	0.00203019	0.0232509	726.153	1273.22	1135.46	1015.37	1502.69	1460.05	1507.65	1481.58	2245.15
AC008555.7	TEC	17.7756	2.21738	0.536085	4.13624	3.53046e-05	0.00130952	1.99219	7.93286	4.52977	8.89375	17.0244	30.0653	31.9976	30.2143	27.3305
WNT4	protein_coding	17.8405	2.22108	0.770093	2.88416	0.00392454	0.0366785	5.97656	5.66633	1.50992	10.376	60.1529	37.5816	9.41105	8.63266	21.2571
ERO1A	protein_coding	3847.78	0.70619	0.229151	3.08176	0.00205779	0.0235154	1677.42	2767.44	3956	2995.71	4698.73	4619.41	4417.55	5325.27	4172.46
TSN	protein_coding	1176.75	-0.446321	0.144877	-3.08069	0.00206522	0.0235832	1626.62	1348.02	1186.8	1362.23	900.023	1135.59	1117.09	1017.57	896.846
MT-ND4L	protein_coding	5829.58	2.22868	0.305095	7.30489	2.77491e-13	1.97901e-10	2593.83	1273.22	2388.7	1394.84	10924	8141.43	11343.1	9623.25	4783.85
RPN1	protein_coding	4938.06	-0.52146	0.169404	-3.07821	0.00208251	0.0237461	5263.36	7226.84	5545.94	5717.2	3139.3	3806.39	4811.87	4504.09	4427.55
EGLN1	protein_coding	425.584	0.765631	0.248846	3.07672	0.00209291	0.0238473	200.215	423.275	335.203	265.33	558.4	627.613	459.259	561.123	399.835
AL049557.1	lncRNA	8.61045	2.232	0.689914	3.23519	0.00121562	0.0165135	2.98828	3.3998	1.50992	2.96458	19.2943	13.7799	10.3522	15.1071	8.09793
SELENOT	protein_coding	2202.78	-0.396961	0.129102	-3.0748	0.00210646	0.0239635	2523.11	2637.11	2533.65	2475.43	1646.83	1756.32	2347.12	1965.01	1940.47
ELP4	protein_coding	622.139	0.409681	0.133246	3.07462	0.00210769	0.0239635	482.11	474.838	619.068	533.625	635.578	714.677	773.589	706.799	658.969
ADAM20	protein_coding	13.544	2.24137	0.73499	3.04953	0.00229201	0.0253072	3.98438	4.53306	6.03969	2.96458	31.7789	6.26361	12.2344	39.926	14.1714
AC117382.2	lncRNA	19.9066	2.2415	0.629197	3.56248	0.000367368	0.00702279	2.98828	6.7996	13.5893	2.96458	36.3187	32.5707	33.8798	39.926	10.1224
FAM110A	protein_coding	111.957	0.84037	0.273507	3.07258	0.00212218	0.024076	70.7227	98.5941	77.006	63.7386	87.3919	184.15	136.46	147.834	141.714
LINC01934	lncRNA	29.171	2.24411	0.746316	3.00691	0.00263914	0.0280733	0.996094	20.9654	7.54961	7.41146	21.5642	39.4607	96.9339	46.4005	21.2571
SS18L2	protein_coding	442.575	-0.504902	0.164507	-3.06918	0.00214651	0.0242642	485.098	587.598	572.261	472.851	290.55	395.86	434.791	394.944	349.223
AL159169.2	lncRNA	28.9586	1.19294	0.388613	3.06974	0.00214242	0.0242642	11.9531	14.7325	24.1588	17.7875	45.3984	38.208	24.4687	47.4796	36.4407
ZER1	protein_coding	551.814	-0.48527	0.158097	-3.06944	0.00214463	0.0242642	803.848	664.094	548.102	606.258	499.382	526.143	469.612	418.684	430.203
NUMBL	protein_coding	128.274	1.0154	0.330798	3.06956	0.00214378	0.0242642	61.7578	89.528	60.3969	115.619	225.857	136.547	209.866	94.9592	159.934
AC068888.2	lncRNA	11.6867	2.24838	0.676776	3.32218	0.000893157	0.0132957	5.97656	5.0997	0	2.96458	27.239	11.2745	16.9399	20.5026	15.1836
IQSEC1	protein_coding	2175.38	0.613448	0.199952	3.06797	0.00215515	0.0243019	1405.49	2051.78	1312.12	1950.7	3171.08	2556.18	1961.26	2504.55	2665.23
AUTS2	protein_coding	603.639	0.941132	0.306772	3.06785	0.00215604	0.0243019	326.719	334.313	492.235	446.17	1012.38	780.445	420.674	526.592	1093.22
ZNF274	protein_coding	851.786	-0.497508	0.162155	-3.06811	0.00215419	0.0243019	841.699	1136.1	1115.83	972.384	767.233	747.875	714.299	556.806	813.842
KLF11	protein_coding	148.376	-1.01684	0.331551	-3.06692	0.00216279	0.0243302	234.082	130.326	292.925	168.981	120.306	93.3277	143.989	91.722	59.7223
AIMP2	protein_coding	565.923	-0.62379	0.203397	-3.06686	0.0021632	0.0243302	854.649	708.858	484.685	763.381	405.181	476.034	538.312	372.283	489.925
MRPS23	protein_coding	819.171	-0.379309	0.123667	-3.06719	0.00216084	0.0243302	930.352	943.444	836.497	1050.95	679.841	785.456	775.471	636.658	733.875
NCEH1	protein_coding	220.182	-0.847533	0.276529	-3.0649	0.00217744	0.0244728	257.988	368.311	182.701	360.197	138.465	189.161	217.395	133.806	133.616
AC099778.1	lncRNA	39.4969	1.19322	0.389567	3.06294	0.00219171	0.024598	22.9102	17.5656	19.629	32.6104	71.5025	31.318	41.4086	66.9031	51.6243
AC087241.3	lncRNA	10.1713	2.24856	0.754936	2.97848	0.00289679	0.0299134	2.98828	2.83316	4.52977	2.96458	20.4293	6.88997	6.58774	29.1352	15.1836
YWHAB	protein_coding	4653.37	-0.502797	0.164167	-3.06271	0.00219339	0.0245992	6323.2	5036.8	6302.42	4589.18	3266.41	3870.28	4254.74	4684.3	3552.97
RAB5C	protein_coding	281.756	-0.564329	0.184288	-3.06221	0.00219711	0.0246234	335.684	329.78	353.322	354.268	231.532	162.854	270.097	265.454	232.816
AC009032.1	lncRNA	21.4326	2.24924	0.566361	3.97139	7.14549e-05	0.00211933	7.96875	6.23296	6.03969	7.41146	57.883	14.4063	21.6454	39.926	31.3795
PMS2	protein_coding	740.849	-0.343369	0.112245	-3.05911	0.00221992	0.0248435	854.649	826.151	842.537	836.013	595.854	640.767	751.943	617.235	702.496
RAC1	protein_coding	1360.62	-0.509761	0.166666	-3.05858	0.00222392	0.0248704	1560.88	1639.84	1840.6	1479.33	1163.33	1146.87	1040.86	1474.03	899.883
CXCR5	protein_coding	190.281	2.25269	0.694869	3.24189	0.00118742	0.0162146	37.8516	123.526	30.1984	53.3625	586.774	445.342	202.338	21.5816	211.559
AP002761.2	lncRNA	29.8889	1.28899	0.421596	3.05739	0.00223271	0.0249332	15.9375	11.3327	21.1389	19.2698	24.9691	34.4498	50.8197	32.3725	58.71
COL9A3	protein_coding	87.6181	2.25342	0.717312	3.14147	0.00168101	0.0204775	37.8516	45.8973	10.5695	17.7875	328.003	142.81	130.814	15.1071	59.7223
STX18-AS1	lncRNA	222.825	0.72226	0.236365	3.05569	0.00224541	0.0250488	198.223	157.524	138.913	158.605	340.488	205.446	198.573	282.72	324.93
CMBL	protein_coding	110.597	-1.24167	0.406552	-3.05414	0.0022571	0.0250807	291.856	90.6613	164.582	103.76	56.748	55.1197	47.9964	88.4847	96.163
MRNIP	protein_coding	503.39	0.709395	0.232272	3.05415	0.00225699	0.0250807	484.102	347.913	389.56	265.33	735.454	517.374	495.963	525.513	769.304
HSBP1L1	protein_coding	133.105	0.958493	0.313797	3.05451	0.00225432	0.0250807	105.586	126.359	72.4763	41.5042	169.109	181.645	177.869	187.76	135.64
AC092868.2	lncRNA	31.4921	2.25425	0.38628	5.8358	5.35337e-09	1.11993e-06	8.96485	9.63276	9.05953	13.3406	56.748	36.3289	39.5264	57.1914	52.6366
KISS1R	protein_coding	33.6299	2.25564	0.710701	3.17383	0.00150441	0.0191518	0.996094	14.1658	22.6488	5.92917	32.9138	71.4051	28.2332	30.2143	96.163
PCGF5	protein_coding	2696.52	0.65853	0.215645	3.05377	0.00225986	0.0250936	1470.23	2154.91	2630.28	1909.19	3580.8	4100.16	2946.6	3044.09	2432.42
GIMAP2	protein_coding	637.366	-0.527559	0.172819	-3.05267	0.00226815	0.0251678	810.821	685.059	899.914	677.408	452.849	526.769	508.197	687.375	487.9
AL136984.1	lncRNA	56.1655	2.27753	0.311401	7.31384	2.59617e-13	1.97901e-10	24.9024	18.1323	13.5893	13.3406	99.8765	77.0423	69.6418	92.8011	96.163
MAP1A	protein_coding	29.0403	2.27897	0.676156	3.37047	0.000750399	0.0117974	14.9414	4.53306	12.0794	5.92917	38.5886	82.6796	41.4086	7.55357	53.6488
PRPF6	protein_coding	2905.69	0.529234	0.173415	3.05182	0.00227455	0.0252016	2700.41	2236.5	2344.91	2042.6	3970.09	2472.87	3343.75	3153.08	3887.01
AC110769.2	lncRNA	70.4885	1.14826	0.37633	3.0512	0.00227925	0.0252019	28.8867	24.9318	69.4564	47.4334	125.981	85.185	69.6418	108.987	73.8936
DHRS3	protein_coding	58.7264	2.28859	0.677574	3.37763	0.000731136	0.011564	17.9297	31.7314	1.50992	22.2344	41.9935	212.336	86.5817	46.4005	67.8202
PSME2	protein_coding	4975.24	-0.502927	0.164844	-3.05093	0.00228136	0.0252075	5519.36	5718.46	5077.87	7476.68	3787.36	3928.53	5249.49	4109.14	3910.29
AC011978.2	lncRNA	15.4449	2.30731	0.559914	4.12082	3.77522e-05	0.00136184	3.98438	7.93286	3.01984	2.96458	26.1041	21.2963	27.2921	30.2143	16.1959
PPP1R14B	protein_coding	1188.71	0.553226	0.181429	3.04927	0.002294	0.0253114	995.098	984.241	892.364	902.716	1013.52	1480.72	1823.86	1248.5	1357.42
LUCAT1	lncRNA	41.7247	1.22096	0.400458	3.0489	0.00229682	0.0253248	27.8906	25.4985	22.6488	19.2698	85.122	59.5043	57.4074	52.875	25.306
CD83	protein_coding	1608.73	1.02666	0.336831	3.048	0.00230371	0.0253698	1200.29	1024.47	1156.6	701.124	2488.97	3523.9	1881.27	1041.31	1460.66
SECISBP2	protein_coding	1507.54	0.354944	0.116454	3.04794	0.00230414	0.0253698	1234.16	1379.18	1195.86	1409.66	1634.34	1557.76	1505.77	1812.86	1838.23
AC011939.2	lncRNA	46.5726	2.30788	0.489143	4.7182	2.3794e-06	0.000174452	23.9063	9.06613	7.54961	17.7875	108.956	40.0871	45.1731	91.722	74.9059
XPOT	protein_coding	4577.77	-0.568461	0.186579	-3.04676	0.0023132	0.0254339	3836.95	7048.35	5795.08	5674.22	3601.23	3745.64	3739.01	4405.89	3353.56
PCF11	protein_coding	2591.57	-0.349958	0.114873	-3.04647	0.00231547	0.0254409	3061	3170.88	2912.64	2628.1	1977.1	2314.4	2300.06	2500.23	2459.75
RASA2	protein_coding	728.54	0.566645	0.186023	3.0461	0.00231832	0.0254544	613.594	657.861	520.923	505.462	659.412	1039.76	994.748	836.289	728.814
ZNF195	protein_coding	1025.54	0.298847	0.0981698	3.04418	0.00233312	0.0255991	863.614	843.716	969.37	966.455	1097.51	1165.66	1044.63	1133.04	1145.86
INAFM2	protein_coding	143.962	-0.766799	0.251943	-3.04354	0.00233815	0.0256364	168.34	258.385	144.953	173.428	138.465	126.525	95.0516	101.434	89.0773
REST	protein_coding	1603.21	-0.350203	0.115224	-3.03932	0.00237115	0.02598	1785	1657.4	1956.86	1888.44	1339.25	1319.74	1581.06	1568.99	1332.11
ZBTB18	protein_coding	614.218	-0.386588	0.127289	-3.03708	0.00238879	0.026148	747.071	761.555	703.624	609.222	615.148	497.33	509.138	535.225	549.647
SMIM38	protein_coding	379.272	1.2379	0.407612	3.03695	0.00238982	0.026148	174.316	339.413	172.131	176.393	736.589	176.007	395.264	511.485	731.851
AC005921.3	TEC	74.8849	2.31052	0.443944	5.20454	1.9448e-07	2.36542e-05	21.9141	24.9318	22.6488	23.7167	195.213	61.3833	85.6406	173.732	64.7835
BCL7B	protein_coding	611.323	-0.585944	0.193098	-3.03444	0.00240984	0.0262937	659.414	986.508	705.134	649.244	425.61	557.461	590.073	510.406	418.056
RFWD3	protein_coding	1860.85	-0.438536	0.144514	-3.03455	0.00240893	0.0262937	2366.72	2372.49	1845.12	2127.09	1469.77	1941.72	1479.42	1458.92	1686.39
MTSS1	protein_coding	105.292	2.3193	0.548937	4.22507	2.38872e-05	0.000978563	50.8008	23.2319	33.2183	23.7167	270.12	204.82	215.513	92.8011	33.404
AC144652.1	lncRNA	100.941	0.6109	0.201359	3.03389	0.00241422	0.0263083	84.668	75.3622	83.0457	69.6677	98.7415	133.415	108.227	134.885	120.457
NXPH3	protein_coding	30.4699	2.32027	0.844293	2.74818	0.00599278	0.0484924	22.9102	5.66633	0	8.89375	106.686	38.8344	32.9387	9.71174	48.5876
PEA15	protein_coding	1962.94	-0.70028	0.230858	-3.03338	0.00241829	0.026331	3396.68	2490.92	1890.42	2204.17	2073.57	1138.72	1656.35	1447.05	1368.55
ERP29	protein_coding	2457.35	-0.70971	0.234028	-3.03259	0.00242466	0.0263821	2628.69	3977.76	2467.21	3461.15	1154.25	2108.33	2019.61	2191.62	2107.49
HNRNPF	protein_coding	6073.13	-0.438045	0.144472	-3.03204	0.00242908	0.0264045	7552.39	7744.17	6178.6	6951.95	4046.13	5669.19	5525.23	5778.48	5212.03
HTRA4	protein_coding	8.79243	2.32158	0.713788	3.25248	0.00114404	0.015815	1.99219	3.96643	3.01984	1.48229	13.6195	15.659	20.7043	7.55357	11.1347
LINC00880	lncRNA	12.3021	2.32356	0.651367	3.56721	0.000360804	0.00694454	2.98828	4.53306	6.03969	1.48229	23.8342	13.1536	21.6454	9.71174	27.3305
ADGRG1	protein_coding	67.2996	2.32448	0.696065	3.33946	0.000839419	0.0127006	16.9336	25.4985	37.7481	2.96458	250.826	33.8235	124.226	53.9541	59.7223
IL2RA	protein_coding	384.029	2.32868	0.547193	4.25569	2.08408e-05	0.000889411	209.18	98.0275	137.403	29.6458	998.765	639.514	814.056	347.464	182.204
PRRC1	protein_coding	1516.49	0.403927	0.133351	3.02904	0.0024533	0.0265648	1055.86	1391.08	1325.71	1371.12	1642.29	1832.1	1716.58	1839.84	1473.82
RNF6	protein_coding	1422.97	-0.391066	0.129099	-3.02921	0.00245198	0.0265648	1740.18	1536.14	1633.74	1646.83	1334.71	1228.29	1264.85	1416.83	1005.16
SNUPN	protein_coding	314.168	-0.485455	0.160319	-3.02806	0.00246129	0.0266329	388.477	308.248	404.659	395.772	232.667	287.499	239.041	265.454	305.697
FAM13A-AS1	lncRNA	46.3612	1.07598	0.35555	3.02624	0.00247616	0.0267073	19.9219	22.0987	33.2183	41.5042	76.0423	68.8997	38.5853	58.2704	58.71
AC090651.1	lncRNA	6.90689	2.34219	0.833848	2.8089	0.00497117	0.0428575	3.98438	3.3998	0	0	10.2146	9.39541	13.1755	11.8699	10.1224
DBN1	protein_coding	711.747	-1.27284	0.420626	-3.02607	0.00247759	0.0267073	338.672	1138.93	972.39	1772.82	453.984	666.448	284.214	487.745	290.513
AL355336.1	lncRNA	65.8885	1.15129	0.380488	3.02582	0.00247956	0.0267073	59.7656	43.0641	31.7084	20.7521	107.821	84.5587	49.8786	83.0893	112.359
COMMD3	protein_coding	312.93	-0.648039	0.21411	-3.02667	0.00247263	0.0267073	459.199	314.481	394.09	398.737	215.642	176.634	300.213	288.115	269.256
AC018926.2	lncRNA	30.9092	1.24614	0.411729	3.02661	0.00247309	0.0267073	21.9141	22.6653	9.05953	14.8229	46.5334	43.8452	34.8209	57.1914	27.3305
ZNF460	protein_coding	2418.78	0.484956	0.160257	3.02612	0.00247714	0.0267073	1731.21	2052.91	2132.01	2001.09	3597.82	2512.96	2513.69	2877.91	2349.41
AC074351.1	lncRNA	6.81414	2.35227	0.783405	3.00262	0.00267664	0.0283569	1.99219	2.83316	3.01984	0	10.2146	8.76905	11.2933	15.1071	8.09793
AL161443.1	lncRNA	7.49162	2.35287	0.849318	2.7703	0.0056004	0.0463451	4.98047	1.13327	0	2.96458	15.8894	10.6481	8.46995	17.2653	6.07345
DQX1	protein_coding	21.3491	2.3536	0.611751	3.84732	0.000119416	0.00313316	12.9492	1.6999	3.01984	8.89375	43.1285	33.8235	25.4098	23.7398	39.4774
RNASE6	protein_coding	160.071	-1.16068	0.383808	-3.0241	0.00249371	0.0267742	229.102	155.257	401.639	139.335	66.9626	129.657	83.7584	83.0893	151.836
DHRS7	protein_coding	1227.05	0.808976	0.267521	3.02397	0.00249483	0.0267742	747.071	824.451	821.398	1070.22	2137.13	1864.68	1242.26	849.238	1486.98
AC007038.2	lncRNA	31.2483	1.32306	0.437643	3.02314	0.00250165	0.026829	17.9297	11.8993	22.6488	16.3052	51.0732	22.549	37.6442	64.7449	36.4407
GPRIN1	protein_coding	143.072	-0.955222	0.316072	-3.02216	0.00250976	0.0268976	259.981	156.391	193.27	174.911	55.613	152.832	104.463	79.8521	110.334
FXR2	protein_coding	859.824	-0.374333	0.124054	-3.01751	0.00254863	0.0272955	906.446	1021.64	1064.5	947.185	659.412	717.183	865.817	758.595	797.646
WBP4	protein_coding	515.882	-0.299609	0.0993097	-3.01692	0.0025536	0.0273301	533.906	579.665	593.399	598.846	453.984	481.045	484.669	462.926	454.497
AP001931.1	protein_coding	9.16713	2.35796	0.76715	3.07366	0.00211447	0.0240232	4.98047	1.6999	0	4.44688	24.9691	11.9009	9.41105	12.949	12.1469
GPBP1L1	protein_coding	3237.81	-0.263335	0.0873199	-3.01576	0.0025634	0.0273976	3410.63	3416.23	3806.51	3646.44	2745.47	3051.63	3135.76	2874.67	3052.92
MT1X	protein_coding	88.3323	2.36232	0.505672	4.67165	2.98789e-06	0.000211171	29.8828	19.8322	9.05953	48.9156	180.459	216.094	122.344	55.0332	113.371
EIF4A2	protein_coding	10795.4	-0.368572	0.122331	-3.01291	0.00258752	0.0276178	12679.3	11380.8	13725.2	11579.7	11227	9055.92	9184.25	9818.57	8507.89
AC090970.1	lncRNA	14.2593	2.3639	0.765048	3.08988	0.00200241	0.0230504	6.97266	3.96643	0	5.92917	49.9382	12.5272	12.2344	21.5816	15.1836
UGGT1	protein_coding	3284.59	-0.513657	0.170632	-3.01032	0.00260971	0.0278168	4205.51	4157.39	2823.55	4572.87	2546.85	2397.71	3101.88	2989.06	2766.46
FRRS1	protein_coding	344.989	0.623586	0.207255	3.00878	0.00262296	0.0279391	186.27	291.249	252.157	332.034	389.291	397.113	333.151	448.898	474.741
C1orf159	protein_coding	224.062	0.599752	0.199378	3.00811	0.00262874	0.0279816	183.281	173.39	157.032	183.804	263.311	333.85	292.684	196.393	232.816
IDI2-AS1	lncRNA	8.85025	2.36467	0.842064	2.80819	0.00498214	0.0428838	2.98828	5.0997	0	1.48229	23.8342	5.01088	14.1166	12.949	14.1714
AL117339.4	lncRNA	38.2199	2.37148	0.420844	5.63506	1.74998e-08	3.12014e-06	8.96485	9.63276	18.1191	10.376	85.122	48.2298	37.6442	55.0332	70.8569
ODF2L	protein_coding	457.697	0.777095	0.258693	3.00393	0.00266519	0.0282737	239.063	300.882	533.003	240.131	547.051	550.571	587.25	633.421	487.9
NECTIN1	protein_coding	460.334	-0.70403	0.23436	-3.00405	0.00266409	0.0282737	553.828	519.602	489.215	781.168	377.942	269.961	297.389	499.615	354.285
AC130454.1	TEC	9.20807	2.37321	0.747373	3.1754	0.00149629	0.0190918	2.98828	2.26653	0	5.92917	22.6992	8.76905	15.0577	14.0281	11.1347
MT-ND4	protein_coding	31710.5	2.37622	0.328182	7.24056	4.46849e-13	3.04828e-10	13197.2	6524.21	12275.7	6108.53	64238.7	44824.9	55230.7	58480.9	24513.5
AC091060.1	TEC	14.9103	2.37871	0.671427	3.54278	0.00039594	0.00732292	6.97266	3.3998	7.54961	0	13.6195	24.4281	26.351	36.6888	15.1836
CCDC34	protein_coding	172.241	0.758964	0.252808	3.00214	0.00268089	0.0283649	112.559	84.9949	167.601	136.371	161.164	248.665	199.514	244.952	194.35
ATMIN	protein_coding	1150.07	-0.531254	0.176959	-3.00213	0.00268102	0.0283649	1694.36	1369.55	1076.57	1409.66	820.576	1093.63	1119.92	849.238	917.091
ERCC5	protein_coding	201.251	0.708608	0.236211	2.99989	0.00270074	0.0285543	143.438	113.893	184.211	155.641	288.28	187.908	190.103	296.748	251.036
AIG1	protein_coding	482.268	-0.609434	0.20323	-2.99874	0.00271094	0.0286429	531.914	685.059	489.215	678.89	382.482	386.464	415.027	278.403	492.962
CD47	protein_coding	3462.74	0.554679	0.184996	2.99833	0.00271464	0.0286626	2766.15	2326.59	3179.9	2720.01	3636.41	5534.52	3465.15	4114.54	3421.38
PANK1	protein_coding	202.573	-0.949687	0.316909	-2.99672	0.00272899	0.0287755	265.957	226.653	422.778	191.216	180.459	100.218	98.8161	146.755	190.301
OR2G6	protein_coding	20.2979	2.3853	0.844697	2.82386	0.00474496	0.0417311	10.957	1.6999	0	11.8583	56.748	18.7908	19.7632	50.7169	12.1469
EFCAB6	protein_coding	8.67342	2.38689	0.862827	2.76636	0.0056686	0.0467369	5.97656	3.3998	0	0	21.5642	8.76905	10.3522	10.7908	17.2081
FUT8	protein_coding	2060.61	-0.641003	0.213979	-2.99563	0.00273876	0.0288499	2566.93	2654.11	3025.88	2045.56	1822.75	1098.01	2045.96	1414.68	1871.63
PNCK	protein_coding	20.9858	2.39224	0.8734	2.739	0.00616269	0.0494845	0	3.3998	13.5893	8.89375	44.2634	16.2854	7.52884	61.5077	33.404
ZNF302	protein_coding	765.811	-0.681254	0.227554	-2.99381	0.00275519	0.0289738	965.215	1026.17	1120.36	761.898	511.867	683.359	606.072	402.498	814.855
FBXO21	protein_coding	790.121	-0.537962	0.179742	-2.99297	0.00276272	0.0290336	1232.17	866.948	915.013	807.849	603.799	769.171	740.65	560.044	615.443
THRAP3	protein_coding	4919.94	-0.372585	0.124519	-2.9922	0.00276976	0.0290679	5611	5767.19	5212.25	5936.58	4357.11	4278.04	4170.04	5230.31	3716.95
FBXO41	protein_coding	873.437	0.746252	0.249416	2.992	0.00277155	0.0290679	419.356	621.03	982.959	517.32	949.962	1198.85	953.34	1213.97	1004.14
ANKRD10	protein_coding	2987.05	0.422993	0.141358	2.99236	0.00276828	0.0290679	2838.87	2501.12	2175.8	2527.31	3754.45	2709.01	3292.93	3387.24	3696.71
ALDH2	protein_coding	305.944	-1.22049	0.407986	-2.99149	0.00277618	0.0290971	200.215	506.003	259.707	827.119	158.894	250.544	248.452	161.862	140.702
AC024451.4	lncRNA	9.07036	2.39714	0.702677	3.41145	0.000646194	0.0106388	2.98828	3.96643	0	2.96458	14.7545	15.0327	9.41105	18.3444	14.1714
LINC02649	lncRNA	69.3711	2.4064	0.543153	4.43044	9.40428e-06	0.000483781	5.97656	18.6989	22.6488	35.575	198.618	92.075	71.524	131.648	47.5754
IDH2	protein_coding	3343.74	0.444321	0.148641	2.98923	0.00279682	0.0292547	2301.97	2862.63	3117.99	2862.31	3115.47	4020.61	4096.63	3444.43	4271.66
AL139234.1	lncRNA	9.788	2.41541	0.689869	3.50126	0.000463069	0.00825631	2.98828	1.6999	3.01984	4.44688	19.2943	16.9117	19.7632	11.8699	8.09793
KCTD9	protein_coding	450.213	0.553603	0.185316	2.98735	0.00281411	0.0293964	292.852	351.312	369.931	416.524	619.688	489.814	503.491	606.444	401.86
AP000577.1	TEC	19.7079	2.4171	0.558039	4.33142	1.48153e-05	0.000679686	2.98828	5.66633	4.52977	10.376	45.3984	26.3071	16.9399	38.847	26.3183
AL606760.3	lncRNA	23.9371	2.43024	0.621868	3.90798	9.30721e-05	0.0025733	0.996094	6.7996	6.03969	14.8229	53.3431	41.3398	33.8798	41.0051	17.2081
AF131215.2	lncRNA	37.2986	1.28407	0.430053	2.98585	0.00282793	0.0294701	21.9141	21.5321	28.6885	10.376	47.6683	31.318	35.762	77.6939	60.7345
PIGS	protein_coding	1310.29	-0.338719	0.113444	-2.98577	0.00282868	0.0294701	1435.37	1477.78	1547.67	1471.92	1040.76	1218.9	1216.85	1054.26	1329.07
NID1	protein_coding	1251.21	-1.17415	0.393302	-2.98536	0.00283245	0.0294702	1154.47	1735.03	1143.01	3215.09	755.883	1090.49	353.856	688.454	1124.6
AC100774.1	lncRNA	18.1335	2.43202	0.666672	3.64799	0.000264295	0.00551435	11.9531	3.96643	4.52977	0	40.8586	25.0544	17.881	36.6888	22.2693
AC110769.3	TEC	30.8139	2.43656	0.545599	4.46585	7.97517e-06	0.000428529	9.96094	7.93286	1.50992	16.3052	64.6927	33.8235	49.8786	66.9031	26.3183
JUN	protein_coding	1126.62	1.10396	0.370206	2.98201	0.00286367	0.0297359	615.586	999.54	347.282	785.615	2459.46	1143.11	1387.19	1646.68	755.132
IARS2	protein_coding	2451.85	-0.33078	0.110918	-2.9822	0.00286187	0.0297359	2892.66	2513.02	2893.01	2771.89	2002.07	2237.99	2247.36	2012.49	2496.19
AL139407.1	lncRNA	34.1477	1.45403	0.487685	2.9815	0.00286836	0.0297649	12.9492	11.3327	33.2183	13.3406	54.4781	50.7352	35.762	71.2194	24.2938
GPR89B	protein_coding	153.567	0.49763	0.166923	2.9812	0.00287124	0.0297751	114.551	130.892	114.754	139.335	167.974	165.986	203.279	182.365	162.971
LINC01422	lncRNA	18.865	2.43705	0.842287	2.89338	0.00381124	0.0359581	13.9453	6.7996	0	0	49.9382	28.8126	19.7632	31.2934	19.2326
AP001033.2	lncRNA	48.7837	2.44412	0.437619	5.58503	2.33655e-08	4.02861e-06	15.9375	7.36623	24.1588	10.376	107.821	50.7352	63.9952	93.8801	64.7835
IGBP1	protein_coding	1529.45	-0.439108	0.14737	-2.97963	0.00288596	0.0298685	1533.98	1869.32	2175.8	1584.57	1203.06	1429.98	1318.49	1205.33	1444.47
TNPO1	protein_coding	4598.31	-0.237747	0.0798248	-2.97836	0.00289792	0.0299134	5215.55	5035.67	4831.75	5004.22	4578.43	4296.83	4278.27	3932.18	4211.94
PIK3AP1	protein_coding	4358.86	0.962563	0.323159	2.9786	0.00289565	0.0299134	2763.16	2329.43	4932.92	1393.35	4744.13	6505.38	4284.85	5556.19	6720.27
AC091925.2	TEC	14.2923	2.45764	0.737567	3.3321	0.000861946	0.0129793	7.96875	3.3998	1.50992	2.96458	37.4537	7.51633	13.1755	32.3725	22.2693
ASNA1	protein_coding	822.88	-0.511337	0.171649	-2.97897	0.0028922	0.0299134	1139.53	1034.67	780.63	990.171	595.854	758.523	834.76	676.584	595.198
SLC35G2	protein_coding	43.8301	-1.47735	0.496067	-2.97814	0.00290006	0.0299158	80.6836	64.5962	27.1786	99.3136	31.7789	15.0327	23.5276	11.8699	40.4897
LINC01136	lncRNA	34.0422	1.31418	0.441355	2.9776	0.00290512	0.0299483	11.9531	16.999	18.1191	28.1636	36.3187	30.6917	35.762	78.773	49.5998
AMZ1	protein_coding	90.5289	-1.45503	0.488838	-2.97652	0.00291544	0.0299976	225.117	185.289	86.0656	62.2563	32.9138	29.4389	96.9339	42.0842	54.6611
WARS	protein_coding	11042.2	-1.27976	0.429936	-2.97663	0.00291431	0.0299976	8126.14	20450.9	7247.63	29779.3	6852.89	4380.14	8274.2	10046.3	4222.06
AL020997.2	lncRNA	11.1089	2.46865	0.680759	3.62632	0.000287488	0.00588862	3.98438	1.6999	1.50992	5.92917	17.0244	10.6481	13.1755	23.7398	22.2693
WDR11	protein_coding	2830.67	-0.385802	0.129626	-2.97627	0.00291774	0.0299996	3915.65	3166.34	2809.97	3126.15	2450.38	2526.74	2383.82	2326.5	2770.51
SH2D3A	protein_coding	182.479	0.781876	0.262727	2.976	0.00292032	0.0300064	98.6133	166.59	122.304	133.406	149.815	291.258	223.042	192.077	265.207
RNF220	protein_coding	1117.05	-0.397966	0.133765	-2.97511	0.0029288	0.0300149	1402.5	1434.71	1132.44	1187.32	854.625	1074.21	1070.04	958.225	939.36
UBQLN4	protein_coding	538.463	-0.479498	0.161166	-2.97517	0.00292823	0.0300149	613.594	691.292	522.433	727.806	458.524	489.188	512.902	365.809	464.619
TAF8	protein_coding	841.812	-0.36916	0.124082	-2.97512	0.00292871	0.0300149	1023.98	934.944	958.801	932.362	651.467	751.006	704.888	887.006	731.851
TMEM242	protein_coding	245.41	-0.685457	0.230375	-2.9754	0.00292603	0.0300149	275.918	346.779	221.959	398.737	144.14	227.995	218.336	184.523	190.301
MAP2K6	protein_coding	638.031	1.16499	0.391635	2.97469	0.00293285	0.0300369	663.399	166.023	465.056	216.415	744.534	1030.99	1037.1	549.253	869.516
AC009053.2	lncRNA	9.38391	2.48523	0.887901	2.79899	0.0051262	0.0437736	0	1.13327	3.01984	7.41146	19.2943	17.5381	8.46995	20.5026	7.08569
GRK5-IT1	lncRNA	18.0048	2.50035	0.800668	3.12283	0.0017912	0.0213236	0.996094	2.26653	4.52977	13.3406	53.3431	23.1753	8.46995	36.6888	19.2326
RANGAP1	protein_coding	1735.29	-0.509476	0.171351	-2.97328	0.00294635	0.0301161	2551	2360.59	1656.38	1744.66	1285.91	1505.14	1539.65	1360.72	1613.51
AC063965.1	lncRNA	87.6681	2.50581	0.406725	6.16094	7.23127e-10	2.10109e-07	14.9414	14.7325	37.7481	32.6104	143.005	88.3168	143.989	210.421	103.249
SNHG29	lncRNA	11326.1	-0.541256	0.182171	-2.97114	0.00296695	0.0302872	11192.1	15292.9	17284.1	11065.3	9229.49	9524.44	9286.83	7865.43	11194.4
TRAK2	protein_coding	601.276	-0.526372	0.177308	-2.96869	0.00299067	0.0304897	879.551	551.9	682.485	785.615	475.548	564.977	503.491	542.778	425.142
NLRP1	protein_coding	1923.12	0.52771	0.17775	2.96884	0.00298925	0.0304897	1514.06	1458.51	1962.9	1242.16	2050.87	1954.24	1963.15	2561.74	2600.45
CHCHD4	protein_coding	239.36	-0.526893	0.177512	-2.96821	0.00299538	0.0305178	225.117	346.213	276.316	305.352	177.054	216.094	192.927	198.551	216.62
TOR3A	protein_coding	935.891	-0.765618	0.258132	-2.96599	0.00301711	0.0307193	1445.33	1656.27	680.975	1068.73	661.682	680.228	781.117	852.475	596.21
ZKSCAN2-DT	lncRNA	90.3472	0.978124	0.329806	2.96576	0.0030194	0.0307227	66.7383	47.5972	39.258	81.5261	120.306	88.9432	74.3473	144.597	149.812
PRKCQ-AS1	lncRNA	14.2399	2.50591	0.826748	3.03104	0.0024371	0.0264623	0.996094	4.53306	4.52977	5.92917	19.2943	11.2745	22.5865	53.9541	5.06121
AC005070.3	lncRNA	8.54313	2.50921	0.852402	2.94369	0.0032432	0.0323085	0	4.53306	3.01984	1.48229	15.8894	23.8017	10.3522	9.71174	8.09793
SET	protein_coding	14499.8	-0.429442	0.145034	-2.96097	0.00306667	0.0311431	13304.8	19788	16298.1	18288.5	11350.7	13388.5	13845.5	12082.5	12152
BACE2	protein_coding	58.6262	2.50947	0.882866	2.84241	0.00447738	0.0399829	5.97656	38.531	9.05953	10.376	135.06	38.8344	131.755	2.15816	155.885
RAPGEF1	protein_coding	3693.75	0.51185	0.172957	2.9594	0.00308234	0.0312553	3488.32	3021.85	2876.4	2558.44	5548.82	3601.57	3887.71	4538.62	3722.01
SLC35E1	protein_coding	1677.89	0.342762	0.115826	2.95927	0.0030837	0.0312553	1456.29	1648.34	1402.72	1328.13	1831.83	1768.22	1856.8	2102.05	1706.64
HIPK1-AS1	lncRNA	27.6282	1.13402	0.383306	2.95853	0.00309113	0.03127	13.9453	21.5321	12.0794	17.7875	48.8033	40.0871	26.351	36.6888	31.3795
HADHB	protein_coding	2159.51	-0.434117	0.146729	-2.95862	0.00309019	0.03127	2788.07	2201.94	2302.63	2805.98	1804.59	2239.87	1653.52	1683.37	1955.65
AC012368.2	lncRNA	9.69242	2.52893	0.708099	3.57143	0.000355033	0.00686864	4.98047	2.26653	0	2.96458	18.1594	11.2745	12.2344	15.1071	20.2448
SLC35F5	protein_coding	1166.48	0.451051	0.152519	2.95733	0.00310312	0.0313509	797.871	1111.17	975.41	988.689	1341.52	1075.46	1404.13	1505.32	1298.71
MLF2	protein_coding	1486.86	0.34249	0.115805	2.95747	0.00310179	0.0313509	1183.36	1165.56	1419.33	1414.11	1605.97	1541.47	1810.69	1586.25	1655.02
ZNF281	protein_coding	1068.89	-0.729588	0.246742	-2.95689	0.00310763	0.0313536	1949.36	1111.17	1257.77	1166.56	786.527	841.202	885.58	1082.32	539.525
MOB1B	protein_coding	514.856	0.745604	0.252207	2.95632	0.00311338	0.0313536	269.941	379.077	516.393	332.034	885.269	523.011	553.37	676.584	498.023
PRKAR1B	protein_coding	337.723	-0.734323	0.248326	-2.9571	0.00310549	0.0313536	378.516	623.296	276.316	455.064	244.016	252.423	255.981	232.003	321.893
RXRA	protein_coding	875.527	-0.993557	0.336061	-2.95648	0.00311176	0.0313536	2116.7	1187.66	943.701	591.435	721.835	588.779	563.722	438.107	727.802
DDX28	protein_coding	394.816	-0.530477	0.179423	-2.95657	0.00311081	0.0313536	454.219	466.906	513.374	472.851	230.397	391.475	367.972	314.013	342.138
MIER2	protein_coding	293.799	0.555242	0.187844	2.95586	0.00311794	0.0313794	202.207	248.752	280.846	200.109	373.402	306.917	389.618	270.85	371.493
MIR155HG	lncRNA	7490.79	-0.407985	0.138046	-2.95544	0.00312224	0.0314025	7791.45	8894.44	8396.68	9630.45	7901.59	5975.48	6576.44	5530.3	6720.27
TBX19	protein_coding	61.1507	0.995038	0.336878	2.95371	0.0031398	0.031559	41.8359	45.3306	45.2977	23.7167	121.441	60.1306	65.8774	80.9312	65.7957
SLFN12L	protein_coding	90.2114	1.30792	0.442981	2.95254	0.00315169	0.0316582	34.8633	22.0987	73.9862	69.6677	125.981	120.261	100.698	198.551	65.7957
RRH	protein_coding	6.61843	2.53403	0.837605	3.02533	0.00248364	0.0267272	2.98828	2.26653	0	1.48229	6.80976	16.9117	10.3522	8.63266	10.1224
ADPRH	protein_coding	1433.26	-0.995545	0.337407	-2.95058	0.0031718	0.0318194	1167.42	2067.08	1058.46	3636.06	998.765	940.167	1038.04	885.926	1107.39
CABP1	protein_coding	108.731	2.54015	0.839761	3.02484	0.00248761	0.0267516	1.99219	18.6989	37.7481	60.774	45.3984	103.976	29.1743	369.046	311.77
NUPL2	protein_coding	676.7	-0.447673	0.1518	-2.9491	0.003187	0.0319349	927.364	842.017	714.193	692.231	510.732	589.405	692.654	557.885	563.819
BACH1-IT1	lncRNA	44.127	1.1757	0.398721	2.94869	0.00319127	0.0319534	26.8945	23.2319	24.1588	29.6458	57.883	41.3398	60.2307	100.355	33.404
ZBED5	protein_coding	1012.79	-0.352623	0.119617	-2.94793	0.00319905	0.032011	1174.39	995.007	1271.35	1168.05	886.404	841.202	869.581	1014.34	894.822
SOX18	protein_coding	16.3689	2.54121	0.554675	4.58145	4.61764e-06	0.000291813	3.98438	5.66633	3.01984	4.44688	40.8586	21.2963	25.4098	18.3444	24.2938
FAF1	protein_coding	1623.34	-0.50367	0.170919	-2.94684	0.00321043	0.0320838	1644.55	2068.21	1956.86	2097.44	1302.93	1782.62	1335.43	1073.69	1348.31
AC025031.5	TEC	44.1459	1.16713	0.396156	2.94613	0.0032178	0.0321166	35.8594	28.3316	10.5695	28.1636	59.0179	41.9662	56.4663	86.3266	50.6121
AL139241.1	lncRNA	11.3662	2.54573	0.622209	4.09144	4.28699e-05	0.00148812	3.98438	3.3998	3.01984	1.48229	20.4293	20.0435	14.1166	22.6607	13.1591
LINC00167	lncRNA	14.7045	2.55515	0.82865	3.0835	0.00204578	0.0234123	4.98047	2.26653	7.54961	1.48229	35.1838	41.3398	15.9988	20.5026	3.03673
AC090469.1	lncRNA	6.44986	2.55524	0.889172	2.87373	0.00405659	0.0375061	2.98828	1.13327	0	2.96458	7.94472	18.1645	11.2933	6.47449	7.08569
Z95114.3	TEC	7.67652	2.55999	0.812241	3.15176	0.0016229	0.0200727	2.98828	1.13327	4.52977	0	13.6195	16.9117	13.1755	8.63266	8.09793
AC002553.2	lncRNA	6.51777	2.56024	0.838953	3.05171	0.00227545	0.0252016	2.98828	1.13327	0	2.96458	12.4846	11.2745	13.1755	7.55357	7.08569
GAB1	protein_coding	556.156	0.851604	0.289358	2.94308	0.00324968	0.0323319	347.637	450.473	389.56	348.339	739.994	458.496	780.176	1073.69	417.044
PSMB6	protein_coding	1095.62	-0.45614	0.155016	-2.94254	0.00325535	0.0323679	1387.56	1268.12	1174.72	1329.62	708.215	973.364	1102.03	1025.13	891.785
SCAF4	protein_coding	663.31	0.543019	0.184566	2.94214	0.00325948	0.0323884	532.91	487.871	569.241	526.214	1005.57	694.634	573.133	851.396	728.814
RNF146	protein_coding	507.896	-0.381058	0.129551	-2.94137	0.00326764	0.0324196	663.399	523.569	610.009	535.108	456.254	414.024	442.32	493.141	433.239
RNF227	protein_coding	88.959	1.01002	0.343353	2.94162	0.00326499	0.0324196	31.875	42.4975	95.1251	60.774	120.306	126.525	80.9351	125.174	117.42
AC087222.1	lncRNA	14.6544	2.56171	0.883829	2.89842	0.00375043	0.0356844	8.96485	5.66633	0	0	49.9382	12.5272	15.0577	20.5026	19.2326
LINC01684	lncRNA	88.4478	2.57495	0.630909	4.08133	4.47788e-05	0.00152735	24.9024	16.999	52.8473	0	130.52	121.514	110.109	164.02	175.118
GPATCH8	protein_coding	1292.77	0.366067	0.12452	2.93982	0.003284	0.032529	1049.88	985.375	1244.18	1181.39	1601.43	1441.88	1386.25	1477.26	1267.33
IQGAP1	protein_coding	8092.83	-0.238441	0.0811128	-2.93962	0.0032862	0.0325303	8499.67	8513.66	9009.71	9347.34	7207	7944.13	7803.65	7448.9	7061.4
PFDN2	protein_coding	392.419	-0.740665	0.25209	-2.9381	0.00330235	0.032652	338.672	614.23	511.864	554.377	323.464	252.423	243.746	434.87	258.122
PIK3C2A	protein_coding	1645.27	0.534035	0.181764	2.93807	0.00330266	0.032652	951.27	1392.78	1559.75	1366.67	2374.34	1713.72	1857.74	1874.37	1716.76
AL050343.1	lncRNA	10.0361	2.57932	0.79512	3.24394	0.00117889	0.0161402	0.996094	0.566633	3.01984	7.41146	17.0244	16.9117	16.9399	18.3444	9.11018
PCBP3	protein_coding	33.2036	2.58291	0.80703	3.20051	0.00137185	0.018012	14.9414	3.96643	6.03969	10.376	140.735	5.01088	44.232	43.1633	30.3673
TARBP2	protein_coding	426.329	-0.49447	0.168521	-2.93418	0.00334432	0.0329611	626.543	530.368	416.739	458.028	326.868	402.75	352.915	326.962	395.787
LINC01465	lncRNA	30.9652	0.953493	0.324911	2.93462	0.00333952	0.0329611	16.9336	23.7986	18.1191	22.2344	37.4537	44.4716	43.2908	41.0051	31.3795
PMEPA1	protein_coding	58.8731	2.59178	0.588179	4.40645	1.05078e-05	0.00053183	19.9219	25.4985	10.5695	4.44688	128.25	167.238	90.3461	42.0842	41.5019
AC073342.1	lncRNA	9.16699	2.5922	0.784991	3.3022	0.000959288	0.01397	1.99219	3.96643	1.50992	1.48229	22.6992	20.0435	5.64663	14.0281	11.1347
A4GALT	protein_coding	391.86	-1.24473	0.424345	-2.93329	0.00335387	0.0330127	518.965	595.531	197.8	996.101	180.459	135.294	332.21	318.329	252.048
DENND5B	protein_coding	772.488	1.00374	0.342237	2.93289	0.00335824	0.033035	809.824	481.071	442.407	247.543	739.994	680.854	1129.33	1439.5	981.874
POMGNT1	protein_coding	761.14	-0.53945	0.183956	-2.93249	0.00336257	0.0330381	1139.53	932.111	702.114	907.163	650.332	578.131	720.887	510.406	709.581
ZC3H11A	protein_coding	33.7842	1.28386	0.437808	2.93247	0.00336276	0.0330381	17.9297	11.8993	25.6687	20.7521	70.3675	26.9335	45.1731	53.9541	31.3795
AP001033.3	lncRNA	14.1145	2.59413	0.787055	3.29599	0.000980747	0.0141399	3.98438	2.26653	3.01984	5.92917	54.4781	10.0218	7.52884	21.5816	18.2204
ZSCAN30	protein_coding	642.521	0.491248	0.167569	2.93161	0.00337207	0.0330765	526.934	452.74	647.757	472.851	864.84	781.698	674.773	615.077	746.022
AC010336.8	lncRNA	30.8678	1.45922	0.497767	2.93153	0.003373	0.0330765	15.9375	19.2655	6.03969	20.7521	59.0179	56.3725	43.2908	39.926	17.2081
ADAM9	protein_coding	915.166	-0.49735	0.169699	-2.93078	0.0033811	0.0331352	899.473	1378.62	1085.63	1002.03	781.987	752.885	724.651	681.98	929.238
STMP1	protein_coding	383.715	0.556304	0.189839	2.9304	0.00338524	0.033155	222.129	291.816	354.832	351.303	414.26	494.198	443.261	506.09	375.542
HSPG2	protein_coding	169.129	1.26337	0.431389	2.92861	0.00340483	0.0333261	56.7774	82.1618	126.833	115.619	382.482	137.799	121.403	147.834	351.248
C1QBP	protein_coding	4171.93	-0.477327	0.163004	-2.92832	0.00340795	0.0333359	4775.27	4990.9	5787.53	4231.94	2839.67	4033.76	3659.96	3103.44	4124.88
SLAMF6	protein_coding	2461.93	-0.673393	0.229999	-2.92781	0.00341363	0.0333499	2132.64	3344.83	4180.97	2762.99	1742.16	1580.31	1691.17	2340.53	2381.8
AC022400.6	lncRNA	39.3461	1.24775	0.426163	2.92787	0.00341289	0.0333499	29.8828	28.8983	12.0794	16.3052	64.6927	30.0653	47.0553	75.5357	49.5998
MYLK3	protein_coding	21.723	1.34185	0.458393	2.9273	0.0034192	0.0333835	16.9336	5.66633	13.5893	11.8583	34.0488	34.4498	30.1154	20.5026	28.3428
AL360091.2	lncRNA	10.8469	2.60373	0.763555	3.41001	0.000649604	0.0106837	1.99219	2.26653	3.01984	4.44688	29.509	13.7799	6.58774	25.898	10.1224
SMIM13	protein_coding	247.395	-0.388125	0.132641	-2.92613	0.00343209	0.0334676	288.867	290.116	288.395	271.26	208.833	229.248	212.69	242.793	194.35
AC079316.2	TEC	15.211	2.60829	0.775957	3.36139	0.000775516	0.0120355	4.98047	3.3998	0	7.41146	30.6439	8.76905	16.9399	48.5587	16.1959
NPM1	protein_coding	27465.2	-0.440606	0.150633	-2.92503	0.00344424	0.0335445	26928.4	32951.4	40693.9	28102.8	22248.6	26364.1	22528.2	23152.8	24216.9
HMG20A	protein_coding	1626.08	-0.437119	0.149529	-2.92331	0.00346336	0.0337097	1802.93	1644.94	2139.56	2026.29	1238.24	1564.02	1294.02	1263.61	1661.09
CIAO1	protein_coding	1298.61	-0.27198	0.0930922	-2.92163	0.0034821	0.0338711	1499.12	1469.28	1469.15	1302.94	1136.09	1211.38	1135.91	1271.16	1192.42
RSF1-IT2	lncRNA	14.0755	2.61456	0.71593	3.65198	0.000260225	0.0054439	1.99219	2.83316	0	10.376	30.6439	17.5381	14.1166	25.898	23.2816
EPC2	protein_coding	553.244	-0.479129	0.164091	-2.91991	0.00350137	0.0339953	723.164	624.996	699.094	578.094	486.898	507.352	467.729	540.62	351.248
NELFA	protein_coding	615.886	0.442317	0.151483	2.91991	0.00350132	0.0339953	443.262	543.401	626.618	441.723	663.952	757.27	629.599	731.618	705.532
NCKAP1L	protein_coding	6443.74	-0.275234	0.0943087	-2.91843	0.00351794	0.0341351	6888.99	6900.46	6963.76	7779.07	5951.73	6465.92	5909.2	5357.64	5776.86
AL162390.1	lncRNA	18.0925	2.62017	0.538789	4.86306	1.15584e-06	9.75004e-05	4.98047	5.66633	6.03969	1.48229	38.5886	36.3289	21.6454	24.8189	23.2816
PDE3B	protein_coding	187.48	2.62421	0.656779	3.99558	6.45372e-05	0.00199329	11.9531	22.6653	45.2977	115.619	124.846	494.825	562.781	124.094	185.24
NAXE	protein_coding	678.625	-0.398011	0.136459	-2.91672	0.00353737	0.0342487	747.071	898.113	798.749	687.784	567.48	592.537	578.78	541.699	695.41
ICAM2	protein_coding	737.056	-0.580395	0.198995	-2.91663	0.00353837	0.0342487	649.453	1198.43	951.251	812.296	506.192	595.043	610.777	640.975	669.092
PIK3R4	protein_coding	1007.39	-0.386589	0.132586	-2.91576	0.00354822	0.0343227	1270.02	1160.46	954.271	1249.57	935.207	985.265	814.056	867.582	830.038
GARS	protein_coding	4779.87	-0.708824	0.24315	-2.91517	0.00355498	0.034367	3977.4	8617.35	5094.48	6685.14	3788.5	3186.3	4207.68	4506.25	2955.75
MYEOV	protein_coding	55.2555	2.62688	0.783473	3.35287	0.000799784	0.0123267	15.9375	12.4659	27.1786	1.48229	87.3919	8.76905	61.1718	89.5638	193.338
TNS1	protein_coding	55.9647	2.64839	0.651458	4.06534	4.79635e-05	0.00160116	8.96485	12.4659	25.6687	10.376	240.612	32.5707	79.994	47.4796	45.5509
MYO9B	protein_coding	6134.98	0.615544	0.211365	2.91223	0.00358855	0.0346275	6041.31	4055.39	3542.28	5300.68	9482.59	6283.02	5871.56	7091.73	7546.26
AL031775.1	lncRNA	31.2297	0.943669	0.324069	2.91194	0.00359196	0.0346391	26.8945	20.3988	18.1191	16.3052	40.8586	36.9553	46.1142	41.0051	34.4162
D2HGDH	protein_coding	699.408	0.399913	0.137369	2.91124	0.00359996	0.0346949	532.91	604.597	603.969	635.903	813.766	859.993	626.776	787.73	829.026
AC023355.1	lncRNA	59.85	0.82906	0.284865	2.91036	0.0036101	0.0347713	32.8711	47.5972	45.2977	41.5042	55.613	83.306	63.0541	71.2194	98.1874
ERBIN	protein_coding	4788.76	-0.507365	0.174384	-2.90946	0.00362049	0.03485	4276.23	6093	7318.59	5245.83	3850.92	4225.43	3815.24	4600.13	3673.43
LINC01783	lncRNA	10.904	2.65405	0.913696	2.90474	0.00367563	0.0352079	2.98828	3.3998	4.52977	0	6.80976	30.0653	33.8798	4.31633	12.1469
AC109446.3	lncRNA	89.3572	-0.962359	0.331033	-2.90714	0.00364752	0.0350671	150.41	111.627	96.635	130.442	85.122	46.977	48.9375	39.926	94.1385
MKNK1	protein_coding	464.179	0.423073	0.14555	2.90672	0.00365234	0.0350705	464.18	376.811	311.044	407.63	524.352	534.912	555.252	511.485	491.949
CLPTM1L	protein_coding	1191.89	-0.679672	0.233813	-2.9069	0.00365025	0.0350705	1964.3	1787.16	1072.04	1199.17	780.852	824.917	1238.49	876.215	983.899
RGS3	protein_coding	1253.4	0.664549	0.228686	2.90594	0.00366146	0.0351366	1095.7	1249.99	709.663	723.359	1989.58	1371.73	1275.2	1498.85	1366.53
AC008554.1	protein_coding	572.851	-0.542645	0.186788	-2.90513	0.003671	0.0352066	714.199	621.596	818.378	622.563	354.108	508.605	507.256	420.842	588.112
AC022784.1	lncRNA	7.46729	2.66557	0.843549	3.15994	0.00157801	0.0197729	1.99219	2.26653	0	2.96458	10.2146	6.26361	21.6454	9.71174	12.1469
PPME1	protein_coding	1237.63	0.65555	0.225682	2.90475	0.00367541	0.0352079	536.895	1079.44	1075.06	1061.32	1651.37	1654.84	1315.67	1334.82	1429.29
TNFAIP8L2	protein_coding	187.923	-0.775378	0.266976	-2.9043	0.00368075	0.0352355	305.801	152.424	199.31	321.657	119.171	155.337	142.107	129.49	166.008
DNAJA1	protein_coding	3673.13	-0.582539	0.200607	-2.90388	0.00368565	0.0352609	5112.95	4015.73	3638.91	5250.28	4016.62	3008.41	3088.71	2646.99	2279.57
AL137077.2	lncRNA	34.9071	2.68255	0.603816	4.44266	8.88526e-06	0.000463155	7.96875	11.3327	6.03969	8.89375	107.821	70.1524	48.9375	38.847	14.1714
AC004837.4	lncRNA	12.4522	2.689	0.852496	3.15427	0.00160899	0.0199882	2.98828	0	3.01984	7.41146	31.7789	10.6481	11.2933	22.6607	22.2693
MT1F	protein_coding	12.5427	2.70949	0.935508	2.89628	0.00377618	0.0357988	2.98828	4.53306	3.01984	1.48229	5.6748	55.1197	21.6454	3.23725	15.1836
CAMKMT	protein_coding	133.673	0.536273	0.18484	2.90127	0.00371649	0.0354478	113.555	86.1282	114.754	115.619	166.839	144.689	141.166	170.495	149.812
ERLIN2	protein_coding	1067.27	-0.434084	0.149616	-2.90133	0.00371584	0.0354478	1400.51	1114.57	1079.59	1396.32	828.521	977.749	929.812	811.47	1066.9
GTF2I	protein_coding	1813.78	-0.405334	0.139719	-2.90107	0.0037189	0.0354493	2572.91	1843.26	2023.3	1958.11	1536.74	1530.83	1470.95	1567.91	1820.01
LINC00595	lncRNA	13.0953	2.71396	0.950323	2.85583	0.00429251	0.0389078	1.99219	4.53306	4.52977	1.48229	68.0976	9.39541	10.3522	4.31633	13.1591
RNF149	protein_coding	1027.29	0.818995	0.282582	2.89826	0.00375245	0.0356844	392.461	987.641	658.326	844.907	1068	1023.47	1485.06	1684.45	1101.32
TLE1	protein_coding	16.5386	2.71402	0.908737	2.98658	0.00282115	0.0294357	6.97266	7.93286	0	0	21.5642	10.0218	36.7031	14.0281	51.6243
AC116535.1	lncRNA	8.84062	2.71547	0.819357	3.31415	0.000919212	0.0136061	3.98438	0.566633	3.01984	1.48229	23.8342	10.0218	11.2933	17.2653	8.09793
PADI2	protein_coding	109.769	2.72546	0.721793	3.77595	0.000159399	0.00388348	6.97266	33.998	27.1786	38.5396	356.377	45.098	181.633	24.8189	273.305
CDC5L	protein_coding	1557.74	-0.284078	0.098071	-2.89665	0.00377166	0.0357783	1671.45	1722.56	1753.02	1772.82	1341.52	1504.52	1368.37	1576.54	1308.83
OAT	protein_coding	183.601	-1.47703	0.509891	-2.89676	0.00377036	0.0357783	401.426	192.655	424.288	121.548	80.5822	27.5599	142.107	99.2756	162.971
DIRC3	lncRNA	17.4249	2.7498	0.839654	3.27492	0.00105691	0.0149936	0	8.49949	7.54961	0	30.6439	28.8126	28.2332	39.926	13.1591
AL353152.2	lncRNA	32.7305	2.76246	0.496645	5.56224	2.66341e-08	4.49342e-06	6.97266	5.66633	12.0794	7.41146	77.1773	67.6469	27.2921	52.875	37.4529
DNASE2	protein_coding	730.497	-0.981736	0.339008	-2.89591	0.00378066	0.0357988	528.926	1720.86	605.479	1169.53	416.53	509.231	544.9	620.472	458.545
TMEM38A	protein_coding	521.389	-1.07224	0.370237	-2.89609	0.00377847	0.0357988	1123.59	589.298	945.211	284.6	297.36	298.148	358.561	279.482	516.243
ZNF691	protein_coding	202.355	-0.625211	0.215934	-2.89538	0.00378695	0.0358367	284.883	260.085	187.23	272.742	141.87	154.085	148.695	148.913	222.693
ATG13	protein_coding	1192.08	-0.533347	0.184271	-2.89437	0.00379924	0.0359097	1656.5	1672.13	1031.28	1393.35	1053.24	923.255	1110.5	1071.53	816.879
IFNG	protein_coding	26.4907	2.76916	1.00393	2.75833	0.00580979	0.047485	0.996094	9.06613	6.03969	8.89375	12.4846	12.5272	90.3461	96.0383	2.02448
AC013472.3	lncRNA	5.55381	2.76941	0.956999	2.89385	0.00380555	0.0359477	1.99219	0.566633	0	2.96458	12.4846	7.51633	7.52884	11.8699	5.06121
NOP10	protein_coding	1453.36	-0.500245	0.17288	-2.8936	0.00380848	0.0359537	1464.26	1889.15	2171.27	1420.04	1022.6	1305.34	1333.55	1162.17	1311.87
EDN1	protein_coding	170.134	2.77973	0.431329	6.44458	1.15923e-10	4.22985e-08	14.9414	62.8963	42.2778	38.5396	202.023	167.865	480.905	252.505	269.256
AC130448.1	TEC	11.8749	2.78226	0.68335	4.07151	4.67098e-05	0.00156933	3.98438	3.3998	0	2.96458	28.374	13.1536	14.1166	22.6607	18.2204
MICAL1	protein_coding	2671.83	-0.542866	0.187669	-2.89267	0.00381978	0.0359954	4390.78	2591.78	2809.97	3148.39	2610.41	1860.92	2201.25	2228.3	2204.66
MSC	protein_coding	2099.87	-0.505414	0.174744	-2.89231	0.00382425	0.0360159	2756.19	2979.36	1851.16	2460.61	1562.84	1974.29	1698.7	1585.17	2030.56
AL031320.2	lncRNA	5.99606	2.79007	0.946086	2.94906	0.00318738	0.0319349	1.99219	1.6999	0	1.48229	10.2146	3.1318	11.2933	14.0281	10.1224
XRCC5	protein_coding	10982.7	-0.339578	0.11746	-2.89101	0.00384004	0.0361213	13270	11668.7	12302.8	12485.3	8791.4	10361.3	11139.9	8545.25	10279.3
ARL6IP1	protein_coding	2448.58	-0.541061	0.187175	-2.89067	0.00384419	0.0361386	2484.26	2563.45	4141.72	2668.13	1787.56	2355.12	2022.44	2026.52	1988.04
HIC1	protein_coding	938.94	0.833123	0.28823	2.89048	0.0038465	0.0361386	496.055	458.973	786.669	880.482	732.049	1427.48	1008.86	1597.04	1062.85
SNAI1	protein_coding	21.4994	2.80768	0.663109	4.23411	2.29461e-05	0.000952447	4.98047	5.66633	6.03969	2.96458	59.0179	56.3725	29.1743	15.1071	14.1714
STAT4	protein_coding	223.821	2.82593	0.664127	4.2551	2.08954e-05	0.000889411	62.7539	60.0631	49.8274	31.1281	652.602	680.854	335.034	104.671	37.4529
ST6GAL1	protein_coding	9543.2	-0.487956	0.168968	-2.88785	0.00387884	0.0363772	9814.51	14189.6	11561.5	9845.39	6462.46	8772.18	8045.51	9439.81	7757.82
GLYR1	protein_coding	1545.54	-0.53951	0.186881	-2.88692	0.00389034	0.0364632	2343.81	1739	1541.63	1851.38	1508.36	1003.43	1183.91	1523.66	1214.69
AC104699.1	lncRNA	844.094	0.612112	0.212045	2.88671	0.00389296	0.036466	548.848	632.929	526.963	902.716	838.735	981.507	1117.09	1213.97	834.087
NGRN	protein_coding	283.368	-0.513075	0.177766	-2.88624	0.00389871	0.0364981	415.371	360.379	291.415	289.047	265.581	206.073	264.451	236.319	221.681
AC090220.1	lncRNA	17.589	1.46824	0.508926	2.88497	0.00391454	0.0366244	9.96094	11.3327	3.01984	10.376	24.9691	33.1971	15.9988	30.2143	19.2326
AC009137.2	lncRNA	7.73209	2.8274	0.943438	2.99691	0.00272728	0.0287755	3.98438	2.26653	0	0	24.9691	6.88997	7.52884	10.7908	13.1591
PRKAG1	protein_coding	940.964	-0.575068	0.199391	-2.88413	0.003925	0.0366785	1554.9	1004.64	890.854	1154.71	629.903	834.312	908.167	754.278	736.912
DPH5	protein_coding	665.768	-0.52427	0.181818	-2.88349	0.00393293	0.0366861	711.211	860.149	857.636	776.721	572.02	576.252	458.318	446.74	732.863
ACKR3	protein_coding	377.594	-1.30669	0.453165	-2.88346	0.00393328	0.0366861	205.195	490.704	493.745	1068.73	256.501	271.214	120.461	144.597	347.199
NTRK2	protein_coding	500.921	-1.1357	0.393859	-2.88352	0.00393251	0.0366861	1286.95	342.246	350.302	893.822	444.904	274.346	307.741	304.301	303.673
ZNF587	protein_coding	772.157	0.509283	0.176631	2.88331	0.00393516	0.0366861	634.512	734.356	465.056	662.585	870.514	804.873	776.412	1076.92	924.177
C20orf204	protein_coding	372.176	2.83142	0.351695	8.05077	8.22715e-16	9.22028e-13	116.543	94.0611	67.9465	57.8094	615.148	311.301	696.418	433.791	956.568
RNF19A	protein_coding	4815.6	0.45846	0.159269	2.87853	0.00399534	0.0371808	2983.3	4226.51	4926.88	3812.46	5627.13	4940.73	5367.12	5845.39	5610.86
SLC52A2	protein_coding	554.118	-0.609547	0.211745	-2.87868	0.00399337	0.0371808	721.172	865.815	487.705	664.067	377.942	410.893	589.132	438.107	432.227
ZNF776	protein_coding	622.644	-0.532132	0.184897	-2.87799	0.00400216	0.0372222	882.539	674.293	884.814	564.753	506.192	541.176	556.193	421.921	571.917
KIF27	protein_coding	169.196	-0.472807	0.164304	-2.87763	0.00400675	0.0372325	220.137	170.557	206.859	206.039	140.735	160.975	129.873	148.913	138.677
AL121652.1	lncRNA	11.1016	2.83215	0.874508	3.23856	0.00120133	0.0163618	5.97656	0	3.01984	1.48229	15.8894	8.76905	15.9988	19.4235	29.355
AC027290.2	TEC	268.982	2.85224	0.43278	6.5905	4.38355e-11	1.82525e-08	90.6446	76.4954	49.8274	22.2344	505.057	436.573	285.155	724.064	230.791
RCN2	protein_coding	461.224	-0.479499	0.166735	-2.87581	0.00402993	0.0373698	570.762	635.196	522.433	456.546	492.573	359.531	387.735	350.702	375.542
AC008755.1	protein_coding	1000.86	-0.372698	0.129596	-2.87584	0.00402951	0.0373698	1352.7	1179.16	982.959	1065.77	801.282	913.234	922.283	893.48	896.846
GPRC5A	protein_coding	31.5447	2.85784	0.800518	3.56999	0.000356997	0.00689813	0.996094	16.999	1.50992	7.41146	111.226	28.1862	20.7043	60.4286	36.4407
AC009754.1	lncRNA	11.818	2.86815	0.904759	3.17007	0.00152401	0.0193351	6.97266	0.566633	1.50992	1.48229	5.6748	13.1536	28.2332	35.6097	13.1591
AC123777.1	lncRNA	6.40773	2.87319	0.956723	3.00315	0.00267197	0.0283265	1.99219	0	1.50992	2.96458	7.94472	16.9117	8.46995	10.7908	7.08569
AC010761.3	lncRNA	8.7122	2.8958	0.797763	3.62991	0.000283522	0.00581499	1.99219	0.566633	1.50992	4.44688	10.2146	16.9117	19.7632	11.8699	11.1347
AC020978.9	TEC	12.4862	2.90119	0.674891	4.29875	1.71765e-05	0.000774422	2.98828	3.96643	3.01984	0	19.2943	14.4063	31.0565	19.4235	18.2204
RNF130	protein_coding	57.6339	2.90496	0.825589	3.51865	0.000433744	0.00783135	19.9219	2.26653	22.6488	5.92917	65.8277	227.995	47.9964	9.71174	116.408
CDIPT	protein_coding	584.334	-0.47556	0.165588	-2.87196	0.0040794	0.0376727	716.192	837.483	610.009	603.293	404.046	531.78	571.251	490.982	493.974
MPDU1	protein_coding	754.001	-0.558715	0.19465	-2.87036	0.00410004	0.037841	1096.7	968.942	774.59	830.084	447.174	678.975	745.355	557.885	686.3
APELA	protein_coding	52.5217	2.90996	0.6806	4.27559	1.90635e-05	0.000835492	2.98828	9.06613	15.0992	19.2698	22.6992	40.7134	148.695	156.467	57.6978
AC008870.2	lncRNA	22.5865	1.08935	0.379744	2.86865	0.00412226	0.0380013	12.9492	10.766	15.0992	17.7875	31.7789	27.5599	25.4098	35.6097	26.3183
TBC1D2B	protein_coding	1786.99	-0.457597	0.159538	-2.86826	0.0041273	0.0380255	2139.61	2091.44	1721.31	2466.53	1325.63	1504.52	1352.37	1852.78	1628.7
B4GALT5	protein_coding	1199.9	0.683788	0.238463	2.86749	0.00413747	0.0380745	1069.81	692.425	1155.09	674.443	1285.91	1652.34	1027.69	1784.8	1456.62
BRWD3	protein_coding	1655.37	0.751665	0.262132	2.8675	0.00413729	0.0380745	623.555	1297.59	1463.11	1415.59	2434.49	1867.81	1567.88	2323.26	1905.04
DNM3	protein_coding	64.669	2.91777	0.725774	4.02022	5.81445e-05	0.00184673	29.8828	5.0997	10.5695	10.376	99.8765	295.642	47.0553	41.0051	42.5142
CACNB1	protein_coding	163.255	0.648461	0.226198	2.86679	0.00414664	0.0381141	108.574	98.5941	173.641	118.583	239.477	189.787	169.399	192.077	179.167
AC091053.1	lncRNA	17.8983	2.95046	0.650029	4.53896	5.65311e-06	0.000333449	6.97266	2.26653	4.52977	1.48229	28.374	36.3289	44.232	23.7398	13.1591
USP13	protein_coding	323.999	-0.612576	0.213971	-2.86289	0.00419794	0.0385405	444.258	348.479	419.758	392.807	316.654	292.51	205.161	185.602	310.758
ZMYND11	protein_coding	599.479	-0.483621	0.168953	-2.86245	0.00420382	0.0385719	886.524	726.99	605.479	628.492	422.205	543.681	582.544	495.299	504.096
YIPF3	protein_coding	854.053	-0.495134	0.172997	-2.8621	0.0042085	0.0385923	1107.66	1073.77	795.729	1095.41	675.301	761.654	767.942	849.238	559.77
FAR1-IT1	lncRNA	12.0385	2.97931	0.779857	3.82033	0.000133273	0.00341676	0.996094	3.96643	3.01984	1.48229	32.9138	12.5272	14.1166	30.2143	9.11018
TMEM128	protein_coding	304.582	0.389046	0.135983	2.86098	0.00422328	0.0386077	254.004	244.219	295.945	247.543	329.138	333.85	359.502	373.362	303.673
TMEM30A	protein_coding	3056.18	-0.399445	0.139627	-2.8608	0.00422578	0.0386077	3795.12	3391.86	2979.08	3954.76	2777.25	2449.07	2604.98	3159.55	2393.95
SNX8	protein_coding	1572.61	-0.346833	0.121208	-2.86147	0.00421676	0.0386077	1634.59	1953.18	1671.48	1875.1	1610.51	1259.61	1328.84	1357.49	1462.69
AC022868.2	lncRNA	8.65902	2.98092	0.935652	3.18593	0.00144289	0.0185462	2.98828	2.26653	1.50992	0	14.7545	32.5707	11.2933	6.47449	6.07345
TMEM87A	protein_coding	991.854	-0.29409	0.102804	-2.86067	0.00422741	0.0386077	1179.38	1115.7	1085.63	1037.6	838.735	880.037	963.692	977.648	848.259
ZNF711	protein_coding	154.845	-1.46509	0.512	-2.8615	0.0042164	0.0386077	299.824	193.222	303.494	163.052	137.33	107.108	114.815	14.0281	60.7345
PVT1	lncRNA	2020.11	0.726714	0.254129	2.85962	0.00424148	0.0387137	1850.74	1165.56	1301.55	1606.8	3247.12	1733.77	1656.35	2992.29	2626.77
FLAD1	protein_coding	648.458	-0.559408	0.195658	-2.85911	0.00424832	0.0387536	1025.98	756.455	699.094	675.925	466.469	578.757	642.775	419.763	570.904
ETF1	protein_coding	3381.21	-0.28662	0.100286	-2.85803	0.00426287	0.0388186	3587.93	4005.53	3649.48	3785.77	2982.67	3167.51	3487.74	2852.01	2912.22
SGF29	protein_coding	181.449	-0.649315	0.227182	-2.85813	0.00426148	0.0388186	240.059	188.122	205.349	277.189	107.821	172.249	136.46	181.286	124.506
NDEL1	protein_coding	1024.44	0.361808	0.126581	2.8583	0.00425912	0.0388186	811.817	968.942	812.338	941.256	1169.01	999.045	1150.97	1290.58	1076.01
WDR82	protein_coding	2005.74	-0.362759	0.126973	-2.85697	0.0042771	0.0388884	2135.63	2585.55	2266.39	2164.15	1618.45	1902.26	1691.17	2066.44	1621.61
SGK3	protein_coding	196.304	0.717001	0.251004	2.85653	0.00428293	0.0388884	209.18	120.126	126.833	121.548	250.826	233.006	188.221	208.263	308.734
PTGER2	protein_coding	17.0982	2.98945	0.859838	3.47676	0.000507508	0.00883774	1.99219	3.3998	7.54961	1.48229	3.40488	51.3616	27.2921	44.2424	13.1591
AC239799.2	lncRNA	288.965	2.99611	0.395452	7.57642	3.55224e-14	3.27851e-11	26.8945	56.0967	89.0854	66.7032	357.512	426.552	873.346	375.521	328.979
APOBEC3C	protein_coding	1855.03	-0.436794	0.152903	-2.85668	0.00428097	0.0388884	2477.29	2168.5	2074.63	1956.63	1559.44	1322.25	1837.98	1873.29	1425.24
GOLGA2	protein_coding	1273.06	0.546713	0.191403	2.85634	0.0042855	0.0388892	986.133	889.614	928.602	1251.05	1832.96	1207.62	1407.89	1748.11	1205.58
BCL7A	protein_coding	355.682	-1.46472	0.512829	-2.85616	0.00428798	0.0388892	826.758	726.423	406.169	243.096	373.402	168.491	234.335	45.3214	177.142
ZAR1L	protein_coding	6.58206	3.01329	0.928343	3.24588	0.0011709	0.0160589	0.996094	2.26653	0	1.48229	14.7545	10.0218	8.46995	16.1862	5.06121
SF3A3	protein_coding	2136.81	-0.345347	0.120993	-2.85427	0.00431363	0.0390664	2615.74	2205.9	2151.64	2722.97	1741.03	2001.22	2077.02	1844.15	1871.63
DHCR24	protein_coding	2826.73	-0.862549	0.302255	-2.85371	0.00432113	0.0390664	6686.78	2512.45	2222.61	3653.85	1969.16	1924.18	2164.54	2025.44	2281.59
EIF2AK3-DT	lncRNA	92.1541	0.965432	0.338343	2.85342	0.0043252	0.0390664	71.7188	74.7955	25.6687	66.7032	149.815	107.108	96.9339	143.518	93.1262
NKTR	protein_coding	3657.91	0.53515	0.187513	2.85393	0.0043182	0.0390664	2936.49	2625.78	3074.2	3074.27	4794.07	3803.26	3307.04	5727.77	3578.27
DNAJC21	protein_coding	1226.05	-0.377291	0.13224	-2.85308	0.00432973	0.0390664	1586.78	1257.36	1451.04	1328.13	1114.53	1069.2	977.808	1264.68	984.911
AC004847.1	lncRNA	97.0297	0.879717	0.308263	2.85379	0.00432012	0.0390664	77.6953	94.0611	36.2381	53.3625	120.306	120.261	145.871	93.8801	131.591
CASK	protein_coding	501.637	-0.930492	0.326137	-2.85307	0.00432993	0.0390664	513.985	847.683	372.951	991.654	215.642	341.993	431.026	459.689	340.113
GPKOW	protein_coding	450.295	-0.393206	0.137792	-2.85361	0.00432252	0.0390664	568.77	528.669	480.155	499.533	352.973	466.639	412.204	371.204	372.505
GLUD1	protein_coding	3657.82	-0.422975	0.148364	-2.85094	0.00435908	0.0393069	3807.07	4529.1	4425.58	4276.41	2654.67	3613.47	3238.34	2673.97	3701.77
AC069544.1	lncRNA	17.0111	1.46463	0.513831	2.85042	0.0043662	0.0393485	7.96875	8.49949	6.03969	11.8583	24.9691	16.9117	16.9399	19.4235	40.4897
SLC12A8	protein_coding	1085.03	-1.26687	0.444526	-2.84994	0.00437273	0.0393621	2916.56	1056.77	1663.93	788.58	833.061	253.676	534.548	626.947	1091.2
MACROD2	protein_coding	1176.27	3.03234	0.957014	3.16855	0.00153203	0.0194008	10.957	475.405	223.468	232.72	486.898	1571.54	5683.34	917.22	984.911
RAB30-DT	lncRNA	400.427	0.739776	0.259615	2.84951	0.0043786	0.0393923	316.758	309.382	315.574	223.826	514.137	312.554	360.443	621.551	629.614
CDC123	protein_coding	1598.63	-0.358783	0.125926	-2.84916	0.00438345	0.0394133	1753.13	1704.43	1807.38	2024.81	1187.17	1531.45	1590.47	1423.31	1365.51
CNPPD1	protein_coding	1006.14	-0.461461	0.162051	-2.84762	0.00440471	0.0395592	1399.51	1248.29	1035.81	1061.32	739.994	886.3	980.632	731.618	971.752
BICD2	protein_coding	1107.36	0.23422	0.0822499	2.84767	0.00440412	0.0395592	1043.91	985.941	966.35	1039.09	1128.15	1204.49	1171.68	1197.78	1228.86
ARHGAP35	protein_coding	1316.31	-0.389828	0.136908	-2.84736	0.00440834	0.0395691	1679.41	1457.38	1266.82	1658.69	1200.79	1221.4	1025.8	1278.71	1057.79
TTTY14	lncRNA	30.8741	3.05824	1.08121	2.82853	0.00467623	0.0413586	0	0	12.0794	13.3406	62.4228	115.25	12.2344	29.1352	33.404
ZNF385C	protein_coding	20.1504	3.07836	0.958771	3.21074	0.00132396	0.0175447	0.996094	5.66633	0	8.89375	90.7968	20.0435	27.2921	5.39541	22.2693
AC090229.1	lncRNA	9.05691	3.08239	0.913679	3.37361	0.000741902	0.0117225	3.98438	2.26653	0	0	18.1594	15.0327	26.351	8.63266	7.08569
RUFY4	protein_coding	207.412	3.08317	0.522146	5.9048	3.53068e-09	7.8023e-07	22.9102	13.0326	96.635	31.1281	263.311	298.774	330.328	584.863	225.73
IP6K1	protein_coding	751.366	-0.590964	0.207769	-2.84434	0.00445042	0.039815	1361.66	812.552	706.644	813.779	594.719	647.657	637.128	584.863	603.296
ING4	protein_coding	370.518	-0.532036	0.187053	-2.8443	0.00445095	0.039815	472.149	472.572	487.705	355.75	246.286	330.092	272.921	306.459	390.725
PRNP	protein_coding	379.494	-1.01471	0.356796	-2.84394	0.00445596	0.0398371	536.895	668.627	708.154	195.663	322.329	281.862	187.28	202.867	311.77
MICALL1	protein_coding	466.303	-0.626622	0.22041	-2.84298	0.0044694	0.0399344	846.68	508.27	434.858	527.696	389.291	340.74	342.562	439.186	367.444
ENPP7	protein_coding	25.745	3.12099	1.10585	2.82224	0.00476889	0.0417777	0	10.1994	0	8.89375	56.748	20.6699	70.5829	62.5868	2.02448
CNP	protein_coding	961.061	-0.512293	0.18025	-2.84212	0.00448144	0.0399965	1277.99	1457.95	838.007	1031.68	800.147	789.214	902.52	772.623	779.426
KCTD1	protein_coding	212.75	-0.951586	0.335023	-2.84036	0.00450627	0.0401952	457.207	247.052	150.992	306.835	120.306	103.349	179.751	164.02	185.24
SESN1	protein_coding	266.701	-0.934987	0.329353	-2.83886	0.00452746	0.0403613	666.387	266.884	229.508	287.565	216.777	151.579	205.161	178.049	198.399
SF3B1	protein_coding	14166.6	-0.31952	0.112576	-2.83827	0.00453591	0.0404137	14885.6	15574.5	18618.9	14619.9	12803.5	13300.8	12499.8	13605.1	11591.2
ARRDC1-AS1	lncRNA	274.928	-0.512002	0.180411	-2.83797	0.00454014	0.0404284	387.481	341.68	311.044	275.706	234.937	190.414	238.1	212.579	282.415
AC113410.3	TEC	15.2432	3.12127	0.656921	4.75136	2.02051e-06	0.00015694	1.99219	3.3998	3.01984	2.96458	38.5886	18.1645	23.5276	32.3725	13.1591
CERS4	protein_coding	744.658	-0.533591	0.188202	-2.83521	0.00457954	0.040733	1174.39	831.251	664.366	924.95	645.792	582.515	610.777	548.174	719.704
USF3	protein_coding	957.435	0.418185	0.14762	2.83284	0.00461367	0.0410133	746.074	713.391	830.457	941.256	1033.95	1091.12	1265.79	1090.95	903.932
TXLNA	protein_coding	3967.81	-0.506002	0.178702	-2.83155	0.00463232	0.0411558	5909.83	5160.89	3489.43	4430.57	2930.47	3547.71	3888.65	3071.07	3281.69
LINC02631	lncRNA	20.8257	1.14226	0.403484	2.83099	0.00464041	0.0411993	12.9492	11.8993	10.5695	14.8229	26.1041	35.7026	29.1743	26.9771	19.2326
MT-ND1	protein_coding	10037.2	0.888716	0.31394	2.83085	0.00464247	0.0411993	10019.7	6187.63	6841.46	4205.26	15705.6	12518.4	12502.6	16142	6212.13
AC008625.1	lncRNA	10.0321	3.12764	0.880124	3.55363	0.000379953	0.00711886	2.98828	0.566633	0	4.44688	26.1041	13.7799	7.52884	23.7398	11.1347
AL513412.1	lncRNA	10.562	3.18212	0.92906	3.42509	0.000614589	0.0102693	4.98047	0	1.50992	1.48229	20.4293	11.9009	6.58774	25.898	22.2693
AP001429.1	lncRNA	17.8365	3.23061	0.680356	4.7484	2.0503e-06	0.000158469	3.98438	1.6999	3.01984	4.44688	48.8033	19.4172	12.2344	34.5306	32.3917
TRIM46	protein_coding	37.4632	3.24531	0.491415	6.60401	4.00196e-11	1.74419e-08	2.98828	10.1994	10.5695	1.48229	61.2878	83.306	47.9964	63.6658	55.6733
PLXNA3	protein_coding	509.748	0.908348	0.32111	2.82877	0.00467272	0.0413508	348.633	465.772	208.369	345.374	1039.62	370.805	558.075	652.845	598.235
AL158212.4	TEC	7.76027	3.26297	0.91774	3.55543	0.000377355	0.00709916	0.996094	2.26653	0	1.48229	17.0244	8.76905	6.58774	21.5816	11.1347
UPK2	protein_coding	11.4826	3.26335	1.01545	3.21371	0.0013103	0.0174299	0	1.13327	4.52977	2.96458	54.4781	15.0327	7.52884	7.55357	10.1224
AP001525.1	TEC	6.68511	3.26618	1.0778	3.03042	0.00244211	0.0264984	2.98828	1.13327	0	0	14.7545	3.1318	6.58774	19.4235	12.1469
CAPG	protein_coding	924.17	-1.14141	0.40363	-2.82787	0.00468587	0.0413739	421.348	1344.05	1364.97	2178.97	811.496	493.572	391.5	519.039	792.585
RNF25	protein_coding	301.142	-0.531931	0.188141	-2.8273	0.00469423	0.0414244	446.25	335.447	326.143	346.856	202.023	295.642	291.743	221.212	244.962
UBA3	protein_coding	1311.95	-0.297388	0.105214	-2.8265	0.0047059	0.0414885	1532.99	1437.55	1535.59	1345.92	1330.17	1133.71	1219.67	1184.83	1087.15
PHAX	protein_coding	752.742	-0.445269	0.157537	-2.82644	0.00470679	0.0414885	1091.72	826.151	884.814	727.806	616.283	590.032	717.122	715.431	605.321
CTSC	protein_coding	4284.17	-0.733328	0.259584	-2.82501	0.00472792	0.041612	6446.72	5339.38	4093.4	6130.76	3646.63	4956.39	3161.17	2062.13	2720.91
AC090373.1	TEC	8.78947	3.27534	0.933885	3.50722	0.000452819	0.00809194	1.99219	1.13327	0	2.96458	26.1041	10.6481	7.52884	22.6607	6.07345
AC091271.1	lncRNA	50.5464	1.21082	0.428617	2.82495	0.00472875	0.041612	14.9414	22.6653	43.7877	37.0573	98.7415	68.2733	57.4074	76.6148	35.4285
AC109454.2	lncRNA	7.87003	3.2855	0.982773	3.34309	0.000828513	0.0126369	2.98828	1.6999	0	0	17.0244	6.88997	18.8221	18.3444	5.06121
AC012236.1	lncRNA	64.2981	-1.00597	0.356274	-2.82359	0.00474887	0.0417421	70.7227	137.692	83.0457	63.7386	38.5886	40.0871	29.1743	52.875	62.759
LINC00886	lncRNA	70.3754	1.17218	0.415222	2.82303	0.00475728	0.0417747	31.875	40.7976	13.5893	80.0438	96.4716	85.8114	86.5817	94.9592	103.249
RHOBTB1	protein_coding	24.8013	3.30236	0.761658	4.33575	1.45263e-05	0.000668381	1.99219	5.66633	7.54961	1.48229	51.0732	93.9541	28.2332	14.0281	19.2326
IGF1	protein_coding	502.602	3.50679	0.577727	6.06998	1.2793e-09	3.58432e-07	16.9336	64.0295	163.072	54.8448	743.399	1455.04	1143.44	244.952	637.712
HECW2-AS1	lncRNA	9.48341	3.51114	1.12466	3.12195	0.00179656	0.021362	2.98828	0	0	2.96458	18.1594	37.5816	5.64663	12.949	5.06121
AC015920.1	TEC	5.2484	3.51637	1.22201	2.87753	0.00400801	0.0372325	2.98828	0	0	0	11.3496	4.38452	6.58774	10.7908	11.1347
IMPA2	protein_coding	112.803	1.1208	0.397096	2.82249	0.00476521	0.0417777	95.625	56.0967	83.0457	38.5396	62.4228	195.424	167.517	126.253	190.301
APEH	protein_coding	2038.38	-0.496477	0.175943	-2.8218	0.00477549	0.0418122	2811.97	2403.66	2070.1	2441.34	1268.89	1844.01	1870.92	1561.43	2073.07
RTRAF	protein_coding	2710.65	-0.341706	0.121105	-2.82157	0.00477893	0.041819	2876.72	2860.93	3429.03	3120.23	2319.86	2753.48	2576.75	2123.63	2335.24
GALNT1	protein_coding	2077.9	-0.627128	0.222337	-2.82062	0.00479308	0.0419194	1864.69	3624.75	2639.34	2205.65	1649.1	1733.77	2076.08	1316.48	1591.24
MIGA2	protein_coding	612.656	-0.529417	0.187717	-2.8203	0.00479791	0.0419383	989.121	745.689	563.201	655.173	478.953	537.417	537.371	454.294	552.684
MINDY2	protein_coding	537.941	0.684161	0.242657	2.81946	0.00481051	0.0420025	291.856	313.348	619.068	388.361	707.08	564.351	635.246	738.092	584.063
ALG13	protein_coding	720.584	0.565043	0.200409	2.81945	0.00481061	0.0420025	517.969	499.77	570.751	689.266	1065.73	781.072	710.535	1000.31	649.859
AC106791.1	lncRNA	193.736	0.722242	0.256232	2.8187	0.00482185	0.0420071	164.356	111.06	161.562	133.406	331.408	219.226	199.514	162.941	260.146
RBM11	protein_coding	7.12295	3.54711	1.21186	2.92699	0.00342258	0.0333957	3.98438	0	0	0	21.5642	13.7799	13.1755	7.55357	4.04897
FNBP4	protein_coding	2910.3	0.471215	0.167157	2.819	0.0048173	0.0420071	2239.22	2060.84	2883.95	2402.8	4082.45	2937	2799.79	3669.96	3116.69
NETO1	protein_coding	63.6309	3.55133	1.01996	3.48183	0.000498002	0.00873033	1.99219	5.0997	30.1984	0	121.441	120.261	68.7007	4.31633	220.669
ARHGAP5	protein_coding	1297.42	0.710516	0.252301	2.81614	0.0048604	0.0423195	890.508	828.417	1096.2	1021.3	1820.48	2072.63	1869.04	1063.97	1014.27
CLCN7	protein_coding	998.979	-0.748216	0.265727	-2.81573	0.00486664	0.0423503	1963.3	1362.19	804.789	1022.78	836.466	796.104	696.418	596.732	912.03
AC025423.1	lncRNA	44.7961	1.07996	0.383696	2.81461	0.00488358	0.0424741	44.8242	14.1658	24.1588	28.1636	66.9626	49.4825	53.643	70.1403	51.6243
TMCO4	protein_coding	401.796	-0.4692	0.166726	-2.8142	0.00488995	0.0424824	528.926	564.933	395.6	406.148	383.616	307.543	362.326	326.962	340.113
PTP4A1	protein_coding	27.676	0.92781	0.329669	2.81437	0.00488728	0.0424824	18.9258	16.4324	18.1191	20.7521	31.7789	30.6917	40.4675	33.4515	38.4652
MR1	protein_coding	1685.44	-0.476781	0.16952	-2.81254	0.00491521	0.0426279	2473.3	2018.35	1509.92	1987.75	1449.34	1429.98	1532.12	1188.07	1580.11
NIF3L1	protein_coding	499.186	-0.444917	0.158207	-2.81224	0.00491979	0.0426279	505.02	612.53	667.386	558.824	355.242	464.76	450.789	384.153	493.974
LY96	protein_coding	187.173	-0.75279	0.267643	-2.81267	0.00491323	0.0426279	154.395	287.85	344.262	180.84	133.925	144.689	163.752	139.202	135.64
VLDLR	protein_coding	689.027	-1.28002	0.455166	-2.81221	0.00492028	0.0426279	465.176	1648.34	1253.24	726.323	838.735	412.772	191.044	270.85	394.774
SYCP3	protein_coding	7.35121	3.59515	1.08294	3.31979	0.000900853	0.0133722	3.98438	0	0	0	14.7545	8.14269	14.1166	14.0281	11.1347
KIAA1211	protein_coding	35.4197	-1.43973	0.512063	-2.81163	0.00492906	0.0426339	99.6094	33.998	64.9267	19.2698	26.1041	15.0327	18.8221	24.8189	16.1959
FAU	protein_coding	5841.38	-0.297641	0.105859	-2.81168	0.00492827	0.0426339	6884.01	6161.57	7306.51	5714.24	5196.98	5337.84	5220.31	5097.58	5653.37
AC006116.8	lncRNA	7.97446	3.60292	1.01526	3.54876	0.000387052	0.00722957	1.99219	0	1.50992	1.48229	26.1041	14.4063	9.41105	10.7908	6.07345
AC138470.1	TEC	5.87859	3.64613	1.17973	3.09064	0.00199726	0.0230081	0	0.566633	1.50992	1.48229	19.2943	6.26361	5.64663	15.1071	3.03673
ELF4	protein_coding	844.073	0.335817	0.119459	2.81115	0.00493652	0.0426702	689.297	817.085	789.689	649.244	930.667	1009.69	893.109	864.345	953.532
YTHDF2	protein_coding	1958.79	-0.410129	0.146011	-2.80888	0.00497136	0.0428575	2665.55	2306.2	2014.24	2095.96	1751.24	1743.79	1897.27	1792.36	1362.48
MTHFD2	protein_coding	5916.23	-0.606015	0.215729	-2.80914	0.00496733	0.0428575	5227.5	10808	6380.93	6817.06	4424.07	5090.43	5256.07	5037.16	4204.85
SPAG1	protein_coding	737.789	-0.649223	0.231095	-2.80933	0.00496444	0.0428575	725.156	988.208	685.505	1295.52	764.963	509.858	550.547	584.863	535.476
AC234775.4	lncRNA	5.735	3.67139	1.30551	2.81223	0.0049199	0.0426279	0	2.26653	0	0	19.2943	6.26361	5.64663	15.1071	3.03673
AC005838.2	lncRNA	8.15028	3.68188	1.07461	3.42624	0.000612	0.0102479	0	2.26653	0	1.48229	28.374	4.38452	15.9988	9.71174	11.1347
AC006064.4	lncRNA	120.763	-1.06218	0.37821	-2.80843	0.00497839	0.0428838	70.7227	128.059	200.82	281.636	82.8521	90.1959	63.9952	90.6429	77.9426
USP5	protein_coding	1865.5	-0.450043	0.160263	-2.80816	0.00498261	0.0428838	2685.47	1960.55	1899.48	2221.96	1382.38	1572.79	1819.16	1428.7	1819
TERC	lncRNA	5.75643	3.7102	1.06783	3.47451	0.00051178	0.00889239	0.996094	0.566633	0	1.48229	14.7545	8.14269	11.2933	6.47449	8.09793
AC139100.2	lncRNA	4.27632	3.72976	1.28274	2.90765	0.00364158	0.0350315	0.996094	0	0	1.48229	11.3496	8.76905	8.46995	5.39541	2.02448
MAP10	protein_coding	141.257	-0.874044	0.3116	-2.80502	0.00503141	0.0432326	264.961	174.523	217.429	99.3136	88.5269	133.415	109.168	77.6939	106.285
AC079915.1	lncRNA	16.1898	3.77097	0.907392	4.15584	3.241e-05	0.00123126	4.98047	2.26653	0	0	51.0732	7.51633	18.8221	37.7679	23.2816
UBIAD1	protein_coding	383.309	-0.571922	0.203994	-2.80362	0.00505317	0.0433721	632.52	503.737	342.752	392.807	313.249	334.477	339.739	299.985	290.513
AC067852.3	lncRNA	46.3524	1.21799	0.434498	2.80322	0.00505956	0.0434032	35.8594	26.6317	18.1191	25.199	57.883	33.8235	37.6442	94.9592	87.0528
NBPF12	protein_coding	440.872	0.648911	0.231527	2.80274	0.00506699	0.0434366	447.246	207.388	347.282	340.927	508.462	526.769	538.312	437.028	614.431
SNX17	protein_coding	1912.11	-0.47677	0.170126	-2.80246	0.0050715	0.0434366	2718.34	2169.64	1842.11	2336.09	1381.25	1898.5	1426.72	1549.56	1886.82
AC010889.2	lncRNA	7.27863	3.79943	1.11874	3.39617	0.00068337	0.0110309	0	0	3.01984	1.48229	23.8342	10.0218	10.3522	9.71174	7.08569
OXCT1-AS1	lncRNA	4.62325	3.80033	1.31412	2.89193	0.00382883	0.0360374	0	0	3.01984	0	11.3496	11.2745	6.58774	4.31633	5.06121
LINC02656	lncRNA	16.3249	3.83818	0.919014	4.17641	2.96144e-05	0.00115013	0	1.13327	1.50992	5.92917	63.5578	12.5272	17.881	30.2143	14.1714
PATL2	protein_coding	284.625	0.673249	0.240483	2.79957	0.00511707	0.043753	257.988	192.655	223.468	180.84	308.709	236.764	291.743	440.266	429.19
KIAA1958	protein_coding	308.649	0.855481	0.305617	2.79919	0.00512305	0.0437736	181.289	193.788	350.302	127.477	457.389	439.079	263.51	420.842	344.162
AC011462.3	lncRNA	7.02305	3.85587	1.07791	3.57716	0.000347351	0.00678177	0.996094	0	0	2.96458	6.80976	10.6481	10.3522	17.2653	14.1714
ABHD12	protein_coding	592.638	-0.3835	0.137018	-2.79889	0.00512784	0.0437736	591.68	713.957	668.896	748.558	485.763	449.101	578.78	551.411	545.598
AGPAT4-IT1	TEC	29.2047	1.26236	0.451154	2.79807	0.00514088	0.043861	8.96485	19.2655	24.1588	13.3406	65.8277	33.1971	38.5853	29.1352	30.3673
ZNF547	protein_coding	78.2244	-0.710349	0.253906	-2.79768	0.00514713	0.0438905	131.484	107.094	72.4763	85.973	70.3675	53.867	56.4663	61.5077	64.7835
RUNX2	protein_coding	36.4576	3.91978	0.80728	4.85554	1.20057e-06	0.000100197	4.98047	8.49949	0	1.48229	89.6618	50.1088	86.5817	77.6939	9.11018
GPR89A	protein_coding	119.191	0.493377	0.176508	2.79521	0.00518661	0.0441791	94.6289	105.96	98.1449	88.9375	132.79	147.195	143.048	144.597	117.42
TTC14	protein_coding	1273.74	-0.582004	0.208241	-2.79486	0.00519215	0.0442023	1165.43	1710.1	1226.06	2146.36	880.729	1137.47	1015.45	1106.06	1076.01
AC091978.1	lncRNA	41.6092	0.864549	0.309513	2.79326	0.00521805	0.0443823	25.8984	24.9318	31.7084	32.6104	70.3675	48.8561	39.5264	55.0332	45.5509
AC116366.1	lncRNA	11.0907	3.9483	0.881728	4.47791	7.53784e-06	0.000413263	0.996094	1.13327	0	2.96458	22.6992	31.318	11.2933	17.2653	12.1469
DDX23	protein_coding	2359.66	-0.361062	0.129295	-2.79253	0.00522968	0.0444495	3095.86	2758.94	2273.94	2632.55	1838.64	2283.08	2199.36	2015.73	2138.87
KCTD14	protein_coding	44.7287	3.95628	1.04385	3.79008	0.000150596	0.0037387	1.99219	4.53306	7.54961	5.92917	37.4537	3.75816	98.8161	238.477	4.04897
RPAP1	protein_coding	695.809	0.432899	0.155088	2.79132	0.00524938	0.0445204	659.414	508.27	489.215	674.443	742.264	743.49	805.586	731.618	907.981
KCTD13	protein_coding	272.593	0.539839	0.193386	2.7915	0.00524637	0.0445204	255	193.222	211.389	210.486	363.187	239.896	289.86	309.697	380.603
AC017100.1	lncRNA	48.8167	-1.0566	0.378518	-2.79141	0.0052479	0.0445204	105.586	58.9298	67.9465	41.5042	41.9935	31.318	40.4675	32.3725	19.2326
MAT2B	protein_coding	1602.71	-0.393581	0.141038	-2.7906	0.00526109	0.044558	2181.45	1629.07	1728.86	1851.38	1447.07	1299.07	1476.59	1599.2	1211.65
CPNE5	protein_coding	437.383	-1.37441	0.492519	-2.79058	0.00526142	0.044558	593.672	1085.1	273.296	702.607	111.226	106.481	258.804	482.35	322.905
MUC1	protein_coding	8.47122	3.99926	1.17334	3.40843	0.000653385	0.0107234	0	0	4.52977	0	19.2943	15.0327	15.0577	17.2653	5.06121
CPPED1	protein_coding	191.026	-0.823704	0.295212	-2.79021	0.00526743	0.0445771	339.668	229.486	218.939	217.897	147.545	83.306	152.459	211.5	118.432
ICMT	protein_coding	1152.84	-0.547131	0.196132	-2.7896	0.00527727	0.0446363	1673.44	1383.15	1075.06	1460.06	799.012	994.661	1269.55	813.628	906.969
STX12	protein_coding	820.222	0.466467	0.167252	2.789	0.00528707	0.0446951	773.965	498.07	773.08	665.549	865.974	887.553	1063.45	913.983	940.373
ALMS1-IT1	lncRNA	61.4621	1.35579	0.486192	2.7886	0.0052937	0.044727	11.9531	16.999	66.4366	38.5396	113.496	61.3833	75.2884	82.0102	87.0528
VSIG10L	protein_coding	30.8308	0.921284	0.33046	2.78788	0.00530543	0.044802	17.9297	24.9318	18.1191	20.7521	44.2634	46.977	36.7031	32.3725	35.4285
PPIA	protein_coding	14716.5	-0.463082	0.166123	-2.78758	0.00531035	0.0448194	16772.2	16225.5	21687	14779.9	10143.1	15016.4	12734.1	11832.1	13258.3
ZNF350	protein_coding	291.573	-0.612444	0.219755	-2.78694	0.00532077	0.0448782	380.508	323.547	484.685	256.437	255.366	279.983	218.336	198.551	226.742
CEP250	protein_coding	1354.78	0.441568	0.15845	2.78681	0.00532304	0.0448782	1385.57	919.079	1008.63	1208.07	1410.76	1547.11	1424.83	1768.62	1520.39
PPP5D1	protein_coding	18.2563	1.25919	0.451947	2.78615	0.00533388	0.0449455	9.96094	9.06613	15.0992	7.41146	26.1041	22.549	24.4687	33.4515	16.1959
VCP	protein_coding	7928.45	-0.555801	0.199513	-2.78579	0.00533968	0.0449702	12526.9	9268.98	6486.63	10279.7	5885.9	5950.43	7801.76	6335.29	6820.48
DDB1	protein_coding	7335.78	-0.436177	0.156584	-2.78558	0.0053432	0.0449758	10456	8062.62	7332.18	8466.85	5221.95	6746.53	7183.46	5729.93	6822.51
ADAT2	protein_coding	576.803	0.545223	0.195744	2.78539	0.00534641	0.0449786	507.012	403.443	552.632	376.502	766.098	756.017	543.959	539.541	746.022
AL138976.2	lncRNA	7.30528	4.02479	1.27954	3.14549	0.00165809	0.0203307	2.98828	0	0	0	26.1041	11.2745	15.0577	3.23725	7.08569
AC007637.1	lncRNA	3.67796	4.28847	1.38213	3.10279	0.00191703	0.0224297	0	0	1.50992	0	5.6748	9.39541	1.88221	7.55357	7.08569
HDAC9	protein_coding	845.492	0.898638	0.322683	2.78489	0.00535456	0.0450167	362.578	410.242	646.247	868.623	1134.96	991.529	1630.94	692.771	871.54
MRPS2	protein_coding	825.588	0.336341	0.120795	2.7844	0.0053627	0.0450192	742.09	725.29	735.332	680.372	850.085	1071.7	820.644	881.61	923.164
PTH2R	protein_coding	6.15008	4.31121	1.26109	3.41863	0.000629378	0.0104497	1.99219	0	0	0	13.6195	8.14269	13.1755	3.23725	15.1836
LRRC75B	protein_coding	50.4639	-1.05418	0.378645	-2.78409	0.00536789	0.045033	34.8633	88.3947	63.4167	96.349	32.9138	22.549	40.4675	37.7679	37.4529
ANPEP	protein_coding	11.8318	4.31232	1.37896	3.12723	0.00176464	0.0211352	3.98438	0	0	0	59.0179	5.01088	15.0577	2.15816	21.2571
PUS1	protein_coding	483.231	-0.311739	0.112042	-2.78234	0.00539678	0.0452085	594.668	552.467	528.473	487.674	450.579	409.64	450.789	444.582	430.203
ATP5IF1	protein_coding	1389.63	-0.552453	0.198621	-2.78144	0.00541188	0.0452866	1941.39	1950.35	1688.09	1169.53	912.508	1026.6	1287.43	1211.81	1318.95
SMARCC1	protein_coding	4671.75	-0.294385	0.105835	-2.78156	0.0054099	0.0452866	4832.05	4831.11	5973.25	5189.51	4382.08	4182.84	4052.4	4567.75	4034.8
YARS	protein_coding	3447.23	-0.544592	0.195984	-2.77876	0.00545674	0.0455164	3306.04	5315.58	3726.49	4356.46	3083.69	2599.4	2511.81	3701.25	2424.32
ZC3H12B	protein_coding	8.99765	4.35388	1.12324	3.87618	0.00010611	0.00286551	2.98828	0	0	0	20.4293	18.1645	19.7632	6.47449	13.1591
POLE4	protein_coding	315.636	-0.511938	0.184228	-2.77883	0.00545551	0.0455164	373.535	447.073	403.149	287.565	245.151	251.171	236.217	271.929	324.93
NAP1L4	protein_coding	83.0845	1.35086	0.486066	2.77918	0.00544971	0.0455164	9.96094	69.6958	33.2183	65.2209	73.7724	110.866	143.989	132.727	108.31
ETFA	protein_coding	2762.69	-0.306539	0.110305	-2.779	0.00545269	0.0455164	3153.63	2809.93	3270.49	3133.57	2837.4	2352.61	2619.1	2252.04	2435.45
ATXN10	protein_coding	1384.87	-0.492241	0.17711	-2.77929	0.00544779	0.0455164	1682.4	1408.65	2156.17	1353.33	1201.92	1045.4	1134.97	1095.27	1385.76
AC092723.3	lncRNA	17.0234	-1.24619	0.448665	-2.77754	0.00547714	0.0456622	28.8867	23.2319	34.7282	13.3406	11.3496	9.39541	10.3522	10.7908	11.1347
AL031282.2	lncRNA	88.9105	0.686554	0.247228	2.77701	0.0054861	0.0457126	81.6797	44.1974	73.9862	68.1855	104.416	112.745	95.0516	102.513	117.42
AC007278.2	lncRNA	22.9333	4.3656	1.06886	4.08434	4.42016e-05	0.00151747	0.996094	2.26653	4.52977	0	40.8586	110.866	17.881	26.9771	2.02448
FAM71A	protein_coding	13.198	4.6722	1.10627	4.22338	2.40664e-05	0.000983338	1.99219	1.13327	0	0	20.4293	35.0762	44.232	11.8699	4.04897
DCTD	protein_coding	1541.05	-0.311874	0.112394	-2.77484	0.00552289	0.0459444	1806.91	1568.44	1854.18	1685.37	1279.1	1517.05	1386.25	1269	1503.18
AC007684.1	lncRNA	4.77919	4.69523	1.24602	3.76819	0.000164434	0.00398143	0.996094	0	0	0	7.94472	7.51633	6.58774	11.8699	8.09793
MT1H	protein_coding	15.1378	4.74028	1.24724	3.80061	0.000144342	0.00360565	0	1.13327	3.01984	0	13.6195	70.1524	17.881	1.07908	29.355
MARCH9	protein_coding	374.296	0.540982	0.19502	2.77398	0.00553755	0.0459852	236.074	316.748	357.852	286.082	430.15	517.374	443.261	321.566	459.558
SLC25A19	protein_coding	536.237	0.316422	0.114063	2.7741	0.00553548	0.0459852	468.164	481.638	469.586	468.404	517.542	601.306	584.426	574.072	660.994
NUDCD3	protein_coding	1740.63	-0.311241	0.112214	-2.77363	0.00554342	0.0459949	2078.85	1990.58	2112.38	1620.15	1507.23	1559.01	1548.12	1635.89	1613.51
CIB2	protein_coding	30.7991	-1.28818	0.464559	-2.77291	0.00555577	0.046073	52.793	47.5972	27.1786	54.8448	15.8894	7.51633	18.8221	31.2934	21.2571
ZFP14	protein_coding	214.622	-0.512143	0.184732	-2.77236	0.00556519	0.0461267	255	290.116	240.078	241.614	182.729	159.722	142.107	198.551	221.681
PDPK1	protein_coding	1070.82	-0.481831	0.17386	-2.77137	0.00558213	0.0462427	1574.82	1341.22	908.973	1256.98	1004.44	818.027	902.52	935.564	894.822
KLHL14	protein_coding	85.8891	4.75629	1.61709	2.94126	0.00326883	0.0324196	0	15.8657	0	5.92917	184.998	443.463	105.404	2.15816	15.1836
BTK	protein_coding	2874.61	-0.376589	0.135936	-2.77034	0.00559979	0.0463451	3074.94	3053.02	4070.75	2985.34	2243.82	2587.5	2596.51	2500.23	2759.37
SMARCD2	protein_coding	2235.31	-0.367913	0.13283	-2.7698	0.00560904	0.0463921	2509.16	2620.11	2603.11	2488.77	1534.47	2255.52	2089.25	1974.72	2042.7
STK32C	protein_coding	152.011	0.757779	0.273604	2.76962	0.00561224	0.0463941	78.6914	106.527	99.6549	155.641	209.968	149.7	228.689	132.727	206.497
AL592435.1	lncRNA	47.81	0.869194	0.313938	2.76868	0.00562843	0.0464808	33.8672	43.6307	24.1588	26.6813	71.5025	44.4716	60.2307	69.0613	56.6855
P2RX1	protein_coding	370.265	-1.03261	0.372963	-2.76867	0.00562865	0.0464808	316.758	885.081	351.812	512.873	253.096	175.381	215.513	430.554	191.314
RUFY3	protein_coding	705.87	0.622051	0.224751	2.76774	0.00564467	0.0465885	487.09	570.599	605.479	509.909	589.044	776.687	976.867	669.031	1168.13
SOCS6	protein_coding	243.995	-0.537475	0.194232	-2.76718	0.00565444	0.0466446	345.645	290.116	333.693	210.486	211.103	236.138	190.103	181.286	197.387
FOXP1-IT1	lncRNA	5.06334	4.7896	1.51524	3.16096	0.0015725	0.0197479	0.996094	0	0	0	5.6748	22.549	12.2344	1.07908	3.03673
SSR2	protein_coding	3674.74	-0.539502	0.195061	-2.76581	0.00567811	0.0467907	3345.88	6019.34	4473.9	3939.93	2499.18	3193.81	3311.75	3428.24	2860.6
CCT2	protein_coding	4464.43	-0.378686	0.13696	-2.76495	0.0056932	0.0468904	4639.81	5040.77	5807.16	5001.25	3482.06	4584.96	4202.04	3367.82	4054.03
SLC1A4	protein_coding	2528.52	-0.711439	0.257463	-2.76327	0.00572257	0.0470856	3853.89	3199.78	1988.57	3862.85	1245.05	2150.92	2254.89	2417.14	1783.57
CAHM	lncRNA	19.7198	1.17927	0.426769	2.76325	0.0057229	0.0470856	5.97656	11.3327	18.1191	11.8583	27.239	27.5599	27.2921	24.8189	23.2816
UTS2B	protein_coding	20.6282	4.84395	1.18459	4.08912	4.33004e-05	0.00149562	0	3.96643	0	0	96.4716	14.4063	10.3522	11.8699	48.5876
AC007728.3	lncRNA	41.2501	1.02686	0.371779	2.76202	0.00574442	0.0472132	32.8711	19.8322	16.6091	35.575	53.3431	41.3398	39.5264	74.4567	57.6978
TSEN54	protein_coding	310.311	-0.430832	0.156001	-2.76172	0.00574978	0.0472325	403.418	300.882	371.441	376.502	223.587	295.016	267.274	277.324	277.354
ATP6AP1	protein_coding	821.671	-0.670315	0.242773	-2.76108	0.005761	0.0472999	1274	1221.09	616.048	1028.71	594.719	590.032	856.406	544.936	669.092
VPS45	protein_coding	646.486	-0.364572	0.132092	-2.75999	0.00578029	0.0474047	875.567	679.96	748.921	646.279	603.799	524.89	591.014	572.993	574.953
COPB2	protein_coding	4188.29	-0.294211	0.106591	-2.76018	0.00577703	0.0474047	4497.36	4652.62	4120.58	5395.54	3880.43	3631.64	3878.3	3934.33	3703.79
FUT10	protein_coding	270.675	-0.956102	0.346433	-2.75985	0.00578283	0.0474047	222.129	293.516	413.719	552.895	164.569	112.745	305.859	182.365	188.277
MAML3	protein_coding	16.9232	4.90736	1.24762	3.93337	8.37624e-05	0.00238333	0	1.13327	3.01984	0	6.80976	98.3386	11.2933	5.39541	26.3183
PARP4	protein_coding	3203.32	-0.300607	0.10894	-2.75937	0.0057912	0.0474258	4068.05	3338.03	3262.94	3639.03	2929.33	2812.36	3121.65	2665.33	2993.2
CARNMT1	protein_coding	572.005	0.546327	0.198071	2.75824	0.00581131	0.047485	302.813	424.975	539.042	558.824	600.394	664.569	704.888	705.72	646.822
SATB1	protein_coding	110.038	5.06378	0.720032	7.03271	2.02554e-12	1.13502e-09	6.97266	6.7996	3.01984	5.92917	103.281	585.021	144.93	61.5077	72.8814
ZADH2	protein_coding	784.198	-0.70053	0.253984	-2.75817	0.00581262	0.047485	1180.37	752.489	1325.71	732.252	450.579	687.118	539.253	575.151	814.855
SRSF6	protein_coding	2232.31	-0.434575	0.15756	-2.75815	0.00581288	0.047485	3045.06	2459.75	2578.95	2353.88	1998.66	2084.53	2238.89	1859.26	1471.8
CSTB	protein_coding	616.353	-0.441467	0.160062	-2.7581	0.00581381	0.047485	732.129	802.352	709.663	643.315	562.94	612.581	441.378	444.582	598.235
NPTN-IT1	lncRNA	90.8974	0.669727	0.24288	2.75744	0.00582565	0.0475569	72.7149	50.4303	89.0854	63.7386	128.25	106.481	90.3461	104.671	112.359
ZNF708	protein_coding	324.986	0.469643	0.170426	2.7557	0.00585662	0.0477849	297.832	253.285	288.395	231.238	364.322	367.674	356.679	460.768	304.685
AC092164.1	lncRNA	40.6616	1.07814	0.391442	2.75428	0.00588216	0.0479683	14.9414	17.5656	34.7282	35.575	57.883	62.6361	36.7031	43.1633	62.759
CD5	protein_coding	27.4966	5.27291	1.12087	4.70432	2.54711e-06	0.000185019	0.996094	1.13327	3.01984	0	103.281	10.0218	82.8173	43.1633	3.03673
AC083799.1	lncRNA	68.5947	0.788618	0.286396	2.75359	0.00589455	0.0480194	38.8477	39.0977	55.8671	63.7386	113.496	85.185	80.9351	73.3776	66.808
AC093510.1	lncRNA	26.7571	1.26309	0.458844	2.75277	0.00590932	0.0481148	11.9531	19.2655	10.5695	17.7875	47.6683	39.4607	35.762	43.1633	15.1836
SDK2	protein_coding	8.03707	5.44381	1.3819	3.93937	8.16947e-05	0.00233477	0	0	1.50992	0	5.6748	11.9009	10.3522	38.847	4.04897
FAM153A	protein_coding	12.063	6.0466	1.21883	4.96098	7.01376e-07	6.62927e-05	0	0	1.50992	0	9.07968	15.659	14.1166	38.847	29.355
UFC1	protein_coding	1163.59	-0.324966	0.118137	-2.75077	0.00594554	0.0482702	1492.15	1202.96	1321.18	1227.34	1011.25	1160.65	1061.57	1047.79	947.458
AC009716.2	TEC	7.19771	6.0469	1.22071	4.95359	7.28556e-07	6.8042e-05	0	0	0	0	18.1594	10.0218	9.41105	14.0281	13.1591
RAD21	protein_coding	7252.81	-0.433131	0.157462	-2.7507	0.00594686	0.0482702	6810.29	8709.71	10261.4	8115.55	5292.32	6799.77	5918.61	7172.66	6194.92
CHAMP1	protein_coding	564.255	-0.465101	0.169065	-2.75103	0.00594089	0.0482702	809.824	708.291	560.181	584.023	469.873	491.693	462.083	577.309	415.019
ACTG1	protein_coding	42131.5	0.559913	0.203637	2.74957	0.0059674	0.0483868	41164.6	30076.3	36488.8	25658.5	35220.1	62389.3	49178.4	50517.2	48490.4
ZNF154	protein_coding	166.901	-1.03511	0.37646	-2.74958	0.00596723	0.0483868	269.941	270.284	249.137	142.3	191.808	75.7896	98.8161	58.2704	145.763
RREB1	protein_coding	1746.02	0.563588	0.205035	2.74874	0.00598246	0.0484535	1894.57	1294.76	1144.52	1182.87	2488.97	2174.1	1568.82	2052.41	1913.14
MT1G	protein_coding	22.4848	6.07836	1.58683	3.83049	0.000127887	0.0033166	0	0	3.01984	0	10.2146	108.987	24.4687	0	55.6733
GVQW3	protein_coding	92.628	0.624892	0.227349	2.74861	0.00598488	0.0484535	79.6875	83.295	48.3175	71.15	99.8765	124.019	100.698	112.225	114.383
GZMB	protein_coding	34.3666	7.07415	1.45191	4.8723	1.10307e-06	9.56201e-05	0	1.13327	0	0	19.2943	6.88997	143.048	134.885	4.04897
RHBDF2	protein_coding	1168.65	0.58454	0.212768	2.7473	0.00600874	0.0485964	961.231	1056.77	714.193	923.468	1407.35	957.079	1165.09	1738.4	1594.28
DHRS4L2	protein_coding	209.851	-0.537971	0.195836	-2.74705	0.00601333	0.0486085	306.797	275.95	221.959	207.521	169.109	161.601	148.695	183.444	213.583
LPAR6	protein_coding	471.952	-1.01212	0.36849	-2.74666	0.00602058	0.048642	510.996	838.617	631.147	641.833	266.716	355.773	626.776	166.179	209.534
EIF2B3	protein_coding	487.533	-0.389553	0.141847	-2.74629	0.00602733	0.0486455	503.027	579.099	520.923	643.315	374.537	429.057	462.083	394.944	480.815
NACA	protein_coding	12158.9	-0.497921	0.181312	-2.74621	0.00602886	0.0486455	13295.9	13494.4	19915.9	11344	11186.2	11146.7	9635.98	10286.9	9124.35
SRC	protein_coding	1379.76	-0.866492	0.315532	-2.74613	0.00603031	0.0486455	1460.27	1816.06	881.795	3209.16	1149.71	1014.7	934.518	947.434	1004.14
CCSER1	protein_coding	118.014	1.398	0.509251	2.74521	0.00604723	0.0487319	60.7617	23.2319	37.7481	127.477	152.085	281.862	182.574	98.1965	98.1874
GTF3C6	protein_coding	545.547	-0.437011	0.159181	-2.74537	0.00604425	0.0487319	764.004	573.433	560.181	655.173	456.254	442.211	571.251	419.763	467.656
FGFBP2	protein_coding	19.0499	7.4582	1.28699	5.79505	6.83e-09	1.323e-06	0	0	0	0	17.0244	19.4172	88.4639	32.3725	14.1714
SPINDOC	protein_coding	548.401	-0.391864	0.142816	-2.74383	0.00607273	0.0488872	623.555	768.354	578.3	552.895	456.254	481.045	484.669	531.987	458.545
AC107884.1	lncRNA	187.54	1.09532	0.399444	2.74212	0.00610449	0.0491176	190.254	63.4629	89.0854	117.101	202.023	110.239	315.27	296.748	303.673
CYTOR	lncRNA	290.471	1.02481	0.373819	2.74145	0.00611689	0.049167	118.535	162.624	326.143	131.924	291.685	291.258	643.716	367.967	280.391
GSDME	protein_coding	2992.16	-1.17261	0.427719	-2.74155	0.00611504	0.049167	4951.58	4765.38	4812.12	2794.12	2214.31	2187.25	1296.84	515.801	3392.02
CD2	protein_coding	47.1998	7.53329	1.44965	5.19664	2.02923e-07	2.39388e-05	0	1.13327	0	0	19.2943	6.26361	188.221	201.788	8.09793
GNLY	protein_coding	91.1003	7.72934	1.79331	4.3101	1.63182e-05	0.000742125	2.98828	0	0	0	32.9138	7.51633	345.386	423	8.09793
STAU2	protein_coding	846.599	-0.387937	0.141667	-2.73837	0.00617439	0.049553	873.574	974.609	1121.87	929.397	659.412	838.697	752.884	820.102	648.847
ZKSCAN5	protein_coding	638.011	-0.361538	0.132063	-2.73762	0.00618858	0.0496415	811.817	757.588	641.717	698.16	480.088	605.064	609.836	556.806	581.027
TAX1BP1	protein_coding	2398.88	-0.486302	0.177664	-2.7372	0.00619649	0.0496796	2564.94	2961.79	2906.6	2974.96	2778.38	1929.82	1815.39	2071.84	1586.18
AC074143.1	protein_coding	251.25	0.963318	0.352012	2.7366	0.0062077	0.049744	73.711	240.252	175.151	167.499	494.843	241.149	259.745	335.595	273.305
INO80D	protein_coding	1058.09	0.593216	0.216811	2.7361	0.0062172	0.0497693	788.906	692.425	895.384	924.95	1792.1	1230.17	1004.16	1261.45	933.287
KHNYN	protein_coding	2857.5	-0.406697	0.148639	-2.73613	0.00621657	0.0497693	3679.57	3433.23	2707.29	3416.68	2145.07	3018.43	2537.22	2324.34	2455.7
FAM72C	protein_coding	28.4954	1.06518	0.38938	2.73557	0.00622719	0.0498239	16.9336	22.6653	22.6488	7.41146	43.1285	30.0653	38.5853	34.5306	40.4897
AC105046.2	lncRNA	188.498	-0.845423	0.30913	-2.73484	0.00624099	0.0499088	242.051	196.055	193.27	369.091	144.14	80.8005	160.929	120.857	189.289
TYW5	protein_coding	537.042	0.390404	0.142833	2.7333	0.00627033	0.0500641	470.156	387.577	436.368	541.037	624.228	578.757	591.014	664.715	539.525
PPWD1	protein_coding	864.876	-0.396704	0.145145	-2.73315	0.00627317	0.0500641	1101.68	957.043	1114.32	818.225	830.791	692.755	714.299	849.238	705.532
NUTM2B-AS1	lncRNA	369.4	0.625075	0.228673	2.73349	0.00626679	0.0500641	333.692	291.816	288.395	219.379	530.026	342.619	318.094	547.095	453.484
AC040169.3	lncRNA	12.4208	1.82763	0.6686	2.73352	0.00626607	0.0500641	2.98828	4.53306	10.5695	2.96458	30.6439	20.0435	7.52884	18.3444	14.1714
ACTN4	protein_coding	3332.37	0.28399	0.103931	2.73249	0.00628576	0.050139	2913.58	2672.24	2992.67	3320.34	3315.22	3823.3	3822.77	3611.69	3519.56
PUS7L	protein_coding	1240.3	0.421726	0.154513	2.72939	0.0063452	0.0505875	854.649	1046.57	1209.45	1065.77	1183.76	1367.97	1677.05	1424.39	1333.12
CATSPER2	protein_coding	70.6523	1.10028	0.40322	2.72872	0.00635799	0.050638	56.7774	29.4649	43.7877	42.9865	127.116	63.2624	51.7608	147.834	72.8814
SLC25A5	protein_coding	3893.61	-0.275486	0.100956	-2.72878	0.00635694	0.050638	4437.6	4306.41	4037.53	4457.25	3093.9	3521.4	3550.79	3877.14	3760.48
MTOR	protein_coding	2252.38	-0.628066	0.230227	-2.72803	0.00637133	0.0506784	4219.45	2367.39	1804.36	2814.87	1876.09	1773.23	1861.51	1822.57	1731.95
CLEC7A	protein_coding	5.76197	-4.15388	1.52263	-2.7281	0.00637011	0.0506784	28.8867	18.1323	1.50992	0	1.13496	1.25272	0.941105	0	0
SLC39A3	protein_coding	322.787	-0.577241	0.211602	-2.72796	0.00637275	0.0506784	492.07	434.041	273.296	379.467	206.563	261.819	274.803	277.324	305.697
CD48	protein_coding	14700.7	-0.541997	0.1988	-2.72634	0.00640406	0.050865	13495.1	20942.8	20157.5	16594.3	9341.86	14308.6	11272.6	11141.5	15052
NPTX1	protein_coding	34.4626	-1.81302	0.665026	-2.72624	0.00640595	0.050865	86.6602	91.7945	36.2381	13.3406	19.2943	8.76905	13.1755	6.47449	34.4162
GRIN2D	protein_coding	7.72241	3.23019	1.18475	2.72647	0.0064015	0.050865	0	3.3998	0	1.48229	20.4293	27.5599	9.41105	2.15816	5.06121
ATP5PD	protein_coding	1529.3	-0.38275	0.140405	-2.72605	0.0064097	0.0508691	1912.5	1504.41	1778.69	1835.08	1323.36	1508.28	1489.77	1102.82	1308.83
CBWD3	protein_coding	77.5747	0.641929	0.235536	2.7254	0.0064223	0.0509231	52.793	54.3968	61.9068	68.1855	113.496	71.4051	94.1105	92.8011	89.0773
CIT	protein_coding	1178.18	0.487491	0.178872	2.72537	0.006423	0.0509231	774.961	870.915	1055.44	1154.71	1105.45	1411.82	1178.26	1604.6	1447.51
GRASP	protein_coding	30.8152	2.45543	0.901158	2.72475	0.00643495	0.050941	0	14.1658	16.6091	4.44688	86.257	41.3398	85.6406	8.63266	20.2448
NDUFAF1	protein_coding	306.809	-0.559635	0.205387	-2.72478	0.00643446	0.050941	384.492	410.809	282.355	415.042	214.507	218.6	330.328	278.403	226.742
TUG1	lncRNA	2762.92	-0.452461	0.166056	-2.72475	0.00643499	0.050941	2774.12	3132.35	3024.37	4064.45	2683.05	2037.55	2078.9	2748.42	2323.09
AC000120.1	lncRNA	22.4742	1.3695	0.502701	2.72429	0.00644398	0.0509864	16.9336	8.49949	18.1191	4.44688	47.6683	29.4389	22.5865	31.2934	23.2816
CCND1	protein_coding	280.072	1.17438	0.431181	2.72364	0.00645667	0.0510096	164.356	129.192	259.707	106.725	547.051	107.734	338.798	451.056	416.031
NINL	protein_coding	50.0251	-1.84139	0.676011	-2.7239	0.00645153	0.0510096	10.957	188.689	101.165	32.6104	18.1594	24.4281	16.9399	25.898	31.3795
AP001469.3	lncRNA	20.3589	1.63045	0.598611	2.72372	0.00645504	0.0510096	13.9453	8.49949	0	14.8229	40.8586	28.8126	20.7043	31.2934	24.2938
SMC5-AS1	lncRNA	21.1591	1.56098	0.573183	2.72336	0.00646224	0.051028	8.96485	18.1323	1.50992	10.376	47.6683	30.0653	24.4687	26.9771	22.2693
NDUFV2-AS1	lncRNA	25.6853	1.24734	0.458142	2.7226	0.00647701	0.0511188	5.97656	14.1658	27.1786	11.8583	44.2634	30.6917	31.0565	35.6097	30.3673
EIF4EBP1	protein_coding	683.964	-0.889059	0.326788	-2.7206	0.00651642	0.0513782	467.168	1622.27	816.868	767.827	392.696	629.492	470.553	487.745	501.06
SRRM2-AS1	lncRNA	45.0575	1.00174	0.368192	2.72068	0.00651468	0.0513782	37.8516	23.7986	19.629	34.0927	71.5025	33.1971	57.4074	73.3776	54.6611
LINC02068	lncRNA	7.97131	2.19061	0.805422	2.71983	0.00653158	0.051446	0	3.3998	3.01984	4.44688	17.0244	12.5272	12.2344	14.0281	5.06121
PAIP1	protein_coding	1188.94	-0.442543	0.162705	-2.71991	0.0065299	0.051446	1104.67	1444.35	1719.8	1307.38	1048.7	1184.45	1036.16	923.694	931.262
TMEM129	protein_coding	567.035	-0.546749	0.201059	-2.71935	0.0065411	0.0514887	809.824	758.721	513.374	665.549	405.181	381.454	528.901	453.214	587.1
LMBR1	protein_coding	897.137	0.369406	0.135852	2.71917	0.00654458	0.0514887	601.641	803.485	844.046	840.46	1029.41	952.694	990.984	1048.87	962.642
VEZF1	protein_coding	623.827	-0.44431	0.163406	-2.71906	0.00654684	0.0514887	605.625	878.281	798.749	641.833	483.493	540.549	503.491	626.947	535.476
AC008764.7	lncRNA	33.2941	1.3208	0.485794	2.71885	0.00655093	0.051495	18.9258	11.3327	10.5695	32.6104	66.9626	28.8126	31.9976	36.6888	61.7467
SAMD9	protein_coding	1874.48	-0.986273	0.362906	-2.71771	0.00657359	0.0516472	1284.96	2724.37	1882.87	4452.81	1097.51	1731.89	1787.16	1056.42	852.308
AC006064.3	lncRNA	12.8954	2.17203	0.799419	2.71701	0.00658739	0.0517298	0	5.66633	7.54961	4.44688	29.509	14.4063	10.3522	9.71174	34.4162
DMKN	protein_coding	207.978	-1.33209	0.490346	-2.71664	0.0065949	0.051737	184.277	346.779	603.969	115.619	88.5269	78.9214	96.9339	121.936	234.84
[truncated: 13,764 more rows]
