# Supplementary material for: Characterization of the molecular dysfunctions occurring in Aicardi-Goutières syndrome patients with mutations in ADAR1
Source: Genes Dis. 2023 Jul 13;11(3):101028. doi: 10.1016/j.gendis.2023.05.020 (PMC10827400; doi:10.1016/j.gendis.2023.05.020)
Supplement: Table S2 — Output tables of the rMATS software for the identification of deregulated alternative splicing events. Each alternative splicing event type is reported in an independent spreadsheet: SE.MATS. JC for skipped exons, MXE.MATS.JC for mutually exclusive exons, A3SS.MATS.JC for alternative 3' splice sites, A5SS.MATS.JC for alternative 5' splice site and RI.MATS.JC for retained introns. All spreadsheets share the following columns: ID (rMATS event id), GeneID (Gene id), geneSymbol (Gene name), chr (Chromosome), strand (Strand of the gene), IJC_SAMPLE_1 (Inclusion counts for affected), SJC_SAMPLE_1 (Skipping counts for affected), IJC_SAMPLE_2 (Inclusion counts for controls), SJC_SAMPLE_2 (Skipping counts for controls), IncFormLen (Length of inclusion form, used for normalization), SkipFormLen (Length of skipping form, used for normalization), PValue (Significance of splicing difference between the two sample groups), FDR (False Discovery Rate calculated from p-value), IncLevel1 (Inclusion level for affected), IncLevel2 (Inclusion level for controls), IncLevelDifference (average(IncLevel1) - average(IncLevel2)). Spreadsheets specific counts are described in the rMATS documentation freely available at the GitHub page https://github.com/Xinglab/rmats-turbo/blob/v4.1.2/README.md). [file mmc2.xlsx]

## Sheet: A5SS.MATS.JC
ID	GeneID	geneSymbol	chr	strand	longExonStart_0base	longExonEnd	shortES	shortEE	flankingES	flankingEE	ID	IJC_SAMPLE_1	SJC_SAMPLE_1	IJC_SAMPLE_2	SJC_SAMPLE_2	IncFormLen	SkipFormLen	PValue	FDR	IncLevel1	IncLevel2	IncLevelDifference
4	FAM3A	FAM3A	chrX	-	154515759	154516242	154515909	154516242	154512822	154512936	4	40,31,32,14	0,2,0,0	17,13,36,22,20	0,0,0,0,0	150	75	1	1.0	1.0,0.886,1.0,1.0	1.0,1.0,1.0,1.0,1.0	-0.028
5	FAM3A	FAM3A	chrX	-	154515909	154516242	154515968	154516242	154515759	154515812	5	16,23,7,13	0,4,0,0	12,7,25,20,16	0,0,0,0,1	134	75	0.66915143293	1.0	1.0,0.763,1.0,1.0	1.0,1.0,1.0,1.0,0.9	-0.039
6	DNASE1L1	DNASE1L1	chrX	-	154408557	154409278	154409111	154409278	154405433	154405655	6	8,3,4,2	22,26,20,15	2,2,6,9,2	8,23,23,15,17	150	75	0.743821502612	1.0	0.154,0.055,0.091,0.062	0.111,0.042,0.115,0.231,0.056	-0.021
7	NAA10	NAA10	chrX	-	153933942	153934001	153933960	153934001	153932538	153932584	7	219,125,90,101	1,5,0,0	63,86,121,88,136	3,0,2,3,1	93	75	0.543917849377	1.0	0.994,0.953,1.0,1.0	0.944,1.0,0.98,0.959,0.991	0.012
10	CXorf40A	CXorf40A	chrX	+	149540973	149541343	149540973	149541292	149542018	149542085	10	54,31,20,67	5,2,5,8	33,50,39,38,48	2,6,11,3,3	126	75	0.91104674939	1.0	0.865,0.902,0.704,0.833	0.908,0.832,0.678,0.883,0.905	-0.015
11	CXorf40A	CXorf40A	chrX	+	149542018	149542085	149542018	149542066	149545367	149545500	11	11,10,11,19	26,22,6,40	7,15,2,5,11	23,19,24,17,27	94	75	0.128618301682	0.605659923894232	0.252,0.266,0.594,0.275	0.195,0.386,0.062,0.19,0.245	0.131
13	SLC9A6	SLC9A6	chrX	+	135994785	135994985	135994785	135994889	135998107	135998185	13	16,18,1,13	0,1,0,1	19,20,25,27,17	3,5,3,1,2	150	75	5.06777e+06	0.003029400410267667	1.0,0.9,1.0,0.867	0.76,0.667,0.806,0.931,0.81	0.147
19	ZNF75D	ZNF75D	chrX	-	135341767	135344087	135343260	135344087	135295767	135296039	19	4,9,3,1	0,1,1,0	9,9,16,8,8	0,1,0,1,1	150	75	1	1.0	1.0,0.818,0.6,1.0	1.0,0.818,1.0,0.8,0.8	-0.029
26	PSMD10	PSMD10	chrX	-	108087685	108087852	108087764	108087852	108084204	108085127	26	197,198,174,117	11,11,6,4	130,143,202,163,170	5,2,5,7,8	150	75	0.178339277648	0.7012580507507614	0.9,0.9,0.935,0.936	0.929,0.973,0.953,0.921,0.914	-0.02
27	MID2	MID2	chrX	+	107917505	107917739	107917505	107917649	107924342	107924504	27	0,0,1,0	0,3,0,2	0,0,0,0,0	1,0,0,1,0	150	75	1	1.0	NA,0.0,1.0,0.0	0.0,NA,NA,0.0,NA	0.333
30	TCEAL3	TCEAL3	chrX	+	103607905	103608070	103607905	103608058	103608603	103608673	30	11,7,11,5	22,7,5,18	6,1,10,8,7	25,12,14,16,18	87	75	0.111085309467	0.5445457539247928	0.301,0.463,0.655,0.193	0.171,0.067,0.381,0.301,0.251	0.169
32	BHLHB9	BHLHB9	chrX	+	102720713	102720825	102720713	102720821	102720956	102721091	32	1,0,0,0	0,2,0,2	1,0,0,0,0	0,0,0,3,0	79	75	1	1.0	1.0,0.0,NA,0.0	1.0,NA,NA,0.0,NA	-0.167
33	BHLHB9	BHLHB9	chrX	+	102720956	102721091	102720956	102721027	102747816	102747911	33	4,0,0,1	0,0,0,0	1,0,0,0,2	0,0,0,1,0	139	75	1	1.0	1.0,NA,NA,1.0	1.0,NA,NA,0.0,1.0	0.333
35	BHLHB9	BHLHB9	chrX	+	102720956	102721091	102720956	102721027	102748698	102752441	35	2,0,0,0	1,0,0,0	2,0,0,0,1	0,0,0,0,0	139	75	1	1.0	0.519,NA,NA,NA	1.0,NA,NA,NA,1.0	-0.481
41	UPRT	UPRT	chrX	+	75300866	75301015	75300866	75300965	75303404	75304897	41	9,8,7,0	23,24,17,12	11,10,2,9,0	15,18,26,18,15	125	75	0.928363479545	1.0	0.19,0.167,0.198,0.0	0.306,0.25,0.044,0.231,0.0	-0.027
42	SLC10A3	SLC10A3	chrX	-	154490306	154490690	154490593	154490690	154487305	154489082	42	29,28,12,18	1,0,0,0	15,29,30,32,15	0,0,0,2,1	150	75	1	1.0	0.935,1.0,1.0,1.0	1.0,1.0,1.0,0.889,0.882	0.03
44	TAF1	TAF1	chrX	+	71423116	71423264	71423116	71423239	71423973	71424066	44	1,0,0,0	22,18,16,14	1,1,0,6,2	14,12,10,14,15	100	75	0.00282030919446	0.05440673832112351	0.033,0.0,0.0,0.0	0.051,0.059,0.0,0.243,0.091	-0.081
45	TAF1	TAF1	chrX	+	71458240	71458366	71458240	71458357	71459149	71459251	45	16,9,0,4	1,0,0,0	15,8,12,15,8	1,0,0,0,0	84	75	1	1.0	0.935,1.0,NA,1.0	0.931,1.0,1.0,1.0,1.0	-0.008
46	ZMYM3	ZMYM3	chrX	-	71246594	71246692	71246630	71246692	71246352	71246512	46	10,17,35,10	7,2,0,2	17,11,22,25,16	0,3,6,0,2	111	75	0.521709013814	1.0	0.491,0.852,1.0,0.772	1.0,0.712,0.712,1.0,0.844	-0.075
49	SPIN2B	SPIN2B	chrX	-	57121237	57121546	57121292	57121546	57119681	57120631	49	9,2,0,3	4,3,0,0	7,10,2,12,4	2,0,0,1,4	130	75	1	1.0	0.565,0.278,NA,1.0	0.669,1.0,1.0,0.874,0.366	-0.167
61	CLCN5	CLCN5	chrX	+	49923406	49923741	49923406	49923482	49925170	49925314	61	3,2,0,0	3,2,0,0	9,1,2,3,2	4,2,2,3,0	150	75	1	1.0	0.333,0.333,NA,NA	0.529,0.2,0.333,0.333,1.0	-0.146
67	CCDC120	CCDC120	chrX	+	49062234	49062325	49062234	49062289	49062467	49062601	67	2,2,0,0	0,1,0,0	1,3,5,3,3	0,0,0,2,0	111	75	1	1.0	1.0,0.575,NA,NA	1.0,1.0,1.0,0.503,1.0	-0.113
68	OTUD5	OTUD5	chrX	-	48934695	48934867	48934710	48934867	48934463	48934612	68	13,4,0,4	164,91,97,80	4,6,5,4,9	108,95,154,67,84	90	75	0.695225461827	1.0	0.062,0.035,0.0,0.04	0.03,0.05,0.026,0.047,0.082	-0.013
69	ZNF674	ZNF674	chrX	-	46528334	46528445	46528349	46528445	46497724	46501332	69	2,4,0,2	0,1,0,0	1,0,2,0,2	1,1,1,2,0	90	75	1	1.0	1.0,0.769,NA,1.0	0.455,0.0,0.625,0.0,1.0	0.507
70	ZNF674	ZNF674	chrX	-	46528334	46528445	46528349	46528445	46497724	46501335	70	2,4,0,2	0,0,6,0	1,0,2,2,3	1,2,2,0,0	90	75	0.847263257726	1.0	1.0,1.0,0.0,1.0	0.455,0.0,0.455,1.0,1.0	0.168
71	USP9X	USP9X	chrX	+	41229566	41229827	41229566	41229779	41230500	41230596	71	30,10,19,14	161,143,116,85	18,17,6,9,13	84,71,96,78,82	123	75	0.865732618359	1.0	0.102,0.041,0.091,0.091	0.116,0.127,0.037,0.066,0.088	-0.006
76	PIR	PIR	chrX	-	15493155	15493588	15493189	15493588	15491161	15491309	76	1,3,0,12	15,11,17,16	5,7,7,7,9	13,19,16,20,20	109	75	0.120504772369	0.5762806003068621	0.044,0.158,0.0,0.34	0.209,0.202,0.231,0.194,0.236	-0.079
77	GEMIN8	GEMIN8	chrX	-	14026051	14026221	14026139	14026221	14021463	14021511	77	1,9,3,9	22,21,10,9	8,10,4,12,16	18,12,30,16,22	150	75	0.223294641702	0.7995508634653977	0.022,0.176,0.13,0.333	0.182,0.294,0.062,0.273,0.267	-0.05
78	TRAPPC2	TRAPPC2	chrX	-	13734043	13734185	13734049	13734185	13719870	13719982	78	36,32,16,15	1,2,0,0	13,17,24,19,27	0,0,1,0,0	81	75	1	1.0	0.971,0.937,1.0,1.0	1.0,1.0,0.957,1.0,1.0	-0.014
79	HCCS	HCCS	chrX	+	11111285	11111460	11111285	11111423	11112018	11112160	79	11,3,5,5	1,1,0,1	5,6,7,7,17	0,0,3,1,1	112	75	0.573501655668	1.0	0.88,0.668,1.0,0.77	1.0,1.0,0.61,0.824,0.919	-0.041
80	HCCS	HCCS	chrX	+	11111285	11111518	11111285	11111423	11112018	11112160	80	48,47,23,32	1,1,0,1	27,30,36,27,40	0,0,3,1,1	150	75	1	1.0	0.96,0.959,1.0,0.941	1.0,1.0,0.857,0.931,0.952	0.017
81	HCCS	HCCS	chrX	+	11111285	11111518	11111285	11111460	11112018	11112160	81	43,48,26,32	1,0,1,2	30,27,46,30,27	1,1,1,2,0	133	75	1	1.0	0.96,1.0,0.936,0.9	0.944,0.938,0.963,0.894,1.0	0.001
82	HDHD1	HDHD1	chrX	-	7105619	7105838	7105748	7105838	7077219	7077449	82	50,95,34,51	1,2,0,0	35,24,29,31,70	1,1,1,0,0	150	75	1	1.0	0.962,0.96,1.0,1.0	0.946,0.923,0.935,1.0,1.0	0.02
85	NDOR1	NDOR1	chr9	+	137216093	137216188	137216093	137216166	137216271	137219361	85	13,5,8,2	0,0,0,0	6,6,12,18,6	0,0,1,0,2	97	75	1	1.0	1.0,1.0,1.0,1.0	1.0,1.0,0.903,1.0,0.699	0.08
86	PHPT1	PHPT1	chr9	+	136848815	136849590	136848815	136849573	136850012	136850137	86	451,371,190,280	4,2,3,2	231,206,267,232,238	5,0,3,5,2	92	75	0.729991003332	1.0	0.989,0.993,0.981,0.991	0.974,1.0,0.986,0.974,0.99	0.004
87	PHPT1	PHPT1	chr9	+	136848815	136849596	136848815	136849573	136850012	136850137	87	85,72,32,42	4,2,3,2	36,42,44,42,39	5,0,3,5,2	98	75	0.414855242577	1.0	0.942,0.965,0.891,0.941	0.846,1.0,0.918,0.865,0.937	0.022
88	PHPT1	PHPT1	chr9	+	136848815	136849596	136848815	136849590	136850012	136850137	88	0,0,4,0	366,299,162,238	0,0,2,1,1	195,164,225,191,200	81	75	1	1.0	0.0,0.0,0.022,0.0	0.0,0.0,0.008,0.005,0.005	0.002
89	PHPT1	PHPT1	chr9	+	136850012	136850560	136850012	136850137	136850754	136851043	89	49,100,44,57	349,277,125,217	84,65,89,61,73	133,150,202,127,139	150	75	68.7581	1.84959e+07	0.066,0.153,0.15,0.116	0.24,0.178,0.181,0.194,0.208	-0.079
92	MRPS2	MRPS2	chr9	+	135500997	135501326	135500997	135501123	135501843	135501973	92	0,2,0,0	75,53,56,58	5,4,0,3,0	74,84,88,96,88	150	75	0.881991003322	1.0	0.0,0.019,0.0,0.0	0.033,0.023,0.0,0.015,0.0	-0.009
93	UCK1	UCK1	chr9	-	131531066	131531275	131531093	131531275	131530485	131530645	93	20,28,18,13	0,0,0,1	18,33,34,33,22	3,2,1,0,2	102	75	0.0649050434424	0.39015545667051627	1.0,1.0,1.0,0.905	0.815,0.924,0.962,1.0,0.89	0.058
95	USP20	USP20	chr9	+	129835416	129835597	129835416	129835499	129849812	129849924	95	1,3,2,1	12,14,1,7	2,2,3,3,1	11,8,6,4,6	150	75	0.45237217825	1.0	0.04,0.097,0.5,0.067	0.083,0.111,0.2,0.273,0.077	0.027
96	NTMT1	NTMT1	chr9	+	129626152	129626321	129626152	129626295	129632649	129632865	96	0,2,0,1	22,20,10,10	3,0,2,2,6	16,20,26,28,26	101	75	1	1.0	0.0,0.069,0.0,0.069	0.122,0.0,0.054,0.05,0.146	-0.04
97	NTMT1	NTMT1	chr9	+	129632649	129632865	129632649	129632801	129634053	129634221	97	109,94,57,72	4,5,1,0	51,61,88,80,93	0,1,4,3,2	139	75	0.737886321143	1.0	0.936,0.91,0.969,1.0	1.0,0.971,0.922,0.935,0.962	-0.004
98	NTMT1	NTMT1	chr9	+	129626152	129626321	129626152	129626295	129634053	129634306	98	0,1,0,6	3,1,3,0	2,0,2,1,5	1,6,7,5,2	101	75	0.3730772285	1.0	0.0,0.426,0.0,1.0	0.598,0.0,0.175,0.129,0.65	0.046
99	NTMT1	NTMT1	chr9	+	129634053	129634306	129634053	129634221	129635207	129636131	99	82,76,56,52	8,16,3,9	35,62,62,54,57	0,4,8,9,12	150	75	0.604588781674	1.0	0.837,0.704,0.903,0.743	1.0,0.886,0.795,0.75,0.704	-0.03
100	CCBL1	CCBL1	chr9	-	128881896	128882075	128881902	128882075	128845352	128845411	100	12,0,2,0	0,0,0,0	4,0,1,8,7	0,0,0,0,1	81	75	1	1.0	1.0,NA,1.0,NA	1.0,NA,1.0,1.0,0.866	0.033
101	ODF2	ODF2	chr9	+	128460941	128461067	128460941	128461010	128469182	128469353	101	74,52,59,51	5,31,21,14	42,53,46,37,82	15,15,23,17,31	132	75	0.24444861351	0.8365959227316629	0.894,0.488,0.615,0.674	0.614,0.668,0.532,0.553,0.6	0.074
102	ODF2	ODF2	chr9	+	128460941	128461067	128460941	128461010	128471307	128471468	102	37,24,15,30	0,2,0,0	28,30,30,21,43	1,2,2,2,1	132	75	0.0188191177687	0.17919797096567433	1.0,0.872,1.0,1.0	0.941,0.895,0.895,0.856,0.961	0.058
103	CIZ1	CIZ1	chr9	-	128178708	128179415	128179072	128179415	128178368	128178490	103	89,69,50,46	0,0,0,0	92,59,58,59,58	1,0,0,0,0	150	75	1	1.0	1.0,1.0,1.0,1.0	0.979,1.0,1.0,1.0,1.0	0.004
105	ST6GALNAC6	ST6GALNAC6	chr9	-	127890636	127891043	127890655	127891043	127887483	127887591	105	48,59,59,41	6,4,8,3	94,49,81,40,75	7,7,5,4,4	94	75	0.48991034023	1.0	0.865,0.922,0.855,0.916	0.915,0.848,0.928,0.889,0.937	-0.014
106	LRSAM1	LRSAM1	chr9	+	127451485	127452084	127451485	127451669	127454495	127454599	106	32,19,18,12	0,0,0,0	16,24,24,18,22	0,0,1,0,0	150	75	1	1.0	1.0,1.0,1.0,1.0	1.0,1.0,0.923,1.0,1.0	0.015
107	RALGPS1	RALGPS1	chr9	+	126914773	126915012	126914773	126914975	126962224	126962346	107	9,3,1,0	1,0,0,0	4,0,4,4,0	0,0,1,1,0	112	75	1	1.0	0.858,1.0,1.0,NA	1.0,NA,0.728,0.728,NA	0.134
108	PTGS1	PTGS1	chr9	+	122386445	122386732	122386445	122386621	122390197	122390345	108	0,19,4,24	0,2,0,0	4,4,12,12,17	1,0,0,1,1	150	75	1	1.0	NA,0.826,1.0,1.0	0.667,1.0,1.0,0.857,0.895	0.058
109	CDK5RAP2	CDK5RAP2	chr9	-	120571973	120572041	120571976	120572041	120568320	120568388	109	15,26,13,14	2,1,0,0	37,23,46,49,46	1,1,0,2,0	78	75	1	1.0	0.878,0.962,1.0,1.0	0.973,0.957,1.0,0.959,1.0	-0.018
110	PTBP3	PTBP3	chr9	-	112297831	112297916	112297840	112297916	112268048	112268195	110	16,28,12,34	8,11,16,10	17,31,19,20,8	12,14,20,9,6	84	75	0.519472181112	1.0	0.641,0.694,0.401,0.752	0.558,0.664,0.459,0.665,0.543	0.044
111	PTBP3	PTBP3	chr9	-	112297831	112297916	112297840	112297916	112275843	112276013	111	55,80,53,79	23,65,48,42	93,105,97,76,76	61,76,60,53,49	84	75	0.877807528065	1.0	0.681,0.524,0.496,0.627	0.576,0.552,0.591,0.561,0.581	0.01
112	ZNF41	ZNF41	chrX	-	47482458	47482946	47482585	47482946	47467409	47467760	112	1,2,0,0	0,0,0,0	2,1,0,2,4	0,0,1,0,0	150	75	1	1.0	1.0,1.0,NA,NA	1.0,1.0,0.0,1.0,1.0	0.2
113	LINC00476	LINC00476	chr9	-	95874979	95875977	95875864	95875977	95850226	95850292	113	11,11,1,0	0,0,0,0	5,13,7,8,5	0,0,1,0,0	150	75	1	1.0	1.0,1.0,1.0,NA	1.0,1.0,0.778,1.0,1.0	0.044
117	PTPDC1	PTPDC1	chr9	+	94097320	94098579	94097320	94098564	94101565	94101751	117	3,2,9,0	1,0,0,0	8,6,6,4,9	0,0,0,0,0	90	75	1	1.0	0.714,1.0,1.0,NA	1.0,1.0,1.0,1.0,1.0	-0.095
118	ZNF484	ZNF484	chr9	-	92877819	92878038	92877889	92878038	92856191	92856318	118	21,1,3,0	0,2,4,2	13,5,8,6,2	2,3,3,3,9	145	75	0.635862162337	1.0	1.0,0.205,0.28,0.0	0.771,0.463,0.58,0.508,0.103	-0.114
119	ZNF484	ZNF484	chr9	-	92877819	92878038	92877889	92878038	92875014	92875059	119	31,3,3,0	0,3,2,8	15,12,13,6,4	2,3,10,12,11	145	75	0.948974736203	1.0	1.0,0.341,0.437,0.0	0.795,0.674,0.402,0.205,0.158	-0.002
120	NOL8	NOL8	chr9	-	92325305	92325594	92325317	92325594	92324022	92324209	120	19,11,7,7	4,4,0,2	10,7,4,8,9	3,1,3,3,0	87	75	0.881491769771	1.0	0.804,0.703,1.0,0.751	0.742,0.858,0.535,0.697,1.0	0.048
125	CTSL	CTSL	chr9	+	87726058	87726308	87726058	87726253	87727593	87727729	125	0,1,0,0	1,0,0,0	0,0,3,0,0	0,0,3,0,0	130	75	1	1.0	0.0,1.0,NA,NA	NA,NA,0.366,NA,NA	0.134
126	CTSL	CTSL	chr9	+	87726058	87726398	87726058	87726253	87727593	87727729	126	0,0,0,0	1,0,0,0	0,0,7,2,0	0,0,3,0,0	150	75	1	1.0	0.0,NA,NA,NA	NA,NA,0.538,1.0,NA	-0.769
127	CTSL	CTSL	chr9	+	87726058	87726398	87726058	87726308	87727593	87727729	127	0,0,0,0	0,1,0,0	0,0,6,3,0	0,0,0,0,0	150	75	1	1.0	NA,0.0,NA,NA	NA,NA,1.0,1.0,NA	-1.0
128	DAPK1	DAPK1	chr9	+	87497680	87498107	87497680	87497772	87498969	87499139	128	54,79,20,32	10,3,0,11	63,36,31,18,60	10,5,2,4,9	150	75	0.64616602766	1.0	0.73,0.929,1.0,0.593	0.759,0.783,0.886,0.692,0.769	0.035
129	KRBOX4	KRBOX4	chrX	+	46463197	46463308	46463197	46463293	46471141	46471185	129	6,7,7,0	3,0,0,2	7,12,9,4,6	2,5,3,2,0	90	75	0.287961466895	0.9046614259241461	0.625,1.0,1.0,0.0	0.745,0.667,0.714,0.625,1.0	-0.094
130	KRBOX4	KRBOX4	chrX	+	46463197	46463308	46463197	46463293	46472749	46474639	130	6,11,10,2	2,20,12,0	11,18,11,6,14	3,5,8,12,8	90	75	0.703581132781	1.0	0.714,0.314,0.41,1.0	0.753,0.75,0.534,0.294,0.593	0.025
134	FXN	FXN	chr9	+	69064937	69065043	69064937	69065035	69072611	69079077	134	0,0,0,3	26,32,25,22	1,2,2,2,3	9,22,23,28,12	83	75	0.0116075536405	0.12876007955853608	0.0,0.0,0.0,0.11	0.091,0.076,0.073,0.061,0.184	-0.07
136	TRMT10B	TRMT10B	chr9	+	37763628	37763865	37763628	37763753	37768075	37768228	136	13,2,1,7	6,3,5,1	6,9,9,8,11	4,9,5,3,6	150	75	0.630024626892	1.0	0.52,0.25,0.091,0.778	0.429,0.333,0.474,0.571,0.478	-0.047
137	TOMM5	TOMM5	chr9	-	37592252	37592639	37592309	37592639	37588414	37588932	137	3,6,2,6	8,12,13,1	10,5,8,7,10	5,12,7,8,2	132	75	0.157126226909	0.659133801770308	0.176,0.221,0.08,0.773	0.532,0.191,0.394,0.332,0.74	-0.125
138	TOMM5	TOMM5	chr9	-	37592252	37592639	37592411	37592639	37588414	37588932	138	4,15,7,16	322,350,222,278	19,7,20,15,22	202,249,388,315,292	150	75	0.0154657884138	0.15480175193719817	0.006,0.021,0.016,0.028	0.045,0.014,0.025,0.023,0.036	-0.011
139	TOMM5	TOMM5	chr9	-	37592309	37592639	37592411	37592639	37588414	37588932	139	12,26,20,14	322,350,222,278	21,19,26,23,24	202,249,388,315,292	150	75	0.143364162223	0.6309195850795419	0.018,0.036,0.043,0.025	0.049,0.037,0.032,0.035,0.039	-0.008
140	ZCCHC7	ZCCHC7	chr9	+	37120471	37120627	37120471	37120623	37126311	37126942	140	0,12,5,4	17,20,16,10	9,21,14,9,14	37,34,27,39,40	79	75	0.400327849007	1.0	0.0,0.363,0.229,0.275	0.188,0.37,0.33,0.18,0.249	-0.047
141	ZCCHC7	ZCCHC7	chr9	+	37120597	37120894	37120597	37120776	37126311	37126942	141	5,11,6,2	2,1,8,0	13,15,10,30,28	8,3,3,8,5	150	75	0.90929009126	1.0	0.556,0.846,0.273,1.0	0.448,0.714,0.625,0.652,0.737	0.034
142	ZCCHC7	ZCCHC7	chr9	+	37120471	37120627	37120471	37120623	37302187	37302231	142	0,0,0,0	0,0,3,0	0,0,0,3,0	3,0,0,0,0	79	75	1	1.0	NA,NA,0.0,NA	0.0,NA,NA,1.0,NA	-0.5
143	TMEM8B	TMEM8B	chr9	+	35829224	35829391	35829224	35829319	35829876	35829955	143	1,1,1,0	2,0,0,0	2,5,7,8,2	1,1,4,1,2	147	75	1	1.0	0.203,1.0,1.0,NA	0.505,0.718,0.472,0.803,0.338	0.167
144	ZCCHC6	ZCCHC6	chr9	-	86354270	86354487	86354380	86354487	86352679	86353230	144	112,85,68,55	4,0,0,0	101,81,136,189,127	4,2,0,4,2	150	75	0.0994995872346	0.5014592780535344	0.933,1.0,1.0,1.0	0.927,0.953,1.0,0.959,0.969	0.022
147	STOML2	STOML2	chr9	-	35103049	35103195	35103160	35103195	35102685	35102823	147	116,145,79,80	1,0,0,3	74,91,116,80,136	3,0,0,0,0	150	75	1	1.0	0.983,1.0,1.0,0.93	0.925,1.0,1.0,1.0,1.0	-0.007
148	SIGMAR1	SIGMAR1	chr9	-	34637219	34637420	34637266	34637420	34634721	34635858	148	19,17,16,16	0,0,0,0	8,3,11,10,18	0,0,0,1,0	122	75	1	1.0	1.0,1.0,1.0,1.0	1.0,1.0,1.0,0.86,1.0	0.028
149	SIGMAR1	SIGMAR1	chr9	-	34637219	34637420	34637266	34637420	34636996	34637089	149	51,66,40,34	1,4,1,0	21,12,38,39,59	2,0,2,1,2	122	75	0.858507014096	1.0	0.969,0.91,0.961,1.0	0.866,1.0,0.921,0.96,0.948	0.021
152	SIGMAR1	SIGMAR1	chr9	-	34637219	34637420	34637266	34637420	34636996	34637112	152	21,20,18,16	2,0,0,0	8,3,13,11,19	0,0,0,0,0	122	75	1	1.0	0.866,1.0,1.0,1.0	1.0,1.0,1.0,1.0,1.0	-0.033
154	RPP25L	RPP25L	chr9	-	34611859	34612113	34612063	34612113	34610484	34611332	154	13,6,3,7	28,17,0,3	1,3,3,8,9	3,11,7,4,13	150	75	0.369822060919	1.0	0.188,0.15,1.0,0.538	0.143,0.12,0.176,0.5,0.257	0.23
155	FAM219A	FAM219A	chr9	-	34405864	34405964	34405915	34405964	34402704	34402807	155	7,1,0,3	4,1,0,0	1,2,2,0,1	2,0,0,2,1	126	75	1	1.0	0.51,0.373,NA,1.0	0.229,1.0,1.0,0.0,0.373	0.107
156	FAM219A	FAM219A	chr9	-	34458203	34458570	34458236	34458570	34405864	34405964	156	2,0,0,0	0,0,0,1	4,0,3,3,1	0,0,1,0,0	108	75	1	1.0	1.0,NA,NA,0.0	1.0,NA,0.676,1.0,1.0	-0.419
158	CAAP1	CAAP1	chr9	-	26892258	26892828	26892412	26892828	26861065	26861139	158	10,3,3,1	0,0,0,0	8,9,9,10,16	0,0,1,0,0	150	75	1	1.0	1.0,1.0,1.0,1.0	1.0,1.0,0.818,1.0,1.0	0.036
159	CAAP1	CAAP1	chr9	-	26892258	26892828	26892412	26892828	26884809	26884885	159	10,3,3,1	0,0,0,1	8,9,9,9,17	1,0,0,0,0	150	75	1	1.0	1.0,1.0,1.0,0.333	0.8,1.0,1.0,1.0,1.0	-0.127
160	CAAP1	CAAP1	chr9	-	26892258	26892828	26892412	26892828	26887312	26887513	160	28,8,11,1	22,24,16,17	10,15,16,13,21	11,21,22,16,15	150	75	0.0873967931426	0.46515187477314873	0.389,0.143,0.256,0.029	0.312,0.263,0.267,0.289,0.412	-0.104
162	KDM4C	KDM4C	chr9	+	6986343	6986666	6986343	6986553	6990415	6990524	162	138,108,89,82	2,1,3,0	122,106,99,135,97	1,0,0,3,1	150	75	0.625440534922	1.0	0.972,0.982,0.937,1.0	0.984,1.0,1.0,0.957,0.98	-0.011
163	RANBP6	RANBP6	chr9	-	6015412	6015640	6015471	6015640	6011018	6014356	163	45,30,36,43	3,6,6,14	18,13,22,18,17	4,2,3,0,6	134	75	0.550689643332	1.0	0.894,0.737,0.771,0.632	0.716,0.784,0.804,1.0,0.613	-0.025
164	CDC37L1-AS1	CDC37L1-AS1	chr9	-	4679308	4679480	4679386	4679480	4676600	4676749	164	0,2,2,0	4,7,2,0	0,2,2,0,3	1,1,1,1,0	150	75	1	1.0	0.0,0.125,0.333,NA	0.0,0.5,0.5,0.0,1.0	-0.247
165	SLC52A2	SLC52A2	chr8	+	144358580	144359065	144358580	144358658	144359187	144359423	165	9,25,7,13	0,0,0,0	16,17,33,23,24	0,0,0,1,0	150	75	1	1.0	1.0,1.0,1.0,1.0	1.0,1.0,1.0,0.92,1.0	0.016
166	SLC52A2	SLC52A2	chr8	+	144359183	144359423	144359183	144359320	144359622	144360493	166	98,100,44,59	0,5,0,0	50,40,68,55,63	0,0,3,1,2	150	75	0.481505746428	1.0	1.0,0.909,1.0,1.0	1.0,1.0,0.919,0.965,0.94	0.012
167	GRINA	GRINA	chr8	+	143990057	143990311	143990057	143990199	143991199	143991602	167	25,30,7,13	48,53,22,11	35,40,51,37,31	69,68,85,69,59	150	75	0.98377669927	1.0	0.207,0.221,0.137,0.371	0.202,0.227,0.231,0.211,0.208	0.018
172	FAM49B	FAM49B	chr8	-	129896671	129896854	129896748	129896854	129879388	129879471	172	2,0,0,0	1,1,0,0	1,0,5,0,3	0,1,0,0,0	150	75	1	1.0	0.5,0.0,NA,NA	1.0,0.0,1.0,NA,1.0	-0.5
174	WDYHV1	WDYHV1	chr8	+	123416724	123416932	123416724	123416856	123427923	123428023	174	32,17,8,26	5,10,9,5	32,35,29,28,33	8,2,2,9,14	150	75	0.164993348008	0.6796901421820113	0.762,0.459,0.308,0.722	0.667,0.897,0.879,0.609,0.541	-0.156
175	ZHX1	ZHX1	chr8	-	123274121	123274487	123274216	123274487	123267272	123267386	175	17,11,13,6	7,7,3,7	27,14,19,13,22	10,12,15,9,16	150	75	0.539866119214	1.0	0.548,0.44,0.684,0.3	0.574,0.368,0.388,0.419,0.407	0.062
176	ENPP2	ENPP2	chr8	-	119582417	119582602	119582429	119582602	119580115	119580167	176	4,15,8,9	4,5,4,30	11,2,0,2,0	4,3,3,4,2	87	75	0.163422829247	0.6750209760835777	0.463,0.721,0.633,0.205	0.703,0.365,0.0,0.301,0.0	0.232
177	TRPS1	TRPS1	chr8	-	115623600	115623758	115623614	115623758	115619131	115620060	177	1,2,0,0	0,0,0,0	1,9,3,0,4	1,1,2,2,0	89	75	1	1.0	1.0,1.0,NA,NA	0.457,0.884,0.558,0.0,1.0	0.42
178	FAM166B	FAM166B	chr9	-	35562842	35563080	35562874	35563080	35562648	35562700	178	0,0,0,0	1,1,0,1	0,2,0,0,0	0,0,0,0,0	107	75	1	1.0	0.0,0.0,NA,0.0	NA,1.0,NA,NA,NA	-1.0
180	YWHAZ	YWHAZ	chr8	-	100951185	100951332	100951234	100951332	100948595	100948900	180	5,4,0,1	2,9,0,4	1,9,6,3,5	12,13,7,7,2	124	75	1	1.0	0.602,0.212,NA,0.131	0.048,0.295,0.341,0.206,0.602	0.017
181	FBXO43	FBXO43	chr8	-	100145006	100145871	100145050	100145871	100140682	100142168	181	0,0,0,0	2,3,2,1	0,0,1,1,9	2,2,1,3,3	119	75	0.00288214134229	0.05440673832112351	0.0,0.0,0.0,0.0	0.0,0.0,0.387,0.174,0.654	-0.243
182	UQCRB	UQCRB	chr8	-	96231225	96231515	96231378	96231515	96226675	96231132	182	3,9,14,0	16,11,9,5	13,1,4,3,4	16,9,15,23,9	150	75	0.300499802677	0.9238222505155771	0.086,0.29,0.438,0.0	0.289,0.053,0.118,0.061,0.182	0.063
185	INTS8	INTS8	chr8	+	94865505	94865700	94865505	94865690	94866157	94866191	185	1,0,0,1	34,24,13,44	5,1,0,1,2	25,36,44,21,34	85	75	0.172125189362	0.6897828817635456	0.025,0.0,0.0,0.02	0.15,0.024,0.0,0.04,0.049	-0.041
187	C8orf59	C8orf59	chr8	-	85219235	85219363	85219322	85219363	85217385	85217502	187	78,4,113,62	22,39,20,19	96,7,260,101,74	25,35,8,16,14	150	75	0.1911366367	0.7358247623942755	0.639,0.049,0.739,0.62	0.658,0.091,0.942,0.759,0.725	-0.123
188	HEY1	HEY1	chr8	-	79766996	79767092	79767008	79767092	79766650	79766732	188	8,7,0,11	39,60,4,66	3,1,0,0,0	10,12,9,11,10	87	75	0.000279333304125	0.009854512630770492	0.15,0.091,0.0,0.126	0.205,0.067,0.0,0.0,0.0	0.037
189	CHCHD7	CHCHD7	chr8	+	56212761	56212909	56212761	56212889	56214597	56214667	189	24,32,18,33	17,13,10,9	28,22,40,44,29	19,17,19,11,22	95	75	0.519451531908	1.0	0.527,0.66,0.587,0.743	0.538,0.505,0.624,0.759,0.51	0.042
190	RB1CC1	RB1CC1	chr8	-	52628031	52628168	52628040	52628168	52624716	52624787	190	17,6,6,18	9,8,4,1	8,7,9,7,6	12,10,12,6,9	84	75	0.0153328845687	0.15418863360674018	0.628,0.401,0.573,0.941	0.373,0.385,0.401,0.51,0.373	0.227
191	SPIDR	SPIDR	chr8	+	47279861	47280017	47279861	47279980	47284027	47284094	191	63,40,42,48	1,5,0,4	80,85,76,50,79	6,5,0,3,4	112	75	0.867604399456	1.0	0.977,0.843,1.0,0.889	0.899,0.919,1.0,0.918,0.93	-0.006
192	SPIDR	SPIDR	chr8	+	47728932	47729102	47728932	47729047	47729411	47729465	192	3,5,4,4	20,7,10,7	6,10,9,8,8	6,16,11,12,12	130	75	0.0437076964383	0.30242958960301025	0.08,0.292,0.188,0.248	0.366,0.265,0.321,0.278,0.278	-0.1
194	RNF170	RNF170	chr8	-	42896253	42896723	42896483	42896723	42887727	42887871	194	1,2,0,0	11,12,4,23	0,0,5,1,6	7,9,23,22,20	150	75	1	1.0	0.043,0.077,0.0,0.0	0.0,0.0,0.098,0.022,0.13	-0.02
195	VDAC3	VDAC3	chr8	+	42395083	42395136	42395083	42395133	42398711	42398864	195	2,0,0,0	358,193,223,241	1,1,0,0,0	177,260,274,210,294	78	75	1	1.0	0.005,0.0,0.0,0.0	0.005,0.004,0.0,0.0,0.0	-0.001
196	IKBKB	IKBKB	chr8	+	42293442	42293568	42293442	42293512	42305186	42305275	196	12,3,0,3	96,48,21,42	8,7,4,12,7	37,45,63,28,69	131	75	0.0312184907929	0.24608861606710916	0.067,0.035,0.0,0.039	0.11,0.082,0.035,0.197,0.055	-0.061
198	TM2D2	TM2D2	chr8	-	38996212	38996522	38996418	38996522	38995317	38995405	198	32,50,7,39	4,4,8,0	16,25,23,25,26	2,0,1,1,1	150	75	0.00168069549338	0.03900730733937277	0.8,0.862,0.304,1.0	0.8,1.0,0.92,0.926,0.929	-0.173
199	TM2D2	TM2D2	chr8	-	38996212	38996522	38996418	38996522	38995317	38995693	199	19,39,7,26	6,0,0,0	9,15,13,18,15	0,0,1,0,0	150	75	0.151422747408	0.6465510960754285	0.613,1.0,1.0,1.0	1.0,1.0,0.867,1.0,1.0	-0.07
200	TM2D2	TM2D2	chr8	-	38996212	38996522	38996418	38996522	38995317	38995794	200	20,40,4,25	6,4,2,1	11,17,18,21,22	5,6,4,3,2	150	75	0.369463950799	1.0	0.625,0.833,0.5,0.926	0.524,0.586,0.692,0.778,0.846	0.036
204	IDNK	IDNK	chr9	+	83623048	83623221	83623048	83623204	83626441	83627044	204	3,2,1,1	0,0,0,0	1,4,3,2,3	0,0,2,0,0	92	75	1	1.0	1.0,1.0,1.0,1.0	1.0,1.0,0.55,1.0,1.0	0.09
206	CTSB	CTSB	chr8	-	11861360	11861479	11861405	11861479	11853328	11853479	206	2,0,0,0	1,0,0,0	0,4,1,3,2	1,0,0,0,0	120	75	1	1.0	0.556,NA,NA,NA	0.0,1.0,1.0,1.0,1.0	-0.244
207	NEIL2	NEIL2	chr8	+	11769662	11770335	11769662	11769791	11771445	11771585	207	5,3,1,5	6,4,2,6	8,14,8,17,10	13,5,11,3,12	150	75	0.147440954641	0.6381654257502009	0.294,0.273,0.2,0.294	0.235,0.583,0.267,0.739,0.294	-0.158
208	NEIL2	NEIL2	chr8	+	11771445	11771590	11771445	11771585	11779597	11779950	208	0,0,0,2	4,4,19,11	0,2,0,0,4	13,12,10,16,12	80	75	0.531612981306	1.0	0.0,0.0,0.0,0.146	0.0,0.135,0.0,0.0,0.238	-0.038
211	NUB1	NUB1	chr7	+	151374096	151374243	151374096	151374201	151375847	151375943	211	10,19,9,18	61,97,51,63	10,11,12,13,13	18,30,43,22,33	117	75	0.00409240399281	0.06428360140530744	0.095,0.112,0.102,0.155	0.263,0.19,0.152,0.275,0.202	-0.1
212	FASTK	FASTK	chr7	-	151078841	151079021	151078922	151079021	151078561	151078701	212	133,107,65,64	15,3,3,0	59,56,71,61,115	7,1,11,2,2	150	75	0.751275699931	1.0	0.816,0.947,0.915,1.0	0.808,0.966,0.763,0.938,0.966	0.031
214	ZNF767P	ZNF767P	chr7	-	149551573	149551826	149551654	149551826	149550867	149550946	214	36,15,14,26	7,4,4,3	11,6,12,14,14	3,8,7,2,9	150	75	0.0260768056422	0.22006778722358586	0.72,0.652,0.636,0.812	0.647,0.273,0.462,0.778,0.438	0.185
215	EZH2	EZH2	chr7	-	148826453	148826632	148826468	148826632	148819595	148819687	215	4,1,5,1	62,71,37,45	2,1,0,5,1	32,28,62,69,33	90	75	0.413134496616	1.0	0.051,0.012,0.101,0.018	0.05,0.029,0.0,0.057,0.025	0.013
216	EZH2	EZH2	chr7	-	148846469	148846598	148846496	148846598	148829727	148829848	216	17,28,17,21	2,2,0,2	14,23,22,25,12	2,0,3,0,0	102	75	0.195631376461	0.7411949333522395	0.862,0.911,1.0,0.885	0.837,1.0,0.844,1.0,1.0	-0.022
217	EZH2	EZH2	chr7	-	148846469	148846598	148846496	148846598	148832633	148832750	217	58,65,43,43	8,2,7,14	33,49,50,43,33	8,7,13,11,6	102	75	0.187696279367	0.7251748531378528	0.842,0.96,0.819,0.693	0.752,0.837,0.739,0.742,0.802	0.054
218	TCAF1	TCAF1	chr7	-	143857073	143857350	143857099	143857350	143851367	143854142	218	0,0,6,0	8,10,12,17	4,2,1,4,1	12,9,10,9,5	101	75	0.0783768890646	0.43535135465483094	0.0,0.0,0.271,0.0	0.198,0.142,0.069,0.248,0.129	-0.089
221	GSTK1	GSTK1	chr7	+	143264991	143265296	143264991	143265092	143267616	143267733	221	220,231,100,123	2,2,0,8	169,150,216,181,211	4,0,6,0,0	150	75	0.209780162566	0.7680499200995586	0.982,0.983,1.0,0.885	0.955,1.0,0.947,1.0,1.0	-0.018
224	TTC26	TTC26	chr7	+	139134654	139134792	139134654	139134721	139137846	139137939	224	12,22,21,18	0,0,0,0	14,18,13,5,11	0,0,0,2,0	146	75	1	1.0	1.0,1.0,1.0,1.0	1.0,1.0,1.0,0.562,1.0	0.088
225	TRIM24	TRIM24	chr7	+	138554697	138554966	138554697	138554864	138567480	138567654	225	59,58,24,49	11,13,0,13	47,48,47,35,45	5,15,12,8,10	150	75	0.450606354888	1.0	0.728,0.69,1.0,0.653	0.825,0.615,0.662,0.686,0.692	0.072
227	CNOT4	CNOT4	chr7	-	135410514	135410648	135410523	135410648	135398168	135398226	227	7,4,6,3	13,10,7,6	5,10,16,11,4	11,8,15,11,11	84	75	0.293517025408	0.9141080154529899	0.325,0.263,0.434,0.309	0.289,0.527,0.488,0.472,0.245	-0.071
228	C7orf49	C7orf49	chr7	-	135168748	135169060	135168785	135169060	135165779	135166871	228	51,35,34,28	0,0,0,0	21,21,52,20,49	0,0,0,0,1	112	75	1	1.0	1.0,1.0,1.0,1.0	1.0,1.0,1.0,1.0,0.97	0.006
229	C7orf49	C7orf49	chr7	-	135168748	135169060	135168785	135169060	135167731	135167807	229	142,90,80,70	17,9,11,4	59,73,133,60,136	10,7,13,9,10	112	75	0.901268644412	1.0	0.848,0.87,0.83,0.921	0.798,0.875,0.873,0.817,0.901	0.014
230	C7orf49	C7orf49	chr7	-	135168748	135169060	135168930	135169060	135167731	135167807	230	218,119,104,103	1,0,2,0	105,127,173,115,194	0,0,0,0,1	150	75	1	1.0	0.991,1.0,0.963,1.0	1.0,1.0,1.0,1.0,0.99	-0.009
231	C7orf49	C7orf49	chr7	-	135168748	135169060	135168968	135169060	135167731	135167807	231	219,118,91,94	12,12,7,7	118,126,192,129,211	7,10,9,1,5	150	75	0.022464358838	0.19572186323634008	0.901,0.831,0.867,0.87	0.894,0.863,0.914,0.985,0.955	-0.055
232	C7orf49	C7orf49	chr7	-	135168785	135169060	135168930	135169060	135167731	135167807	232	144,73,69,65	1,0,2,0	77,82,105,84,117	0,0,0,0,1	150	75	1	1.0	0.986,1.0,0.945,1.0	1.0,1.0,1.0,1.0,0.983	-0.014
233	C7orf49	C7orf49	chr7	-	135168785	135169060	135168968	135169060	135167731	135167807	233	145,72,56,56	12,12,7,7	90,81,124,98,134	7,10,9,1,5	150	75	0.0130785935418	0.13796633971545882	0.858,0.75,0.8,0.8	0.865,0.802,0.873,0.98,0.931	-0.088
234	C7orf49	C7orf49	chr7	-	135168930	135169060	135168968	135169060	135167731	135167807	234	60,29,18,24	12,12,7,7	42,30,57,40,56	7,10,9,1,5	113	75	0.013654051713	0.14194936853321738	0.768,0.616,0.631,0.695	0.799,0.666,0.808,0.964,0.881	-0.146
235	C7orf49	C7orf49	chr7	-	135170398	135170826	135170651	135170826	135168748	135169060	235	68,59,35,87	69,38,38,20	45,47,107,67,98	42,38,68,25,43	150	75	0.810136119287	1.0	0.33,0.437,0.315,0.685	0.349,0.382,0.44,0.573,0.533	-0.014
240	GRM8	GRM8	chr7	-	126446070	126446372	126446125	126446372	126438597	126439168	240	0,4,0,5	0,6,6,11	2,3,7,1,3	1,0,1,2,0	130	75	1	1.0	NA,0.278,0.0,0.208	0.536,1.0,0.802,0.224,1.0	-0.55
243	LINC00998	LINC00998	chr7	-	113118439	113118582	113118527	113118582	113118067	113118161	243	13,16,8,9	32,30,28,14	12,8,19,8,15	26,24,47,25,28	150	75	0.812604127782	1.0	0.169,0.211,0.125,0.243	0.188,0.143,0.168,0.138,0.211	0.017
244	DUS4L	DUS4L	chr7	+	107563956	107564209	107563956	107564059	107564587	107564676	244	19,11,17,5	1,1,0,0	16,12,18,19,31	1,0,3,1,0	150	75	1	1.0	0.905,0.846,1.0,1.0	0.889,1.0,0.75,0.905,1.0	0.029
245	DUS4L	DUS4L	chr7	+	107563956	107564247	107563956	107564059	107564587	107564676	245	16,9,16,3	1,1,0,0	10,11,16,12,15	1,0,3,1,0	150	75	0.669788543239	1.0	0.889,0.818,1.0,1.0	0.833,1.0,0.727,0.857,1.0	0.043
246	DUS4L	DUS4L	chr7	+	107563956	107564247	107563956	107564209	107564587	107564676	246	3,4,3,0	3,4,2,2	8,9,5,0,2	7,4,4,7,16	113	75	0.796504748119	1.0	0.399,0.399,0.499,0.0	0.431,0.599,0.453,0.0,0.077	0.012
247	DUS4L	DUS4L	chr7	+	107573703	107573883	107573703	107573821	107575187	107575310	247	2,11,12,7	10,13,2,15	4,5,11,10,11	7,4,12,6,14	137	75	0.747752768617	1.0	0.099,0.317,0.767,0.203	0.238,0.406,0.334,0.477,0.301	-0.005
248	PIK3CG	PIK3CG	chr7	+	106865277	106865426	106865277	106865350	106867549	106869556	248	4,9,0,6	12,1,2,0	5,2,8,4,2	2,3,4,4,0	150	75	0.991792806829	1.0	0.143,0.818,0.0,1.0	0.556,0.25,0.5,0.333,1.0	-0.038
250	FAM185A	FAM185A	chr7	+	102748951	102749658	102748951	102749417	102751691	102751801	250	17,7,1,9	5,3,1,3	5,4,13,10,11	5,9,7,5,9	150	75	0.0571505876457	0.35961422401621757	0.63,0.538,0.333,0.6	0.333,0.182,0.481,0.5,0.379	0.15
252	STAG3L5P-PVRIG2P-PILRB	STAG3L5P-PVRIG2P-PILRB	chr7	+	100353372	100354012	100353372	100353483	100355142	100355240	252	113,53,19,13	4,5,2,1	20,37,53,36,55	7,12,10,7,9	150	75	2.31799e+06	0.0017201057028183172	0.934,0.841,0.826,0.867	0.588,0.607,0.726,0.72,0.753	0.188
253	C7orf43	C7orf43	chr7	-	100158088	100158721	100158588	100158721	100157842	100157938	253	29,13,7,16	0,0,0,0	17,15,30,21,13	0,0,0,0,1	150	75	1	1.0	1.0,1.0,1.0,1.0	1.0,1.0,1.0,1.0,0.867	0.027
254	TAF6	TAF6	chr7	-	100118879	100119372	100119328	100119372	100114053	100114268	254	5,12,4,6	0,1,0,2	6,17,13,7,5	3,0,0,0,0	150	75	0.731464987442	1.0	1.0,0.857,1.0,0.6	0.5,1.0,1.0,1.0,1.0	-0.036
256	ASNS	ASNS	chr7	-	97871718	97872165	97872040	97872165	97869777	97869813	256	20,28,8,15	0,3,4,4	15,15,15,15,10	2,4,12,1,0	150	75	0.652021932791	1.0	1.0,0.824,0.5,0.652	0.789,0.652,0.385,0.882,1.0	0.002
257	SAMD9L	SAMD9L	chr7	-	93145384	93146040	93145908	93146040	93144731	93144833	257	16,143,83,195	0,0,0,0	62,134,160,77,90	0,0,1,0,0	150	75	1	1.0	1.0,1.0,1.0,1.0	1.0,1.0,0.988,1.0,1.0	0.002
258	SAMD9L	SAMD9L	chr7	-	93146882	93147146	93147087	93147146	93145384	93145532	258	24,104,29,95	0,0,0,0	40,52,73,34,43	0,0,1,0,1	150	75	1	1.0	1.0,1.0,1.0,1.0	1.0,1.0,0.973,1.0,0.956	0.014
259	SAMD9L	SAMD9L	chr7	-	93146882	93147146	93147087	93147146	93145384	93146040	259	33,187,52,181	9,33,14,26	61,90,131,76,85	20,27,37,19,20	150	75	0.0384750577003	0.28296229122935235	0.647,0.739,0.65,0.777	0.604,0.625,0.639,0.667,0.68	0.06
260	PEX1	PEX1	chr7	-	92518959	92519078	92518994	92519078	92518140	92518255	260	7,1,8,0	46,23,19,12	4,0,0,2,5	14,19,23,14,15	110	75	0.254908137048	0.8523250414051428	0.094,0.029,0.223,0.0	0.163,0.0,0.0,0.089,0.185	-0.001
261	KRIT1	KRIT1	chr7	-	92245464	92246100	92245905	92246100	92242033	92242137	261	4,0,2,4	2,0,0,0	4,3,2,1,4	1,0,0,0,0	150	75	1	1.0	0.5,NA,1.0,1.0	0.667,1.0,1.0,1.0,1.0	-0.1
262	KRIT1	KRIT1	chr7	-	92245464	92246100	92245905	92246100	92244901	92245134	262	1,3,2,10	0,0,0,1	3,1,3,0,1	1,0,0,1,1	150	75	1	1.0	1.0,1.0,1.0,0.833	0.6,1.0,1.0,0.0,0.333	0.372
263	KRIT1	KRIT1	chr7	-	92245464	92246100	92245905	92246100	92244901	92245171	263	1,0,6,2	2,0,0,0	3,1,5,0,1	0,1,3,1,3	150	75	1	1.0	0.2,NA,1.0,1.0	1.0,0.333,0.455,0.0,0.143	0.347
264	AKAP9	AKAP9	chr7	+	92070029	92070206	92070029	92070182	92070904	92071009	264	18,19,28,28	9,10,2,7	33,29,37,18,42	13,10,20,12,6	99	75	0.426850087736	1.0	0.602,0.59,0.914,0.752	0.658,0.687,0.584,0.532,0.841	0.054
265	LAT2	LAT2	chr7	+	74214821	74215010	74214821	74214940	74215946	74216069	265	294,356,208,255	48,54,14,46	184,189,258,225,233	20,25,35,18,32	145	75	0.257906358668	0.8560950290211156	0.76,0.773,0.885,0.741	0.826,0.796,0.792,0.866,0.79	-0.024
268	ABHD11	ABHD11	chr7	-	73737220	73737735	73737561	73737735	73736928	73737110	268	23,14,6,9	0,2,0,1	9,9,13,16,21	0,0,0,2,0	150	75	1	1.0	1.0,0.778,1.0,0.818	1.0,1.0,1.0,0.8,1.0	-0.061
269	ABHD11	ABHD11	chr7	-	73738327	73738463	73738332	73738463	73737561	73737735	269	7,3,0,5	0,0,0,0	11,9,13,8,5	1,1,0,0,0	80	75	1	1.0	1.0,1.0,NA,1.0	0.912,0.894,1.0,1.0,1.0	0.039
270	WBSCR22	WBSCR22	chr7	+	73683766	73684000	73683766	73683804	73686635	73686731	270	14,9,7,7	96,88,51,70	3,4,12,8,6	70,77,100,88,102	150	75	0.0575935151096	0.36016171081352605	0.068,0.049,0.064,0.048	0.021,0.025,0.057,0.043,0.029	0.022
271	SEC61G	SEC61G	chr7	-	54759157	54759246	54759161	54759246	54757494	54757594	271	233,253,135,190	12,36,8,14	164,261,327,231,223	18,9,41,24,20	79	75	0.609281120591	1.0	0.949,0.87,0.941,0.928	0.896,0.965,0.883,0.901,0.914	0.01
272	FIGNL1	FIGNL1	chr7	-	50449117	50449723	50449555	50449723	50448180	50448289	272	27,17,11,18	0,5,0,2	25,25,16,43,41	1,2,0,0,1	150	75	1	1.0	1.0,0.63,1.0,0.818	0.926,0.862,1.0,1.0,0.953	-0.086
273	FIGNL1	FIGNL1	chr7	-	50449117	50449723	50449562	50449723	50448180	50448289	273	26,17,11,18	16,13,9,2	23,26,16,41,41	4,4,7,8,2	150	75	0.00830886616063	0.10276252860733197	0.448,0.395,0.379,0.818	0.742,0.765,0.533,0.719,0.911	-0.224
274	FIGNL1	FIGNL1	chr7	-	50449555	50449723	50449562	50449723	50448180	50448289	274	0,5,0,2	16,13,9,2	1,3,0,1,5	4,4,7,8,2	82	75	0.244525481133	0.8365959227316629	0.0,0.26,0.0,0.478	0.186,0.407,0.0,0.103,0.696	-0.094
275	IKZF1	IKZF1	chr7	+	50391728	50391863	50391728	50391833	50399917	50405100	275	81,88,12,52	5,3,0,3	88,63,64,46,96	0,2,7,5,2	105	75	0.876788825432	1.0	0.92,0.954,1.0,0.925	1.0,0.957,0.867,0.868,0.972	0.017
277	UPP1	UPP1	chr7	+	48101823	48101982	48101823	48101870	48103296	48103411	277	5,70,21,50	0,0,0,6	15,14,15,28,12	3,1,0,3,1	150	75	0.267860482025	0.864221525214093	1.0,1.0,1.0,0.806	0.714,0.875,1.0,0.824,0.857	0.098
278	UPP1	UPP1	chr7	+	48101823	48101982	48101823	48101870	48106872	48107082	278	2,36,7,23	0,12,0,9	8,9,7,22,8	4,2,2,4,0	150	75	0.859617824025	1.0	1.0,0.6,1.0,0.561	0.5,0.692,0.636,0.733,1.0	0.078
280	TBRG4	TBRG4	chr7	-	45111642	45111747	45111663	45111747	45108826	45109243	280	4,3,0,6	0,0,3,0	0,2,5,0,3	0,2,0,0,2	96	75	1	1.0	1.0,1.0,0.0,1.0	NA,0.439,1.0,NA,0.54	0.09
281	TBRG4	TBRG4	chr7	-	45111642	45111747	45111663	45111747	45108826	45109287	281	72,60,36,77	16,12,13,4	24,24,50,33,35	7,12,3,6,12	96	75	0.452502657064	1.0	0.779,0.796,0.684,0.938	0.728,0.61,0.929,0.811,0.695	0.045
282	TMED4	TMED4	chr7	-	44582046	44582295	44582053	44582295	44581722	44581823	282	143,173,62,84	0,0,0,3	89,85,141,111,143	0,0,5,0,0	82	75	1	1.0	1.0,1.0,1.0,0.962	1.0,1.0,0.963,1.0,1.0	-0.002
283	POLM	POLM	chr7	-	44078739	44078811	44078755	44078811	44074397	44074530	283	12,5,3,1	3,1,0,1	5,5,7,5,4	2,0,2,2,2	91	75	0.351525347159	1.0	0.767,0.805,1.0,0.452	0.673,1.0,0.743,0.673,0.622	0.014
284	POLM	POLM	chr7	-	44078739	44078811	44078755	44078811	44076508	44076629	284	29,21,8,4	1,1,0,0	11,10,14,11,28	3,1,0,0,5	91	75	1	1.0	0.96,0.945,1.0,1.0	0.751,0.892,1.0,1.0,0.822	0.083
289	SEPT7-AS1	SEPT7-AS1	chr7	-	35800485	35800625	35800489	35800625	35793905	35794022	289	0,1,1,4	0,0,2,0	0,2,1,1,1	4,3,4,1,0	79	75	1	1.0	NA,1.0,0.322,1.0	0.0,0.388,0.192,0.487,1.0	0.361
293	OSBPL3	OSBPL3	chr7	-	24834086	24834736	24834485	24834736	24830767	24830905	293	36,11,2,5	27,13,26,27	12,13,16,9,5	21,16,30,10,19	150	75	0.513637492004	1.0	0.4,0.297,0.037,0.085	0.222,0.289,0.211,0.31,0.116	-0.025
294	ZNF34	ZNF34	chr8	-	144780227	144780280	144780231	144780280	144778438	144778525	294	2,8,2,1	2,1,2,0	9,10,11,2,9	1,1,1,0,2	79	75	0.403240865753	1.0	0.487,0.884,0.487,1.0	0.895,0.905,0.913,1.0,0.81	-0.19
295	BZW2	BZW2	chr7	+	16646133	16646304	16646133	16646288	16665436	16665501	295	1,1,2,1	10,1,1,1	3,0,1,0,1	4,3,10,2,3	91	75	0.225627448119	0.8024823765530693	0.076,0.452,0.622,0.452	0.382,0.0,0.076,0.0,0.216	0.266
296	ZDHHC4	ZDHHC4	chr7	+	6577433	6577720	6577433	6577498	6578565	6578720	296	18,31,14,21	13,13,5,3	23,12,28,20,31	3,24,18,10,6	150	75	0.636941398674	1.0	0.409,0.544,0.583,0.778	0.793,0.2,0.438,0.5,0.721	0.048
297	WIPI2	WIPI2	chr7	+	5193117	5193345	5193117	5193171	5199575	5199658	297	3,3,0,0	12,9,4,8	9,1,0,7,8	10,10,19,14,21	150	75	0.0309651983613	0.2458933832971129	0.111,0.143,0.0,0.0	0.31,0.048,0.0,0.2,0.16	-0.08
298	WIPI2	WIPI2	chr7	+	5229607	5229738	5229607	5229705	5230834	5233855	298	124,67,60,59	72,33,37,25	62,59,81,88,83	49,55,40,66,65	108	75	0.0386493332682	0.28296229122935235	0.545,0.585,0.53,0.621	0.468,0.427,0.584,0.481,0.47	0.084
299	NUDT1	NUDT1	chr7	+	2242904	2243048	2242904	2242975	2244562	2244726	299	11,3,6,4	4,8,6,8	5,6,9,8,7	4,13,7,19,11	148	75	0.585576357226	1.0	0.582,0.16,0.336,0.202	0.388,0.19,0.395,0.176,0.244	0.041
301	MLLT4	MLLT4	chr6	+	167965756	167966045	167965756	167965853	167969113	167969198	301	25,36,16,22	0,1,0,0	20,16,36,1,30	0,1,0,0,1	150	75	1	1.0	1.0,0.947,1.0,1.0	1.0,0.889,1.0,1.0,0.938	0.021
302	TRMT2B	TRMT2B	chrX	-	101051250	101051733	101051643	101051733	101037916	101038051	302	6,3,5,0	0,0,0,0	8,4,4,6,10	0,0,0,0,1	150	75	1	1.0	1.0,1.0,1.0,NA	1.0,1.0,1.0,1.0,0.833	0.033
303	TRMT2B	TRMT2B	chrX	-	101051783	101052116	101051816	101052116	101037916	101038051	303	6,6,6,1	0,0,0,0	3,4,1,4,6	0,1,0,0,0	108	75	1	1.0	1.0,1.0,1.0,1.0	1.0,0.735,1.0,1.0,1.0	0.053
304	TRMT2B	TRMT2B	chrX	-	101051250	101051733	101051643	101051733	101042041	101042312	304	19,10,11,10	2,0,3,2	10,12,11,13,15	2,1,0,0,4	150	75	0.415676724269	1.0	0.826,1.0,0.647,0.714	0.714,0.857,1.0,1.0,0.652	-0.048
305	TRMT2B	TRMT2B	chrX	-	101051783	101052116	101051816	101052116	101042041	101042312	305	9,12,9,1	9,1,0,0	6,12,5,5,9	2,1,0,0,0	108	75	0.00493923008843	0.07330498724345764	0.41,0.893,1.0,1.0	0.676,0.893,1.0,1.0,1.0	-0.088
306	TRMT2B	TRMT2B	chrX	-	101051783	101052116	101051816	101052116	101051250	101051366	306	6,6,6,1	0,0,0,0	4,4,4,4,4	1,0,1,0,0	108	75	1	1.0	1.0,1.0,1.0,1.0	0.735,1.0,0.735,1.0,1.0	0.106
307	MAP3K4	MAP3K4	chr6	+	161093772	161093851	161093772	161093839	161097079	161097176	307	12,26,12,14	18,31,27,16	14,19,22,19,32	12,14,42,32,16	87	75	0.232507134892	0.8119042281791586	0.365,0.42,0.277,0.43	0.501,0.539,0.311,0.339,0.633	-0.092
308	IARS	IARS	chr9	-	92293440	92293756	92293610	92293756	92288125	92288282	308	71,80,51,67	0,0,0,0	61,61,89,70,81	0,0,1,0,0	150	75	1	1.0	1.0,1.0,1.0,1.0	1.0,1.0,0.978,1.0,1.0	0.004
309	IARS	IARS	chr9	-	92293440	92293756	92293610	92293756	92289300	92289426	309	122,148,76,89	114,127,100,85	96,100,157,114,120	79,102,174,88,103	150	75	0.541879913616	1.0	0.349,0.368,0.275,0.344	0.378,0.329,0.311,0.393,0.368	-0.022
312	RNF32	RNF32	chr7	+	156640746	156641004	156640746	156640955	156643800	156643892	312	3,0,5,0	0,0,0,0	8,1,7,2,6	2,0,0,0,0	124	75	1	1.0	1.0,NA,1.0,NA	0.708,1.0,1.0,1.0,1.0	0.058
313	MTRF1L	MTRF1L	chr6	-	152995135	152995319	152995243	152995319	152994512	152994676	313	49,48,32,29	5,2,0,1	33,40,44,47,39	4,7,2,8,1	150	75	0.0257342263316	0.21803171285670553	0.831,0.923,1.0,0.935	0.805,0.741,0.917,0.746,0.951	0.09
314	PCMT1	PCMT1	chr6	+	149802199	149802416	149802199	149802369	149810615	149811421	314	64,66,49,51	21,40,32,22	46,74,77,59,49	25,26,37,17,23	122	75	0.405602558516	1.0	0.652,0.504,0.485,0.588	0.531,0.636,0.561,0.681,0.567	-0.038
318	UTY	UTY	chrY	-	13251001	13251187	13251016	13251187	13248378	13249882	318	0,0,0,1	0,0,1,1	1,1,7,3,4	3,5,3,8,7	90	75	1	1.0	NA,NA,0.0,0.455	0.217,0.143,0.66,0.238,0.323	-0.089
321	UTY	UTY	chrY	-	13355002	13355398	13355374	13355398	13335562	13336335	321	0,0,75,89	0,0,0,0	69,84,84,92,130	0,1,1,0,0	150	75	1	1.0	NA,NA,1.0,1.0	1.0,0.977,0.977,1.0,1.0	0.009
322	UTY	UTY	chrY	-	13358310	13358521	13358463	13358521	13357876	13357969	322	0,0,24,6	0,0,5,6	9,10,12,9,21	6,2,9,5,7	150	75	1	1.0	NA,NA,0.706,0.333	0.429,0.714,0.4,0.474,0.6	-0.004
323	UTY	UTY	chrY	-	13369255	13369349	13369260	13369349	13366266	13366393	323	0,0,69,44	0,0,5,7	58,55,62,65,59	0,0,8,4,2	80	75	1	1.0	NA,NA,0.928,0.855	1.0,1.0,0.879,0.938,0.965	-0.065
324	TNFAIP3	TNFAIP3	chr6	+	137867187	137867518	137867187	137867494	137871212	137871522	324	30,56,8,38	54,45,27,41	68,36,44,40,68	159,104,104,109,136	99	75	0.0241344129704	0.20858336029036467	0.296,0.485,0.183,0.413	0.245,0.208,0.243,0.218,0.275	0.106
325	TNFAIP3	TNFAIP3	chr6	+	137867187	137867542	137867187	137867494	137871212	137871522	325	66,25,32,31	54,45,27,41	106,90,68,56,101	159,104,104,109,136	123	75	0.148484915821	0.639750118347034	0.427,0.253,0.42,0.316	0.289,0.345,0.285,0.239,0.312	0.06
326	TNFAIP3	TNFAIP3	chr6	+	137867187	137867542	137867187	137867518	137871212	137871522	326	46,13,31,19	10,44,7,26	86,76,55,41,74	48,22,31,25,41	99	75	0.45205515508	1.0	0.777,0.183,0.77,0.356	0.576,0.724,0.573,0.554,0.578	-0.079
329	RNF146	RNF146	chr6	+	127266837	127267044	127266837	127266925	127280230	127280340	329	17,21,3,4	18,14,0,7	8,9,13,16,19	11,12,23,10,18	150	75	0.504345152469	1.0	0.321,0.429,1.0,0.222	0.267,0.273,0.22,0.444,0.345	0.183
332	CEP57L1	CEP57L1	chr6	+	109160571	109160730	109160571	109160716	109162748	109163912	332	5,0,0,2	8,14,11,6	4,0,4,1,4	7,11,13,19,18	89	75	0.678186213568	1.0	0.345,0.0,0.0,0.219	0.325,0.0,0.206,0.042,0.158	-0.005
333	SNX3	SNX3	chr6	-	108260759	108261260	108260825	108261260	108222949	108223045	333	146,273,201,189	2,6,6,4	221,250,344,393,345	0,4,9,10,14	141	75	0.812418395215	1.0	0.975,0.96,0.947,0.962	1.0,0.971,0.953,0.954,0.929	-0.0
334	C6orf203	C6orf203	chr6	+	107028171	107028797	107028171	107028271	107030024	107030107	334	5,1,0,0	0,1,0,0	0,0,1,2,2	0,0,0,0,0	150	75	1	1.0	1.0,0.333,NA,NA	NA,NA,1.0,1.0,1.0	-0.334
335	C6orf203	C6orf203	chr6	+	107028171	107028797	107028171	107028271	107039748	107040230	335	3,2,0,0	16,17,14,3	1,0,1,2,1	11,6,10,3,8	150	75	0.444092326964	1.0	0.086,0.056,0.0,0.0	0.043,0.0,0.048,0.25,0.059	-0.044
336	LYRM2	LYRM2	chr6	-	89637724	89637882	89637741	89637882	89632223	89637353	336	14,8,11,12	54,28,17,43	9,12,10,5,6	24,18,34,25,24	92	75	0.981381242528	1.0	0.174,0.189,0.345,0.185	0.234,0.352,0.193,0.14,0.169	0.006
337	LYRM2	LYRM2	chr6	-	89638271	89638497	89638403	89638497	89637741	89637882	337	18,14,3,15	10,4,7,1	5,2,11,9,5	3,1,6,4,6	150	75	0.469086253866	1.0	0.474,0.636,0.176,0.882	0.455,0.5,0.478,0.529,0.294	0.091
338	CNR1	CNR1	chr6	-	88165746	88166048	88165802	88166048	88139865	88145337	338	11,14,0,6	14,13,1,6	5,2,0,0,2	2,2,3,0,1	131	75	1	1.0	0.31,0.381,0.0,0.364	0.589,0.364,0.0,NA,0.534	-0.108
341	SYNCRIP	SYNCRIP	chr6	-	85637242	85637356	85637268	85637356	85636966	85637143	341	313,218,176,210	7,4,0,0	225,160,311,271,272	1,5,0,8,4	101	75	0.517741092317	1.0	0.971,0.976,1.0,1.0	0.994,0.96,1.0,0.962,0.981	0.007
342	SNX14	SNX14	chr6	-	85593578	85594156	85593833	85594156	85574257	85574378	342	34,26,11,34	1,1,0,1	37,37,63,54,38	5,3,8,2,2	150	75	0.000195982388714	0.007531323223437999	0.944,0.929,1.0,0.944	0.787,0.86,0.797,0.931,0.905	0.098
346	SYTL3	SYTL3	chr6	+	158662749	158663378	158662749	158662812	158665394	158665613	346	3,29,5,57	0,5,1,2	53,67,75,91,30	6,4,2,4,3	150	75	0.789928184461	1.0	1.0,0.744,0.714,0.934	0.815,0.893,0.949,0.919,0.833	-0.034
347	HMGN3	HMGN3	chr6	-	79202275	79202389	79202316	79202389	79201244	79201726	347	331,193,168,235	175,95,116,131	135,145,233,192,181	102,72,154,103,129	116	75	0.291042089898	0.9103525835181628	0.55,0.568,0.484,0.537	0.461,0.566,0.494,0.547,0.476	0.026
348	HMGN3	HMGN3	chr6	-	79202275	79202389	79202316	79202389	79202062	79202155	348	177,91,91,109	1,0,0,0	65,60,104,95,81	0,0,0,0,1	116	75	1	1.0	0.991,1.0,1.0,1.0	1.0,1.0,1.0,1.0,0.981	0.002
349	COX7A2	COX7A2	chr6	-	75241122	75241265	75241175	75241265	75237674	75237988	349	7,7,1,15	3,5,2,2	10,9,5,7,1	1,4,6,9,3	128	75	0.399734644889	1.0	0.578,0.451,0.227,0.815	0.854,0.569,0.328,0.313,0.163	0.072
350	COX7A2	COX7A2	chr6	-	75241122	75241265	75241175	75241265	75240300	75240385	350	9,15,5,17	386,520,353,294	10,10,10,7,2	241,277,364,245,304	128	75	0.627540000268	1.0	0.013,0.017,0.008,0.033	0.024,0.021,0.016,0.016,0.004	0.002
351	CD109	CD109	chr6	+	73810991	73811147	73810991	73811096	73812204	73812270	351	19,14,13,5	0,0,0,0	30,23,17,8,14	0,0,0,1,0	126	75	1	1.0	1.0,1.0,1.0,1.0	1.0,1.0,1.0,0.826,1.0	0.035
352	GUSBP4	GUSBP4	chr6	-	57948872	57949068	57948917	57949068	57945833	57947177	352	33,11,2,8	4,2,1,0	6,6,8,7,6	1,0,0,1,1	120	75	0.0156275557028	0.15569675866863705	0.838,0.775,0.556,1.0	0.789,1.0,1.0,0.814,0.789	-0.086
354	RAB23	RAB23	chr6	-	57221725	57222314	57222022	57222314	57210225	57210445	354	2,9,4,2	0,0,0,2	4,4,4,7,6	0,0,0,0,0	150	75	1	1.0	1.0,1.0,1.0,0.333	1.0,1.0,1.0,1.0,1.0	-0.167
362	SLC35B2	SLC35B2	chr6	-	44256337	44256496	44256341	44256496	44254100	44255644	362	0,0,0,0	79,83,63,49	3,4,2,0,0	80,52,75,54,98	79	75	0.575763142952	1.0	0.0,0.0,0.0,0.0	0.034,0.068,0.025,0.0,0.0	-0.025
364	VEGFA	VEGFA	chr6	+	43780731	43780803	43780731	43780785	43781955	43782087	364	2,18,8,6	0,3,0,0	9,5,18,15,20	0,3,2,1,3	93	75	0.00472886663811	0.07067028475842167	1.0,0.829,1.0,1.0	1.0,0.573,0.879,0.924,0.843	0.113
365	VEGFA	VEGFA	chr6	+	43780731	43780854	43780731	43780785	43781955	43782087	365	4,7,3,6	0,3,0,0	7,2,0,12,14	0,3,2,1,3	144	75	0.00170385078527	0.03900730733937277	1.0,0.549,1.0,1.0	1.0,0.258,0.0,0.862,0.709	0.321
366	VEGFA	VEGFA	chr6	+	43780731	43780854	43780731	43780803	43781955	43782087	366	3,4,3,6	1,15,8,6	5,1,0,7,12	7,4,18,10,18	126	75	0.542018700044	1.0	0.641,0.137,0.182,0.373	0.298,0.13,0.0,0.294,0.284	0.132
368	TJAP1	TJAP1	chr6	+	43498977	43499136	43498977	43499100	43500743	43500772	368	4,1,2,0	21,25,8,8	9,3,4,3,5	13,16,25,19,15	111	75	0.00981046517814	0.1123326640379183	0.114,0.026,0.145,0.0	0.319,0.112,0.098,0.096,0.184	-0.091
369	CUL7	CUL7	chr6	-	43052112	43052796	43052208	43052796	43051611	43051763	369	22,21,22,19	33,33,16,23	15,18,15,24,32	15,21,29,20,30	150	75	0.665293891008	1.0	0.25,0.241,0.407,0.292	0.333,0.3,0.205,0.375,0.348	-0.015
370	CCND3	CCND3	chr6	-	41940951	41941848	41941451	41941848	41940369	41940585	370	0,0,0,2	20,36,19,53	3,3,2,5,6	29,44,50,75,34	150	75	0.00275128570186	0.053825153003661086	0.0,0.0,0.0,0.019	0.049,0.033,0.02,0.032,0.081	-0.038
372	TBC1D22B	TBC1D22B	chr6	+	37282881	37283013	37282881	37282952	37284335	37284464	372	0,0,0,2	25,15,26,15	2,1,1,1,3	20,26,25,24,30	136	75	0.231973760225	0.8117195642344716	0.0,0.0,0.0,0.068	0.052,0.021,0.022,0.022,0.052	-0.017
373	MTCH1	MTCH1	chr6	-	36972651	36972796	36972702	36972796	36970646	36970694	373	116,164,137,117	79,89,41,68	112,118,131,99,154	54,71,83,57,70	126	75	0.678347807642	1.0	0.466,0.523,0.665,0.506	0.552,0.497,0.484,0.508,0.567	0.018
374	C6orf1	C6orf1	chr6	-	34247680	34247864	34247740	34247864	34247043	34247149	374	27,17,23,29	1,0,0,0	16,15,20,16,14	0,0,0,1,0	135	75	1	1.0	0.938,1.0,1.0,1.0	1.0,1.0,1.0,0.899,1.0	0.005
375	C6orf1	C6orf1	chr6	-	34247680	34247864	34247740	34247864	34247466	34247492	375	46,23,33,40	0,1,3,0	28,32,49,33,33	3,3,5,2,0	135	75	0.0066751080292	0.08978020299274	1.0,0.927,0.859,1.0	0.838,0.856,0.845,0.902,1.0	0.058
376	C6orf1	C6orf1	chr6	-	34248726	34249108	34248978	34249108	34247680	34247864	376	8,5,7,9	33,21,30,23	8,13,8,11,18	19,30,55,18,32	150	75	0.16803733062	0.6822949726306415	0.108,0.106,0.104,0.164	0.174,0.178,0.068,0.234,0.22	-0.054
377	HMGA1	HMGA1	chr6	+	34240736	34240915	34240736	34240882	34242711	34242795	377	425,833,543,403	103,156,96,70	611,625,725,1006,1201	95,143,150,154,182	108	75	0.329940275869	0.9679093290650026	0.741,0.788,0.797,0.8	0.817,0.752,0.77,0.819,0.821	-0.014
513	CHST12	CHST12	chr7	+	2403559	2403659	2403559	2403645	2432562	2434581	513	0,4,0,3	7,1,1,8	0,2,4,4,2	2,8,17,9,6	89	75	0.69032835051	1.0	0.0,0.771,0.0,0.24	0.0,0.174,0.165,0.272,0.219	0.087
514	CHST12	CHST12	chr7	+	2403559	2403673	2403559	2403645	2432562	2434581	514	0,0,0,0	7,1,1,8	0,0,1,0,0	2,8,17,9,6	103	75	1	1.0	0.0,0.0,0.0,0.0	0.0,0.0,0.041,0.0,0.0	-0.008
515	CHST12	CHST12	chr7	+	2403559	2403673	2403559	2403659	2432562	2434581	515	0,0,0,0	0,4,0,3	0,0,1,0,0	0,2,4,4,2	89	75	1	1.0	NA,0.0,NA,0.0	NA,0.0,0.174,0.0,0.0	-0.043
517	ZSCAN26	ZSCAN26	chr6	+	28271853	28272336	28271853	28271934	28272669	28272787	517	16,5,4,11	13,8,2,3	16,7,2,9,12	5,10,3,6,2	150	75	0.706015171543	1.0	0.381,0.238,0.5,0.647	0.615,0.259,0.25,0.429,0.75	-0.019
518	ZSCAN26	ZSCAN26	chr6	+	28271853	28272339	28271853	28271934	28272669	28272787	518	16,7,7,17	13,8,2,3	15,11,7,13,19	5,10,3,6,2	150	75	0.546303817633	1.0	0.381,0.304,0.636,0.739	0.6,0.355,0.538,0.52,0.826	-0.053
519	ZSCAN26	ZSCAN26	chr6	+	28271853	28272339	28271853	28272336	28272669	28272787	519	3,4,7,6	3,2,4,0	3,6,5,9,7	4,1,0,2,0	78	75	0.0949688821741	0.48762094411745144	0.49,0.658,0.627,1.0	0.419,0.852,1.0,0.812,1.0	-0.123
520	ZSCAN9	ZSCAN9	chr6	+	28225250	28225366	28225250	28225330	28227011	28227504	520	8,6,6,19	8,2,3,5	9,6,23,8,12	4,2,7,1,4	111	75	0.30924194829	0.9380189475851702	0.403,0.67,0.575,0.72	0.603,0.67,0.689,0.844,0.67	-0.103
521	ZSCAN9	ZSCAN9	chr6	+	28225250	28225366	28225250	28225330	28232561	28233486	521	1,2,0,1	0,1,0,0	1,1,8,3,5	0,0,0,0,0	111	75	1	1.0	1.0,0.575,NA,1.0	1.0,1.0,1.0,1.0,1.0	-0.142
522	PGM3	PGM3	chr6	-	83170300	83170478	83170304	83170478	83164873	83169323	522	0,0,0,0	27,39,13,19	0,0,0,1,0	14,11,23,13,28	79	75	1	1.0	0.0,0.0,0.0,0.0	0.0,0.0,0.0,0.068,0.0	-0.014
524	GMNN	GMNN	chr6	+	24774930	24775112	24774930	24775036	24777221	24777297	524	52,95,49,17	0,0,0,0	61,46,72,66,64	0,0,4,0,0	150	75	1	1.0	1.0,1.0,1.0,1.0	1.0,1.0,0.9,1.0,1.0	0.02
525	GMNN	GMNN	chr6	+	24774930	24775244	24774930	24775036	24777221	24777297	525	62,97,50,19	0,0,0,0	72,52,73,77,93	0,0,4,0,0	150	75	1	1.0	1.0,1.0,1.0,1.0	1.0,1.0,0.901,1.0,1.0	0.02
526	GMNN	GMNN	chr6	+	24774930	24775244	24774930	24775112	24777221	24777297	526	39,69,36,15	17,26,18,3	48,40,42,66,75	18,18,28,25,14	150	75	0.921194563564	1.0	0.534,0.57,0.5,0.714	0.571,0.526,0.429,0.569,0.728	0.015
527	TBC1D7	TBC1D7	chr6	-	13328295	13328583	13328315	13328583	13326786	13326906	527	12,5,1,5	1,5,0,2	5,8,20,14,10	2,2,2,10,7	95	75	0.492340238509	1.0	0.905,0.441,1.0,0.664	0.664,0.759,0.888,0.525,0.53	0.079
528	TBC1D7	TBC1D7	chr6	-	13328295	13328583	13328455	13328583	13326786	13326906	528	26,11,11,9	8,9,9,4	13,20,19,34,18	5,9,38,1,5	150	75	0.424895564485	1.0	0.619,0.379,0.379,0.529	0.565,0.526,0.2,0.944,0.643	-0.099
529	TBC1D7	TBC1D7	chr6	-	13328315	13328583	13328455	13328583	13326786	13326906	529	17,13,10,6	8,9,9,4	10,17,10,36,20	5,9,38,1,5	150	75	0.382139722047	1.0	0.515,0.419,0.357,0.429	0.5,0.486,0.116,0.947,0.667	-0.113
531	MAK	MAK	chr6	-	10838481	10838555	10838502	10838555	10830547	10830877	531	0,0,0,0	0,0,0,2	0,0,1,0,0	1,0,0,1,0	96	75	1	1.0	NA,NA,NA,0.0	0.0,NA,1.0,0.0,NA	-0.333
532	FDFT1	FDFT1	chr8	+	11802610	11802931	11802610	11802910	11808793	11808891	532	399,276,250,218	1,0,0,3	264,259,367,321,432	1,1,2,2,3	96	75	1	1.0	0.997,1.0,1.0,0.983	0.995,0.995,0.993,0.992,0.991	0.002
533	MRPS21	MRPS21	chr1	+	150293841	150294449	150293841	150293898	150308047	150308979	533	430,456,236,193	0,0,0,0	187,247,308,290,303	2,1,1,0,0	150	75	1	1.0	1.0,1.0,1.0,1.0	0.979,0.992,0.994,1.0,1.0	0.007
534	MIS12	MIS12	chr17	+	5486373	5486684	5486373	5486420	5488195	5488589	534	4,10,13,11	0,0,0,0	5,5,11,24,18	0,0,0,1,0	150	75	1	1.0	1.0,1.0,1.0,1.0	1.0,1.0,1.0,0.923,1.0	0.015
535	MIS12	MIS12	chr17	+	5486373	5486684	5486373	5486420	5488822	5490810	535	37,41,12,27	4,4,0,0	10,21,28,8,17	1,1,3,0,2	150	75	0.691363250492	1.0	0.822,0.837,1.0,1.0	0.833,0.913,0.824,1.0,0.81	0.039
536	DERL2	DERL2	chr17	-	5485862	5486230	5486068	5486230	5485150	5485216	536	2,4,1,6	53,51,27,23	13,14,14,14,15	24,36,56,49,41	150	75	33887.3	6.62958e+10	0.019,0.038,0.018,0.115	0.213,0.163,0.111,0.125,0.155	-0.106
537	SCIMP	SCIMP	chr17	-	5223332	5223456	5223353	5223456	5214924	5214998	537	41,50,36,19	1,0,0,0	6,2,9,16,31	1,0,0,0,0	96	75	1	1.0	0.97,1.0,1.0,1.0	0.824,1.0,1.0,1.0,1.0	0.028
538	SCIMP	SCIMP	chr17	-	5223332	5223456	5223353	5223456	5221286	5221350	538	230,194,193,126	77,57,59,28	38,21,37,93,109	18,9,13,40,32	96	75	0.135330883011	0.6139514263843842	0.7,0.727,0.719,0.779	0.623,0.646,0.69,0.645,0.727	0.065
539	SLC25A11	SLC25A11	chr17	-	4939815	4940167	4939848	4940167	4939059	4939212	539	133,99,91,78	0,1,0,0	78,111,127,90,137	1,3,0,0,0	108	75	1	1.0	1.0,0.986,1.0,1.0	0.982,0.963,1.0,1.0,1.0	0.007
540	ARRB2	ARRB2	chr17	+	4716411	4716671	4716411	4716608	4717216	4717276	540	2,0,0,0	14,9,7,17	0,2,2,2,2	32,28,27,38,16	138	75	0.23579569545	0.817121314989372	0.072,0.0,0.0,0.0	0.0,0.037,0.039,0.028,0.064	-0.016
541	ZNF155	ZNF155	chr19	+	43984169	43984245	43984169	43984231	43988458	43988558	541	7,7,7,5	0,1,0,1	1,2,7,3,1	0,0,1,0,2	89	75	1	1.0	1.0,0.855,1.0,0.808	1.0,1.0,0.855,1.0,0.296	0.086
542	ZNF155	ZNF155	chr19	+	43984169	43984322	43984169	43984231	43988458	43988558	542	1,4,0,0	0,1,0,1	2,1,0,1,2	0,0,1,0,2	150	75	1	1.0	1.0,0.667,NA,0.0	1.0,1.0,0.0,1.0,0.333	-0.111
543	ZNF155	ZNF155	chr19	+	43984169	43984348	43984169	43984231	43988458	43988558	543	0,3,0,0	0,1,0,1	2,0,0,1,1	0,0,1,0,2	150	75	1	1.0	NA,0.6,NA,0.0	1.0,NA,0.0,1.0,0.2	-0.25
544	ZNF155	ZNF155	chr19	+	43984169	43984322	43984169	43984245	43988458	43988558	544	1,5,0,0	7,7,7,5	2,2,0,1,2	1,2,7,3,1	150	75	0.463168036297	1.0	0.067,0.263,0.0,0.0	0.5,0.333,0.0,0.143,0.5	-0.213
545	ZNF155	ZNF155	chr19	+	43984169	43984348	43984169	43984245	43988458	43988558	545	0,4,0,0	7,7,7,5	2,1,0,1,1	1,2,7,3,1	150	75	0.76340400306	1.0	0.0,0.222,0.0,0.0	0.5,0.2,0.0,0.143,0.333	-0.18
546	ZNF155	ZNF155	chr19	+	43984169	43984348	43984169	43984322	43988458	43988558	546	0,0,0,0	1,1,0,0	0,0,0,1,0	0,1,0,0,1	101	75	1	1.0	0.0,0.0,NA,NA	NA,0.0,NA,1.0,0.0	-0.333
548	CRK	CRK	chr17	-	1436619	1437155	1436789	1437155	1421352	1423650	548	29,36,15,16	25,25,14,8	12,10,18,24,21	14,11,21,25,20	150	75	0.118018507785	0.5677392087086428	0.367,0.419,0.349,0.5	0.3,0.312,0.3,0.324,0.344	0.093
549	CDK10	CDK10	chr16	+	89686667	89686797	89686667	89686759	89689251	89689324	549	27,27,8,32	15,5,0,0	17,26,42,30,17	4,7,8,7,6	113	75	0.220333472864	0.7933282830062742	0.544,0.782,1.0,1.0	0.738,0.711,0.777,0.74,0.653	0.108
550	CDK10	CDK10	chr16	+	89686667	89686797	89686667	89686759	89690552	89690624	550	15,19,16,16	0,0,0,0	25,19,25,42,25	1,2,0,0,2	113	75	0.860648331564	1.0	1.0,1.0,1.0,1.0	0.943,0.863,1.0,1.0,0.892	0.06
551	CDK10	CDK10	chr16	+	89694930	89695070	89694930	89695052	89695292	89695345	551	46,27,18,33	1,2,0,0	26,46,29,46,40	4,3,1,3,2	93	75	1	1.0	0.974,0.916,1.0,1.0	0.84,0.925,0.959,0.925,0.942	0.054
553	CHMP1A	CHMP1A	chr16	-	89647034	89647331	89647202	89647331	89646526	89646714	553	4,5,2,9	73,80,36,42	4,5,6,9,4	58,62,72,46,67	150	75	0.817508379791	1.0	0.027,0.03,0.027,0.097	0.033,0.039,0.04,0.089,0.029	-0.001
554	RPL13	RPL13	chr16	+	89561226	89561368	89561226	89561329	89561577	89561751	554	10167,7782,6474,4046	0,0,0,0	8023,10018,10386,7501,14554	0,104,0,0,0	114	75	0.58566684147	1.0	1.0,1.0,1.0,1.0	1.0,0.984,1.0,1.0,1.0	0.003
556	C12orf57	C12orf57	chr12	+	6944379	6944652	6944379	6944565	6945770	6946003	556	1357,1026,827,633	144,66,64,43	303,458,460,552,584	14,25,20,30,19	150	75	794612	0.0008142882528735467	0.825,0.886,0.866,0.88	0.915,0.902,0.92,0.902,0.939	-0.051
557	BCAR1	BCAR1	chr16	-	75236827	75236998	75236881	75236998	75234888	75235986	557	4,1,0,0	22,23,6,14	2,0,0,0,0	4,15,15,4,11	129	75	0.463757196831	1.0	0.096,0.025,0.0,0.0	0.225,0.0,0.0,0.0,0.0	-0.015
558	BCAR1	BCAR1	chr16	-	75242469	75243090	75242913	75243090	75237182	75237344	558	20,41,10,18	0,1,0,0	20,8,15,21,17	0,0,0,0,1	150	75	1	1.0	1.0,0.953,1.0,1.0	1.0,1.0,1.0,1.0,0.895	0.009
559	TSPAN17	TSPAN17	chr5	+	176656077	176656134	176656077	176656125	176656699	176656816	559	0,0,0,0	29,17,15,26	0,0,1,0,0	15,9,20,15,13	84	75	1	1.0	0.0,0.0,0.0,0.0	0.0,0.0,0.043,0.0,0.0	-0.009
560	TSPAN17	TSPAN17	chr5	+	176656894	176656956	176656894	176656924	176657517	176659058	560	36,29,21,19	2,0,0,1	12,8,21,23,19	2,0,1,0,1	107	75	1	1.0	0.927,1.0,1.0,0.93	0.808,1.0,0.936,1.0,0.93	0.029
562	MS4A7	MS4A7	chr11	+	60378484	60378664	60378484	60378616	60383128	60383288	562	49,12,16,18	7,0,1,0	2,13,2,4,3	0,3,3,0,0	123	75	0.379446485274	1.0	0.81,1.0,0.907,1.0	1.0,0.725,0.289,1.0,1.0	0.126
563	PRPS2	PRPS2	chrX	+	12799206	12799399	12799206	12799390	12809233	12809332	563	5,9,3,11	93,82,97,85	3,15,9,7,14	83,105,94,68,177	84	75	0.487270929129	1.0	0.046,0.089,0.027,0.104	0.031,0.113,0.079,0.084,0.066	-0.008
564	CES2	CES2	chr16	+	66942647	66942785	66942647	66942737	66943298	66943371	564	75,25,22,40	1,0,0,4	29,32,46,49,40	2,5,5,7,1	123	75	0.000813854585521	0.02304493510580516	0.979,1.0,1.0,0.859	0.898,0.796,0.849,0.81,0.961	0.097
565	ATRAID	ATRAID	chr2	+	27212350	27212607	27212350	27212467	27213176	27213298	565	76,42,46,50	125,179,66,95	70,70,88,59,132	83,61,129,85,132	150	75	0.000109754064923	0.005342821264672	0.233,0.105,0.258,0.208	0.297,0.365,0.254,0.258,0.333	-0.1
567	FLNB	FLNB	chr3	+	58141857	58141929	58141857	58141896	58142649	58142752	567	12,29,8,12	1,1,0,0	1,6,2,7,12	1,2,1,1,0	108	75	1	1.0	0.893,0.953,1.0,1.0	0.41,0.676,0.581,0.829,1.0	0.262
569	GUSB	GUSB	chr7	-	65979726	65979911	65979833	65979911	65979398	65979541	569	67,107,56,56	0,1,0,0	79,42,78,101,69	0,0,1,0,1	150	75	1	1.0	1.0,0.982,1.0,1.0	1.0,1.0,0.975,1.0,0.972	0.006
570	STX4	STX4	chr16	+	31034225	31034536	31034225	31034325	31034969	31035040	570	53,42,28,49	0,1,0,1	74,64,52,59,41	0,1,0,0,1	150	75	1	1.0	1.0,0.955,1.0,0.961	1.0,0.97,1.0,1.0,0.953	-0.006
571	TMEM189	TMEM189	chr20	-	50130855	50130947	50130864	50130947	50129545	50129690	571	28,23,13,23	0,0,0,0	35,40,39,22,32	1,0,0,0,0	84	75	1	1.0	1.0,1.0,1.0,1.0	0.969,1.0,1.0,1.0,1.0	0.006
572	SH2B1	SH2B1	chr16	+	28872533	28872758	28872533	28872705	28873169	28873269	572	17,8,16,7	25,19,11,5	11,16,11,15,20	12,20,16,19,24	128	75	0.87421317217	1.0	0.285,0.198,0.46,0.451	0.349,0.319,0.287,0.316,0.328	0.029
573	ATXN2L	ATXN2L	chr16	+	28835932	28836176	28835932	28836122	28836325	28836490	573	13,15,12,12	0,2,0,0	24,8,12,18,11	0,0,2,0,0	129	75	1	1.0	1.0,0.813,1.0,1.0	1.0,1.0,0.777,1.0,1.0	-0.002
574	ATXN2L	ATXN2L	chr16	+	28835932	28836176	28835932	28836122	28836727	28837237	574	13,17,12,12	3,2,0,0	25,8,15,21,11	10,7,1,4,2	129	75	0.00356911737973	0.05885092731130259	0.716,0.832,1.0,1.0	0.592,0.399,0.897,0.753,0.762	0.206
575	ATXN2L	ATXN2L	chr16	+	28835932	28836176	28835932	28836122	28836750	28837237	575	11,17,12,16	3,9,2,1	24,9,19,18,14	3,3,1,5,4	129	75	0.573929150563	1.0	0.681,0.523,0.777,0.903	0.823,0.636,0.917,0.677,0.67	-0.024
576	PRKD2	PRKD2	chr19	-	46716130	46717127	46716814	46717127	46713862	46714001	576	46,23,17,33	0,0,0,0	28,23,44,46,35	0,0,1,0,0	150	75	1	1.0	1.0,1.0,1.0,1.0	1.0,1.0,0.957,1.0,1.0	0.009
577	PRKD2	PRKD2	chr19	-	46716814	46717127	46716950	46717127	46716130	46716535	577	17,9,12,24	0,4,1,16	33,17,30,33,30	6,3,1,3,0	150	75	0.0915634197641	0.47480597429480287	1.0,0.529,0.857,0.429	0.733,0.739,0.938,0.846,1.0	-0.147
578	LOC81691	LOC81691	chr16	+	20806444	20806817	20806444	20806705	20806951	20807091	578	5,3,2,3	8,11,11,8	1,3,2,12,11	10,10,9,13,18	150	75	0.382847995343	1.0	0.238,0.12,0.083,0.158	0.048,0.13,0.1,0.316,0.234	-0.016
581	SLC35A2	SLC35A2	chrX	-	48911506	48911958	48911545	48911958	48909813	48909996	581	0,1,4,0	18,19,3,10	4,14,8,3,0	12,16,21,15,16	114	75	0.00328846418422	0.05753475548326374	0.0,0.033,0.467,0.0	0.18,0.365,0.2,0.116,0.0	-0.047
585	TRIM13	TRIM13	chr13	+	49997006	49997216	49997006	49997131	49997666	49997763	585	34,30,23,13	15,5,7,5	20,20,21,14,20	9,9,15,6,6	150	75	0.192343404824	0.7378306723373405	0.531,0.75,0.622,0.565	0.526,0.526,0.412,0.538,0.625	0.092
588	PCYOX1L	PCYOX1L	chr5	+	149358006	149358172	149358006	149358156	149362636	149362843	588	0,0,0,0	2,3,2,5	0,0,0,1,0	5,9,8,4,9	91	75	1	1.0	0.0,0.0,0.0,0.0	0.0,0.0,0.0,0.171,0.0	-0.034
589	ZC3H14	ZC3H14	chr14	+	88602827	88603060	88602827	88603045	88607242	88607363	589	74,53,58,65	3,8,13,2	35,31,37,31,54	1,2,5,10,1	90	75	0.719927911785	1.0	0.954,0.847,0.788,0.964	0.967,0.928,0.86,0.721,0.978	-0.003
590	ORC1	ORC1	chr1	-	52388441	52388637	52388456	52388637	52385851	52385949	590	41,37,33,15	0,1,0,0	24,41,44,39,45	0,0,3,3,0	90	75	0.616149971619	1.0	1.0,0.969,1.0,1.0	1.0,1.0,0.924,0.915,1.0	0.024
591	POP1	POP1	chr8	+	98117292	98117390	98117292	98117330	98123335	98123479	591	41,33,14,42	2,3,0,0	31,19,56,25,33	0,0,1,0,0	135	75	0.829796420669	1.0	0.919,0.859,1.0,1.0	1.0,1.0,0.969,1.0,1.0	-0.049
592	TTC31	TTC31	chr2	+	74491480	74491672	74491480	74491666	74492003	74492055	592	14,7,11,25	14,14,5,1	12,17,15,13,17	9,6,7,10,4	81	75	0.825066799104	1.0	0.481,0.316,0.671,0.959	0.552,0.724,0.665,0.546,0.797	-0.05
594	UNKL	UNKL	chr16	-	1367091	1367349	1367241	1367349	1363204	1366395	594	30,23,23,17	6,4,0,2	24,19,22,23,41	4,5,8,2,11	150	75	0.0876237190204	0.46515187477314873	0.714,0.742,1.0,0.81	0.75,0.655,0.579,0.852,0.651	0.119
595	UNKL	UNKL	chr16	-	1369933	1370357	1370129	1370357	1367655	1367858	595	3,10,6,8	12,5,3,7	0,5,2,9,0	4,4,3,9,4	150	75	0.137339422787	0.6140140505744731	0.111,0.5,0.5,0.364	0.0,0.385,0.25,0.333,0.0	0.175
604	PLIN1	PLIN1	chr15	-	89679250	89679417	89679321	89679417	89677444	89677503	604	1,5,0,0	0,0,0,0	1,0,0,0,0	1,0,0,0,0	146	75	1	1.0	1.0,1.0,NA,NA	0.339,NA,NA,NA,NA	0.661
605	FDXR	FDXR	chr17	-	74872768	74873031	74872865	74873031	74872035	74872133	605	6,5,5,15	98,45,14,27	9,8,5,15,6	20,44,45,38,52	150	75	0.547979898925	1.0	0.03,0.053,0.152,0.217	0.184,0.083,0.053,0.165,0.055	0.005
636	TRAPPC5	TRAPPC5	chr19	+	7680820	7681026	7680820	7680878	7682241	7682862	636	7,7,1,6	38,42,31,8	6,9,7,3,7	22,52,71,35,76	150	75	0.423123928829	1.0	0.084,0.077,0.016,0.273	0.12,0.08,0.047,0.041,0.044	0.046
637	TRAPPC5	TRAPPC5	chr19	+	7680820	7681049	7680820	7680878	7682241	7682862	637	4,6,5,6	38,42,31,8	6,13,9,7,13	22,52,71,35,76	150	75	0.802723626806	1.0	0.05,0.067,0.075,0.273	0.12,0.111,0.06,0.091,0.079	0.024
638	TRAPPC5	TRAPPC5	chr19	+	7680820	7681049	7680820	7681026	7682241	7682862	638	8,8,5,9	7,6,1,2	4,15,9,11,18	3,7,6,2,5	98	75	0.703943245428	1.0	0.467,0.505,0.793,0.775	0.505,0.621,0.534,0.808,0.734	-0.005
641	ISG20	ISG20	chr15	+	88638742	88639178	88638742	88639076	88639342	88639594	641	4,10,2,9	44,173,56,119	9,28,28,28,21	72,128,263,183,116	150	75	3.30179e+06	0.0022920786584368002	0.043,0.028,0.018,0.036	0.059,0.099,0.051,0.071,0.083	-0.041
643	APOE	APOE	chr19	+	44905748	44905923	44905748	44905841	44906601	44906667	643	0,0,0,0	0,1,0,0	1,0,0,0,0	0,2,1,0,0	150	75	1	1.0	NA,0.0,NA,NA	1.0,0.0,0.0,NA,NA	-0.333
647	CHRNA5	CHRNA5	chr15	+	78589804	78590636	78589804	78589849	78593091	78595269	647	90,43,33,19	2,2,0,0	18,23,27,11,44	1,0,0,0,2	150	75	0.427933293481	1.0	0.957,0.915,1.0,1.0	0.9,1.0,1.0,1.0,0.917	0.005
649	KLK2	KLK2	chr19	+	50876871	50877045	50876871	50877008	50878403	50880567	649	1,2,4,0	2,1,0,0	1,3,2,6,2	0,0,0,4,1	112	75	1	1.0	0.251,0.573,1.0,NA	1.0,1.0,1.0,0.501,0.573	-0.207
651	ERAP2	ERAP2	chr5	+	96875939	96876527	96875939	96876090	96879563	96880260	651	1,11,3,57	0,0,0,0	22,11,9,31,22	0,0,2,0,0	150	75	1	1.0	1.0,1.0,1.0,1.0	1.0,1.0,0.692,1.0,1.0	0.062
652	STX16	STX16	chr20	+	58651252	58651434	58651252	58651414	58652072	58652138	652	3,5,0,6	2,0,0,0	16,9,17,14,8	0,1,1,0,1	95	75	1	1.0	0.542,1.0,NA,1.0	1.0,0.877,0.931,1.0,0.863	-0.087
653	STX16	STX16	chr20	+	58651252	58652138	58651252	58652087	58659622	58659634	653	16,5,7,10	11,4,5,9	22,9,15,17,6	11,0,2,8,4	126	75	0.0280826902523	0.23154769893850422	0.464,0.427,0.455,0.398	0.543,1.0,0.817,0.558,0.472	-0.242
654	STX16	STX16	chr20	+	58651252	58652138	58651252	58652087	58667489	58667597	654	24,11,6,7	14,16,11,18	20,8,23,16,5	40,35,25,50,25	126	75	0.0634287090895	0.38450304777634936	0.505,0.29,0.245,0.188	0.229,0.12,0.354,0.16,0.106	0.113
655	ULK3	ULK3	chr15	-	74837750	74837798	74837756	74837798	74837368	74837435	655	21,13,14,0	13,17,0,14	0,25,31,34,0	20,0,0,0,31	81	75	0.228134363635	0.807020283619554	0.599,0.415,1.0,0.0	0.0,1.0,1.0,1.0,0.0	-0.096
657	CSK	CSK	chr15	+	74782083	74782720	74782083	74782148	74798232	74798312	657	125,102,70,62	0,0,0,0	102,156,190,150,143	0,0,1,0,0	150	75	1	1.0	1.0,1.0,1.0,1.0	1.0,1.0,0.99,1.0,1.0	0.002
658	UBL7	UBL7	chr15	-	74460667	74461188	74461036	74461188	74458683	74458896	658	17,3,11,8	103,38,49,12	13,6,13,4,19	31,47,46,35,39	150	75	0.262451508332	0.8626559385508676	0.076,0.038,0.101,0.25	0.173,0.06,0.124,0.054,0.196	-0.005
659	UBL7	UBL7	chr15	-	74460667	74461188	74461107	74461188	74458683	74458896	659	28,7,20,12	36,15,11,19	10,12,23,12,23	25,16,16,13,29	150	75	0.95033141627	1.0	0.28,0.189,0.476,0.24	0.167,0.273,0.418,0.316,0.284	0.005
660	UBL7	UBL7	chr15	-	74460667	74461188	74461157	74461188	74458683	74458896	660	9,3,5,4	13,4,7,5	1,3,7,0,14	4,3,12,0,7	150	75	1	1.0	0.257,0.273,0.263,0.286	0.111,0.333,0.226,NA,0.5	-0.023
661	UBL7	UBL7	chr15	-	74461036	74461188	74461107	74461188	74458683	74458896	661	121,42,65,20	36,15,11,19	38,56,62,46,50	25,16,16,13,29	146	75	0.784579404717	1.0	0.633,0.59,0.752,0.351	0.438,0.643,0.666,0.645,0.47	0.009
662	UBL7	UBL7	chr15	-	74461036	74461188	74461157	74461188	74458683	74458896	662	103,38,50,12	13,4,7,5	31,48,47,35,41	4,3,12,0,7	150	75	0.478075399044	1.0	0.798,0.826,0.781,0.545	0.795,0.889,0.662,1.0,0.745	-0.081
663	UBL7	UBL7	chr15	-	74461107	74461188	74461157	74461188	74458683	74458896	663	36,15,11,19	13,4,7,5	25,16,16,13,30	4,3,12,0,7	125	75	0.237246065472	0.8195080784843403	0.624,0.692,0.485,0.695	0.789,0.762,0.444,1.0,0.72	-0.119
664	UBL7	UBL7	chr15	-	74461036	74461188	74461107	74461188	74460667	74460778	664	18,8,19,9	2,0,0,0	9,15,21,11,14	0,0,0,0,1	146	75	1	1.0	0.822,1.0,1.0,1.0	1.0,1.0,1.0,1.0,0.878	-0.02
666	PML	PML	chr15	+	74033155	74033422	74033155	74033414	74034477	74034530	666	1,2,0,1	32,36,18,22	4,4,3,3,2	38,24,40,26,44	83	75	0.00595504135572	0.08214903203531691	0.027,0.048,0.0,0.039	0.087,0.131,0.063,0.094,0.039	-0.054
667	ECI1	ECI1	chr16	-	2243317	2243439	2243368	2243439	2243045	2243224	667	181,240,125,80	3,3,2,0	108,108,104,103,134	0,2,2,1,1	126	75	0.701293572132	1.0	0.973,0.979,0.974,1.0	1.0,0.97,0.969,0.984,0.988	-0.001
668	RNASEH1	RNASEH1	chr2	-	3557894	3558371	3558132	3558371	3556788	3556904	668	10,1,1,2	55,45,16,54	3,6,5,5,7	23,52,70,43,66	150	75	0.401477642881	1.0	0.083,0.011,0.03,0.018	0.061,0.055,0.034,0.055,0.05	-0.016
669	DENND4A	DENND4A	chr15	-	65761359	65761438	65761366	65761438	65756139	65756472	669	95,87,58,50	1,3,0,4	76,59,72,77,96	0,1,1,0,1	82	75	0.610727342113	1.0	0.989,0.964,1.0,0.92	1.0,0.982,0.985,1.0,0.989	-0.023
670	VWA9	VWA9	chr15	-	65607158	65607442	65607301	65607442	65605128	65605236	670	145,115,113,77	1,8,0,1	57,62,95,70,85	2,3,5,0,0	150	75	0.683977965178	1.0	0.986,0.878,1.0,0.975	0.934,0.912,0.905,1.0,1.0	0.01
671	VWA9	VWA9	chr15	-	65610685	65611148	65610795	65611148	65605128	65605236	671	0,2,10,5	2,2,0,0	8,11,3,11,7	0,0,1,0,0	150	75	0.0333092815114	0.25877824481058775	0.0,0.333,1.0,1.0	1.0,1.0,0.6,1.0,1.0	-0.337
672	CFAP97	CFAP97	chr4	-	185203784	185204028	185203897	185204028	185190142	185191212	672	16,20,14,6	43,53,19,35	15,33,26,28,35	35,40,38,30,20	150	75	0.00133932384712	0.03312902205749701	0.157,0.159,0.269,0.079	0.176,0.292,0.255,0.318,0.467	-0.136
673	KREMEN1	KREMEN1	chr22	+	29138623	29138833	29138623	29138782	29140281	29140366	673	1,0,0,0	3,1,0,0	0,0,0,0,0	0,0,0,2,0	126	75	1	1.0	0.166,0.0,NA,NA	NA,NA,NA,0.0,NA	0.083
674	TEX9	TEX9	chr15	+	56365578	56365893	56365578	56365670	56373440	56373504	674	21,22,13,11	37,51,17,32	15,20,35,25,28	31,23,42,16,22	150	75	0.00728357668327	0.09491821809900675	0.221,0.177,0.277,0.147	0.195,0.303,0.294,0.439,0.389	-0.118
675	TEX9	TEX9	chr15	+	56365578	56365893	56365578	56365670	56412301	56412436	675	12,12,10,5	0,2,0,0	8,12,25,19,15	0,1,1,0,0	150	75	1	1.0	1.0,0.75,1.0,1.0	1.0,0.857,0.926,1.0,1.0	-0.019
676	USP8	USP8	chr15	+	50424376	50424654	50424376	50424514	50439008	50439177	676	31,25,29,18	25,27,13,22	28,42,62,19,33	31,12,36,12,20	150	75	0.213605819353	0.7764860189994189	0.383,0.316,0.527,0.29	0.311,0.636,0.463,0.442,0.452	-0.082
677	DUT	DUT	chr15	+	48331423	48331795	48331423	48331479	48332267	48332406	677	136,152,60,94	33,19,3,7	75,106,82,70,110	10,20,9,13,15	150	75	0.477334213908	1.0	0.673,0.8,0.909,0.87	0.789,0.726,0.82,0.729,0.786	0.043
678	PIGG	PIGG	chr4	+	499199	499489	499199	499298	500395	500601	678	31,25,7,13	1,0,0,0	29,23,31,37,32	2,2,2,1,2	150	75	0.00455660966982	0.06857219587029818	0.939,1.0,1.0,1.0	0.879,0.852,0.886,0.949,0.889	0.094
679	PIGG	PIGG	chr4	+	499199	499725	499199	499298	500395	500601	679	24,17,5,9	1,0,0,0	19,13,23,20,20	2,2,2,1,2	150	75	0.000769888290183	0.022347719635419414	0.923,1.0,1.0,1.0	0.826,0.765,0.852,0.909,0.833	0.144
680	PIGG	PIGG	chr4	+	499199	500047	499199	499298	500395	500601	680	17,12,5,6	1,0,0,0	14,6,14,8,12	2,2,2,1,2	150	75	9.70001e+06	0.004952510843614996	0.895,1.0,1.0,1.0	0.778,0.6,0.778,0.8,0.75	0.233
681	PIGG	PIGG	chr4	+	499199	499725	499199	499489	500395	500601	681	12,11,8,6	14,13,3,7	16,15,13,17,18	17,17,17,29,20	150	75	0.499544139923	1.0	0.3,0.297,0.571,0.3	0.32,0.306,0.277,0.227,0.31	0.079
682	PIGG	PIGG	chr4	+	499199	500047	499199	499489	500395	500601	682	5,6,8,3	14,13,3,7	11,8,4,5,10	17,17,17,29,20	150	75	0.332582732672	0.9689013858108471	0.152,0.188,0.571,0.176	0.244,0.19,0.105,0.079,0.2	0.108
683	PIGG	PIGG	chr4	+	499199	500047	499199	499725	500395	500601	683	2,1,1,1	7,5,1,3	5,6,3,6,2	7,7,9,12,8	150	75	0.0417548299442	0.29753772860900135	0.125,0.091,0.333,0.143	0.263,0.3,0.143,0.2,0.111	-0.03
684	PIGG	PIGG	chr4	+	521055	521249	521055	521227	521659	521941	684	8,9,1,1	4,7,0,7	14,2,4,7,10	3,7,3,3,2	97	75	0.382291275681	1.0	0.607,0.499,1.0,0.099	0.783,0.181,0.508,0.643,0.794	-0.031
685	PIGG	PIGG	chr4	+	521055	521273	521055	521227	521659	521941	685	35,18,12,8	4,7,0,7	25,17,10,26,19	3,7,3,3,2	121	75	0.615150210221	1.0	0.844,0.614,1.0,0.415	0.838,0.601,0.674,0.843,0.855	-0.044
686	PIGG	PIGG	chr4	+	521055	521273	521055	521249	521659	521941	686	29,12,11,8	2,3,0,1	15,15,7,20,11	4,0,1,1,2	99	75	0.769185943261	1.0	0.917,0.752,1.0,0.858	0.74,1.0,0.841,0.938,0.806	0.017
688	CTSA	CTSA	chr20	+	45890951	45891425	45890951	45891379	45891568	45891762	688	2,0,2,2	27,23,3,14	2,1,2,2,0	15,14,9,13,11	121	75	0.409682761308	1.0	0.044,0.0,0.292,0.081	0.076,0.042,0.121,0.087,0.0	0.039
689	PLAGL1	PLAGL1	chr6	-	143965849	143966198	143966157	143966198	143964786	143964818	689	6,4,0,6	3,13,4,13	23,2,4,9,10	15,4,11,8,7	150	75	0.0834201957153	0.45563518065818687	0.5,0.133,0.0,0.188	0.434,0.2,0.154,0.36,0.417	-0.108
690	PLAGL1	PLAGL1	chr6	-	144064450	144064599	144064467	144064599	143968906	143968978	690	0,0,0,2	4,9,1,3	1,2,0,0,0	13,1,9,7,9	92	75	1	1.0	0.0,0.0,0.0,0.352	0.059,0.62,0.0,0.0,0.0	-0.048
693	MRPL21	MRPL21	chr11	-	68900534	68900605	68900547	68900605	68897926	68898012	693	8,14,0,7	106,95,38,44	12,14,15,5,8	76,114,107,75,60	88	75	0.357608233536	1.0	0.06,0.112,0.0,0.119	0.119,0.095,0.107,0.054,0.102	-0.023
697	ZNF74	ZNF74	chr22	+	20394114	20394662	20394114	20394334	20395332	20395418	697	4,8,12,4	0,0,0,0	4,5,13,13,12	0,0,2,0,0	150	75	1	1.0	1.0,1.0,1.0,1.0	1.0,1.0,0.765,1.0,1.0	0.047
700	BANP	BANP	chr16	+	87975047	87975203	87975047	87975185	87981035	87981127	700	3,3,3,0	24,37,16,21	5,1,1,1,2	41,23,36,32,26	93	75	0.545678915066	1.0	0.092,0.061,0.131,0.0	0.09,0.034,0.022,0.025,0.058	0.025
701	ANAPC11	ANAPC11	chr17	+	81891712	81891863	81891712	81891841	81893103	81893187	701	3,6,2,0	0,0,0,0	2,6,5,5,2	0,0,0,1,0	97	75	1	1.0	1.0,1.0,1.0,NA	1.0,1.0,1.0,0.794,1.0	0.041
702	ANAPC11	ANAPC11	chr17	+	81891712	81891841	81891712	81891833	81893551	81893614	702	25,44,14,36	17,15,6,9	24,53,49,42,35	18,18,30,28,30	83	75	0.0784562387694	0.43535135465483094	0.571,0.726,0.678,0.783	0.546,0.727,0.596,0.575,0.513	0.098
703	ANAPC11	ANAPC11	chr17	+	81891712	81891863	81891712	81891833	81893551	81893614	703	20,23,10,18	17,15,6,9	17,24,30,21,23	18,18,30,28,30	105	75	0.0460349926338	0.309725443823205	0.457,0.523,0.543,0.588	0.403,0.488,0.417,0.349,0.354	0.126
704	ANAPC11	ANAPC11	chr17	+	81891712	81891863	81891712	81891841	81893551	81893614	704	13,11,4,0	18,32,8,18	11,12,21,13,14	18,41,40,34,26	97	75	0.331541600335	0.9689013858108471	0.358,0.21,0.279,0.0	0.321,0.185,0.289,0.228,0.294	-0.052
705	ANAPC11	ANAPC11	chr17	+	81891712	81891841	81891712	81891833	81894466	81894586	705	25,37,13,52	18,26,12,19	21,38,41,33,38	18,32,31,32,33	83	75	0.13330315281	0.6138444408582687	0.557,0.563,0.495,0.712	0.513,0.518,0.544,0.482,0.51	0.068
706	ANAPC11	ANAPC11	chr17	+	81891712	81891863	81891712	81891833	81894466	81894586	706	12,19,14,26	18,26,12,19	11,26,21,17,21	18,32,31,32,33	105	75	0.134380931875	0.6139514263843842	0.323,0.343,0.455,0.494	0.304,0.367,0.326,0.275,0.312	0.087
707	ANAPC11	ANAPC11	chr17	+	81891712	81891863	81891712	81891841	81894466	81894586	707	5,7,8,8	18,25,7,34	5,14,12,9,12	15,26,32,25,29	97	75	0.607946759962	1.0	0.177,0.178,0.469,0.154	0.205,0.294,0.225,0.218,0.242	0.008
708	ANAPC11	ANAPC11	chr17	+	81894466	81894624	81894466	81894586	81899919	81900533	708	4,2,2,10	103,138,71,119	2,6,3,1,1	84,124,134,117,163	113	75	0.0428248094382	0.29996844048346755	0.025,0.01,0.018,0.053	0.016,0.031,0.015,0.006,0.004	0.012
709	ANAPC11	ANAPC11	chr17	+	81899241	81899542	81899241	81899327	81899919	81900533	709	4,0,2,0	0,0,0,0	6,3,3,1,1	0,0,1,0,0	150	75	1	1.0	1.0,NA,1.0,NA	1.0,1.0,0.6,1.0,1.0	0.08
711	C15orf57	C15orf57	chr15	-	40564765	40565057	40564790	40565057	40562771	40563027	711	5,1,6,0	0,0,0,0	2,2,0,6,7	0,0,26,0,0	100	75	1	1.0	1.0,1.0,1.0,NA	1.0,1.0,0.0,1.0,1.0	0.2
712	C15orf57	C15orf57	chr15	-	40564765	40565057	40564975	40565057	40562771	40563027	712	7,6,5,4	120,40,34,35	7,3,11,6,10	44,37,45,62,65	150	75	0.142136740489	0.6280867875407146	0.028,0.07,0.068,0.054	0.074,0.039,0.109,0.046,0.071	-0.013
713	C15orf57	C15orf57	chr15	-	40564790	40565057	40564975	40565057	40562771	40563027	713	6,6,0,4	120,40,34,35	6,3,37,4,7	44,37,45,62,65	150	75	0.000861637836269	0.023772366969883177	0.024,0.07,0.0,0.054	0.064,0.039,0.291,0.031,0.051	-0.058
715	BMF	BMF	chr15	-	40104179	40104340	40104242	40104340	40087890	40091888	715	128,122,35,60	1,0,0,0	59,52,90,45,49	0,1,1,0,0	138	75	1	1.0	0.986,1.0,1.0,1.0	1.0,0.966,0.98,1.0,1.0	0.007
716	SPATA5L1	SPATA5L1	chr15	+	45415586	45415809	45415586	45415779	45417268	45417399	716	2,7,14,15	16,20,21,4	4,3,7,12,5	23,11,17,7,9	105	75	0.57935157086	1.0	0.082,0.2,0.323,0.728	0.11,0.163,0.227,0.55,0.284	0.066
719	USP46	USP46	chr4	-	52598568	52598706	52598627	52598706	52590960	52597741	719	0,0,0,4	10,7,9,18	3,2,6,0,7	10,6,3,7,2	134	75	0.000145178735521	0.00627777844959184	0.0,0.0,0.0,0.111	0.144,0.157,0.528,0.0,0.662	-0.27
722	ORC6	ORC6	chr16	+	46689645	46689829	46689645	46689770	46690990	46691120	722	5,3,4,3	89,44,25,14	5,9,7,10,12	30,53,68,49,86	134	75	0.0397806308848	0.28727489149023355	0.03,0.037,0.082,0.107	0.085,0.087,0.054,0.103,0.072	-0.016
723	MMP24-AS1	MMP24-AS1	chr20	-	35278008	35278157	35278045	35278157	35276332	35277932	723	7,9,1,6	7,0,3,2	5,13,12,9,14	7,17,8,16,8	112	75	0.195583860084	0.7411949333522395	0.401,1.0,0.182,0.668	0.324,0.339,0.501,0.274,0.54	0.167
729	ZNF302	ZNF302	chr19	+	34677638	34677833	34677638	34677796	34678736	34678813	729	31,24,15,11	0,1,0,0	9,16,13,13,15	0,3,3,1,2	112	75	0.000778847106253	0.022347719635419414	1.0,0.941,1.0,1.0	1.0,0.781,0.744,0.897,0.834	0.134
730	ZNF302	ZNF302	chr19	+	34677638	34677856	34677638	34677796	34678736	34678813	730	47,35,28,24	0,1,0,0	16,19,24,19,38	0,3,3,1,2	135	75	0.00325615718125	0.05743647749221311	1.0,0.951,1.0,1.0	1.0,0.779,0.816,0.913,0.913	0.104
731	ZNF302	ZNF302	chr19	+	34677638	34677862	34677638	34677796	34678736	34678813	731	30,23,14,19	0,1,0,0	10,18,17,12,22	0,3,3,1,2	141	75	0.000618587422753	0.018749297658654313	1.0,0.924,1.0,1.0	1.0,0.761,0.751,0.865,0.854	0.135
732	ZNF302	ZNF302	chr19	+	34677638	34678103	34677638	34677796	34678736	34678813	732	39,24,20,19	0,1,0,0	12,26,19,14,26	0,3,3,1,2	150	75	0.000986446544305	0.026207814362276045	1.0,0.923,1.0,1.0	1.0,0.812,0.76,0.875,0.867	0.118
733	ZNF302	ZNF302	chr19	+	34677638	34677856	34677638	34677833	34678736	34678813	733	27,19,20,15	11,8,7,2	8,4,15,13,27	1,1,4,7,4	98	75	0.314348960141	0.9448030198651284	0.653,0.645,0.686,0.852	0.86,0.754,0.742,0.587,0.838	-0.047
734	ZNF302	ZNF302	chr19	+	34677638	34677862	34677638	34677833	34678736	34678813	734	10,7,6,10	11,8,7,2	2,3,8,6,11	1,1,4,7,4	104	75	0.401395119268	1.0	0.396,0.387,0.382,0.783	0.591,0.684,0.591,0.382,0.665	-0.096
735	ZNF302	ZNF302	chr19	+	34677638	34678103	34677638	34677833	34678736	34678813	735	23,9,12,13	11,8,7,2	8,19,16,8,22	1,1,4,7,4	150	75	0.085256737599	0.46098617917851253	0.511,0.36,0.462,0.765	0.8,0.905,0.667,0.364,0.733	-0.169
736	ZNF302	ZNF302	chr19	+	34677638	34677862	34677638	34677856	34678736	34678813	736	1,0,0,1	18,12,14,6	0,0,0,1,0	6,1,7,8,16	81	75	1	1.0	0.049,0.0,0.0,0.134	0.0,0.0,0.0,0.104,0.0	0.025
737	ZNF302	ZNF302	chr19	+	34677638	34678103	34677638	34677856	34678736	34678813	737	15,5,6,6	18,12,14,6	7,20,10,5,15	6,1,7,8,16	150	75	0.0421270909199	0.2979019568709587	0.294,0.172,0.176,0.333	0.368,0.909,0.417,0.238,0.319	-0.206
738	ZNF302	ZNF302	chr19	+	34677638	34678103	34677638	34677862	34678736	34678813	738	15,6,6,6	0,0,0,1	7,20,10,4,17	0,0,0,0,0	150	75	1	1.0	1.0,1.0,1.0,0.75	1.0,1.0,1.0,1.0,1.0	-0.062
742	PIGA	PIGA	chrX	-	15331215	15331992	15331589	15331992	15325913	15326046	742	14,23,28,22	0,9,3,11	23,17,29,46,33	2,5,3,2,2	150	75	0.0680908703774	0.39936023717275854	1.0,0.561,0.824,0.5	0.852,0.63,0.829,0.92,0.892	-0.103
743	PIGA	PIGA	chrX	-	15331215	15331992	15331873	15331992	15325913	15326046	743	15,41,21,25	0,5,0,2	47,26,30,31,38	6,5,2,4,2	150	75	0.0808826308054	0.4474535256895136	1.0,0.804,1.0,0.862	0.797,0.722,0.882,0.795,0.905	0.096
744	PIGA	PIGA	chrX	-	15331589	15331992	15331873	15331992	15325913	15326046	744	13,42,19,24	0,5,0,2	41,26,21,18,28	6,5,2,4,2	150	75	0.0360704803137	0.27468651013107	1.0,0.808,1.0,0.857	0.774,0.722,0.84,0.692,0.875	0.136
745	GABPB1	GABPB1	chr15	-	50301220	50301368	50301256	50301368	50300788	50300902	745	44,37,17,31	31,48,40,43	30,34,35,30,25	26,39,42,31,39	111	75	0.621093474977	1.0	0.49,0.342,0.223,0.328	0.438,0.371,0.36,0.395,0.302	-0.027
747	ARMCX5	ARMCX5	chrX	+	102599497	102599859	102599497	102599847	102600919	102601032	747	1,0,0,0	10,10,0,22	0,1,0,1,2	5,7,7,0,2	87	75	1	1.0	0.079,0.0,NA,0.0	0.0,0.11,0.0,1.0,0.463	-0.288
748	ARMCX5	ARMCX5	chrX	+	102599497	102599859	102599497	102599847	102601463	102601509	748	2,2,0,0	9,4,15,3	0,2,2,1,2	3,8,13,4,6	87	75	0.2098556996	0.7680499200995586	0.161,0.301,0.0,0.0	0.0,0.177,0.117,0.177,0.223	-0.023
749	GNL3L	GNL3L	chrX	+	54530210	54530419	54530210	54530302	54532519	54532585	749	87,56,32,38	10,16,24,10	29,31,52,40,42	15,15,19,19,11	150	75	0.2675450549	0.864221525214093	0.813,0.636,0.4,0.655	0.492,0.508,0.578,0.513,0.656	0.077
750	ZNF546	ZNF546	chr19	+	39998247	39998410	39998247	39998332	40006095	40006182	750	6,1,2,6	0,0,1,4	1,2,3,0,7	0,2,0,0,2	150	75	1	1.0	1.0,1.0,0.5,0.429	1.0,0.333,1.0,NA,0.636	-0.01
751	NIPA2	NIPA2	chr15	+	22838640	22838947	22838640	22838921	22839654	22839790	751	13,10,13,10	55,32,5,18	18,12,27,32,28	16,30,50,31,27	101	75	0.322813109513	0.9516353584547617	0.149,0.188,0.659,0.292	0.455,0.229,0.286,0.434,0.435	-0.046
752	NIPA2	NIPA2	chr15	+	22838640	22838947	22838640	22838921	22845145	22845267	752	9,5,2,8	5,13,1,10	15,9,15,20,16	7,9,20,11,12	101	75	0.315786165866	0.9464788703950306	0.572,0.222,0.598,0.373	0.614,0.426,0.358,0.574,0.498	-0.053
753	PACS2	PACS2	chr14	+	105368458	105368539	105368458	105368515	105369840	105369900	753	43,26,21,5	2,4,0,1	23,26,29,19,23	2,2,2,1,0	99	75	0.579490597446	1.0	0.942,0.831,1.0,0.791	0.897,0.908,0.917,0.935,1.0	-0.04
754	PACS2	PACS2	chr14	+	105381913	105382058	105381913	105382046	105382476	105382581	754	3,2,1,2	13,16,11,5	1,2,1,0,0	9,5,16,2,5	87	75	0.0131900172158	0.1384630099922029	0.166,0.097,0.073,0.256	0.087,0.256,0.051,0.0,0.0	0.069
755	RMI2	RMI2	chr16	+	11345437	11345766	11345437	11345543	11350641	11351763	755	32,27,20,5	2,0,0,0	15,53,57,56,42	1,0,0,3,3	150	75	0.249160555435	0.8413451817899091	0.889,1.0,1.0,1.0	0.882,1.0,1.0,0.903,0.875	0.04
756	BAG5	BAG5	chr14	-	103561912	103562318	103562099	103562318	103556543	103561192	756	3,4,6,0	1,0,0,0	8,3,3,3,7	1,1,0,0,0	150	75	1	1.0	0.6,1.0,1.0,NA	0.8,0.6,1.0,1.0,1.0	-0.013
757	MFSD11	MFSD11	chr17	+	76737500	76737976	76737500	76737883	76738281	76738448	757	1,5,0,0	1,0,0,0	4,1,7,2,1	0,2,1,0,2	150	75	1	1.0	0.333,1.0,NA,NA	1.0,0.2,0.778,1.0,0.2	0.031
758	MFSD11	MFSD11	chr17	+	76737500	76738165	76737500	76737883	76738281	76738448	758	8,8,3,3	1,0,0,0	4,6,8,6,4	0,2,1,0,2	150	75	0.385567412407	1.0	0.8,1.0,1.0,1.0	1.0,0.6,0.8,1.0,0.5	0.17
759	MFSD11	MFSD11	chr17	+	76737500	76738165	76737500	76737976	76738281	76738448	759	10,3,3,4	0,0,0,0	0,6,3,4,7	0,0,2,0,1	150	75	1	1.0	1.0,1.0,1.0,1.0	NA,1.0,0.429,1.0,0.778	0.198
760	ZNF33B	ZNF33B	chr10	-	42632289	42632439	42632294	42632439	42631928	42632024	760	4,4,11,6	39,40,17,21	1,2,3,0,3	12,14,18,19,27	80	75	0.00981344834532	0.1123326640379183	0.088,0.086,0.378,0.211	0.072,0.118,0.135,0.0,0.094	0.107
761	WDR20	WDR20	chr14	+	102139851	102140208	102139851	102140172	102194937	102195120	761	0,1,0,2	12,21,3,0	4,2,7,5,2	11,9,9,15,10	111	75	0.011951363184	0.13050288521223435	0.0,0.031,0.0,1.0	0.197,0.131,0.344,0.184,0.119	0.063
763	ZNF689	ZNF689	chr16	-	30609836	30610386	30610201	30610386	30609524	30609638	763	44,24,17,18	0,0,0,0	18,10,25,16,15	0,0,1,1,1	150	75	1	1.0	1.0,1.0,1.0,1.0	1.0,1.0,0.926,0.889,0.882	0.061
764	RBM12	RBM12	chr20	-	35664759	35664956	35664801	35664956	35658929	35658982	764	27,27,16,15	0,2,0,0	8,35,30,23,36	0,0,0,0,0	117	75	1	1.0	1.0,0.896,1.0,1.0	1.0,1.0,1.0,1.0,1.0	-0.026
765	RBM12	RBM12	chr20	-	35664759	35664956	35664801	35664956	35658929	35659014	765	54,37,29,47	3,7,3,5	31,37,82,58,57	2,5,2,0,1	117	75	0.00344304038951	0.058341912741933226	0.92,0.772,0.861,0.858	0.909,0.826,0.963,1.0,0.973	-0.081
769	GPR107	GPR107	chr9	+	130077298	130077378	130077298	130077374	130079629	130079769	769	23,13,31,21	0,0,0,0	18,26,18,33,17	1,1,0,1,0	79	75	1	1.0	1.0,1.0,1.0,1.0	0.945,0.961,1.0,0.969,1.0	0.025
774	TMEM161B	TMEM161B	chr5	-	88205800	88205954	88205813	88205954	88202961	88203075	774	0,0,2,2	35,40,45,35	0,1,1,4,0	38,29,34,45,41	88	75	1	1.0	0.0,0.0,0.036,0.046	0.0,0.029,0.024,0.07,0.0	-0.004
775	EFCAB11	EFCAB11	chr14	-	89954585	89954777	89954732	89954777	89953905	89954001	775	19,13,10,5	0,0,0,0	4,11,15,9,15	2,0,0,0,1	150	75	1	1.0	1.0,1.0,1.0,1.0	0.5,1.0,1.0,1.0,0.882	0.124
776	ZNF234	ZNF234	chr19	+	44141556	44141733	44141556	44141615	44142313	44142367	776	3,4,12,7	8,5,0,4	8,3,7,7,17	10,0,13,5,10	150	75	0.699186551933	1.0	0.158,0.286,1.0,0.467	0.286,1.0,0.212,0.412,0.459	0.004
777	TCN2	TCN2	chr22	+	30612872	30613042	30612872	30612961	30614348	30614501	777	5,103,12,147	0,1,0,3	19,37,40,33,22	0,0,1,0,0	150	75	1	1.0	1.0,0.981,1.0,0.961	1.0,1.0,0.952,1.0,1.0	-0.005
779	VIPAS39	VIPAS39	chr14	-	77457094	77457640	77457494	77457640	77454009	77454102	779	9,10,3,4	30,26,30,15	7,14,11,13,19	24,30,42,26,52	150	75	0.121753119331	0.5794018811345871	0.13,0.161,0.048,0.118	0.127,0.189,0.116,0.2,0.154	-0.043
780	VIPAS39	VIPAS39	chr14	-	77457317	77457640	77457494	77457640	77454009	77454102	780	2,7,1,4	30,26,30,15	5,5,7,8,12	24,30,42,26,52	150	75	0.105474114506	0.5244127692958891	0.032,0.119,0.016,0.118	0.094,0.077,0.077,0.133,0.103	-0.026
784	MAP3K9	MAP3K9	chr14	-	70739897	70740164	70740041	70740164	70738244	70738398	784	1,8,0,0	7,9,3,5	1,4,3,0,0	5,3,6,15,6	150	75	0.648419534509	1.0	0.067,0.308,0.0,0.0	0.091,0.4,0.2,0.0,0.0	-0.044
787	SLC39A9	SLC39A9	chr14	+	69398378	69398603	69398378	69398450	69424093	69424202	787	9,9,3,6	4,9,1,11	13,5,6,9,5	2,4,3,6,9	150	75	0.492522317828	1.0	0.529,0.333,0.6,0.214	0.765,0.385,0.5,0.429,0.217	-0.04
788	ARL5A	ARL5A	chr2	-	151828130	151828495	151828388	151828495	151815138	151815199	788	90,184,64,58	2,13,13,0	69,182,192,106,90	4,9,16,9,9	150	75	0.676850116238	1.0	0.957,0.876,0.711,1.0	0.896,0.91,0.857,0.855,0.833	0.016
789	MT1F	MT1F	chr16	+	56658674	56658782	56658674	56658740	56659072	56659303	789	0,0,0,0	0,0,2,1	0,4,1,0,0	0,5,3,1,2	117	75	1	1.0	NA,NA,0.0,0.0	NA,0.339,0.176,0.0,0.0	-0.129
790	ZNF502	ZNF502	chr3	+	44712642	44712744	44712642	44712740	44714590	44714688	790	0,0,0,0	0,1,0,0	0,1,0,0,0	0,3,0,0,2	79	75	1	1.0	NA,0.0,NA,NA	NA,0.24,NA,NA,0.0	-0.12
792	PPP2R5E	PPP2R5E	chr14	-	63382055	63382157	63382070	63382157	63373891	63376108	792	73,78,79,83	9,6,2,4	83,65,70,73,69	8,2,5,3,9	90	75	0.732653988614	1.0	0.871,0.915,0.971,0.945	0.896,0.964,0.921,0.953,0.865	0.006
794	SPNS1	SPNS1	chr16	+	28974774	28975100	28974774	28974863	28975187	28975392	794	14,20,15,5	0,0,0,0	13,28,14,13,15	0,1,0,0,0	150	75	1	1.0	1.0,1.0,1.0,1.0	1.0,0.933,1.0,1.0,1.0	0.013
795	UQCR10	UQCR10	chr22	+	29767368	29767607	29767368	29767548	29769677	29770413	795	123,73,28,56	310,244,214,175	69,79,119,103,75	261,311,344,325,254	134	75	0.738231983553	1.0	0.182,0.143,0.068,0.152	0.129,0.124,0.162,0.151,0.142	-0.005
797	MAP4K5	MAP4K5	chr14	-	50532399	50532658	50532447	50532658	50531941	50532158	797	3,1,1,9	8,6,3,6	6,3,13,3,2	15,8,12,10,8	123	75	0.985632282419	1.0	0.186,0.092,0.169,0.478	0.196,0.186,0.398,0.155,0.132	0.018
798	VCPKMT	VCPKMT	chr14	-	50116068	50116179	50116079	50116179	50115838	50115911	798	18,15,12,11	11,13,18,9	7,8,12,11,8	7,11,7,12,6	86	75	0.931303430357	1.0	0.588,0.502,0.368,0.516	0.466,0.388,0.599,0.444,0.538	0.006
799	VCPKMT	VCPKMT	chr14	-	50116079	50116579	50116286	50116579	50115838	50115911	799	12,13,18,9	0,0,0,0	7,11,7,13,7	0,0,3,0,0	150	75	0.786665234735	1.0	1.0,1.0,1.0,1.0	1.0,1.0,0.538,1.0,1.0	0.092
800	CFL2	CFL2	chr14	-	34713253	34713561	34713396	34713561	34713059	34713136	800	53,22,23,27	5,1,0,0	33,40,30,31,17	3,2,0,2,2	150	75	0.540671510187	1.0	0.841,0.917,1.0,1.0	0.846,0.909,1.0,0.886,0.81	0.049
801	CFL2	CFL2	chr14	-	34713253	34713561	34713507	34713561	34713059	34713136	801	31,30,16,21	6,0,0,0	29,30,24,27,10	3,6,3,0,0	150	75	0.289086677164	0.9055524443332286	0.721,1.0,1.0,1.0	0.829,0.714,0.8,1.0,1.0	0.062
802	CFL2	CFL2	chr14	-	34713396	34713561	34713507	34713561	34713059	34713136	802	17,21,4,11	6,0,0,0	23,20,11,16,7	3,6,3,0,0	150	75	0.275796655904	0.8792805977857895	0.586,1.0,1.0,1.0	0.793,0.625,0.647,1.0,1.0	0.083
803	TRRAP	TRRAP	chr7	+	98983263	98983492	98983263	98983459	98984092	98984358	803	41,18,26,14	37,7,4,12	23,18,26,17,27	18,14,19,10,9	108	75	0.554854199498	1.0	0.435,0.641,0.819,0.448	0.47,0.472,0.487,0.541,0.676	0.057
804	SDR39U1	SDR39U1	chr14	-	24442097	24442260	24442177	24442260	24440782	24440926	804	27,24,49,19	1,2,0,0	26,20,20,21,15	1,1,6,5,0	150	75	0.000145640235771	0.00627777844959184	0.931,0.857,1.0,1.0	0.929,0.909,0.625,0.677,1.0	0.119
805	SDR39U1	SDR39U1	chr14	-	24442097	24442260	24442177	24442260	24441673	24441795	805	23,27,46,20	25,28,12,10	26,20,23,25,16	20,13,22,22,15	150	75	0.353937459823	1.0	0.315,0.325,0.657,0.5	0.394,0.435,0.343,0.362,0.348	0.073
806	RNF31	RNF31	chr14	+	24148257	24148477	24148257	24148413	24148641	24148701	806	9,10,2,7	81,64,29,38	11,8,22,7,8	38,43,54,37,45	139	75	0.00732175845931	0.09491821809900675	0.057,0.078,0.036,0.09	0.135,0.091,0.18,0.093,0.088	-0.052
807	PSME1	PSME1	chr14	+	24138473	24138568	24138473	24138560	24138735	24138967	807	26,18,14,2	760,672,417,556	14,21,30,23,15	517,620,811,620,659	83	75	0.145241208282	0.6341312519040649	0.03,0.024,0.029,0.003	0.024,0.03,0.032,0.032,0.02	-0.006
808	DCAF11	DCAF11	chr14	+	24115381	24115749	24115381	24115726	24116916	24117044	808	93,63,64,58	2,3,3,0	41,68,65,37,56	6,7,3,6,0	98	75	0.00439023220295	0.06700552979254183	0.973,0.941,0.942,1.0	0.839,0.881,0.943,0.825,1.0	0.066
810	HAUS4	HAUS4	chr14	-	22956915	22957142	22956923	22957142	22955099	22955176	810	36,53,40,29	19,19,25,6	27,40,38,49,72	13,28,28,26,39	83	75	0.137525451848	0.6140140505744731	0.631,0.716,0.591,0.814	0.652,0.563,0.551,0.63,0.625	0.084
811	LOC100507557	LOC100507557	chr6	+	145828360	145828456	145828360	145828420	145881578	145881648	811	0,1,2,0	0,1,0,0	0,0,2,1,2	1,1,1,1,1	111	75	1	1.0	NA,0.403,1.0,NA	0.0,0.0,0.575,0.403,0.575	0.391
815	FANCA	FANCA	chr16	-	89739128	89739289	89739132	89739289	89738881	89738974	815	1,5,3,5	14,10,15,5	8,2,4,2,4	9,19,16,17,17	79	75	0.689914093165	1.0	0.064,0.322,0.16,0.487	0.458,0.091,0.192,0.1,0.183	0.053
816	PARP2	PARP2	chr14	+	20344931	20345126	20344931	20345087	20345393	20345464	816	3,3,4,0	48,52,37,45	1,30,0,3,1	29,10,37,41,38	114	75	0.237053139213	0.8195080784843403	0.039,0.037,0.066,0.0	0.022,0.664,0.0,0.046,0.017	-0.114
817	APEX1	APEX1	chr14	+	20455130	20455338	20455130	20455328	20455577	20455703	817	50,29,40,10	4,6,6,5	34,25,20,51,26	6,3,7,8,3	85	75	0.922878942553	1.0	0.917,0.81,0.855,0.638	0.833,0.88,0.716,0.849,0.884	-0.027
818	APEX1	APEX1	chr14	+	20455130	20455389	20455130	20455328	20455577	20455703	818	63,62,40,15	4,6,6,5	80,72,45,99,40	6,3,7,8,3	136	75	0.265260554762	0.864221525214093	0.897,0.851,0.786,0.623	0.88,0.93,0.78,0.872,0.88	-0.079
819	APEX1	APEX1	chr14	+	20455130	20455394	20455130	20455328	20455577	20455703	819	156,166,105,48	4,6,6,5	182,146,103,250,99	6,3,7,8,3	141	75	0.466249478449	1.0	0.954,0.936,0.903,0.836	0.942,0.963,0.887,0.943,0.946	-0.029
820	APEX1	APEX1	chr14	+	20455130	20455389	20455130	20455338	20455577	20455703	820	53,56,28,12	40,23,28,7	70,63,41,80,31	24,16,16,32,17	126	75	0.0125297993932	0.134820641470832	0.441,0.592,0.373,0.505	0.635,0.701,0.604,0.598,0.52	-0.134
821	APEX1	APEX1	chr14	+	20455130	20455394	20455130	20455338	20455577	20455703	821	146,160,93,45	40,23,28,7	172,137,99,231,90	24,16,16,32,17	131	75	0.0305361630176	0.2441443885896178	0.676,0.799,0.655,0.786	0.804,0.831,0.78,0.805,0.752	-0.065
822	APEX1	APEX1	chr14	+	20455130	20455394	20455130	20455389	20455577	20455703	822	101,105,67,33	8,1,2,0	104,78,61,162,61	2,4,3,11,2	80	75	0.335307712318	0.9737951375281187	0.922,0.99,0.969,1.0	0.98,0.948,0.95,0.932,0.966	0.015
823	ACYP1	ACYP1	chr14	-	75063953	75064049	75063971	75064049	75063469	75063561	823	41,43,23,4	0,0,0,0	12,36,32,29,33	0,0,0,0,2	93	75	1	1.0	1.0,1.0,1.0,1.0	1.0,1.0,1.0,1.0,0.93	0.014
827	FAM160A2	FAM160A2	chr11	-	6218557	6218763	6218599	6218763	6217370	6218150	827	9,4,8,5	14,7,4,3	5,13,8,3,6	10,15,15,3,18	117	75	0.207544410193	0.7647869361906439	0.292,0.268,0.562,0.517	0.243,0.357,0.255,0.391,0.176	0.125
829	PLEKHB2	PLEKHB2	chr2	+	131132901	131133015	131132901	131132991	131140166	131140275	829	15,23,5,7	60,44,43,53	8,6,12,15,10	50,46,38,40,42	99	75	0.95781677753	1.0	0.159,0.284,0.081,0.091	0.108,0.09,0.193,0.221,0.153	0.001
830	PLEKHB2	PLEKHB2	chr2	+	131132901	131133015	131132901	131132991	131140169	131140275	830	8,11,1,3	3,8,8,1	6,3,11,2,8	2,4,6,12,5	99	75	0.90376777433	1.0	0.669,0.51,0.087,0.694	0.694,0.362,0.581,0.112,0.548	0.031
836	BIN2	BIN2	chr12	-	51302019	51302780	51302685	51302780	51299606	51299714	836	101,77,73,25	0,0,0,1	33,36,33,52,39	0,0,0,3,2	150	75	1	1.0	1.0,1.0,1.0,0.926	1.0,1.0,1.0,0.897,0.907	0.021
839	PICK1	PICK1	chr22	+	38057254	38057489	38057254	38057436	38057752	38057850	839	2,8,11,5	6,1,0,0	12,10,5,1,2	7,3,3,3,5	128	75	0.0111456757536	0.12492444907160001	0.163,0.824,1.0,1.0	0.501,0.661,0.494,0.163,0.19	0.345
840	PICK1	PICK1	chr22	+	38057254	38057587	38057254	38057436	38057752	38057850	840	16,12,13,25	6,1,0,0	16,10,25,12,21	7,3,3,3,5	150	75	0.0210721815835	0.19000373650642008	0.571,0.857,1.0,1.0	0.533,0.625,0.806,0.667,0.677	0.195
841	PICK1	PICK1	chr22	+	38057254	38057587	38057254	38057489	38057752	38057850	841	28,11,17,31	2,6,10,0	21,17,29,19,31	10,10,3,0,1	150	75	0.854764492661	1.0	0.875,0.478,0.459,1.0	0.512,0.459,0.829,1.0,0.939	-0.045
844	TTC23	TTC23	chr15	-	99249170	99249619	99249416	99249619	99228532	99228732	844	10,11,3,2	0,0,0,3	12,8,10,11,11	3,1,1,1,1	150	75	0.133420211322	0.6138444408582687	1.0,1.0,1.0,0.25	0.667,0.8,0.833,0.846,0.846	0.014
845	TTC23	TTC23	chr15	-	99249170	99249619	99249416	99249619	99241364	99241559	845	11,6,2,2	2,0,0,0	10,8,11,10,10	0,0,0,0,0	150	75	1	1.0	0.733,1.0,1.0,1.0	1.0,1.0,1.0,1.0,1.0	-0.067
846	TTC23	TTC23	chr15	-	99249170	99249619	99249416	99249619	99245388	99245510	846	12,6,2,4	0,0,0,0	12,9,11,11,11	4,1,0,0,1	150	75	0.17438935496	0.6922163833683536	1.0,1.0,1.0,1.0	0.6,0.818,1.0,1.0,0.846	0.147
847	TMCO6	TMCO6	chr5	+	140639426	140639612	140639426	140639608	140639738	140639851	847	8,1,9,2	4,5,1,0	4,5,4,7,6	1,3,5,5,6	79	75	0.332189226166	0.9689013858108471	0.655,0.16,0.895,1.0	0.792,0.613,0.432,0.571,0.487	0.099
851	COMMD6	COMMD6	chr13	-	75537483	75537675	75537498	75537675	75530113	75530266	851	0,0,0,3	0,1,0,0	2,1,0,0,2	0,0,0,2,0	90	75	1	1.0	NA,0.0,NA,1.0	1.0,1.0,NA,0.0,1.0	-0.25
852	COMMD6	COMMD6	chr13	-	75537483	75537675	75537663	75537675	75530113	75530266	852	4,4,1,5	504,360,272,218	7,11,4,7,19	252,347,353,271,344	150	75	0.0949549080587	0.48762094411745144	0.004,0.006,0.002,0.011	0.014,0.016,0.006,0.013,0.027	-0.009
853	COMMD6	COMMD6	chr13	-	75537498	75537675	75537663	75537675	75530113	75530266	853	4,5,1,2	504,360,272,218	7,11,4,9,19	252,347,353,271,344	150	75	0.0480251657381	0.3141342147975416	0.004,0.007,0.002,0.005	0.014,0.016,0.006,0.016,0.027	-0.011
854	SPPL2B	SPPL2B	chr19	+	2351433	2351657	2351433	2351594	2352945	2355102	854	3,7,9,10	27,8,3,4	3,10,8,11,3	14,20,16,8,10	138	75	0.259247289864	0.858307950442043	0.057,0.322,0.62,0.576	0.104,0.214,0.214,0.428,0.14	0.174
855	SPINT1	SPINT1	chr15	+	40853710	40853929	40853710	40853881	40854059	40854086	855	11,2,10,9	6,8,3,11	5,6,3,1,10	3,5,3,2,5	123	75	0.776049379039	1.0	0.528,0.132,0.67,0.333	0.504,0.423,0.379,0.234,0.549	-0.002
858	RAB15	RAB15	chr14	-	64950942	64951151	64951073	64951151	64950324	64950414	858	1,4,1,0	2,2,0,0	0,1,0,1,0	1,0,1,2,0	150	75	1	1.0	0.2,0.5,1.0,NA	0.0,1.0,0.0,0.2,NA	0.267
861	NEK3	NEK3	chr13	-	52143914	52143987	52143915	52143987	52136799	52136902	861	0,0,0,0	0,0,6,0	0,1,0,0,0	0,2,0,0,0	76	75	1	1.0	NA,NA,0.0,NA	NA,0.33,NA,NA,NA	-0.33
863	AGTRAP	AGTRAP	chr1	+	11748414	11748610	11748414	11748589	11750076	11750771	863	6,8,3,8	1,3,0,5	7,8,8,7,13	0,3,2,1,3	96	75	0.244178156325	0.8365959227316629	0.824,0.676,1.0,0.556	1.0,0.676,0.758,0.845,0.772	-0.046
865	BMP4	BMP4	chr14	-	53956549	53956836	53956758	53956836	53953275	53953400	865	13,14,6,0	0,2,0,0	2,0,1,0,0	0,0,0,0,0	150	75	1	1.0	1.0,0.778,1.0,NA	1.0,NA,1.0,NA,NA	-0.074
867	LDHC	LDHC	chr11	+	18412305	18412462	18412305	18412408	18412708	18412843	867	0,0,0,0	0,1,0,4	6,4,0,0,0	0,2,0,0,0	129	75	1	1.0	NA,0.0,NA,0.0	1.0,0.538,NA,NA,NA	-0.769
868	GRASP	GRASP	chr12	+	52011038	52011207	52011038	52011141	52013686	52013780	868	0,0,0,0	0,2,0,0	4,1,1,0,0	7,7,5,0,2	141	75	1	1.0	NA,0.0,NA,NA	0.233,0.071,0.096,NA,0.0	-0.1
870	SUPT20H	SUPT20H	chr13	-	37059479	37059713	37059558	37059713	37051487	37051583	870	6,4,0,8	44,22,20,19	5,4,7,6,4	37,42,40,34,47	150	75	0.62337069953	1.0	0.064,0.083,0.0,0.174	0.063,0.045,0.08,0.081,0.041	0.018
871	PSEN1	PSEN1	chr14	+	73147966	73148106	73147966	73148094	73170796	73171047	871	32,42,23,29	39,45,25,21	31,16,26,37,18	19,21,35,26,14	87	75	0.562131194257	1.0	0.414,0.446,0.442,0.543	0.584,0.396,0.39,0.551,0.526	-0.028
872	TSNAXIP1	TSNAXIP1	chr16	+	67806877	67807385	67806877	67807196	67814301	67814401	872	1,0,0,0	1,0,0,0	1,1,0,0,0	1,0,0,0,2	150	75	1	1.0	0.333,NA,NA,NA	0.333,1.0,NA,NA,0.0	-0.111
873	N4BP2L1	N4BP2L1	chr13	-	32402907	32403200	32403149	32403200	32400722	32401901	873	52,69,70,50	4,6,7,1	37,47,56,51,70	8,12,6,9,3	150	75	0.0252751223693	0.21498839264321581	0.867,0.852,0.833,0.962	0.698,0.662,0.824,0.739,0.921	0.11
874	TLE6	TLE6	chr19	+	2977537	2977619	2977537	2977610	2978197	2978284	874	2,4,3,2	2,3,2,0	1,1,4,3,4	3,4,6,6,14	84	75	0.0120072357212	0.13050288521223435	0.472,0.543,0.573,1.0	0.229,0.182,0.373,0.309,0.203	0.388
875	FZR1	FZR1	chr19	+	3534420	3534522	3534420	3534513	3534794	3536757	875	4,17,0,2	40,34,36,20	4,1,6,3,3	31,30,43,37,30	84	75	0.225977843955	0.8024823765530693	0.082,0.309,0.0,0.082	0.103,0.029,0.111,0.068,0.082	0.04
877	PPP4C	PPP4C	chr16	+	30075975	30076100	30075975	30076094	30076314	30076475	877	11,22,7,15	91,88,56,79	11,16,33,21,17	68,90,131,80,103	81	75	0.345149337905	0.9916707278659013	0.101,0.188,0.104,0.15	0.13,0.141,0.189,0.196,0.133	-0.022
879	UBE2D3	UBE2D3	chr4	-	102827426	102827948	102827591	102827948	102826484	102826636	879	321,364,250,251	76,73,19,41	251,298,420,353,407	31,42,70,48,76	150	75	0.620189414405	1.0	0.679,0.714,0.868,0.754	0.802,0.78,0.75,0.786,0.728	-0.015
880	UBE2D3	UBE2D3	chr4	-	102827426	102827948	102827734	102827948	102826484	102826636	880	342,355,246,248	1,0,0,0	243,286,423,346,407	0,1,1,0,0	150	75	1	1.0	0.994,1.0,1.0,1.0	1.0,0.993,0.995,1.0,1.0	0.001
881	UBE2D3	UBE2D3	chr4	-	102827591	102827948	102827734	102827948	102826484	102826636	881	103,73,26,49	1,0,0,0	31,43,84,59,91	0,1,1,0,0	150	75	1	1.0	0.981,1.0,1.0,1.0	1.0,0.956,0.977,1.0,1.0	0.009
882	NOL3	NOL3	chr16	+	67171151	67171457	67171151	67171252	67174007	67174046	882	2,9,10,5	0,0,0,0	40,4,8,19,9	0,1,0,0,0	150	75	1	1.0	1.0,1.0,1.0,1.0	1.0,0.667,1.0,1.0,1.0	0.067
883	NOL3	NOL3	chr16	+	67174161	67174454	67174161	67174340	67174620	67174944	883	9,12,0,7	0,0,0,0	17,8,17,19,13	2,0,0,0,0	150	75	1	1.0	1.0,1.0,NA,1.0	0.81,1.0,1.0,1.0,1.0	0.038
884	NOL3	NOL3	chr16	+	67174161	67174464	67174161	67174340	67174620	67174944	884	11,17,2,11	0,0,0,0	38,17,29,28,23	2,0,0,0,0	150	75	1	1.0	1.0,1.0,1.0,1.0	0.905,1.0,1.0,1.0,1.0	0.019
885	NOL3	NOL3	chr16	+	67174161	67174464	67174161	67174454	67174620	67174944	885	6,8,2,6	2,0,0,0	22,10,16,13,13	0,1,0,2,1	85	75	1	1.0	0.726,1.0,1.0,1.0	1.0,0.898,1.0,0.852,0.92	-0.002
886	MLF1	MLF1	chr3	+	158571163	158571391	158571163	158571347	158588851	158588924	886	5,0,0,0	0,0,2,1	2,0,0,1,1	0,0,0,0,0	119	75	1	1.0	1.0,NA,0.0,0.0	1.0,NA,NA,1.0,1.0	-0.667
887	MLF1	MLF1	chr3	+	158571163	158571391	158571163	158571347	158592433	158592581	887	5,0,0,0	3,5,10,0	5,1,1,2,1	22,1,7,0,3	119	75	1	1.0	0.512,0.0,0.0,NA	0.125,0.387,0.083,1.0,0.174	-0.183
891	RAN	RAN	chr12	+	130872835	130872920	130872835	130872912	130873002	130873128	891	1800,1542,1347,1282	0,0,0,0	1216,1268,1609,1134,1657	0,0,0,0,1	83	75	1	1.0	1.0,1.0,1.0,1.0	1.0,1.0,1.0,1.0,0.999	0.0
893	SKIL	SKIL	chr3	+	170384532	170384765	170384532	170384627	170390222	170390464	893	73,55,39,44	2,6,1,0	42,46,65,51,35	0,1,5,0,0	150	75	0.105968960151	0.525449774757954	0.948,0.821,0.951,1.0	1.0,0.958,0.867,1.0,1.0	-0.035
895	NCOR2	NCOR2	chr12	-	124327408	124327633	124327546	124327633	124326190	124326370	895	10,3,4,5	5,7,8,3	19,9,1,13,13	9,3,4,3,5	150	75	0.0870613976379	0.46515187477314873	0.5,0.176,0.2,0.455	0.514,0.6,0.111,0.684,0.565	-0.162
896	ARL6IP4	ARL6IP4	chr12	+	122980059	122980745	122980059	122980385	122981128	122981266	896	103,110,69,105	0,0,0,1	137,180,255,207,226	3,3,6,3,10	150	75	0.000145859164721	0.00627777844959184	1.0,1.0,1.0,0.981	0.958,0.968,0.955,0.972,0.919	0.041
897	ARL6IP4	ARL6IP4	chr12	+	122980059	122980887	122980059	122980385	122981128	122981266	897	5,13,7,12	0,0,0,1	8,9,13,23,22	3,3,6,3,10	150	75	1796.75	6.44433e+09	1.0,1.0,1.0,0.857	0.571,0.6,0.52,0.793,0.524	0.363
898	ARL6IP4	ARL6IP4	chr12	+	122980059	122980887	122980059	122980745	122981128	122981266	898	15,31,8,25	101,101,65,105	19,22,58,56,40	134,175,248,188,212	150	75	0.916687305496	1.0	0.069,0.133,0.058,0.106	0.066,0.059,0.105,0.13,0.086	0.002
899	ARL6IP4	ARL6IP4	chr12	+	122981128	122981299	122981128	122981266	122981570	122981879	899	58,108,81,81	4,24,6,19	67,86,135,108,110	5,21,30,22,25	108	75	0.227552325399	0.8067423463898649	0.91,0.758,0.904,0.748	0.903,0.74,0.758,0.773,0.753	0.045
900	ARL6IP4	ARL6IP4	chr12	+	122981128	122981299	122981128	122981266	122981594	122981879	900	106,159,115,97	120,99,50,75	122,127,182,148,133	102,135,131,96,116	108	75	0.397028171877	1.0	0.38,0.527,0.615,0.473	0.454,0.395,0.491,0.517,0.443	0.039
901	C11orf57	C11orf57	chr11	+	112074243	112074916	112074243	112074358	112075566	112075643	901	42,42,28,13	14,8,7,4	49,33,39,39,51	15,23,16,15,18	150	75	0.0692530058575	0.40279045569010813	0.6,0.724,0.667,0.619	0.62,0.418,0.549,0.565,0.586	0.105
902	C11orf57	C11orf57	chr11	+	112075566	112075684	112075566	112075643	112078214	112078315	902	2,2,2,0	47,56,33,33	5,7,3,5,3	34,53,50,54,40	116	75	0.00273190510358	0.053825153003661086	0.027,0.023,0.038,0.0	0.087,0.079,0.037,0.056,0.046	-0.039
903	GTF3C1	GTF3C1	chr16	-	27464319	27464836	27464394	27464836	27463540	27463592	903	40,29,23,24	23,12,14,10	18,16,34,31,25	12,7,21,18,12	150	75	0.654839608307	1.0	0.465,0.547,0.451,0.545	0.429,0.533,0.447,0.463,0.51	0.026
904	CD40	CD40	chr20	+	46126639	46126741	46126639	46126701	46128137	46128224	904	10,30,4,28	240,234,139,143	38,22,25,16,35	142,171,174,107,156	115	75	0.000117254067982	0.0054854511803753055	0.026,0.077,0.018,0.113	0.149,0.077,0.086,0.089,0.128	-0.047
905	BCL7A	BCL7A	chr12	+	122054804	122054989	122054804	122054926	122059091	122062044	905	17,4,2,1	13,18,6,10	10,0,4,0,6	10,3,9,3,6	138	75	0.795991465136	1.0	0.415,0.108,0.153,0.052	0.352,0.0,0.195,0.0,0.352	0.002
908	PPP4R3A	PPP4R3A	chr14	-	91475810	91475966	91475849	91475966	91473238	91473370	908	52,28,39,42	46,26,25,11	63,73,90,52,40	31,24,27,21,31	114	75	0.154262393403	0.652205639692055	0.427,0.415,0.506,0.715	0.572,0.667,0.687,0.62,0.459	-0.085
909	CAMK2D	CAMK2D	chr4	-	113457290	113457563	113457334	113457563	113451031	113454515	909	15,34,29,24	14,46,48,17	33,50,52,44,40	45,69,68,52,63	119	75	0.518224742197	1.0	0.403,0.318,0.276,0.471	0.316,0.314,0.325,0.348,0.286	0.049
910	TRAPPC3	TRAPPC3	chr1	-	36149091	36149514	36149336	36149514	36136568	36137322	910	2,14,0,1	0,1,0,0	11,7,6,3,8	2,0,3,1,0	150	75	1	1.0	1.0,0.875,NA,1.0	0.733,1.0,0.5,0.6,1.0	0.192
911	TRAPPC3	TRAPPC3	chr1	-	36149091	36149514	36149336	36149514	36137795	36137978	911	2,13,0,1	1,1,0,0	11,7,6,3,8	1,0,1,0,0	150	75	1	1.0	0.5,0.867,NA,1.0	0.846,1.0,0.75,1.0,1.0	-0.13
912	TRAPPC3	TRAPPC3	chr1	-	36149091	36149514	36149336	36149514	36140068	36140166	912	14,19,1,6	102,75,72,84	18,9,19,10,19	99,82,95,73,86	150	75	0.0766056202985	0.430431579327342	0.064,0.112,0.007,0.034	0.083,0.052,0.091,0.064,0.099	-0.024
913	GDAP1	GDAP1	chr8	+	74351273	74351466	74351273	74351321	74360136	74360310	913	34,22,11,13	3,3,0,2	15,8,21,9,10	2,2,1,1,2	150	75	0.817044200708	1.0	0.85,0.786,1.0,0.765	0.789,0.667,0.913,0.818,0.714	0.07
914	GDAP1	GDAP1	chr8	+	74351273	74351466	74351273	74351321	74361883	74361978	914	22,10,5,8	2,0,0,0	7,7,16,5,7	0,0,0,0,0	150	75	1	1.0	0.846,1.0,1.0,1.0	1.0,1.0,1.0,1.0,1.0	-0.038
915	PLD2	PLD2	chr17	+	4819428	4819582	4819428	4819549	4821792	4821907	915	15,7,10,4	7,0,0,0	8,9,9,5,7	1,6,5,3,0	108	75	0.0641120836312	0.38646835847154726	0.598,1.0,1.0,1.0	0.847,0.51,0.556,0.536,1.0	0.21
917	DLK2	DLK2	chr6	-	43453004	43453135	43453022	43453135	43451939	43452084	917	0,1,0,1	0,0,0,0	0,11,3,1,4	0,2,1,0,0	93	75	1	1.0	NA,1.0,NA,1.0	NA,0.816,0.708,1.0,1.0	0.119
918	ATP5J2	ATP5J2	chr7	-	99466110	99466201	99466128	99466201	99460085	99460193	918	190,128,59,126	280,219,153,187	101,75,161,122,105	240,236,300,263,238	93	75	0.014104225358	0.14453472843055237	0.354,0.32,0.237,0.352	0.253,0.204,0.302,0.272,0.262	0.057
920	NLRP1	NLRP1	chr17	-	5533291	5533384	5533303	5533384	5532821	5532984	920	7,10,3,0	33,20,25,17	5,6,5,6,9	24,29,34,41,74	87	75	0.68341965682	1.0	0.155,0.301,0.094,0.0	0.152,0.151,0.113,0.112,0.095	0.013
921	RPL6	RPL6	chr12	-	112409410	112409639	112409586	112409639	112408419	112408656	921	54,40,30,34	601,429,358,326	44,29,54,36,34	257,379,501,283,422	150	75	0.248271515435	0.8413451817899091	0.043,0.045,0.04,0.05	0.079,0.037,0.051,0.06,0.039	-0.009
922	MAPKAPK5	MAPKAPK5	chr12	+	111888884	111889006	111888884	111889000	111890039	111890144	922	23,35,19,29	31,40,17,14	26,27,35,39,41	24,38,40,24,53	81	75	0.633308664075	1.0	0.407,0.448,0.509,0.657	0.501,0.397,0.448,0.601,0.417	0.032
923	GIT2	GIT2	chr12	-	109951166	109951316	109951211	109951316	109939164	109939247	923	37,32,30,18	5,1,5,5	43,36,56,33,42	1,1,0,2,0	120	75	1	1.0	0.822,0.952,0.789,0.692	0.964,0.957,1.0,0.912,1.0	-0.153
924	GIT2	GIT2	chr12	-	109951166	109951316	109951211	109951316	109947255	109947504	924	66,46,30,44	2,0,0,0	52,41,66,36,47	0,1,0,0,0	120	75	1	1.0	0.954,1.0,1.0,1.0	1.0,0.962,1.0,1.0,1.0	-0.004
925	GIT2	GIT2	chr12	-	109951166	109951316	109951211	109951316	109948061	109948846	925	50,65,66,23	1,3,6,0	75,91,101,69,92	5,4,3,2,0	120	75	0.750803952767	1.0	0.969,0.931,0.873,1.0	0.904,0.934,0.955,0.956,1.0	-0.007
926	ALKBH2	ALKBH2	chr12	-	109093246	109093488	109093349	109093488	109092506	109092787	926	30,35,17,28	0,0,0,0	22,41,46,29,58	0,4,4,0,0	150	75	0.0903735365483	0.4717917392950315	1.0,1.0,1.0,1.0	1.0,0.837,0.852,1.0,1.0	0.062
927	ALKBH2	ALKBH2	chr12	-	109093246	109093488	109093349	109093488	109092506	109092937	927	41,42,24,31	0,0,2,3	34,53,48,37,67	1,5,3,1,1	150	75	0.216573805656	0.7819913251203222	1.0,1.0,0.857,0.838	0.944,0.841,0.889,0.949,0.971	0.005
929	DEF8	DEF8	chr16	+	89949416	89949638	89949416	89949513	89954242	89954376	929	1,7,0,0	16,14,7,6	1,1,5,3,4	11,7,12,9,13	150	75	0.313943228485	0.9448030198651284	0.03,0.2,0.0,0.0	0.043,0.067,0.172,0.143,0.133	-0.054
930	ACTR6	ACTR6	chr12	+	100200776	100201060	100200776	100200919	100204939	100205057	930	2,9,2,5	57,60,58,20	8,7,5,8,6	22,31,34,34,31	150	75	0.00433368738869	0.06661496614614913	0.017,0.07,0.017,0.111	0.154,0.101,0.068,0.105,0.088	-0.049
931	ACTR6	ACTR6	chr12	+	100205675	100205757	100205675	100205744	100207662	100207786	931	0,6,14,2	28,26,35,23	3,3,4,2,0	19,21,39,18,26	88	75	0.0548886730661	0.3484378302013192	0.0,0.164,0.254,0.069	0.119,0.109,0.08,0.087,0.0	0.043
932	USP5	USP5	chr12	+	6863185	6863377	6863185	6863308	6863829	6863973	932	17,19,8,8	96,71,19,37	12,12,13,15,20	46,53,68,50,75	144	75	0.809187952076	1.0	0.084,0.122,0.18,0.101	0.12,0.105,0.091,0.135,0.122	0.007
935	NF2	NF2	chr22	+	29683019	29683079	29683019	29683064	29694751	29698600	935	3,0,0,0	2,5,0,0	3,0,0,0,1	0,6,3,0,2	90	75	1	1.0	0.556,0.0,NA,NA	1.0,0.0,0.0,NA,0.294	-0.045
939	MRPL42	MRPL42	chr12	+	93470485	93470590	93470485	93470505	93476953	93477017	939	3,3,0,0	2,2,0,1	3,11,2,1,2	0,0,0,0,1	150	75	1	1.0	0.429,0.429,NA,0.0	1.0,1.0,1.0,1.0,0.5	-0.614
940	CTNS	CTNS	chr17	+	3636467	3636831	3636467	3636708	3637106	3637316	940	25,6,9,8	0,0,0,0	8,5,12,8,8	0,0,1,0,0	150	75	1	1.0	1.0,1.0,1.0,1.0	1.0,1.0,0.857,1.0,1.0	0.029
941	NUDT4	NUDT4	chr12	+	93378549	93378790	93378549	93378693	93394608	93394719	941	20,17,8,11	0,3,0,0	41,18,19,32,18	1,0,1,0,0	150	75	0.841227390083	1.0	1.0,0.739,1.0,1.0	0.953,1.0,0.905,1.0,1.0	-0.037
943	CSAG3	CSAG3	chrX	-	152708798	152709265	152708849	152709265	152708260	152708640	943	0,0,0,0	0,2,0,0	5,0,0,3,0	0,0,0,0,0	126	75	1	1.0	NA,0.0,NA,NA	1.0,NA,NA,1.0,NA	-1.0
945	ZKSCAN7	ZKSCAN7	chr3	+	44555174	44555518	44555174	44555481	44556929	44557470	945	0,3,2,4	9,1,3,5	1,0,6,6,2	1,0,2,2,3	112	75	1	1.0	0.0,0.668,0.309,0.349	0.401,NA,0.668,0.668,0.309	-0.18
946	ZNF641	ZNF641	chr12	-	48347148	48347343	48347251	48347343	48344598	48344712	946	4,5,4,0	4,0,2,2	0,2,3,0,1	3,5,1,0,1	150	75	1	1.0	0.333,1.0,0.5,0.0	0.0,0.167,0.6,NA,0.333	0.183
947	ZNF641	ZNF641	chr12	-	48347148	48347343	48347251	48347343	48345344	48345474	947	3,5,4,0	11,10,7,9	0,2,3,0,1	7,5,2,6,3	150	75	0.10551613806	0.5244127692958891	0.12,0.2,0.222,0.0	0.0,0.167,0.429,0.0,0.143	-0.012
948	RAB34	RAB34	chr17	-	28715194	28715276	28715218	28715276	28715031	28715122	948	4,33,13,0	1,3,0,0	18,54,15,34,40	2,4,10,2,3	99	75	1	1.0	0.752,0.893,1.0,NA	0.872,0.911,0.532,0.928,0.91	0.051
949	TMEM254	TMEM254	chr10	+	80079244	80079692	80079244	80079307	80081639	80081734	949	0,1,0,0	0,0,0,0	0,0,2,1,0	1,0,0,1,0	150	75	1	1.0	NA,1.0,NA,NA	0.0,NA,1.0,0.333,NA	0.556
950	TMEM254	TMEM254	chr10	+	80079244	80079692	80079244	80079307	80081840	80081944	950	0,1,0,0	1,0,0,0	0,0,2,1,0	1,0,0,0,1	150	75	1	1.0	0.0,1.0,NA,NA	0.0,NA,1.0,1.0,0.0	0.0
951	TMEM254	TMEM254	chr10	+	80081639	80081741	80081639	80081734	80081840	80081944	951	2,1,2,0	0,0,2,0	1,0,1,2,0	1,4,5,0,0	82	75	1	1.0	1.0,1.0,0.478,NA	0.478,0.0,0.155,1.0,NA	0.418
952	TMEM254	TMEM254	chr10	+	80082144	80082217	80082144	80082204	80090796	80092551	952	0,0,0,0	9,13,17,3	0,1,1,0,1	4,10,13,7,17	88	75	1	1.0	0.0,0.0,0.0,0.0	0.0,0.079,0.062,0.0,0.048	-0.038
953	CAPS2	CAPS2	chr12	-	75316283	75316434	75316311	75316434	75312847	75312915	953	0,1,0,0	1,1,0,0	1,1,0,1,0	1,0,1,0,1	103	75	1	1.0	0.0,0.421,NA,NA	0.421,1.0,0.0,1.0,0.0	-0.274
955	SEPT2	SEPT2	chr2	+	241316421	241316555	241316421	241316540	241317498	241317599	955	5,9,2,5	9,5,4,7	9,11,13,7,3	2,15,22,6,6	90	75	0.732871841189	1.0	0.316,0.6,0.294,0.373	0.789,0.379,0.33,0.493,0.294	-0.061
956	SEPT2	SEPT2	chr2	+	241316421	241316555	241316421	241316540	241324215	241324241	956	2,0,2,6	0,0,0,1	8,12,6,3,3	0,3,0,0,1	90	75	1	1.0	1.0,NA,1.0,0.833	1.0,0.769,1.0,1.0,0.714	0.048
958	ITFG1	ITFG1	chr16	-	47460837	47461274	47461114	47461274	47459102	47459175	958	60,63,33,59	0,0,0,0	43,51,81,77,63	0,0,1,0,0	150	75	1	1.0	1.0,1.0,1.0,1.0	1.0,1.0,0.976,1.0,1.0	0.005
959	IL32	IL32	chr16	+	3067376	3067613	3067376	3067415	3067983	3068010	959	269,99,56,358	62,24,13,39	438,99,357,416,251	73,10,74,56,76	150	75	0.935121590306	1.0	0.684,0.673,0.683,0.821	0.75,0.832,0.707,0.788,0.623	-0.025
965	FAN1	FAN1	chr15	+	30903872	30904024	30903872	30904011	30904511	30905897	965	10,7,3,3	0,0,0,0	21,5,15,5,18	0,0,0,1,0	88	75	1	1.0	1.0,1.0,1.0,1.0	1.0,1.0,1.0,0.81,1.0	0.038
966	ZNF692	ZNF692	chr1	-	248858917	248859116	248859014	248859116	248858130	248858321	966	16,4,30,8	0,0,0,0	14,15,8,14,19	0,2,0,1,0	150	75	1	1.0	1.0,1.0,1.0,1.0	1.0,0.789,1.0,0.875,1.0	0.067
968	LOC101927027	LOC101927027	chr2	+	178426365	178426661	178426365	178426505	178430694	178430889	968	30,25,32,15	10,9,11,3	23,24,40,20,47	2,10,15,4,5	150	75	0.25486609667	0.8523250414051428	0.6,0.581,0.593,0.714	0.852,0.545,0.571,0.714,0.825	-0.079
969	LOC101927027	LOC101927027	chr2	+	178426365	178426661	178426365	178426505	178430769	178430889	969	35,28,31,17	5,7,8,6	23,25,41,24,48	4,1,10,5,4	150	75	0.147129953474	0.6381654257502009	0.778,0.667,0.66,0.586	0.742,0.926,0.672,0.706,0.857	-0.108
972	DDIT3	DDIT3	chr12	-	57517268	57517753	57517705	57517753	57516587	57517180	972	46,77,85,45	0,0,0,0	90,86,76,85,76	0,0,1,0,0	150	75	1	1.0	1.0,1.0,1.0,1.0	1.0,1.0,0.974,1.0,1.0	0.005
973	STARD3	STARD3	chr17	+	39657774	39657852	39657774	39657839	39657972	39658026	973	27,38,37,34	3,13,6,4	22,33,24,35,37	5,5,4,7,3	88	75	0.573441120457	1.0	0.885,0.714,0.84,0.879	0.789,0.849,0.836,0.81,0.913	-0.01
974	MON2	MON2	chr12	+	62535524	62535709	62535524	62535640	62537150	62537263	974	53,83,35,43	1,0,0,0	129,72,102,141,61	0,1,0,2,0	144	75	1	1.0	0.965,1.0,1.0,1.0	1.0,0.974,1.0,0.973,1.0	0.002
975	NEMP1	NEMP1	chr12	-	57070673	57070893	57070819	57070893	57064645	57064739	975	20,29,41,14	2,3,3,3	26,42,38,46,77	4,8,8,12,4	150	75	0.148642847393	0.639750118347034	0.833,0.829,0.872,0.7	0.765,0.724,0.704,0.657,0.906	0.057
976	NEMP1	NEMP1	chr12	-	57070673	57070893	57070819	57070893	57069233	57069306	976	34,54,48,22	0,2,5,6	39,48,48,52,99	0,0,2,0,3	150	75	0.00012562135197	0.00575185424339234	1.0,0.931,0.828,0.647	1.0,1.0,0.923,1.0,0.943	-0.122
977	PRC1	PRC1	chr15	-	90969446	90969623	90969523	90969623	90966037	90967202	977	42,82,88,80	26,23,52,25	49,66,104,70,111	32,18,21,11,45	150	75	0.201748270891	0.754665304773531	0.447,0.641,0.458,0.615	0.434,0.647,0.712,0.761,0.552	-0.081
978	PRC1	PRC1	chr15	-	90969446	90969623	90969523	90969623	90969078	90969120	978	45,73,97,71	0,1,6,5	43,71,102,75,101	1,2,3,7,12	150	75	0.180140303404	0.7048398780461964	1.0,0.973,0.89,0.877	0.956,0.947,0.944,0.843,0.808	0.035
979	PTGES3	PTGES3	chr12	-	56665631	56666266	56666203	56666266	56664775	56664800	979	2,4,2,10	249,210,226,137	5,0,1,2,4	143,129,178,161,200	150	75	0.863236237665	1.0	0.004,0.009,0.004,0.035	0.017,0.0,0.003,0.006,0.01	0.006
984	HOPX	HOPX	chr4	-	56656299	56656522	56656343	56656522	56655856	56656012	984	0,2,1,2	0,1,0,0	1,0,2,2,0	0,0,0,0,0	119	75	1	1.0	NA,0.558,1.0,1.0	1.0,NA,1.0,1.0,NA	-0.147
985	RPL41	RPL41	chr12	+	56116589	56116799	56116589	56116659	56117481	56117832	985	61,132,64,36	2,0,0,0	67,70,111,76,60	1,1,1,0,0	150	75	1	1.0	0.938,1.0,1.0,1.0	0.971,0.972,0.982,1.0,1.0	-0.001
986	ANAPC4	ANAPC4	chr4	+	25405572	25405622	25405572	25405619	25406828	25406885	986	14,2,3,2	28,30,22,10	7,3,7,3,7	13,15,16,10,19	78	75	0.165489246366	0.6796901421820113	0.325,0.06,0.116,0.161	0.341,0.161,0.296,0.224,0.262	-0.091
989	ATF7	ATF7	chr12	-	53543296	53543448	53543329	53543448	53537414	53537552	989	0,2,2,3	15,6,2,4	6,4,6,3,5	16,12,5,11,12	108	75	0.156176343818	0.6577053855148282	0.0,0.188,0.41,0.342	0.207,0.188,0.455,0.159,0.224	-0.012
993	BCS1L	BCS1L	chr2	+	218659655	218659800	218659655	218659743	218660938	218661307	993	4,2,0,0	13,12,1,12	2,1,2,2,0	5,10,9,9,3	132	75	0.796702176575	1.0	0.149,0.087,0.0,0.0	0.185,0.054,0.112,0.112,0.0	-0.034
994	BCS1L	BCS1L	chr2	+	218660036	218660218	218660036	218660166	218660938	218661307	994	5,2,3,6	2,0,6,3	11,4,1,8,5	1,3,0,0,3	127	75	0.0819159473518	0.4520079966694195	0.596,1.0,0.228,0.542	0.867,0.441,1.0,1.0,0.496	-0.169
995	BCS1L	BCS1L	chr2	+	218660036	218660245	218660036	218660166	218660938	218661307	995	10,7,5,10	2,0,6,3	13,6,3,9,8	1,3,0,0,3	150	75	0.278143753029	0.8830630651210855	0.714,1.0,0.294,0.625	0.867,0.5,1.0,1.0,0.571	-0.129
996	BCS1L	BCS1L	chr2	+	218660036	218660245	218660036	218660218	218660938	218661307	996	6,5,2,4	0,0,0,0	3,2,2,3,3	0,0,0,1,0	102	75	1	1.0	1.0,1.0,1.0,1.0	1.0,1.0,1.0,0.688,1.0	0.062
997	RFC5	RFC5	chr12	+	118017689	118018053	118017689	118017815	118019071	118019136	997	8,18,19,0	0,2,0,0	22,26,19,24,40	3,3,4,0,6	150	75	1	1.0	1.0,0.818,1.0,NA	0.786,0.812,0.704,1.0,0.769	0.125
998	ATG101	ATG101	chr12	+	52069973	52070242	52069973	52070071	52070353	52070483	998	78,84,18,41	7,8,1,0	32,36,100,74,58	2,0,5,5,3	150	75	0.289033059286	0.9055524443332286	0.848,0.84,0.9,1.0	0.889,1.0,0.909,0.881,0.906	-0.02
999	SLC11A2	SLC11A2	chr12	-	51026309	51026416	51026314	51026416	51010694	51010766	999	2,7,0,5	11,9,3,4	0,3,5,5,1	5,4,10,3,13	80	75	0.727341569449	1.0	0.146,0.422,0.0,0.54	0.0,0.413,0.319,0.61,0.067	-0.005
1001	RACGAP1	RACGAP1	chr12	-	50025327	50025524	50025397	50025524	50006433	50006636	1001	3,9,10,4	0,6,1,1	9,5,5,14,10	0,3,1,1,4	145	75	0.811377008639	1.0	1.0,0.437,0.838,0.674	1.0,0.463,0.721,0.879,0.564	0.012
1002	RACGAP1	RACGAP1	chr12	-	50025327	50025524	50025397	50025524	50016630	50016719	1002	9,14,33,11	36,49,27,25	16,14,15,26,29	44,42,37,58,85	145	75	0.460150317467	1.0	0.115,0.129,0.387,0.185	0.158,0.147,0.173,0.188,0.15	0.041
1003	RACGAP1	RACGAP1	chr12	-	50025327	50025524	50025397	50025524	50018515	50018589	1003	3,9,15,6	1,1,0,0	7,4,5,14,10	1,2,2,0,2	145	75	0.0162233335235	0.1593238302861527	0.608,0.823,1.0,1.0	0.784,0.508,0.564,1.0,0.721	0.142
1004	NME4	NME4	chr16	+	398207	398394	398207	398385	398989	399123	1004	3,1,0,0	0,1,0,0	3,2,1,2,5	5,2,2,0,1	84	75	1	1.0	1.0,0.472,NA,NA	0.349,0.472,0.309,1.0,0.817	0.147
1007	TUBA1A	TUBA1A	chr12	-	49188416	49189324	49188976	49189324	49186610	49186833	1007	9,8,2,2	52,14,10,15	12,12,4,5,6	25,24,33,20,25	150	75	0.332722176633	0.9689013858108471	0.08,0.222,0.091,0.062	0.194,0.2,0.057,0.111,0.107	-0.02
1008	TUBA1A	TUBA1A	chr12	-	49188888	49189324	49188976	49189324	49186610	49186833	1008	9,4,2,2	52,14,10,15	9,8,2,4,3	25,24,33,20,25	150	75	0.942851830072	1.0	0.08,0.125,0.091,0.062	0.153,0.143,0.029,0.091,0.057	-0.005
1009	INPP4A	INPP4A	chr2	+	98555552	98555808	98555552	98555691	98559462	98559495	1009	85,78,36,62	2,0,0,3	60,50,58,55,42	0,0,1,0,0	150	75	0.470364678747	1.0	0.955,1.0,1.0,0.912	1.0,1.0,0.967,1.0,1.0	-0.027
1010	TMEM106C	TMEM106C	chr12	+	47963546	47963704	47963546	47963633	47964208	47964423	1010	12,10,11,14	40,53,17,26	3,15,17,9,19	39,53,64,47,46	146	75	0.17807071256	0.7012580507507614	0.134,0.088,0.249,0.217	0.038,0.127,0.12,0.09,0.175	0.062
1011	TMEM106C	TMEM106C	chr12	+	47966088	47966229	47966088	47966172	47966682	47966732	1011	67,79,47,38	39,50,42,25	41,34,60,43,57	29,57,55,52,53	132	75	0.0137339148051	0.1420931954835346	0.494,0.473,0.389,0.463	0.445,0.253,0.383,0.32,0.379	0.099
1012	SLC38A1	SLC38A1	chr12	-	46268525	46269425	46268864	46269425	46229563	46229639	1012	34,28,9,26	0,2,3,1	31,26,39,34,23	1,3,3,5,0	150	75	0.417532601332	1.0	1.0,0.875,0.6,0.929	0.939,0.812,0.867,0.773,1.0	-0.027
1013	SLC38A1	SLC38A1	chr12	-	46268525	46269425	46268864	46269425	46239678	46239893	1013	37,27,8,24	0,0,0,1	30,27,39,32,24	0,0,0,0,6	150	75	0.367391303724	1.0	1.0,1.0,1.0,0.923	1.0,1.0,1.0,1.0,0.667	0.047
1014	SLC38A1	SLC38A1	chr12	-	46268525	46269425	46268864	46269425	46243199	46243314	1014	76,105,59,81	51,59,49,70	96,79,106,109,63	87,55,58,64,78	150	75	0.737728219082	1.0	0.427,0.471,0.376,0.367	0.356,0.418,0.477,0.46,0.288	0.01
1015	SLC38A1	SLC38A1	chr12	-	46268525	46269425	46268864	46269425	46254813	46254936	1015	42,40,23,28	9,8,4,8	31,27,47,36,24	6,5,6,6,12	150	75	0.949823462485	1.0	0.7,0.714,0.742,0.636	0.721,0.73,0.797,0.75,0.5	-0.002
1016	BBS4	BBS4	chr15	+	72686178	72686564	72686178	72686251	72695176	72695228	1016	1,0,0,0	5,3,9,13	0,4,1,3,3	13,19,21,2,10	150	75	0.00817764654312	0.10172425064042914	0.091,0.0,0.0,0.0	0.0,0.095,0.023,0.429,0.13	-0.113
1021	DDX11	DDX11	chr12	+	31073844	31074091	31073844	31073969	31078389	31078537	1021	61,67,18,33	0,5,0,0	28,79,78,38,52	0,3,2,0,0	150	75	0.42018156704	1.0	1.0,0.87,1.0,1.0	1.0,0.929,0.951,1.0,1.0	-0.008
1022	DDX11	DDX11	chr12	+	31073844	31074091	31073844	31073969	31078462	31078537	1022	25,36,10,25	2,7,1,0	18,47,49,24,41	3,4,5,5,1	150	75	0.769357215383	1.0	0.862,0.72,0.833,1.0	0.75,0.855,0.831,0.706,0.953	0.035
1023	LRRC23	LRRC23	chr12	+	6904732	6905075	6904732	6904903	6905584	6905759	1023	0,0,0,0	10,7,11,7	1,1,1,2,0	16,9,13,10,15	150	75	1	1.0	0.0,0.0,0.0,0.0	0.03,0.053,0.037,0.091,0.0	-0.042
1030	NHLRC3	NHLRC3	chr13	+	39038310	39038723	39038310	39038465	39039135	39039288	1030	56,60,40,33	0,0,0,0	19,38,45,40,54	0,0,3,3,2	150	75	0.0951676563798	0.48762094411745144	1.0,1.0,1.0,1.0	1.0,1.0,0.882,0.87,0.931	0.063
1032	RECQL	RECQL	chr12	-	21501169	21501669	21501412	21501669	21499554	21499615	1032	105,96,99,87	2,6,6,6	54,75,104,90,91	6,9,4,7,3	150	75	0.31888542281	0.9490951674756812	0.963,0.889,0.892,0.879	0.818,0.806,0.929,0.865,0.938	0.035
1035	LMO3	LMO3	chr12	-	16600654	16600868	16600713	16600868	16560412	16560538	1035	2,15,7,56	1,1,0,14	1,0,1,2,9	2,0,0,0,1	134	75	1	1.0	0.528,0.894,1.0,0.691	0.219,NA,1.0,1.0,0.834	0.015
1037	SMARCC2	SMARCC2	chr12	-	56164302	56164731	56164647	56164731	56161851	56163765	1037	84,47,30,44	1,0,0,0	33,32,42,27,37	0,1,0,0,0	150	75	1	1.0	0.977,1.0,1.0,1.0	1.0,0.941,1.0,1.0,1.0	0.006
1038	TIRAP	TIRAP	chr11	+	126289664	126289833	126289664	126289817	126290461	126290585	1038	3,4,0,1	0,1,0,0	1,2,2,5,2	2,1,2,1,1	91	75	1	1.0	1.0,0.767,NA,1.0	0.292,0.622,0.452,0.805,0.622	0.364
1039	ATP2C1	ATP2C1	chr3	+	131001219	131001344	131001219	131001314	131016151	131016711	1039	77,60,46,82	10,13,4,11	39,46,60,30,51	5,5,10,7,12	105	75	0.541792997869	1.0	0.846,0.767,0.891,0.842	0.848,0.868,0.811,0.754,0.752	0.03
1040	LETMD1	LETMD1	chr12	+	51052091	51052246	51052091	51052207	51053777	51053860	1040	3,2,0,11	21,33,49,11	9,5,3,8,7	23,23,24,9,21	114	75	0.0467351545975	0.31065456913328643	0.086,0.038,0.0,0.397	0.205,0.125,0.076,0.369,0.18	-0.061
1041	TYW5	TYW5	chr2	-	199948317	199948472	199948336	199948472	199943764	199943834	1041	6,15,1,5	19,18,19,6	4,3,5,6,4	14,9,11,9,15	94	75	0.849555943149	1.0	0.201,0.399,0.04,0.399	0.186,0.21,0.266,0.347,0.175	0.023
1042	LOH12CR1	LOH12CR1	chr12	+	12357078	12357509	12357078	12357118	12361205	12361349	1042	11,11,16,1	6,4,2,3	17,3,17,23,17	3,2,5,3,2	150	75	0.131041174346	0.6130232397287242	0.478,0.579,0.8,0.143	0.739,0.429,0.63,0.793,0.81	-0.18
1043	HNRNPH3	HNRNPH3	chr10	+	68338502	68338687	68338502	68338642	68339139	68339226	1043	43,44,28,26	13,19,19,14	32,5,9,51,2	4,2,2,15,1	120	75	0.0242992788461	0.20881163843173015	0.674,0.591,0.479,0.537	0.833,0.61,0.738,0.68,0.556	-0.113
1044	ANKRD65	ANKRD65	chr1	-	1420796	1421005	1420815	1421005	1418419	1419549	1044	1,0,0,0	1,0,0,0	1,0,0,0,0	0,0,0,0,0	94	75	1	1.0	0.444,NA,NA,NA	1.0,NA,NA,NA,NA	-0.556
1045	SLC35C2	SLC35C2	chr20	-	46358386	46358763	46358690	46358763	46357622	46357702	1045	78,53,20,44	0,0,0,0	24,51,63,46,53	0,1,0,0,0	150	75	1	1.0	1.0,1.0,1.0,1.0	1.0,0.962,1.0,1.0,1.0	0.008
1046	C18orf54	C18orf54	chr18	+	54361642	54361948	54361642	54361891	54362770	54362921	1046	8,2,5,0	0,0,4,0	7,5,5,5,4	0,0,0,0,0	132	75	1	1.0	1.0,1.0,0.415,NA	1.0,1.0,1.0,1.0,1.0	-0.195
1047	C18orf54	C18orf54	chr18	+	54361642	54362431	54361642	54361891	54362770	54362921	1047	12,6,5,2	0,0,4,0	11,6,8,8,6	0,0,0,0,0	150	75	0.202977592192	0.754665304773531	1.0,1.0,0.385,1.0	1.0,1.0,1.0,1.0,1.0	-0.154
1048	C18orf54	C18orf54	chr18	+	54361642	54362431	54361642	54361948	54362770	54362921	1048	11,7,5,4	0,0,0,0	12,3,5,13,8	2,0,0,1,2	150	75	1	1.0	1.0,1.0,1.0,1.0	0.75,1.0,1.0,0.867,0.667	0.143
1049	NDUFB11	NDUFB11	chrX	-	47142583	47142744	47142613	47142744	47142215	47142440	1049	151,198,86,53	295,240,185,129	83,90,93,90,111	135,151,189,147,177	105	75	0.617975403006	1.0	0.268,0.371,0.249,0.227	0.305,0.299,0.26,0.304,0.309	-0.017
1050	KDM6A	KDM6A	chrX	+	45090722	45090864	45090722	45090832	45107409	45107536	1050	32,40,14,26	0,0,0,0	17,25,18,17,37	1,0,0,1,0	107	75	1	1.0	1.0,1.0,1.0,1.0	0.923,1.0,1.0,0.923,1.0	0.031
1051	CLEC2D	CLEC2D	chr12	+	9687901	9688161	9687901	9688086	9692827	9692931	1051	28,83,38,60	76,407,111,265	107,169,257,174,192	243,291,513,330,278	150	75	0.231826	1.66296e+06	0.156,0.093,0.146,0.102	0.18,0.225,0.2,0.209,0.257	-0.09
1052	CLEC2D	CLEC2D	chr12	+	9687901	9688161	9687901	9688086	9694759	9699555	1052	17,54,19,41	4,12,10,9	67,89,158,99,112	19,16,10,17,16	150	75	0.0583861938997	0.36209535813300975	0.68,0.692,0.487,0.695	0.638,0.736,0.888,0.744,0.778	-0.118
1054	AURKA	AURKA	chr20	-	56391942	56392295	56392153	56392295	56388155	56388202	1054	5,0,20,2	7,11,4,7	8,15,13,2,17	2,4,12,8,9	150	75	0.0882215031017	0.4664684881446152	0.263,0.0,0.714,0.125	0.667,0.652,0.351,0.111,0.486	-0.178
1055	AURKA	AURKA	chr20	-	56391942	56392295	56392167	56392295	56388155	56388202	1055	1,0,16,0	4,17,2,11	7,10,13,3,12	11,7,17,14,20	150	75	0.0513242109081	0.33068773016236885	0.111,0.0,0.8,0.0	0.241,0.417,0.277,0.097,0.231	-0.025
1056	AURKA	AURKA	chr20	-	56392153	56392295	56392167	56392295	56388155	56388202	1056	7,11,4,7	4,17,2,11	2,4,12,9,9	11,7,17,14,20	89	75	0.136655545185	0.6139514263843842	0.596,0.353,0.628,0.349	0.133,0.325,0.373,0.351,0.275	0.19
1057	AURKA	AURKA	chr20	-	56391942	56392295	56392153	56392295	56388686	56388784	1057	5,0,4,2	0,0,0,0	2,9,4,2,11	1,0,0,0,1	150	75	1	1.0	1.0,NA,1.0,1.0	0.5,1.0,1.0,1.0,0.846	0.131
1058	AURKA	AURKA	chr20	-	56391942	56392295	56392167	56392295	56388686	56388784	1058	1,0,0,0	0,1,0,0	1,4,4,3,6	0,0,0,0,0	150	75	1	1.0	1.0,0.0,NA,NA	1.0,1.0,1.0,1.0,1.0	-0.5
1059	AURKA	AURKA	chr20	-	56392153	56392295	56392167	56392295	56388686	56388784	1059	0,0,0,0	0,1,0,0	1,0,0,1,1	0,0,0,0,0	89	75	1	1.0	NA,0.0,NA,NA	1.0,NA,NA,1.0,1.0	-1.0
1060	AURKA	AURKA	chr20	-	56391942	56392295	56392153	56392295	56390555	56390665	1060	7,4,4,2	5,2,3,0	6,14,8,6,14	1,3,2,11,11	150	75	0.947652069946	1.0	0.412,0.5,0.4,1.0	0.75,0.7,0.667,0.214,0.389	0.034
1061	AURKA	AURKA	chr20	-	56391942	56392295	56392167	56392295	56390555	56390665	1061	3,4,0,0	9,7,6,12	5,9,8,7,9	8,8,14,7,14	150	75	0.000378916888353	0.012170584234860537	0.143,0.222,0.0,0.0	0.238,0.36,0.222,0.333,0.243	-0.188
1062	AURKA	AURKA	chr20	-	56392153	56392295	56392167	56392295	56390555	56390665	1062	5,2,3,0	9,7,6,12	1,3,2,12,11	8,8,14,7,14	89	75	0.200930419395	0.754665304773531	0.319,0.194,0.296,0.0	0.095,0.24,0.107,0.591,0.398	-0.084
1064	PEX5	PEX5	chr12	+	7189685	7190216	7189685	7189750	7190361	7190524	1064	7,3,0,3	6,6,0,5	4,6,6,7,3	7,9,6,9,15	150	75	1	1.0	0.368,0.2,NA,0.231	0.222,0.25,0.333,0.28,0.091	0.031
1065	PEX5	PEX5	chr12	+	7190361	7190569	7190361	7190524	7190887	7190923	1065	3,3,6,3	13,20,5,23	3,0,2,3,4	13,25,16,13,30	120	75	0.0892194749154	0.47058899514201175	0.126,0.086,0.429,0.075	0.126,0.0,0.072,0.126,0.077	0.099
1071	GAPDH	GAPDH	chr12	+	6534404	6534661	6534404	6534569	6534809	6534861	1071	23,59,46,54	5258,7331,5194,5054	83,75,160,97,93	6969,9550,11456,9568,9209	150	75	1	1.0	0.002,0.004,0.004,0.005	0.006,0.004,0.007,0.005,0.005	-0.002
1072	C7orf50	C7orf50	chr7	-	1138188	1138257	1138198	1138257	1127256	1127386	1072	25,16,19,18	0,1,0,2	33,6,38,13,18	4,0,5,0,0	85	75	0.0377470197606	0.28205411987781664	1.0,0.934,1.0,0.888	0.879,1.0,0.87,1.0,1.0	0.006
1073	C7orf50	C7orf50	chr7	-	1138188	1138257	1138217	1138257	1127256	1127386	1073	26,16,19,18	2,1,5,1	33,6,40,13,18	2,7,0,7,2	104	75	0.30910931108	0.9380189475851702	0.904,0.92,0.733,0.928	0.922,0.382,1.0,0.573,0.866	0.123
1074	C7orf50	C7orf50	chr7	-	1138198	1138257	1138217	1138257	1127256	1127386	1074	1,1,0,2	2,1,5,1	4,0,7,0,0	2,7,0,7,2	94	75	0.428206088775	1.0	0.285,0.444,0.0,0.615	0.615,0.0,1.0,0.0,0.0	0.013
1075	DYRK4	DYRK4	chr12	+	4590329	4590554	4590329	4590440	4591159	4591298	1075	1,2,0,0	0,3,5,0	3,0,1,1,1	1,2,0,0,0	150	75	1	1.0	1.0,0.25,0.0,NA	0.6,0.0,1.0,1.0,1.0	-0.303
1076	KIAA1033	KIAA1033	chr12	+	105133769	105133899	105133769	105133896	105137885	105138011	1076	1,2,0,0	44,42,53,57	3,0,0,2,4	81,47,89,52,46	78	75	0.363961626476	1.0	0.021,0.044,0.0,0.0	0.034,0.0,0.0,0.036,0.077	-0.013
1077	HERPUD1	HERPUD1	chr16	+	56939894	56940245	56939894	56940088	56942131	56942237	1077	687,874,324,271	0,0,0,0	635,419,1121,619,693	0,1,4,1,0	150	75	1	1.0	1.0,1.0,1.0,1.0	1.0,0.995,0.993,0.997,1.0	0.003
1078	ITFG2	ITFG2	chr12	+	2818105	2818353	2818105	2818277	2820085	2820225	1078	4,3,0,1	31,10,18,17	1,1,4,5,6	19,10,8,12,13	150	75	0.0276558623523	0.22978925012412973	0.061,0.13,0.0,0.029	0.026,0.048,0.2,0.172,0.188	-0.072
1080	ERC1	ERC1	chr12	+	991207	991487	991207	991322	1027747	1028572	1080	1,0,0,0	0,0,0,1	0,0,4,0,3	2,1,2,0,0	150	75	1	1.0	1.0,NA,NA,0.0	0.0,0.0,0.5,NA,1.0	0.125
1081	RAD52	RAD52	chr12	-	929763	929886	929818	929886	927144	927263	1081	4,5,13,3	4,4,2,9	9,2,5,7,4	7,6,5,5,9	130	75	0.415235470137	1.0	0.366,0.419,0.789,0.161	0.426,0.161,0.366,0.447,0.204	0.113
1082	WNK1	WNK1	chr12	+	890452	890513	890452	890510	894561	894635	1082	89,98,97,104	5,29,17,8	124,90,90,99,83	26,9,16,16,4	78	75	0.973669598295	1.0	0.945,0.765,0.846,0.926	0.821,0.906,0.844,0.856,0.952	-0.005
1083	NEIL1	NEIL1	chr15	+	75347618	75348026	75347618	75347999	75348883	75349339	1083	4,0,0,0	0,3,0,0	3,3,0,1,2	0,4,1,2,0	102	75	1	1.0	1.0,0.0,NA,NA	1.0,0.355,0.0,0.269,1.0	-0.025
1084	ST3GAL3	ST3GAL3	chr1	+	43736232	43736425	43736232	43736380	43792101	43792149	1084	5,0,0,3	22,15,15,8	1,0,3,0,3	20,8,8,12,8	120	75	0.55331657199	1.0	0.124,0.0,0.0,0.19	0.03,0.0,0.19,0.0,0.19	-0.004
1085	ST3GAL3	ST3GAL3	chr1	+	43736232	43736425	43736232	43736380	43814890	43814933	1085	4,0,0,3	1,1,0,0	1,0,3,0,1	1,1,0,1,0	120	75	1	1.0	0.714,0.0,NA,1.0	0.385,0.0,1.0,0.0,1.0	0.094
1087	PRDM10	PRDM10	chr11	-	129912084	129912225	129912123	129912225	129910475	129910656	1087	17,9,6,8	1,1,0,3	6,6,4,9,6	1,0,2,6,0	114	75	0.0755515661185	0.4278604481237158	0.918,0.856,1.0,0.637	0.798,1.0,0.568,0.497,1.0	0.08
1088	ST3GAL4	ST3GAL4	chr11	+	126406472	126406557	126406472	126406545	126406942	126407023	1088	0,7,16,7	0,0,0,0	9,7,7,21,4	0,0,0,2,3	87	75	1	1.0	NA,1.0,1.0,1.0	1.0,1.0,1.0,0.901,0.535	0.113
1089	AMN1	AMN1	chr12	-	31728970	31729174	31728990	31729174	31701862	31702007	1089	7,5,21,1	0,1,0,0	9,12,8,9,6	0,0,0,2,2	95	75	1	1.0	1.0,0.798,1.0,1.0	1.0,1.0,1.0,0.78,0.703	0.053
1090	AMN1	AMN1	chr12	-	31728970	31729174	31728990	31729174	31709292	31709425	1090	7,16,16,13	0,0,0,0	14,16,22,13,13	1,0,1,1,0	95	75	1	1.0	1.0,1.0,1.0,1.0	0.917,1.0,0.946,0.911,1.0	0.045
1091	AMN1	AMN1	chr12	-	31728970	31729174	31728990	31729174	31719217	31719356	1091	6,4,0,1	0,0,0,0	3,2,2,2,3	0,0,0,0,1	95	75	1	1.0	1.0,1.0,NA,1.0	1.0,1.0,1.0,1.0,0.703	0.059
1096	TMEM218	TMEM218	chr11	-	125102636	125102809	125102733	125102809	125101200	125101303	1096	29,16,15,9	0,0,3,0	20,13,25,8,24	2,0,2,2,6	150	75	0.000572885103143	0.01761212488519623	1.0,1.0,0.714,1.0	0.833,1.0,0.862,0.667,0.667	0.123
1097	TMEM218	TMEM218	chr11	-	125102636	125102809	125102733	125102809	125102131	125102317	1097	28,17,15,9	11,11,8,3	22,19,28,9,27	5,12,7,3,10	150	75	0.319849670738	0.9490951674756812	0.56,0.436,0.484,0.6	0.688,0.442,0.667,0.6,0.574	-0.074
1098	TMEM218	TMEM218	chr11	-	125102636	125102809	125102733	125102809	125102131	125102351	1098	29,16,31,14	2,0,2,2	23,14,23,10,25	0,1,2,2,3	150	75	0.703177281578	1.0	0.879,1.0,0.886,0.778	1.0,0.875,0.852,0.714,0.806	0.036
1099	TMEM218	TMEM218	chr11	-	125111538	125111708	125111553	125111708	125102636	125102809	1099	23,23,11,3	3,0,0,0	8,17,18,3,28	0,0,2,0,0	90	75	1	1.0	0.865,1.0,1.0,1.0	1.0,1.0,0.882,1.0,1.0	-0.01
1100	TMEM218	TMEM218	chr11	-	125111584	125111763	125111586	125111763	125102733	125102809	1100	2,5,2,5	2,4,8,3	2,5,5,1,4	6,2,4,2,0	77	75	0.407509671394	1.0	0.493,0.549,0.196,0.619	0.245,0.709,0.549,0.328,1.0	-0.102
1101	TMEM218	TMEM218	chr11	-	125111538	125111708	125111553	125111708	125110643	125110746	1101	1,1,1,0	0,0,1,0	0,1,1,0,2	0,0,0,0,0	90	75	1	1.0	1.0,1.0,0.455,NA	NA,1.0,1.0,NA,1.0	-0.182
1102	TMEM218	TMEM218	chr11	-	125111584	125111763	125111586	125111763	125110643	125110746	1102	1,0,0,3	1,0,0,0	0,0,0,0,1	0,0,0,0,0	77	75	1	1.0	0.493,NA,NA,1.0	NA,NA,NA,NA,1.0	-0.254
1103	BCL2L1	BCL2L1	chr20	-	31721654	31722348	31721843	31722348	31664457	31666086	1103	181,140,39,91	4,2,0,0	226,146,226,80,147	4,6,9,2,2	150	75	0.0148643075509	0.15017835610111174	0.958,0.972,1.0,1.0	0.966,0.924,0.926,0.952,0.974	0.034
1104	MCM8	MCM8	chr20	+	5950651	5951077	5950651	5951023	5952010	5952163	1104	15,35,30,19	24,18,16,4	44,27,62,66,71	31,16,39,33,31	129	75	0.871092408837	1.0	0.267,0.531,0.522,0.734	0.452,0.495,0.48,0.538,0.571	0.006
1105	AP5S1	AP5S1	chr20	+	3820523	3820758	3820523	3820702	3822101	3822293	1105	45,12,7,23	6,0,0,3	17,16,15,14,25	2,2,1,3,2	131	75	0.720582073241	1.0	0.811,1.0,1.0,0.814	0.83,0.821,0.896,0.728,0.877	0.076
1106	AP5S1	AP5S1	chr20	+	3820523	3820854	3820523	3820702	3822101	3822293	1106	24,8,2,15	6,0,0,3	8,7,8,8,10	2,2,1,3,2	150	75	0.488111309867	1.0	0.667,1.0,1.0,0.714	0.667,0.636,0.8,0.571,0.714	0.168
1107	AP5S1	AP5S1	chr20	+	3820523	3820854	3820523	3820758	3822101	3822293	1107	5,1,0,5	24,5,5,8	1,0,2,1,0	10,9,8,7,15	150	75	1	1.0	0.094,0.091,0.0,0.238	0.048,0.0,0.111,0.067,0.0	0.061
1108	UBAP2	UBAP2	chr9	-	34048824	34048949	34048877	34048949	34017049	34017189	1108	6,7,4,11	0,1,4,0	20,11,13,13,5	1,2,0,0,0	128	75	0.173458704289	0.6922163833683536	1.0,0.804,0.369,1.0	0.921,0.763,1.0,1.0,1.0	-0.144
1112	SNX17	SNX17	chr2	+	27371268	27371468	27371268	27371343	27372622	27372740	1112	11,6,2,0	122,84,64,78	11,10,8,6,6	37,61,55,48,84	150	75	0.000476225077629	0.015071123044964822	0.043,0.034,0.015,0.0	0.129,0.076,0.068,0.059,0.034	-0.05
1113	SNX17	SNX17	chr2	+	27371268	27371468	27371268	27371343	27373246	27373311	1113	11,6,2,0	1,3,1,0	10,10,8,6,6	2,0,0,2,1	150	75	1	1.0	0.846,0.5,0.5,NA	0.714,1.0,1.0,0.6,0.75	-0.197
1114	NLRX1	NLRX1	chr11	+	119168712	119168921	119168712	119168894	119171355	119171473	1114	3,2,0,3	0,0,6,0	1,0,1,0,4	2,2,3,1,4	102	75	9.88117e+06	0.004952510843614996	1.0,1.0,0.0,1.0	0.269,0.0,0.197,0.0,0.424	0.572
1115	NLRX1	NLRX1	chr11	+	119168712	119169302	119168712	119168894	119171355	119171473	1115	21,8,3,11	0,0,6,0	6,2,8,3,8	2,2,3,1,4	150	75	0.00344169247571	0.058341912741933226	1.0,1.0,0.2,1.0	0.6,0.333,0.571,0.6,0.5	0.279
1116	NLRX1	NLRX1	chr11	+	119168712	119169302	119168712	119168921	119171355	119171473	1116	22,8,5,8	1,0,0,0	7,3,13,5,8	0,0,0,0,1	150	75	1	1.0	0.917,1.0,1.0,1.0	1.0,1.0,1.0,1.0,0.8	0.019
1117	HMBS	HMBS	chr11	+	119084876	119085157	119084876	119085066	119088254	119088308	1117	1,2,0,0	23,8,3,2	3,2,0,2,4	15,9,13,22,7	150	75	0.0199125843906	0.18585004797327523	0.021,0.111,0.0,0.0	0.091,0.1,0.0,0.043,0.222	-0.058
1121	SLC25A45	SLC25A45	chr11	-	65381874	65381969	65381914	65381969	65380131	65380175	1121	12,5,0,1	6,7,12,10	6,7,6,2,13	3,10,13,6,12	115	75	0.168976142854	0.6837301561329474	0.566,0.318,0.0,0.061	0.566,0.313,0.231,0.179,0.414	-0.104
1122	SLC12A9	SLC12A9	chr7	+	100852718	100852839	100852718	100852835	100854155	100854378	1122	0,1,0,3	2,1,1,0	0,1,3,2,2	1,2,4,3,5	79	75	0.31960633349	0.9490951674756812	0.0,0.487,0.0,1.0	0.0,0.322,0.416,0.388,0.275	0.092
1124	SLC12A9	SLC12A9	chr7	+	100852718	100852839	100852718	100852835	100858834	100858942	1124	0,2,0,0	0,0,0,0	1,0,1,0,2	0,0,1,0,0	79	75	1	1.0	NA,1.0,NA,NA	1.0,NA,0.487,NA,1.0	0.171
1125	RNF214	RNF214	chr11	+	117238600	117239111	117238600	117238646	117239800	117239860	1125	77,55,18,38	0,1,0,0	52,32,40,68,44	2,0,0,0,0	150	75	1	1.0	1.0,0.965,1.0,1.0	0.929,1.0,1.0,1.0,1.0	0.005
1126	NFATC4	NFATC4	chr14	+	24376293	24376878	24376293	24376554	24377637	24379606	1126	0,47,2,27	0,2,0,4	23,19,31,12,37	0,1,2,0,0	150	75	1	1.0	NA,0.922,1.0,0.771	1.0,0.905,0.886,1.0,1.0	-0.061
1127	INTS7	INTS7	chr1	-	211952568	211952701	211952610	211952701	211946606	211946705	1127	47,52,47,33	0,0,0,1	48,44,37,29,44	0,0,0,1,0	117	75	1	1.0	1.0,1.0,1.0,0.955	1.0,1.0,1.0,0.949,1.0	-0.001
1128	POLG	POLG	chr15	-	89334672	89334795	89334684	89334795	89333095	89333913	1128	14,6,6,8	23,20,7,10	7,10,12,9,8	6,16,20,7,15	87	75	0.450021087373	1.0	0.344,0.205,0.425,0.408	0.501,0.35,0.341,0.526,0.315	-0.061
1131	SNX19	SNX19	chr11	-	130914265	130916487	130916279	130916487	130911632	130911771	1131	117,73,44,51	6,3,0,0	51,27,53,57,44	3,5,8,2,2	150	75	0.00811103970749	0.10148231075882835	0.907,0.924,1.0,1.0	0.895,0.73,0.768,0.934,0.917	0.109
1134	ARF1	ARF1	chr1	+	228082659	228082850	228082659	228082765	228097077	228097262	1134	7,6,0,7	286,348,226,149	2,4,2,7,6	246,252,332,315,237	150	75	1	1.0	0.012,0.009,0.0,0.023	0.004,0.008,0.003,0.011,0.012	0.003
1135	ARF1	ARF1	chr1	+	228083149	228083374	228083149	228083352	228097077	228097262	1135	0,2,0,2	3,1,0,0	2,2,1,5,4	0,0,2,0,0	97	75	1	1.0	0.0,0.607,NA,1.0	1.0,1.0,0.279,1.0,1.0	-0.32
1137	CDK11A	CDK11A	chr1	-	1719327	1719455	1719357	1719455	1716345	1716478	1137	17,4,5,12	6,3,13,9	19,5,13,17,5	11,6,4,12,7	105	75	0.670250861199	1.0	0.669,0.488,0.216,0.488	0.552,0.373,0.699,0.503,0.338	-0.028
1164	PPFIA1	PPFIA1	chr11	+	70338373	70338453	70338373	70338434	70339170	70339306	1164	28,28,12,28	1,3,0,0	16,11,27,20,21	1,3,0,1,1	94	75	0.679547857467	1.0	0.957,0.882,1.0,1.0	0.927,0.745,1.0,0.941,0.944	0.048
1165	NDUFV1	NDUFV1	chr11	+	67606851	67607076	67606851	67607049	67608395	67608478	1165	512,327,289,336	2,0,6,2	360,454,492,356,552	3,3,9,2,2	102	75	1	1.0	0.995,1.0,0.973,0.992	0.989,0.991,0.976,0.992,0.995	0.001
1166	ZWINT	ZWINT	chr10	-	56358804	56358947	56358908	56358947	56358555	56358687	1166	86,70,113,43	6,2,6,19	41,73,86,70,111	4,11,5,5,9	150	75	0.821923561361	1.0	0.878,0.946,0.904,0.531	0.837,0.768,0.896,0.875,0.86	-0.032
1167	ELF3	ELF3	chr1	+	202010561	202010820	202010561	202010706	202011128	202011299	1167	0,1,0,2	0,7,6,8	3,0,0,0,1	4,2,11,3,2	150	75	1	1.0	NA,0.067,0.0,0.111	0.273,0.0,0.0,0.0,0.2	-0.035
1169	NUDT16L1	NUDT16L1	chr16	+	4693977	4694308	4693977	4694238	4694957	4695859	1169	12,12,6,2	27,22,16,5	6,11,19,6,12	23,16,32,28,21	145	75	0.835994607398	1.0	0.187,0.22,0.162,0.171	0.119,0.262,0.235,0.1,0.228	-0.004
1170	TROVE2	TROVE2	chr1	+	193084578	193084698	193084578	193084657	193091650	193091776	1170	53,59,43,33	0,0,0,0	42,48,54,37,37	0,0,0,1,0	116	75	1	1.0	1.0,1.0,1.0,1.0	1.0,1.0,1.0,0.96,1.0	0.008
1171	ZNF84	ZNF84	chr12	+	133037285	133037554	133037285	133037545	133041277	133041482	1171	1,10,3,8	13,5,11,2	0,6,2,0,4	7,10,7,5,14	84	75	0.0678597259603	0.39936023717275854	0.064,0.641,0.196,0.781	0.0,0.349,0.203,0.0,0.203	0.269
1173	TMEM126B	TMEM126B	chr11	+	85629131	85629262	85629131	85629203	85631144	85631316	1173	4,9,5,3	1,0,0,0	10,6,15,12,11	0,0,0,0,0	134	75	1	1.0	0.691,1.0,1.0,1.0	1.0,1.0,1.0,1.0,1.0	-0.077
1177	CD84	CD84	chr1	-	160553359	160553497	160553377	160553497	160552704	160552737	1177	0,0,0,0	1,0,0,0	5,1,0,3,1	0,0,0,1,0	93	75	1	1.0	0.0,NA,NA,NA	1.0,1.0,NA,0.708,1.0	-0.927
1178	PIDD1	PIDD1	chr11	-	800332	800451	800383	800451	800130	800244	1178	24,16,33,12	11,5,0,4	28,30,32,20,38	2,8,8,3,7	126	75	0.708276244724	1.0	0.565,0.656,1.0,0.641	0.893,0.691,0.704,0.799,0.764	-0.055
1179	RSAD1	RSAD1	chr17	+	50484441	50484642	50484441	50484545	50484743	50485980	1179	3,2,2,4	12,21,7,8	3,2,1,5,4	12,9,11,6,14	150	75	0.709235423169	1.0	0.111,0.045,0.125,0.2	0.111,0.1,0.043,0.294,0.125	-0.014
1180	ATP5SL	ATP5SL	chr19	-	41438217	41438414	41438234	41438414	41433536	41433673	1180	16,13,11,16	0,0,0,0	15,14,17,13,17	0,2,3,0,0	92	75	0.796918336628	1.0	1.0,1.0,1.0,1.0	1.0,0.851,0.822,1.0,1.0	0.065
1181	ATP5SL	ATP5SL	chr19	-	41438217	41438414	41438234	41438414	41436391	41436472	1181	46,55,33,20	0,0,0,0	35,48,50,37,42	0,2,0,0,0	92	75	1	1.0	1.0,1.0,1.0,1.0	1.0,0.951,1.0,1.0,1.0	0.01
1182	SAMD8	SAMD8	chr10	+	75111634	75111778	75111634	75111722	75150513	75151106	1182	3,2,0,2	16,31,9,13	1,6,0,14,9	37,20,28,28,42	131	75	0.033864084295	0.2621421201541007	0.097,0.036,0.0,0.081	0.015,0.147,0.0,0.223,0.109	-0.045
1183	LOC374443	LOC374443	chr12	+	9648046	9648933	9648046	9648328	9653682	9653808	1183	14,24,16,14	0,3,0,1	37,36,51,41,49	0,2,1,0,0	150	75	0.73046657688	1.0	1.0,0.8,1.0,0.875	1.0,0.9,0.962,1.0,1.0	-0.054
1184	LOC374443	LOC374443	chr12	+	9656567	9656697	9656567	9656649	9656920	9658414	1184	2,6,12,6	0,7,0,5	17,14,31,8,13	7,9,21,8,6	123	75	0.194120121408	0.7380680234452579	1.0,0.343,1.0,0.423	0.597,0.487,0.474,0.379,0.569	0.19
1185	ZNF511	ZNF511	chr10	+	133310163	133310288	133310163	133310229	133311715	133311841	1185	89,175,80,84	0,1,0,0	77,87,109,109,130	0,1,1,0,1	134	75	1	1.0	1.0,0.99,1.0,1.0	1.0,0.98,0.984,1.0,0.986	0.008
1187	SNX2	SNX2	chr5	+	122774995	122775762	122774995	122775211	122795265	122795383	1187	2,6,1,2	165,145,122,131	11,6,5,4,7	131,135,126,137,136	150	75	0.0060770893094	0.08329870187152102	0.006,0.02,0.004,0.008	0.04,0.022,0.019,0.014,0.025	-0.014
1189	LINC01353	LINC01353	chr1	+	203287988	203288306	203287988	203288250	203288504	203288796	1189	0,7,0,2	0,1,0,3	0,1,1,3,1	0,0,1,0,0	131	75	1	1.0	NA,0.8,NA,0.276	NA,1.0,0.364,1.0,1.0	-0.303
1190	METTL13	METTL13	chr1	+	171781620	171782120	171781620	171781795	171783739	171784499	1190	75,47,18,28	4,3,7,0	49,33,20,36,9	1,0,2,1,2	150	75	0.0200371034538	0.18585004797327523	0.904,0.887,0.562,1.0	0.961,1.0,0.833,0.947,0.692	-0.048
1191	METTL13	METTL13	chr1	+	171783739	171784499	171783739	171784039	171785878	171786078	1191	120,83,35,41	0,2,0,0	40,41,49,46,27	0,0,0,1,0	150	75	1	1.0	1.0,0.954,1.0,1.0	1.0,1.0,1.0,0.958,1.0	-0.003
1192	IRF2BP2	IRF2BP2	chr1	-	234608446	234609525	234608494	234609525	234604268	234607852	1192	207,177,157,122	75,81,103,45	167,179,152,100,163	83,110,83,71,96	123	75	0.0656266517626	0.3923015405364311	0.627,0.571,0.482,0.623	0.551,0.498,0.528,0.462,0.509	0.066
1193	POLL	POLL	chr10	-	101584601	101584919	101584877	101584919	101582762	101582891	1193	27,29,18,19	0,0,0,0	32,17,20,18,28	0,0,0,0,1	150	75	1	1.0	1.0,1.0,1.0,1.0	1.0,1.0,1.0,1.0,0.933	0.013
1194	POLL	POLL	chr10	-	101584601	101584919	101584877	101584919	101583507	101583681	1194	42,47,26,24	2,0,4,1	43,35,32,23,46	2,3,3,1,6	150	75	0.149285982517	0.6399670007501674	0.913,1.0,0.765,0.923	0.915,0.854,0.842,0.92,0.793	0.035
1195	POLL	POLL	chr10	-	101587884	101588270	101588203	101588270	101585861	101586156	1195	2,0,0,4	0,0,0,0	2,2,6,4,1	0,0,1,0,0	150	75	1	1.0	1.0,NA,NA,1.0	1.0,1.0,0.75,1.0,1.0	0.05
1196	POLL	POLL	chr10	-	101587821	101588270	101587884	101588270	101587245	101587406	1196	6,6,5,27	2,4,0,2	5,11,13,12,6	1,8,4,3,5	138	75	0.092294738393	0.47744778130224996	0.62,0.449,1.0,0.88	0.731,0.428,0.639,0.685,0.395	0.162
1197	POLL	POLL	chr10	-	101587821	101588270	101588203	101588270	101587245	101587406	1197	0,0,0,12	4,3,1,3	2,5,9,5,1	6,2,5,10,3	150	75	0.07303971877	0.4169269888409549	0.0,0.0,0.0,0.667	0.143,0.556,0.474,0.2,0.143	-0.136
1198	POLL	POLL	chr10	-	101587884	101588270	101588203	101588270	101587245	101587406	1198	2,4,0,6	4,3,1,3	3,10,10,7,6	6,2,5,10,3	150	75	0.361524670453	1.0	0.2,0.4,0.0,0.5	0.2,0.714,0.5,0.259,0.5	-0.16
1202	NDUFB8	NDUFB8	chr10	-	100529766	100529923	100529857	100529923	100529379	100529506	1202	457,497,253,394	10,8,12,16	439,363,569,382,527	8,12,15,5,10	150	75	0.201964544301	0.754665304773531	0.958,0.969,0.913,0.925	0.965,0.938,0.95,0.974,0.963	-0.017
1204	CASP7	CASP7	chr10	+	113725361	113725537	113725361	113725429	113726304	113726434	1204	22,93,49,95	0,0,0,0	49,58,103,88,71	2,1,1,2,2	150	75	0.228755749539	0.807020283619554	1.0,1.0,1.0,1.0	0.925,0.967,0.981,0.957,0.947	0.045
1205	CDK5RAP3	CDK5RAP3	chr17	+	47975513	47976013	47975513	47975653	47976711	47976822	1205	284,233,150,142	0,0,3,0	229,231,260,254,242	0,0,0,0,0	150	75	1	1.0	1.0,1.0,0.962,1.0	1.0,1.0,1.0,1.0,1.0	-0.01
1206	LAX1	LAX1	chr1	+	203765155	203765654	203765155	203765383	203770827	203770937	1206	49,52,11,5	1,5,0,2	19,10,38,79,25	1,4,4,9,5	150	75	0.0573651259396	0.35991181055982274	0.961,0.839,1.0,0.556	0.905,0.556,0.826,0.814,0.714	0.076
1207	ZNF630	ZNF630	chrX	-	48071266	48071658	48071465	48071658	48066871	48067061	1207	4,5,5,0	1,0,0,0	2,5,2,1,4	0,0,0,2,1	150	75	1	1.0	0.667,1.0,1.0,NA	1.0,1.0,1.0,0.2,0.667	0.116
1208	ASTN2	ASTN2	chr9	-	116425854	116426088	116425875	116426088	116425224	116425626	1208	7,3,0,0	0,0,0,0	2,1,3,0,1	0,0,1,0,0	96	75	1	1.0	1.0,1.0,NA,NA	1.0,1.0,0.701,NA,1.0	0.075
1212	RAD51C	RAD51C	chr17	+	58692572	58692788	58692572	58692685	58694930	58695380	1212	116,93,57,63	6,6,0,2	33,57,76,55,68	3,5,5,6,0	150	75	0.265604809841	0.864221525214093	0.906,0.886,1.0,0.94	0.846,0.851,0.884,0.821,1.0	0.053
1213	WDR66	WDR66	chr12	+	121918556	121918708	121918556	121918695	121921285	121921683	1213	3,0,0,0	2,0,0,0	1,1,1,0,0	0,0,0,0,2	88	75	1	1.0	0.561,NA,NA,NA	1.0,1.0,1.0,NA,0.0	-0.189
1214	TNFRSF18	TNFRSF18	chr1	-	1204033	1204236	1204054	1204236	1203507	1203968	1214	2,13,13,7	2,0,0,0	50,20,71,26,21	2,0,0,2,3	96	75	0.454154510334	1.0	0.439,1.0,1.0,1.0	0.951,1.0,1.0,0.91,0.845	-0.081
1215	NOLC1	NOLC1	chr10	+	102159192	102159338	102159192	102159308	102159432	102159568	1215	26,24,23,28	90,83,87,75	14,17,12,20,20	60,56,61,71,71	105	75	0.360699233512	1.0	0.171,0.171,0.159,0.211	0.143,0.178,0.123,0.168,0.168	0.022
1216	MORF4L1	MORF4L1	chr15	+	78872988	78873218	78872988	78873118	78878212	78878259	1216	0,4,0,0	0,0,0,0	9,3,6,15,3	0,1,1,0,0	150	75	1	1.0	NA,1.0,NA,NA	1.0,0.6,0.75,1.0,1.0	0.13
1217	ATP2A1-AS1	ATP2A1-AS1	chr16	-	28879488	28879921	28879541	28879921	28878956	28879104	1217	2,1,2,0	7,10,0,4	1,0,0,0,0	2,2,6,6,7	128	75	0.171528626085	0.6886746330875373	0.143,0.055,1.0,0.0	0.227,0.0,0.0,0.0,0.0	0.254
1218	ATP2A1-AS1	ATP2A1-AS1	chr16	-	28879488	28879921	28879541	28879921	28878956	28879107	1218	2,2,2,0	4,1,0,2	1,0,0,0,0	1,2,0,2,1	128	75	1	1.0	0.227,0.54,1.0,0.0	0.369,0.0,NA,0.0,0.0	0.349
1219	PAX6	PAX6	chr11	-	31801229	31801776	31801560	31801776	31800690	31800856	1219	0,0,0,0	0,0,0,3	0,1,0,0,0	0,0,0,0,0	150	75	1	1.0	NA,NA,NA,0.0	NA,1.0,NA,NA,NA	-1.0
1222	KLK4	KLK4	chr19	-	50909239	50909414	50909251	50909414	50908578	50908829	1222	0,0,0,0	0,0,2,0	1,0,0,1,3	2,0,0,2,0	87	75	1	1.0	NA,NA,0.0,NA	0.301,NA,NA,0.301,1.0	-0.534
1234	AFAP1L2	AFAP1L2	chr10	-	114297219	114297413	114297231	114297413	114296977	114297100	1234	12,0,5,4	4,2,0,0	8,0,10,1,1	9,0,1,0,0	87	75	1	1.0	0.721,0.0,1.0,1.0	0.434,NA,0.896,1.0,1.0	-0.152
1236	TMEM55B	TMEM55B	chr14	-	20461162	20461612	20461183	20461612	20460654	20460845	1236	16,21,16,21	18,20,8,10	17,8,16,8,22	12,11,9,14,17	96	75	0.507678375351	1.0	0.41,0.451,0.61,0.621	0.525,0.362,0.581,0.309,0.503	0.067
1237	ZC2HC1C	ZC2HC1C	chr14	+	75070554	75071911	75070554	75071396	75077531	75079987	1237	2,0,0,2	0,0,0,0	0,0,2,3,2	1,0,0,1,0	150	75	1	1.0	1.0,NA,NA,1.0	0.0,NA,1.0,0.6,1.0	0.35
1239	STAG3	STAG3	chr7	+	100177742	100178005	100177742	100177972	100180492	100180672	1239	1,0,0,0	0,0,2,0	6,6,6,0,4	0,0,0,0,0	108	75	1	1.0	1.0,NA,0.0,NA	1.0,1.0,1.0,NA,1.0	-0.5
1240	NETO2	NETO2	chr16	-	47122867	47122912	47122888	47122912	47122656	47122784	1240	38,70,31,35	4,16,0,12	26,56,70,48,54	9,8,18,11,16	96	75	0.173997526183	0.6922163833683536	0.881,0.774,1.0,0.695	0.693,0.845,0.752,0.773,0.725	0.08
1241	SRP14-AS1	SRP14-AS1	chr15	+	40039310	40039590	40039310	40039448	40045960	40046069	1241	0,2,0,0	16,10,2,15	7,3,0,2,2	8,18,26,13,10	150	75	0.00069131405205	0.0203795594522137	0.0,0.091,0.0,0.0	0.304,0.077,0.0,0.071,0.091	-0.086
1242	TWF1	TWF1	chr12	-	43805830	43806375	43806220	43806375	43804494	43804572	1242	6,5,2,1	24,28,4,14	7,9,1,11,6	5,16,18,9,9	150	75	0.00448177818974	0.06792103284732733	0.111,0.082,0.2,0.034	0.412,0.22,0.027,0.379,0.25	-0.151
1243	RUSC1	RUSC1	chr1	+	155323936	155324587	155323936	155324544	155324844	155324943	1243	4,9,6,0	0,2,2,0	1,6,11,11,19	2,1,2,3,2	118	75	1	1.0	1.0,0.741,0.656,NA	0.241,0.792,0.778,0.7,0.858	0.125
1244	RUSC1	RUSC1	chr1	+	155324394	155324943	155324394	155324809	155325101	155325178	1244	13,10,3,2	1,1,1,0	7,11,12,8,10	0,1,2,3,2	150	75	0.0200407592753	0.18585004797327523	0.867,0.833,0.6,1.0	1.0,0.846,0.75,0.571,0.714	0.049
1245	SLC50A1	SLC50A1	chr1	+	155135343	155135680	155135343	155135598	155136298	155136376	1245	2,0,0,0	0,0,0,0	1,3,1,1,2	0,2,0,0,0	150	75	1	1.0	1.0,NA,NA,NA	1.0,0.429,1.0,1.0,1.0	0.114
1246	SLC50A1	SLC50A1	chr1	+	155135811	155135991	155135811	155135972	155136827	155136951	1246	11,19,6,13	0,0,0,0	14,8,16,13,12	0,0,0,0,1	94	75	1	1.0	1.0,1.0,1.0,1.0	1.0,1.0,1.0,1.0,0.905	0.019
1247	SLC50A1	SLC50A1	chr1	+	155136298	155136396	155136298	155136376	155136827	155136951	1247	2,3,0,5	41,52,20,49	2,4,5,6,6	30,43,58,48,63	95	75	0.135998354253	0.6139514263843842	0.037,0.044,0.0,0.075	0.05,0.068,0.064,0.09,0.07	-0.029
1248	SLC50A1	SLC50A1	chr1	+	155136298	155136396	155136298	155136376	155137560	155137722	1248	1,2,0,5	24,28,17,17	1,3,4,1,7	16,28,30,32,20	95	75	0.296702896538	0.9172447144976068	0.032,0.053,0.0,0.188	0.047,0.078,0.095,0.024,0.216	-0.024
1249	SLC50A1	SLC50A1	chr1	+	155136298	155136396	155136298	155136376	155137978	155138098	1249	2,4,1,7	13,18,20,9	1,3,4,1,4	19,24,10,15,14	95	75	0.355723270723	1.0	0.108,0.149,0.038,0.38	0.04,0.09,0.24,0.05,0.184	0.048
1251	CKS1B	CKS1B	chr1	+	154974641	154974912	154974641	154974804	154977986	154978114	1251	9,9,7,3	92,237,144,166	2,7,15,14,13	97,199,149,190,188	150	75	0.153243548319	0.6513955942654674	0.047,0.019,0.024,0.009	0.01,0.017,0.048,0.036,0.033	-0.004
1254	FBXO44	FBXO44	chr1	+	11658266	11658393	11658266	11658364	11658532	11658628	1254	19,16,9,10	0,2,0,0	12,6,17,7,13	2,1,2,2,1	104	75	0.0066137915221	0.08951496450037233	1.0,0.852,1.0,1.0	0.812,0.812,0.86,0.716,0.904	0.142
1255	PRMT5	PRMT5	chr14	-	22929166	22929585	22929251	22929585	22928496	22928615	1255	6,5,2,0	85,58,24,59	3,5,8,1,9	45,45,52,28,33	150	75	0.0191507835045	0.18155280221006168	0.034,0.041,0.04,0.0	0.032,0.053,0.071,0.018,0.12	-0.03
1256	ANKLE1	ANKLE1	chr19	+	17281644	17281982	17281644	17281949	17282056	17282209	1256	1,4,4,0	0,0,0,0	5,6,8,0,4	1,1,0,0,0	108	75	1	1.0	1.0,1.0,1.0,NA	0.776,0.806,1.0,NA,1.0	0.105
1257	ANKLE1	ANKLE1	chr19	+	17283224	17283962	17283224	17283884	17284088	17284266	1257	27,22,4,2	1,0,0,1	11,10,12,15,22	0,0,3,2,0	150	75	0.584553049007	1.0	0.931,1.0,1.0,0.5	1.0,1.0,0.667,0.789,1.0	-0.033
1258	RAB13	RAB13	chr1	-	153986016	153986377	153986112	153986377	153984720	153984781	1258	2,5,0,0	31,52,9,27	1,0,1,0,0	88,15,21,71,26	150	75	0.586331062058	1.0	0.031,0.046,0.0,0.0	0.006,0.0,0.023,0.0,0.0	0.013
1259	WDR26	WDR26	chr1	-	224431476	224431581	224431524	224431581	224419517	224419615	1259	22,26,35,10	0,0,0,4	28,17,22,29,22	0,0,1,0,0	123	75	0.430605360993	1.0	1.0,1.0,1.0,0.604	1.0,1.0,0.931,1.0,1.0	-0.085
1260	WDR26	WDR26	chr1	-	224431476	224431581	224431524	224431581	224424517	224424654	1260	55,49,54,24	58,67,22,17	53,40,42,57,37	39,38,37,38,24	123	75	0.730068401218	1.0	0.366,0.308,0.599,0.463	0.453,0.391,0.409,0.478,0.485	-0.009
1261	BCL2L10	BCL2L10	chr15	-	52112167	52112775	52112237	52112775	52109265	52109973	1261	8,3,3,2	14,14,4,3	8,4,9,0,6	11,9,17,2,31	145	75	0.928595252832	1.0	0.228,0.1,0.28,0.256	0.273,0.187,0.215,0.0,0.091	0.063
1264	GLMP	GLMP	chr1	-	156295296	156295689	156295525	156295689	156294758	156295016	1264	6,2,4,1	19,12,7,11	3,2,2,4,1	9,12,17,21,15	150	75	0.280790874656	0.8899292522234346	0.136,0.077,0.222,0.043	0.143,0.077,0.056,0.087,0.032	0.041
1265	ZNF180	ZNF180	chr19	-	44500197	44500523	44500274	44500523	44497283	44497372	1265	4,0,6,0	1,0,0,1	1,5,6,9,3	0,0,0,0,0	150	75	1	1.0	0.667,NA,1.0,0.0	1.0,1.0,1.0,1.0,1.0	-0.444
1266	ZNF180	ZNF180	chr19	-	44500197	44500523	44500274	44500523	44497283	44497377	1266	6,0,7,0	13,9,0,11	1,8,5,8,6	4,4,7,3,10	150	75	0.0833871934439	0.45563518065818687	0.188,0.0,1.0,0.0	0.111,0.5,0.263,0.571,0.231	-0.038
1267	UBE2T	UBE2T	chr1	-	202335641	202335818	202335645	202335818	202333449	202333555	1267	0,0,8,5	0,5,8,1	0,1,0,0,0	1,2,3,2,3	79	75	1	1.0	NA,0.0,0.487,0.826	0.0,0.322,0.0,0.0,0.0	0.373
1268	UBE2T	UBE2T	chr1	-	202335641	202335818	202335645	202335818	202334988	202335058	1268	1,2,0,0	64,100,98,94	0,2,0,0,2	33,83,100,81,91	79	75	1	1.0	0.015,0.019,0.0,0.0	0.0,0.022,0.0,0.0,0.02	0.0
1272	CDC25B	CDC25B	chr20	+	3795738	3796731	3795738	3795879	3797621	3797749	1272	24,25,13,17	8,11,2,3	16,27,26,33,15	3,6,2,3,8	150	75	0.249163226393	0.8413451817899091	0.6,0.532,0.765,0.739	0.727,0.692,0.867,0.846,0.484	-0.064
1273	CDC25B	CDC25B	chr20	+	3795738	3796731	3795738	3795879	3797663	3797749	1273	10,12,4,4	0,1,0,0	5,5,7,10,2	0,2,0,1,0	150	75	1	1.0	1.0,0.857,1.0,1.0	1.0,0.556,1.0,0.833,1.0	0.086
1274	ATXN3	ATXN3	chr14	-	92080952	92081061	92080964	92081061	92070934	92071053	1274	2,0,0,0	20,16,12,12	0,0,1,0,0	18,12,19,11,27	87	75	1	1.0	0.079,0.0,0.0,0.0	0.0,0.0,0.043,0.0,0.0	0.011
1275	SCNM1	SCNM1	chr1	+	151166021	151166252	151166021	151166203	151166470	151166541	1275	35,30,25,6	47,50,32,28	29,20,40,34,19	54,69,57,45,68	124	75	0.431962179486	1.0	0.311,0.266,0.321,0.115	0.245,0.149,0.298,0.314,0.145	0.023
1276	MED15	MED15	chr22	+	20507541	20507746	20507541	20507735	20537116	20537204	1276	33,18,12,17	0,0,0,1	54,38,50,48,44	0,2,2,0,1	86	75	1	1.0	1.0,1.0,1.0,0.937	1.0,0.943,0.956,1.0,0.975	0.009
1277	MYD88	MYD88	chr3	+	38140387	38140592	38140387	38140568	38140756	38140848	1277	0,0,0,0	2,15,7,8	2,2,1,1,2	9,6,7,17,11	99	75	0.0366970905922	0.2780709118113183	0.0,0.0,0.0,0.0	0.144,0.202,0.098,0.043,0.121	-0.122
1278	ZNF146	ZNF146	chr19	+	36214601	36215196	36214601	36215155	36218121	36218195	1278	53,76,35,44	16,3,6,10	38,54,47,39,40	3,10,7,14,7	116	75	0.764842181578	1.0	0.682,0.942,0.79,0.74	0.891,0.777,0.813,0.643,0.787	0.006
1279	ZNF146	ZNF146	chr19	+	36214601	36215196	36214601	36215155	36228747	36228819	1279	16,42,16,24	10,7,5,6	20,21,22,34,25	12,11,4,5,6	116	75	0.914929712522	1.0	0.508,0.795,0.674,0.721	0.519,0.552,0.781,0.815,0.729	-0.005
1280	CDK11B	CDK11B	chr1	-	1642346	1642508	1642385	1642508	1641905	1642001	1280	1,0,0,0	0,0,2,0	0,0,0,0,0	0,1,1,0,0	114	75	1	1.0	1.0,NA,0.0,NA	NA,0.0,0.0,NA,NA	0.5
1281	CDK11B	CDK11B	chr1	-	1652438	1652566	1652468	1652566	1649498	1649637	1281	51,37,33,24	4,3,0,1	36,14,28,67,17	6,0,3,4,2	105	75	0.191620244472	0.7363692251852572	0.901,0.898,1.0,0.945	0.811,1.0,0.87,0.923,0.859	0.043
1283	GHRLOS	GHRLOS	chr3	+	10287944	10288106	10287944	10288102	10292067	10293449	1283	0,0,0,0	2,0,0,0	1,1,0,1,0	0,2,0,1,3	79	75	1	1.0	0.0,NA,NA,NA	1.0,0.322,NA,0.487,0.0	-0.452
1284	TOP3B	TOP3B	chr22	-	21982413	21982843	21982729	21982843	21975639	21975807	1284	8,4,2,8	22,14,6,17	5,4,3,0,4	17,22,16,21,15	150	75	0.0276547694861	0.22978925012412973	0.154,0.125,0.143,0.19	0.128,0.083,0.086,0.0,0.118	0.07
1287	PKM	PKM	chr15	-	72230895	72231386	72230899	72231386	72218943	72219110	1287	6,10,8,19	1,10,0,0	11,8,14,15,11	7,6,4,7,6	79	75	0.0183690625888	0.17568987862710045	0.851,0.487,1.0,1.0	0.599,0.559,0.769,0.67,0.635	0.188
1288	PKM	PKM	chr15	-	72230895	72231386	72231115	72231386	72218943	72219110	1288	15,25,15,24	1584,1726,1158,1231	54,55,55,66,60	1473,1709,2520,1951,1759	150	75	1.84434e+06	0.001470006785599852	0.005,0.007,0.006,0.01	0.018,0.016,0.011,0.017,0.017	-0.009
1289	PKM	PKM	chr15	-	72230899	72231386	72231115	72231386	72218943	72219110	1289	11,25,8,6	1584,1726,1158,1231	51,55,46,59,56	1473,1709,2520,1951,1759	150	75	0.000533927844187	0.016652358270875713	0.003,0.007,0.003,0.002	0.017,0.016,0.009,0.015,0.016	-0.011
1290	PKM	PKM	chr15	-	72230895	72231386	72231115	72231386	72221167	72221284	1290	12,15,8,6	1,4,0,3	44,50,42,52,50	10,3,14,14,15	150	75	0.334593556702	0.9730342351658162	0.857,0.652,1.0,0.5	0.688,0.893,0.6,0.65,0.625	0.061
1293	ALDH18A1	ALDH18A1	chr10	-	95633490	95633649	95633496	95633649	95632958	95633049	1293	76,91,61,77	13,14,6,8	66,75,111,84,115	9,9,17,17,18	81	75	0.456526630037	1.0	0.844,0.858,0.904,0.899	0.872,0.885,0.858,0.821,0.855	0.018
1294	TMEM177	TMEM177	chr2	+	119679166	119679276	119679166	119679225	119680831	119682118	1294	11,6,5,7	2,4,0,1	7,4,11,5,12	4,6,5,3,7	126	75	0.0218049718669	0.19308126863894637	0.766,0.472,1.0,0.806	0.51,0.284,0.567,0.498,0.505	0.288
1295	TMEM177	TMEM177	chr2	+	119679166	119679617	119679166	119679225	119680831	119682118	1295	3,4,0,1	2,4,0,1	1,2,8,0,2	4,6,5,3,7	150	75	1	1.0	0.429,0.333,NA,0.333	0.111,0.143,0.444,0.0,0.125	0.2
1296	TMEM177	TMEM177	chr2	+	119679166	119679617	119679166	119679276	119680831	119682118	1296	3,4,0,1	10,6,5,7	3,3,7,1,3	6,4,7,5,12	150	75	0.148938108407	0.639750118347034	0.13,0.25,0.0,0.067	0.2,0.273,0.333,0.091,0.111	-0.09
1298	LRRC20	LRRC20	chr10	-	70382493	70382650	70382548	70382650	70376451	70376596	1298	0,0,0,0	10,13,8,10	1,0,1,0,1	4,8,8,4,15	130	75	1	1.0	0.0,0.0,0.0,0.0	0.126,0.0,0.067,0.0,0.037	-0.046
1299	HSD17B10	HSD17B10	chrX	-	53431797	53431906	53431824	53431906	53431257	53431594	1299	302,229,148,166	10,4,6,2	77,93,161,96,143	3,0,3,2,1	102	75	0.0385943515169	0.28296229122935235	0.957,0.977,0.948,0.984	0.95,1.0,0.975,0.972,0.991	-0.011
1305	TFDP1	TFDP1	chr13	+	113637817	113637896	113637817	113637884	113640119	113641473	1305	162,156,139,95	53,42,36,25	85,130,127,118,183	20,29,25,27,46	87	75	0.137944403138	0.6146094317866997	0.725,0.762,0.769,0.766	0.786,0.794,0.814,0.79,0.774	-0.036
1313	TDRKH	TDRKH	chr1	-	151779950	151780140	151780050	151780140	151779102	151779242	1313	21,21,19,43	0,3,0,0	15,4,7,5,11	0,0,0,0,0	150	75	1	1.0	1.0,0.778,1.0,1.0	1.0,1.0,1.0,1.0,1.0	-0.055
1314	TDRKH	TDRKH	chr1	-	151790379	151790534	151790404	151790534	151782898	151783049	1314	5,4,2,3	4,0,0,2	0,1,1,2,0	2,1,0,1,2	100	75	0.000288543803619	0.010015262344969163	0.484,1.0,1.0,0.529	0.0,0.429,1.0,0.6,0.0	0.347
1315	SOCS2	SOCS2	chr12	+	93571680	93572186	93571680	93571914	93572684	93573036	1315	2,0,0,0	3,1,0,0	4,0,2,0,1	4,3,3,0,4	150	75	1	1.0	0.25,0.0,NA,NA	0.333,0.0,0.25,NA,0.111	-0.048
1316	SENP1	SENP1	chr12	-	48105401	48105992	48105456	48105992	48101468	48101516	1316	21,18,21,33	7,4,3,3	15,21,16,23,25	4,7,5,2,7	130	75	0.40172372175	1.0	0.634,0.722,0.802,0.864	0.684,0.634,0.649,0.869,0.673	0.054
1317	WWOX	WWOX	chr16	+	78099412	78099999	78099412	78099885	78108422	78108487	1317	1,0,0,0	25,14,7,8	2,4,2,3,0	17,15,19,19,15	150	75	0.0117403958213	0.12890475411957958	0.02,0.0,0.0,0.0	0.056,0.118,0.05,0.073,0.0	-0.054
1320	PTPN22	PTPN22	chr1	-	113834308	113834439	113834392	113834439	113833110	113833138	1320	85,162,202,110	4,3,12,0	122,135,247,167,244	1,2,6,7,2	150	75	0.112961773814	0.5497010117146005	0.914,0.964,0.894,1.0	0.984,0.971,0.954,0.923,0.984	-0.02
1321	CNOT1	CNOT1	chr16	-	58556846	58556993	58556861	58556993	58555783	58555908	1321	130,142,72,113	51,41,21,28	127,145,143,154,150	46,36,54,47,51	90	75	0.663089754574	1.0	0.68,0.743,0.741,0.771	0.697,0.77,0.688,0.732,0.71	0.014
1322	ZNF135	ZNF135	chr19	+	58059968	58060398	58059968	58060035	58061579	58061706	1322	0,0,3,0	0,2,0,0	0,0,0,0,1	0,0,3,0,2	150	75	1	1.0	NA,0.0,1.0,NA	NA,NA,0.0,NA,0.2	0.4
1328	KCTD13	KCTD13	chr16	-	29911660	29911867	29911814	29911867	29910977	29911557	1328	0,1,0,0	0,1,0,3	4,1,3,5,3	0,1,3,4,1	150	75	1	1.0	NA,0.333,NA,0.0	1.0,0.333,0.333,0.385,0.6	-0.364
1330	MOCS2	MOCS2	chr5	-	53109250	53109772	53109711	53109772	53108521	53108643	1330	1,0,0,0	12,6,1,8	3,5,6,1,8	5,8,16,7,19	150	75	80178.3	0.0001437864603273293	0.04,0.0,0.0,0.0	0.231,0.238,0.158,0.067,0.174	-0.164
1331	GORAB	GORAB	chr1	+	170539209	170539571	170539209	170539567	170542490	170542592	1331	8,12,3,4	19,12,2,11	5,9,15,14,13	7,7,8,11,8	79	75	0.0431056122942	0.30009564006909933	0.286,0.487,0.587,0.257	0.404,0.55,0.64,0.547,0.607	-0.145
1332	CANX	CANX	chr5	+	179698928	179699102	179698928	179699049	179705678	179705852	1332	735,609,320,426	50,35,16,40	490,531,763,620,757	33,44,28,61,60	128	75	0.621976849351	1.0	0.896,0.911,0.921,0.862	0.897,0.876,0.941,0.856,0.881	0.007
1334	CNIH2	CNIH2	chr11	+	66282258	66282353	66282258	66282327	66282732	66282780	1334	0,0,0,0	2,0,0,0	0,0,0,0,2	0,0,0,0,0	101	75	1	1.0	0.0,NA,NA,NA	NA,NA,NA,NA,1.0	-1.0
1337	CBFB	CBFB	chr16	+	67082212	67082339	67082212	67082308	67098709	67101055	1337	119,112,49,103	38,49,29,64	64,69,134,117,113	21,24,39,44,38	106	75	0.0370222170658	0.2785727661734322	0.689,0.618,0.545,0.532	0.683,0.67,0.709,0.653,0.678	-0.083
1340	CABLES1	CABLES1	chr18	+	23134563	23134670	23134563	23134651	23188837	23188909	1340	6,5,3,5	0,0,0,0	10,5,8,14,5	0,0,2,0,0	94	75	1	1.0	1.0,1.0,1.0,1.0	1.0,1.0,0.761,1.0,1.0	0.048
1341	PTBP2	PTBP2	chr1	+	96721604	96721896	96721604	96721872	96723563	96723594	1341	1,0,0,0	22,28,32,15	1,0,1,3,1	35,34,27,46,27	99	75	0.738949039163	1.0	0.033,0.0,0.0,0.0	0.021,0.0,0.027,0.047,0.027	-0.016
1344	RWDD3	RWDD3	chr1	+	95244210	95244698	95244210	95244651	95246541	95246657	1344	23,15,14,28	0,0,4,0	7,22,11,16,17	1,2,1,1,2	122	75	0.117839127046	0.5677392087086428	1.0,1.0,0.683,1.0	0.811,0.871,0.871,0.908,0.839	0.061
1345	RWDD3	RWDD3	chr1	+	95244210	95244715	95244210	95244651	95246541	95246657	1345	13,19,15,23	0,0,4,0	9,22,7,16,13	1,2,1,1,2	139	75	0.225513239671	0.8024823765530693	1.0,1.0,0.669,1.0	0.829,0.856,0.791,0.896,0.778	0.087
1346	RWDD3	RWDD3	chr1	+	95244210	95244715	95244210	95244698	95246541	95246657	1346	1,6,6,4	11,2,5,9	3,5,3,4,2	1,5,7,4,6	92	75	0.848273522815	1.0	0.069,0.71,0.495,0.266	0.71,0.449,0.259,0.449,0.214	-0.031
1347	RWDD3	RWDD3	chr1	+	95244210	95244698	95244210	95244651	95246755	95247225	1347	15,15,9,22	0,0,0,0	6,17,4,13,13	0,0,1,0,0	122	75	1	1.0	1.0,1.0,1.0,1.0	1.0,1.0,0.711,1.0,1.0	0.058
1348	RWDD3	RWDD3	chr1	+	95244210	95244715	95244210	95244651	95246755	95247225	1348	15,18,9,23	0,0,0,0	9,22,8,16,11	0,0,1,0,0	139	75	1	1.0	1.0,1.0,1.0,1.0	1.0,1.0,0.812,1.0,1.0	0.038
1349	RWDD3	RWDD3	chr1	+	95244210	95244715	95244210	95244698	95246755	95247225	1349	3,5,0,4	3,2,0,3	3,5,4,4,0	0,0,0,1,2	92	75	1	1.0	0.449,0.671,NA,0.521	1.0,1.0,1.0,0.765,0.0	-0.206
1351	SLAIN1	SLAIN1	chr13	+	77744282	77744516	77744282	77744432	77746513	77746855	1351	0,2,0,0	160,119,112,62	2,0,2,2,0	45,116,52,73,44	150	75	1	1.0	0.0,0.008,0.0,0.0	0.022,0.0,0.019,0.014,0.0	-0.009
1352	RBM14	RBM14	chr11	+	66624213	66625678	66624213	66624324	66626460	66629926	1352	97,107,74,68	0,1,0,4	58,84,118,84,125	0,0,0,0,0	150	75	0.904464646527	1.0	1.0,0.982,1.0,0.895	1.0,1.0,1.0,1.0,1.0	-0.031
1363	C12orf79	C12orf79	chr12	-	91987532	91987643	91987555	91987643	91984975	91986697	1363	0,4,6,9	2,2,0,0	6,5,5,0,3	3,2,1,0,1	98	75	1	1.0	0.0,0.605,1.0,1.0	0.605,0.657,0.793,NA,0.697	-0.037
1364	HDDC3	HDDC3	chr15	-	90932385	90932569	90932428	90932569	90932054	90932110	1364	2,3,3,2	40,8,20,17	3,2,6,0,0	18,32,46,33,41	118	75	0.252071110672	0.8475891096346	0.031,0.192,0.087,0.07	0.096,0.038,0.077,0.0,0.0	0.053
1365	DGKA	DGKA	chr12	+	55932027	55932255	55932027	55932123	55935304	55935404	1365	0,0,2,3	0,1,0,0	3,0,2,1,0	0,0,0,0,0	150	75	1	1.0	NA,0.0,1.0,1.0	1.0,NA,1.0,1.0,NA	-0.333
1366	DGKA	DGKA	chr12	+	55932027	55932255	55932027	55932123	55936422	55936567	1366	0,0,1,0	10,7,2,2	4,0,1,1,0	1,1,6,1,1	150	75	0.181775234502	0.7099461064397532	0.0,0.0,0.2,0.0	0.667,0.0,0.077,0.333,0.0	-0.165
1369	VPS51	VPS51	chr11	+	65107802	65108024	65107802	65108022	65108196	65108914	1369	0,0,0,0	158,79,68,54	0,0,0,0,1	81,132,130,92,132	77	75	1	1.0	0.0,0.0,0.0,0.0	0.0,0.0,0.0,0.0,0.007	-0.001
1372	CHST11	CHST11	chr12	+	104456913	104457529	104456913	104457514	104601905	104601991	1372	21,42,23,47	22,33,23,49	35,26,58,61,32	20,19,45,38,19	90	75	0.0386574877423	0.28296229122935235	0.443,0.515,0.455,0.444	0.593,0.533,0.518,0.572,0.584	-0.096
1374	C1orf43	C1orf43	chr1	-	154220341	154220797	154220418	154220797	154213892	154213946	1374	266,323,203,213	0,0,1,0	265,384,441,353,430	1,0,2,0,2	150	75	1	1.0	1.0,1.0,0.99,1.0	0.993,1.0,0.991,1.0,0.991	0.003
1375	C1orf43	C1orf43	chr1	-	154220341	154220797	154220418	154220797	154214456	154214574	1375	353,438,279,256	3,2,3,2	365,464,600,468,560	0,9,5,1,5	150	75	0.575780057639	1.0	0.983,0.991,0.979,0.985	1.0,0.963,0.984,0.996,0.982	-0.001
1376	C1orf43	C1orf43	chr1	-	154220341	154220797	154220418	154220797	154219835	154219937	1376	394,490,294,308	0,4,0,0	393,493,601,516,581	3,0,6,7,5	150	75	0.488998893413	1.0	1.0,0.984,1.0,1.0	0.985,1.0,0.98,0.974,0.983	0.012
1378	RHOH	RHOH	chr4	+	40242713	40242846	40242713	40242834	40243177	40244764	1378	1,0,2,0	132,76,74,55	0,2,2,0,0	78,122,112,129,72	87	75	1	1.0	0.006,0.0,0.023,0.0	0.0,0.014,0.015,0.0,0.0	0.001
1379	ADAM15	ADAM15	chr1	+	155061903	155062117	155061903	155061975	155062244	155062369	1379	0,1,2,1	0,0,1,0	2,2,1,2,5	1,1,2,2,2	150	75	1	1.0	NA,1.0,0.5,1.0	0.5,0.5,0.2,0.333,0.556	0.416
1380	WDR47	WDR47	chr1	-	109013819	109013925	109013840	109013925	109010915	109011718	1380	1,0,0,0	7,6,15,11	1,0,0,1,1	8,6,9,9,6	96	75	1	1.0	0.1,0.0,0.0,0.0	0.089,0.0,0.0,0.08,0.115	-0.032
1381	C16orf95	C16orf95	chr16	-	87317086	87317420	87317090	87317420	87315771	87315823	1381	3,1,3,0	1,8,0,2	2,2,4,2,0	1,2,1,1,1	79	75	0.245426416703	0.8383454741981842	0.74,0.106,1.0,0.0	0.655,0.487,0.792,0.655,0.0	-0.056
1383	APAF1	APAF1	chr12	+	98648625	98648815	98648625	98648782	98649486	98649684	1383	20,17,29,27	0,0,0,0	31,31,28,36,42	0,1,1,2,0	108	75	1	1.0	1.0,1.0,1.0,1.0	1.0,0.956,0.951,0.926,1.0	0.033
1384	TRERF1	TRERF1	chr6	-	42263259	42263568	42263319	42263568	42259338	42259723	1384	0,0,0,0	0,1,3,0	0,1,0,1,1	0,0,0,4,0	135	75	1	1.0	NA,0.0,0.0,NA	NA,1.0,NA,0.122,1.0	-0.707
1386	ATG4C	ATG4C	chr1	+	62784105	62784273	62784105	62784225	62803718	62803862	1386	14,21,13,11	5,5,5,11	15,13,15,11,9	7,17,13,9,15	123	75	0.0306273595126	0.2441443885896178	0.631,0.719,0.613,0.379	0.566,0.318,0.413,0.427,0.268	0.187
1387	MRPL9	MRPL9	chr1	-	151762949	151763146	151762989	151763146	151762375	151762500	1387	8,2,8,3	102,92,30,79	4,2,11,9,3	71,103,126,81,161	115	75	0.468363886244	1.0	0.049,0.014,0.148,0.024	0.035,0.013,0.054,0.068,0.012	0.022
1392	ZFYVE19	ZFYVE19	chr15	+	40807075	40807868	40807075	40807671	40809118	40809240	1392	17,30,12,7	1,0,0,0	15,13,13,18,23	0,1,0,0,0	150	75	1	1.0	0.895,1.0,1.0,1.0	1.0,0.867,1.0,1.0,1.0	0.0
1393	CHPF2	CHPF2	chr7	+	151232488	151234274	151232488	151232814	151235047	151235612	1393	174,152,73,105	1,0,0,0	102,54,127,90,84	0,0,0,1,1	150	75	1	1.0	0.989,1.0,1.0,1.0	1.0,1.0,1.0,0.978,0.977	0.006
1397	IQCH-AS1	IQCH-AS1	chr15	-	67521493	67521844	67521518	67521844	67518999	67519102	1397	0,1,1,2	3,1,4,0	5,4,0,1,0	3,3,3,1,5	100	75	0.365071612321	1.0	0.0,0.429,0.158,1.0	0.556,0.5,0.0,0.429,0.0	0.1
1398	IQCH-AS1	IQCH-AS1	chr15	-	67521493	67521844	67521545	67521844	67518999	67519102	1398	1,1,1,4	4,0,0,0	6,4,1,1,4	0,0,0,2,2	127	75	0.63171876793	1.0	0.129,1.0,1.0,1.0	1.0,1.0,1.0,0.228,0.542	0.028
1399	IQCH-AS1	IQCH-AS1	chr15	-	67521518	67521844	67521545	67521844	67518999	67519102	1399	4,1,4,2	4,0,0,0	4,3,4,1,9	0,0,0,2,2	102	75	0.892215152804	1.0	0.424,1.0,1.0,1.0	1.0,1.0,1.0,0.269,0.768	0.049
1400	NUDT12	NUDT12	chr5	-	103560042	103560254	103560096	103560254	103558878	103559468	1400	30,23,29,25	0,5,5,3	18,16,53,18,23	2,0,0,3,4	129	75	0.0972444690586	0.4947283626811045	1.0,0.728,0.771,0.829	0.84,1.0,1.0,0.777,0.77	-0.045
1401	RPE	RPE	chr2	+	210002564	210002783	210002564	210002772	210009656	210009736	1401	69,91,49,70	0,0,1,0	35,55,39,45,53	0,3,3,2,1	86	75	0.128949514998	0.6058937909949694	1.0,1.0,0.977,1.0	1.0,0.941,0.919,0.952,0.979	0.036
1402	RPE	RPE	chr2	+	210003437	210003468	210003437	210003457	210009656	210009736	1402	0,1,0,0	0,1,0,0	4,6,6,3,5	0,2,0,1,0	86	75	1	1.0	NA,0.466,NA,NA	1.0,0.723,1.0,0.723,1.0	-0.423
1403	RPE	RPE	chr2	+	210003437	210003468	210003437	210003457	210015972	210016112	1403	0,1,0,0	0,2,0,1	2,4,3,0,1	0,0,0,0,0	86	75	1	1.0	NA,0.304,NA,0.0	1.0,1.0,1.0,NA,1.0	-0.848
1405	CARF	CARF	chr2	+	202912217	202913102	202912217	202912324	202917876	202918043	1405	3,1,0,3	7,2,2,2	3,4,0,2,5	8,5,10,5,5	150	75	0.785021510404	1.0	0.176,0.2,0.0,0.429	0.158,0.286,0.0,0.167,0.333	0.012
1406	HNRNPH2	HNRNPH2	chrX	+	101408132	101408319	101408132	101408307	101411935	101414140	1406	207,160,148,109	26,27,7,11	64,92,83,105,94	6,12,9,11,7	87	75	0.553400477905	1.0	0.873,0.836,0.948,0.895	0.902,0.869,0.888,0.892,0.92	-0.006
1409	TCEB1	TCEB1	chr8	-	73972076	73972287	73972244	73972287	73955910	73956054	1409	0,0,2,2	0,0,0,0	3,0,2,7,2	2,0,0,0,0	150	75	1	1.0	NA,NA,1.0,1.0	0.429,NA,1.0,1.0,1.0	0.143
1410	TCEB1	TCEB1	chr8	-	73972076	73972287	73972244	73972287	73959764	73959818	1410	42,31,30,31	25,26,13,15	49,46,72,59,48	26,29,42,40,29	150	75	0.871295724007	1.0	0.457,0.373,0.536,0.508	0.485,0.442,0.462,0.424,0.453	0.015
1411	TCEB1	TCEB1	chr8	-	73972076	73972287	73972244	73972287	73964486	73964625	1411	4,6,6,7	6,2,4,3	19,13,12,9,6	1,4,2,0,6	150	75	0.0225969868993	0.19608353148102256	0.25,0.6,0.429,0.538	0.905,0.619,0.75,1.0,0.333	-0.267
1412	TUG1	TUG1	chr22	+	30972854	30973601	30972854	30973587	30975169	30979394	1412	27,17,37,18	30,26,18,21	15,13,20,24,17	17,8,14,19,25	89	75	0.839001193953	1.0	0.431,0.355,0.634,0.419	0.426,0.578,0.546,0.516,0.364	-0.026
1413	ADAMTS13	ADAMTS13	chr9	+	133455284	133455603	133455284	133455435	133456068	133456215	1413	4,1,0,4	0,1,0,0	2,4,2,5,8	0,0,1,0,0	150	75	1	1.0	1.0,0.333,NA,1.0	1.0,1.0,0.5,1.0,1.0	-0.122
1415	SERPINB8	SERPINB8	chr18	+	63970028	63970187	63970028	63970170	63978298	63978476	1415	0,2,0,0	3,0,2,3	1,1,3,1,1	1,1,5,1,1	92	75	0.00878977310827	0.10680296932177788	0.0,1.0,0.0,0.0	0.449,0.449,0.328,0.449,0.449	-0.175
1416	TCL1A	TCL1A	chr14	-	95711748	95711802	95711753	95711802	95709966	95710881	1416	97,101,40,85	155,136,77,122	49,87,130,92,169	54,101,141,80,196	80	75	0.00271779974805	0.053825153003661086	0.37,0.41,0.328,0.395	0.46,0.447,0.464,0.519,0.447	-0.092
1417	TRIM5	TRIM5	chr11	-	5684867	5685109	5685015	5685109	5679760	5680238	1417	49,87,48,114	43,59,47,35	58,61,77,55,78	20,41,46,24,56	150	75	0.51153250744	1.0	0.363,0.424,0.338,0.62	0.592,0.427,0.456,0.534,0.411	-0.048
1423	PLAU	PLAU	chr10	+	73911524	73911925	73911524	73911612	73912214	73912322	1423	2,0,0,0	0,0,1,0	0,5,0,2,3	0,1,0,0,0	150	75	1	1.0	1.0,NA,0.0,NA	NA,0.714,NA,1.0,1.0	-0.405
1424	CIART	CIART	chr1	+	150282532	150283633	150282532	150282618	150286429	150287092	1424	0,1,0,0	0,0,0,0	1,0,0,1,0	1,0,0,0,0	150	75	1	1.0	NA,1.0,NA,NA	0.333,NA,NA,1.0,NA	0.334
1426	SHF	SHF	chr15	-	45172146	45172318	45172148	45172318	45171882	45172002	1426	1,2,0,6	3,2,5,0	15,10,21,1,6	5,10,8,2,8	77	75	0.352721421514	1.0	0.245,0.493,0.0,1.0	0.745,0.493,0.719,0.328,0.422	-0.107
1429	HELLS	HELLS	chr10	+	94545766	94545952	94545766	94545907	94546376	94546498	1429	76,68,41,43	30,36,24,12	95,97,118,98,156	17,28,41,33,45	120	75	0.0306144855618	0.2441443885896178	0.613,0.541,0.516,0.691	0.777,0.684,0.643,0.65,0.684	-0.097
1430	HELLS	HELLS	chr10	+	94576661	94576805	94576661	94576709	94581325	94581522	1430	220,147,135,108	2,3,0,0	153,177,238,158,231	0,1,3,0,0	150	75	1	1.0	0.982,0.961,1.0,1.0	1.0,0.989,0.975,1.0,1.0	-0.007
1434	FECH	FECH	chr18	-	57580054	57580199	57580072	57580199	57573245	57573365	1434	9,5,0,2	60,33,18,33	2,3,5,5,2	26,18,24,29,30	93	75	0.833443871971	1.0	0.108,0.109,0.0,0.047	0.058,0.118,0.144,0.122,0.051	-0.033
1435	PDE4DIP	PDE4DIP	chr1	+	149001590	149002026	149001590	149001696	149002849	149003042	1435	0,0,0,0	2,2,0,0	1,0,0,0,0	0,0,0,0,0	150	75	1	1.0	0.0,0.0,NA,NA	1.0,NA,NA,NA,NA	-1.0
1438	KMT2A	KMT2A	chr11	+	118491195	118491318	118491195	118491309	118491743	118491928	1438	2,2,2,0	26,19,32,17	8,2,13,5,14	39,13,30,28,24	84	75	653309	0.000739958950001899	0.064,0.086,0.053,0.0	0.155,0.121,0.279,0.138,0.342	-0.156
1439	PPIE	PPIE	chr1	+	39738844	39738931	39738844	39738923	39740164	39740263	1439	40,44,42,29	11,10,9,1	32,35,62,52,47	4,6,9,5,4	83	75	0.118191062036	0.5677392087086428	0.767,0.799,0.808,0.963	0.878,0.841,0.862,0.904,0.914	-0.046
1440	CASP1	CASP1	chr11	-	105034207	105034474	105034423	105034474	105031164	105031280	1440	85,98,33,39	0,0,0,0	179,67,57,54,32	0,0,2,1,1	150	75	1	1.0	1.0,1.0,1.0,1.0	1.0,1.0,0.934,0.964,0.941	0.032
1441	CASP1	CASP1	chr11	-	105034207	105034474	105034423	105034474	105033063	105033126	1441	125,124,26,61	0,0,0,0	213,90,65,64,46	0,0,0,1,0	150	75	1	1.0	1.0,1.0,1.0,1.0	1.0,1.0,1.0,0.97,1.0	0.006
1442	MYB	MYB	chr6	+	135194355	135194460	135194355	135194451	135195747	135196002	1442	92,29,63,29	11,3,6,7	17,39,16,25,23	0,3,2,4,3	84	75	0.183263656908	0.7118833748484044	0.882,0.896,0.904,0.787	1.0,0.921,0.877,0.848,0.873	-0.037
1443	MYB	MYB	chr6	+	135195747	135196002	135195747	135195954	135196960	135197323	1443	41,23,16,21	0,0,0,0	12,19,9,16,24	1,0,0,3,0	123	75	1	1.0	1.0,1.0,1.0,1.0	0.88,1.0,1.0,0.765,1.0	0.071
1444	DAP3	DAP3	chr1	+	155689093	155689243	155689093	155689174	155709772	155709824	1444	48,67,22,37	200,128,105,87	27,36,30,54,40	106,116,142,112,114	144	75	0.699098630247	1.0	0.111,0.214,0.098,0.181	0.117,0.139,0.099,0.201,0.155	0.009
1445	NOP2	NOP2	chr12	-	6568138	6568332	6568206	6568332	6567815	6567922	1445	29,20,6,17	54,26,13,51	26,15,22,20,10	20,38,35,15,25	143	75	0.193651086861	0.7380680234452579	0.22,0.287,0.195,0.149	0.405,0.172,0.248,0.412,0.173	-0.069
1446	LTBP3	LTBP3	chr11	-	65557628	65558228	65557632	65558228	65554050	65554380	1446	0,1,0,0	0,0,0,0	0,0,0,0,0	0,1,0,0,0	79	75	1	1.0	NA,1.0,NA,NA	NA,0.0,NA,NA,NA	1.0
1447	MFAP3	MFAP3	chr5	+	154038958	154039308	154038958	154039011	154049556	154050017	1447	0,0,0,0	7,4,2,8	1,0,2,3,0	3,11,6,3,4	150	75	0.419237472593	1.0	0.0,0.0,0.0,0.0	0.143,0.0,0.143,0.333,0.0	-0.124
1448	OSBPL9	OSBPL9	chr1	+	51729813	51730124	51729813	51730001	51745535	51745631	1448	81,101,85,77	27,17,20,20	67,75,128,79,125	18,23,25,25,28	150	75	0.845881311691	1.0	0.6,0.748,0.68,0.658	0.65,0.62,0.719,0.612,0.691	0.013
1449	AP1G2	AP1G2	chr14	-	23565815	23566160	23566063	23566160	23565605	23565701	1449	120,86,41,48	0,1,0,0	81,82,94,79,81	2,1,3,1,1	150	75	0.283538326011	0.8973154081995176	1.0,0.977,1.0,1.0	0.953,0.976,0.94,0.975,0.976	0.03
1450	AP1G2	AP1G2	chr14	-	23567110	23567319	23567236	23567319	23566277	23566419	1450	101,75,60,60	0,1,0,0	50,70,79,71,65	1,0,0,0,0	150	75	1	1.0	1.0,0.974,1.0,1.0	0.962,1.0,1.0,1.0,1.0	0.001
1453	ZNF688	ZNF688	chr16	-	30571433	30572407	30572121	30572407	30569700	30570436	1453	2,0,1,1	0,2,0,0	3,0,3,6,3	0,0,2,0,0	150	75	1	1.0	1.0,0.0,1.0,1.0	1.0,NA,0.429,1.0,1.0	-0.107
1454	ZNF688	ZNF688	chr16	-	30571433	30572407	30572121	30572407	30571009	30571123	1454	13,8,13,6	1,1,0,0	7,14,22,9,18	2,1,1,2,1	150	75	0.0361164348954	0.27468651013107	0.867,0.8,1.0,1.0	0.636,0.875,0.917,0.692,0.9	0.113
1460	HYI	HYI	chr1	-	43451409	43451544	43451427	43451544	43451002	43451311	1460	2,9,4,1	4,11,3,4	2,1,11,1,1	9,7,7,1,11	93	75	0.206198578185	0.7611309438321098	0.287,0.398,0.518,0.168	0.152,0.103,0.559,0.446,0.068	0.077
1461	HYI	HYI	chr1	-	43453385	43453497	43453412	43453497	43452204	43452319	1461	2,8,9,4	0,4,0,0	3,4,12,9,18	1,1,0,0,1	102	75	0.420004351333	1.0	1.0,0.595,1.0,1.0	0.688,0.746,1.0,1.0,0.93	0.026
1462	HYI	HYI	chr1	-	43453385	43453497	43453412	43453497	43452902	43453004	1462	1,1,6,1	0,3,6,0	0,1,5,2,6	2,0,2,1,1	102	75	0.650519124585	1.0	1.0,0.197,0.424,1.0	0.0,1.0,0.648,0.595,0.815	0.044
1464	NECAP2	NECAP2	chr1	+	16440671	16440853	16440671	16440775	16443631	16443732	1464	368,302,137,232	0,0,0,1	163,136,192,166,176	0,0,0,2,0	150	75	1	1.0	1.0,1.0,1.0,0.991	1.0,1.0,1.0,0.976,1.0	0.003
1465	FRMD6	FRMD6	chr14	+	51701055	51701159	51701055	51701135	51702511	51702588	1465	16,4,0,0	6,10,0,0	1,1,1,0,0	2,0,0,0,3	99	75	1	1.0	0.669,0.233,NA,NA	0.275,1.0,1.0,NA,0.0	-0.118
1466	DHRS4-AS1	DHRS4-AS1	chr14	-	23953573	23954197	23953773	23954197	23938730	23941158	1466	2,0,0,0	11,6,2,0	0,1,4,2,4	2,10,6,5,5	150	75	1	1.0	0.083,0.0,0.0,NA	0.0,0.048,0.25,0.167,0.286	-0.123
1467	THBS3	THBS3	chr1	-	155206192	155206406	155206199	155206406	155205059	155205316	1467	0,0,0,0	7,1,0,0	0,1,0,0,0	1,1,5,3,0	82	75	1	1.0	0.0,0.0,NA,NA	0.0,0.478,0.0,0.0,NA	-0.119
1471	ZNF221	ZNF221	chr19	+	43951222	43951410	43951222	43951400	43962724	43962807	1471	1,0,0,0	3,5,15,11	1,0,3,0,0	8,11,4,3,13	85	75	1	1.0	0.227,0.0,0.0,0.0	0.099,0.0,0.398,0.0,0.0	-0.043
1472	PPP1R8	PPP1R8	chr1	+	27830813	27831366	27830813	27831246	27832755	27832816	1472	9,15,0,6	1,1,0,0	17,10,11,7,7	0,3,0,1,0	150	75	1	1.0	0.818,0.882,NA,1.0	1.0,0.625,1.0,0.778,1.0	0.019
1473	COX14	COX14	chr12	+	50111980	50112497	50111980	50112301	50120035	50120457	1473	0,2,0,0	130,92,40,61	2,0,1,3,4	35,79,80,68,72	150	75	1	1.0	0.0,0.011,0.0,0.0	0.028,0.0,0.006,0.022,0.027	-0.014
1474	AP3B1	AP3B1	chr5	-	78294439	78294755	78294451	78294755	78267519	78267595	1474	0,2,1,1	40,38,16,20	5,0,3,2,3	41,40,44,55,44	87	75	1	1.0	0.0,0.043,0.051,0.041	0.095,0.0,0.056,0.03,0.056	-0.014
1475	SGOL1	SGOL1	chr3	-	20174248	20175055	20175004	20175055	20171042	20171232	1475	17,40,31,28	2,15,2,8	16,36,37,30,21	6,7,6,5,6	150	75	0.948376909747	1.0	0.81,0.571,0.886,0.636	0.571,0.72,0.755,0.75,0.636	0.039
1476	SGOL1	SGOL1	chr3	-	20185947	20186233	20186058	20186233	20183885	20184034	1476	13,12,9,24	4,5,9,7	12,23,23,30,30	7,8,9,10,7	150	75	0.537892672115	1.0	0.619,0.545,0.333,0.632	0.462,0.59,0.561,0.6,0.682	-0.047
1477	ZKSCAN8	ZKSCAN8	chr6	+	28148315	28148838	28148315	28148824	28149482	28149624	1477	6,1,0,0	26,11,6,18	5,3,3,6,8	16,14,19,24,21	89	75	0.00994056642109	0.11258999441150358	0.163,0.071,0.0,0.0	0.208,0.153,0.117,0.174,0.243	-0.12
1478	PAPD4	PAPD4	chr5	+	79612419	79612769	79612419	79612735	79613010	79613075	1478	70,50,38,43	30,20,29,16	47,53,63,64,57	14,22,23,23,15	109	75	0.109443066711	0.5377202729727671	0.616,0.632,0.474,0.649	0.698,0.624,0.653,0.657,0.723	-0.078
1479	PAPD4	PAPD4	chr5	+	79612419	79613075	79612419	79612735	79619611	79619785	1479	144,151,101,99	0,0,0,0	124,119,174,137,135	1,0,0,0,0	150	75	1	1.0	1.0,1.0,1.0,1.0	0.984,1.0,1.0,1.0,1.0	0.003
1480	KLHL36	KLHL36	chr16	+	84656870	84657944	84656870	84657913	84659759	84659917	1480	59,42,20,25	0,1,2,0	39,48,61,54,47	2,1,4,1,0	106	75	0.161243812081	0.6685870589562852	1.0,0.967,0.876,1.0	0.932,0.971,0.915,0.974,1.0	0.002
1481	HYOU1	HYOU1	chr11	-	119057019	119057246	119057152	119057246	119056069	119056167	1481	49,69,1,41	51,45,6,24	36,33,64,40,44	26,28,45,14,21	150	75	0.216428188961	0.7819913251203222	0.325,0.434,0.077,0.461	0.409,0.371,0.416,0.588,0.512	-0.135
1482	CCT8	CCT8	chr21	-	29073259	29073797	29073505	29073797	29070246	29070337	1482	13,1,10,5	2,3,2,0	26,17,21,34,16	2,3,5,2,2	150	75	0.497688921481	1.0	0.765,0.143,0.714,1.0	0.867,0.739,0.677,0.895,0.8	-0.14
1483	CCT8	CCT8	chr21	-	29073259	29073797	29073530	29073797	29070246	29070337	1483	12,4,6,6	497,652,332,402	31,15,20,43,21	370,458,536,628,681	150	75	2958.69	9.09585e+09	0.012,0.003,0.009,0.007	0.04,0.016,0.018,0.033,0.015	-0.017
1484	CCT8	CCT8	chr21	-	29073505	29073797	29073530	29073797	29070246	29070337	1484	7,7,2,2	497,652,332,402	13,8,11,17,13	370,458,536,628,681	100	75	0.00582730074288	0.08196307972992	0.01,0.008,0.004,0.004	0.026,0.013,0.015,0.02,0.014	-0.011
1485	CCT8	CCT8	chr21	-	29073259	29073797	29073530	29073797	29071951	29071988	1485	12,4,6,6	0,4,0,0	29,15,18,42,20	1,0,2,15,4	150	75	0.0348017904625	0.26747661812607143	1.0,0.333,1.0,1.0	0.935,1.0,0.818,0.583,0.714	0.023
1491	DPH5	DPH5	chr1	-	101025664	101025806	101025682	101025806	101021640	101021765	1491	2,1,3,4	4,0,2,1	9,1,1,1,6	2,4,4,1,4	93	75	0.370919202091	1.0	0.287,1.0,0.547,0.763	0.784,0.168,0.168,0.446,0.547	0.227
1492	DPH5	DPH5	chr1	-	101025664	101025806	101025682	101025806	101025308	101025466	1492	0,9,12,4	75,73,24,53	11,4,9,4,12	37,40,47,30,52	93	75	0.0989106994681	0.500837235894944	0.0,0.09,0.287,0.057	0.193,0.075,0.134,0.097,0.157	-0.023
1493	TRAFD1	TRAFD1	chr12	+	112125544	112126149	112125544	112125618	112130510	112130569	1493	10,15,6,21	54,62,27,93	16,12,26,21,8	68,48,68,87,65	150	75	0.561366326241	1.0	0.085,0.108,0.1,0.101	0.105,0.111,0.16,0.108,0.058	-0.01
1496	PSMA4	PSMA4	chr15	+	78540404	78540539	78540404	78540463	78541904	78541930	1496	334,426,289,310	8,9,0,1	142,172,272,185,238	4,8,4,0,4	150	75	0.331065189629	0.9689013858108471	0.954,0.959,1.0,0.994	0.947,0.915,0.971,1.0,0.967	0.017
1497	TRPT1	TRPT1	chr11	-	64224794	64224970	64224800	64224970	64224542	64224717	1497	0,1,1,1	58,58,61,47	1,4,1,2,0	47,70,80,62,67	81	75	0.5581290337	1.0	0.0,0.016,0.015,0.019	0.019,0.05,0.011,0.029,0.0	-0.009
1499	STX10	STX10	chr19	-	13144763	13144870	13144767	13144870	13144576	13144671	1499	56,65,49,44	0,1,0,6	27,21,60,52,67	2,3,0,2,0	79	75	0.77213598675	1.0	1.0,0.984,1.0,0.874	0.928,0.869,1.0,0.961,1.0	0.013
1500	BEND4	BEND4	chr4	-	42120053	42120294	42120124	42120294	42110852	42117735	1500	0,18,2,33	0,8,0,23	15,24,23,17,15	4,8,9,3,4	146	75	1	1.0	NA,0.536,1.0,0.424	0.658,0.606,0.568,0.744,0.658	0.007
1501	TRO	TRO	chrX	+	54928602	54931031	54928602	54928710	54931203	54931431	1501	8,19,4,10	0,0,0,0	18,6,9,9,11	0,0,1,2,1	150	75	1	1.0	1.0,1.0,1.0,1.0	1.0,1.0,0.818,0.692,0.846	0.129
1502	NDUFS5	NDUFS5	chr1	+	39026294	39026402	39026294	39026398	39028722	39028940	1502	180,154,154,140	508,184,145,166	90,101,85,55,174	275,281,317,181,210	79	75	0.00283780823359	0.05440673832112351	0.252,0.443,0.502,0.445	0.237,0.254,0.203,0.224,0.44	0.139
1505	MIB2	MIB2	chr1	+	1623388	1623699	1623388	1623482	1623773	1623945	1505	31,17,5,14	6,1,0,2	25,21,22,26,20	2,3,1,2,1	150	75	0.432956321901	1.0	0.721,0.895,1.0,0.778	0.862,0.778,0.917,0.867,0.909	-0.018
1506	C15orf40	C15orf40	chr15	-	83011485	83011641	83011496	83011641	83010236	83010363	1506	3,2,1,2	50,24,32,22	0,2,3,0,3	9,29,31,32,38	86	75	0.643144579035	1.0	0.05,0.068,0.027,0.073	0.0,0.057,0.078,0.0,0.064	0.015
1509	MIER1	MIER1	chr1	+	66984571	66984652	66984571	66984592	66986402	66988619	1509	71,88,62,46	1,6,0,0	81,43,75,85,78	1,0,0,3,4	135	75	0.724792668611	1.0	0.975,0.891,1.0,1.0	0.978,1.0,1.0,0.94,0.915	-0.0
1511	ACTG1	ACTG1	chr17	-	81512614	81512866	81512733	81512866	81512231	81512360	1511	39,43,25,28	2683,1719,1341,1063	56,69,98,92,85	1836,3236,3119,3304,3818	150	75	0.0562868521271	0.35626266405152707	0.007,0.012,0.009,0.013	0.015,0.011,0.015,0.014,0.011	-0.003
1513	CSRP2	CSRP2	chr12	-	76878937	76879040	76878962	76879040	76866148	76866261	1513	2,3,0,4	0,1,0,2	2,4,1,1,2	0,1,0,1,0	100	75	1	1.0	1.0,0.692,NA,0.6	1.0,0.75,1.0,0.429,1.0	-0.072
1514	TSEN15	TSEN15	chr1	+	184072156	184072298	184072156	184072194	184072826	184074210	1514	81,125,51,65	3,2,1,2	42,50,62,48,52	0,2,2,4,0	150	75	0.702584941059	1.0	0.931,0.969,0.962,0.942	1.0,0.926,0.939,0.857,1.0	0.007
1515	TSEN15	TSEN15	chr1	+	184072156	184072310	184072156	184072194	184072826	184074210	1515	51,81,33,43	3,2,1,2	15,20,36,28,28	0,2,2,4,0	150	75	0.515464312035	1.0	0.895,0.953,0.943,0.915	1.0,0.833,0.9,0.778,1.0	0.024
1516	TSEN15	TSEN15	chr1	+	184072156	184072310	184072156	184072298	184072826	184074210	1516	1,0,3,0	31,44,21,22	1,1,1,1,1	27,30,26,21,25	87	75	1	1.0	0.027,0.0,0.11,0.0	0.031,0.028,0.032,0.039,0.033	0.002
1517	PSMG3-AS1	PSMG3-AS1	chr7	+	1570072	1570533	1570072	1570279	1574714	1574863	1517	1,2,3,1	7,3,0,2	2,2,4,2,10	0,0,3,3,4	150	75	0.0839585454804	0.4574146579084071	0.067,0.25,1.0,0.2	1.0,1.0,0.4,0.25,0.556	-0.262
1521	IFT81	IFT81	chr12	+	110124334	110124861	110124334	110124443	110127359	110127524	1521	7,3,2,1	0,2,3,0	8,3,7,7,9	1,5,7,2,3	150	75	0.277554584553	0.8830630651210855	1.0,0.429,0.25,1.0	0.8,0.231,0.333,0.636,0.6	0.15
1523	KRBA1	KRBA1	chr7	+	149715010	149715349	149715010	149715066	149719532	149719672	1523	3,7,0,1	0,0,0,0	10,5,6,4,6	0,3,3,0,2	150	75	1	1.0	1.0,1.0,NA,1.0	1.0,0.455,0.5,1.0,0.6	0.289
1524	KRBA1	KRBA1	chr7	+	149715010	149715349	149715010	149715066	149719545	149719672	1524	5,4,0,1	2,1,0,1	11,6,6,7,6	5,3,3,2,3	150	75	1	1.0	0.556,0.667,NA,0.333	0.524,0.5,0.5,0.636,0.5	-0.013
1525	MBNL1-AS1	MBNL1-AS1	chr3	-	152269427	152269626	152269438	152269626	152262615	152269072	1525	1,0,0,0	0,0,0,0	1,0,0,1,0	0,0,0,1,0	86	75	1	1.0	1.0,NA,NA,NA	1.0,NA,NA,0.466,NA	0.267
1526	PARK7	PARK7	chr1	+	7961653	7961793	7961653	7961735	7962762	7962875	1526	152,140,105,98	196,113,80,102	84,78,118,70,69	82,89,174,93,82	133	75	0.059694543697	0.36808784537519773	0.304,0.411,0.425,0.351	0.366,0.331,0.277,0.298,0.322	0.054
1527	RAP1B	RAP1B	chr12	+	68610838	68611052	68610838	68611043	68648698	68648781	1527	22,25,32,18	54,102,65,42	29,20,36,32,19	63,55,99,86,61	84	75	0.970488111699	1.0	0.267,0.18,0.305,0.277	0.291,0.245,0.245,0.249,0.218	0.008
1528	RAP1B	RAP1B	chr12	+	68610838	68611052	68610838	68611043	68650399	68650468	1528	4,5,0,0	0,1,0,0	6,3,10,7,2	1,0,0,0,0	84	75	1	1.0	1.0,0.817,NA,NA	0.843,1.0,1.0,1.0,1.0	-0.06
1529	RAP1B	RAP1B	chr12	+	68610838	68611052	68610838	68611043	68654111	68654252	1529	4,5,0,0	0,0,2,0	6,3,8,9,2	2,3,0,2,2	84	75	1	1.0	1.0,1.0,0.0,NA	0.728,0.472,1.0,0.801,0.472	-0.028
1536	LINC00623	LINC00623	chr1	+	120952438	120952785	120952438	120952625	120953219	120955811	1536	1,9,1,3	0,3,0,0	1,4,2,6,2	0,1,6,0,4	150	75	0.00161914228554	0.03829004613716571	1.0,0.6,1.0,1.0	1.0,0.667,0.143,1.0,0.2	0.298
1537	ARID4A	ARID4A	chr14	+	58366023	58366230	58366023	58366068	58366882	58367029	1537	30,29,33,27	0,0,2,0	53,33,37,37,26	1,0,1,1,0	150	75	1	1.0	1.0,1.0,0.892,1.0	0.964,1.0,0.949,0.949,1.0	0.001
1539	MDM2	MDM2	chr12	+	68835828	68835984	68835828	68835843	68836671	68836749	1539	442,356,178,313	2,0,0,6	340,252,465,359,362	2,4,8,5,3	150	75	0.0540095827863	0.3438716631837799	0.991,1.0,1.0,0.963	0.988,0.969,0.967,0.973,0.984	0.012
1540	ZNF43	ZNF43	chr19	-	21845391	21845506	21845429	21845506	21843144	21843326	1540	12,15,8,12	1,0,0,0	11,13,12,14,17	0,0,0,0,1	113	75	1	1.0	0.888,1.0,1.0,1.0	1.0,1.0,1.0,1.0,0.919	-0.012
1541	BUD13	BUD13	chr11	-	116762552	116763266	116762954	116763266	116760734	116760952	1541	73,69,80,32	0,0,0,0	56,71,76,76,70	0,0,1,0,0	150	75	1	1.0	1.0,1.0,1.0,1.0	1.0,1.0,0.974,1.0,1.0	0.005
1543	PEX11B	PEX11B	chr1	-	145918632	145918924	145918636	145918924	145917700	145917816	1543	76,42,23,33	2,0,0,0	37,40,50,30,46	2,2,2,0,0	79	75	0.521637787378	1.0	0.973,1.0,1.0,1.0	0.946,0.95,0.96,1.0,1.0	0.022
1545	ARHGAP22	ARHGAP22	chr10	-	48479587	48479764	48479635	48479764	48459683	48459891	1545	0,0,0,0	2,0,0,2	0,1,0,0,0	0,0,1,0,0	123	75	1	1.0	0.0,NA,NA,0.0	NA,1.0,0.0,NA,NA	-0.5
1549	MKL1	MKL1	chr22	-	40416975	40417046	40416985	40417046	40410280	40411907	1549	1,0,0,0	42,17,7,8	0,1,1,0,1	21,17,27,14,13	85	75	1	1.0	0.021,0.0,0.0,0.0	0.0,0.049,0.032,0.0,0.064	-0.024
1550	MED18	MED18	chr1	+	28329001	28329180	28329001	28329124	28330596	28330735	1550	50,59,55,38	2,1,1,0	23,44,52,39,30	0,0,1,1,1	131	75	1	1.0	0.935,0.971,0.969,1.0	1.0,1.0,0.968,0.957,0.945	-0.005
1551	FLYWCH2	FLYWCH2	chr16	+	2883194	2883362	2883194	2883272	2895219	2895320	1551	23,12,15,10	0,0,0,4	12,11,19,12,26	0,0,0,0,0	150	75	0.374032317522	1.0	1.0,1.0,1.0,0.556	1.0,1.0,1.0,1.0,1.0	-0.111
1552	FLYWCH2	FLYWCH2	chr16	+	2883194	2883366	2883194	2883272	2895219	2895320	1552	56,46,23,22	0,0,0,4	39,27,51,20,54	0,0,0,0,0	150	75	0.619685383712	1.0	1.0,1.0,1.0,0.733	1.0,1.0,1.0,1.0,1.0	-0.067
1553	FLYWCH2	FLYWCH2	chr16	+	2883194	2883366	2883194	2883362	2895219	2895320	1553	36,34,11,12	3,0,1,0	27,17,32,9,33	0,0,0,1,2	79	75	1	1.0	0.919,1.0,0.913,1.0	1.0,1.0,1.0,0.895,0.94	-0.009
1554	APTX	APTX	chr9	-	32987543	32987842	32987759	32987842	32985970	32986030	1554	99,64,62,78	2,0,0,0	57,67,80,90,107	0,2,2,0,0	150	75	1	1.0	0.961,1.0,1.0,1.0	1.0,0.944,0.952,1.0,1.0	0.011
1555	SSFA2	SSFA2	chr2	+	181915215	181917005	181915215	181916427	181918597	181918675	1555	8,15,23,11	34,66,18,34	8,11,11,22,4	16,20,37,28,42	150	75	0.982924738435	1.0	0.105,0.102,0.39,0.139	0.2,0.216,0.129,0.282,0.045	0.01
1556	KHNYN	KHNYN	chr14	+	24429934	24430119	24429934	24429991	24430713	24430931	1556	60,54,30,33	4,6,2,6	14,56,70,37,64	6,8,10,2,7	150	75	0.321069368923	0.9490951674756812	0.882,0.818,0.882,0.733	0.538,0.778,0.778,0.902,0.821	0.065
1557	HHLA3	HHLA3	chr1	+	70354809	70355111	70354809	70355107	70366443	70366537	1557	6,5,1,0	2,4,4,3	3,3,0,6,0	1,0,2,1,0	79	75	1	1.0	0.74,0.543,0.192,0.0	0.74,1.0,0.0,0.851,NA	-0.279
1558	HHLA3	HHLA3	chr1	+	70354809	70355208	70354809	70355107	70366443	70366537	1558	11,5,5,7	2,4,4,3	11,5,5,6,4	1,0,2,1,0	150	75	7.79716e+06	0.004415655702574126	0.733,0.385,0.385,0.538	0.846,1.0,0.556,0.75,1.0	-0.32
1559	HHLA3	HHLA3	chr1	+	70354809	70355208	70354809	70355111	70366443	70366537	1559	11,5,5,7	5,5,1,0	12,4,5,6,4	3,2,0,6,0	150	75	0.688347209507	1.0	0.524,0.333,0.714,1.0	0.667,0.5,1.0,0.333,1.0	-0.057
1560	RFWD2	RFWD2	chr1	-	176163814	176163891	176163826	176163891	176162868	176162988	1560	49,75,39,35	11,14,14,8	52,47,62,47,77	29,17,17,16,28	87	75	0.0306314985684	0.2441443885896178	0.793,0.822,0.706,0.79	0.607,0.704,0.759,0.717,0.703	0.08
1561	UFM1	UFM1	chr13	+	38349998	38350227	38349998	38350055	38354238	38354296	1561	13,23,4,10	80,131,68,77	25,26,21,34,20	101,125,223,111,155	150	75	0.133269910915	0.6138444408582687	0.075,0.081,0.029,0.061	0.11,0.094,0.045,0.133,0.061	-0.027
1562	SNHG21	SNHG21	chr15	+	82750563	82750848	82750563	82750714	82754628	82755037	1562	29,26,16,10	2,1,0,0	19,23,25,23,35	1,0,1,0,1	150	75	1	1.0	0.879,0.929,1.0,1.0	0.905,1.0,0.926,1.0,0.946	-0.003
1563	HES4	HES4	chr1	-	999691	1000172	999865	1000172	999525	999613	1563	0,19,5,10	0,4,1,0	13,27,21,7,49	2,2,12,2,2	150	75	1	1.0	NA,0.704,0.714,1.0	0.765,0.871,0.467,0.636,0.925	0.073
1564	UBE2V1	UBE2V1	chr20	-	50096482	50096820	50096671	50096820	50084128	50084254	1564	13,8,13,6	188,176,166,102	26,22,25,22,19	158,137,197,168,151	150	75	2.09993e+06	0.0016139465267735141	0.033,0.022,0.038,0.029	0.076,0.074,0.06,0.061,0.059	-0.036
1565	UBE2V1	UBE2V1	chr20	-	50096482	50096820	50096671	50096820	50095418	50096270	1565	13,7,13,6	2,0,2,0	24,21,26,21,20	4,0,4,3,5	150	75	0.0220695004157	0.19308126863894637	0.765,1.0,0.765,1.0	0.75,1.0,0.765,0.778,0.667	0.091
1566	UBE2V1	UBE2V1	chr20	-	50115698	50115959	50115829	50115959	50115484	50115621	1566	5,8,2,5	0,0,0,0	2,4,7,2,8	0,0,2,1,0	150	75	1	1.0	1.0,1.0,1.0,1.0	1.0,1.0,0.636,0.5,1.0	0.173
1567	C14orf105	C14orf105	chr14	-	57490941	57491071	57490988	57491071	57483064	57483151	1567	0,10,2,18	0,10,4,17	2,5,23,22,11	0,5,14,13,2	122	75	1	1.0	NA,0.381,0.235,0.394	1.0,0.381,0.502,0.51,0.772	-0.296
1568	C14orf105	C14orf105	chr14	-	57493492	57493863	57493512	57493863	57490941	57491071	1568	0,36,25,39	0,1,0,0	7,26,45,79,19	0,1,2,0,0	95	75	1	1.0	NA,0.966,1.0,1.0	1.0,0.954,0.947,1.0,1.0	0.008
1570	MZF1	MZF1	chr19	-	58573054	58573575	58573372	58573575	58570993	58571429	1570	5,7,3,3	3,3,0,0	13,4,7,2,15	2,1,6,0,4	150	75	0.640430424628	1.0	0.455,0.538,1.0,1.0	0.765,0.667,0.368,1.0,0.652	0.058
1573	TMEM170A	TMEM170A	chr16	-	75451668	75451839	75451737	75451839	75443243	75447688	1573	63,92,48,52	26,11,23,12	60,49,60,67,52	11,18,22,16,21	144	75	0.766684525066	1.0	0.558,0.813,0.521,0.693	0.74,0.586,0.587,0.686,0.563	0.014
1574	TMEM170A	TMEM170A	chr16	-	75464467	75464737	75464671	75464737	75451737	75451839	1574	53,27,14,38	7,1,3,0	20,17,31,30,27	0,1,3,3,2	150	75	0.655982488078	1.0	0.791,0.931,0.7,1.0	1.0,0.895,0.838,0.833,0.871	-0.032
1575	RPP38	RPP38	chr10	+	15097179	15097766	15097179	15097409	15102217	15102336	1575	12,13,5,16	5,6,3,3	14,10,14,7,8	1,6,4,2,2	150	75	0.449726577817	1.0	0.545,0.52,0.455,0.727	0.875,0.455,0.636,0.636,0.667	-0.092
1576	RPP38	RPP38	chr10	+	15097179	15097766	15097179	15097409	15103304	15104257	1576	13,14,2,7	10,8,4,4	7,7,10,6,9	3,9,5,5,4	150	75	0.788903748263	1.0	0.394,0.467,0.2,0.467	0.538,0.28,0.5,0.375,0.529	-0.062
1577	SNRPE	SNRPE	chr1	+	203861584	203861743	203861584	203861713	203862181	203862222	1577	10,14,11,6	0,0,1,0	1,14,12,11,10	0,0,0,0,0	105	75	1	1.0	1.0,1.0,0.887,1.0	1.0,1.0,1.0,1.0,1.0	-0.028
1578	RCC1	RCC1	chr1	+	28508829	28508905	28508829	28508901	28516724	28516867	1578	29,46,18,4	2,4,0,0	20,16,28,22,13	0,8,0,1,0	79	75	0.516812543297	1.0	0.932,0.916,1.0,1.0	1.0,0.655,1.0,0.954,1.0	0.04
1579	RCC1	RCC1	chr1	+	28508829	28508905	28508829	28508901	28529857	28529939	1579	16,21,6,2	0,0,1,0	8,8,20,15,6	1,0,0,0,0	79	75	1	1.0	1.0,1.0,0.851,1.0	0.884,1.0,1.0,1.0,1.0	-0.014
1580	RCC1	RCC1	chr1	+	28530522	28530615	28530522	28530573	28531802	28531990	1580	4,4,6,8	15,10,14,2	5,1,7,6,8	7,17,14,10,13	117	75	0.552244063158	1.0	0.146,0.204,0.216,0.719	0.314,0.036,0.243,0.278,0.283	0.09
1581	UBE2J2	UBE2J2	chr1	-	1267732	1267992	1267861	1267992	1263345	1263386	1581	6,1,3,2	50,31,15,21	0,2,2,8,2	33,36,55,37,32	150	75	0.459914725182	1.0	0.057,0.016,0.091,0.045	0.0,0.027,0.018,0.098,0.03	0.018
1583	TBXAS1	TBXAS1	chr7	+	139875584	139875666	139875584	139875637	139911224	139911321	1583	1,0,0,0	27,50,14,3	0,0,2,0,0	5,4,11,14,22	104	75	1	1.0	0.026,0.0,0.0,0.0	0.0,0.0,0.116,0.0,0.0	-0.017
1584	RBMS1	RBMS1	chr2	-	160286968	160287084	160286977	160287084	160284994	160285044	1584	7,2,0,0	5,3,0,0	0,3,2,2,0	0,4,1,0,1	84	75	1	1.0	0.556,0.373,NA,NA	NA,0.401,0.641,1.0,0.0	-0.046
1585	TARBP2	TARBP2	chr12	+	53500920	53501461	53500920	53501001	53502014	53502184	1585	54,22,20,25	0,2,0,0	20,16,21,24,23	0,1,0,0,0	150	75	1	1.0	1.0,0.846,1.0,1.0	1.0,0.889,1.0,1.0,1.0	-0.016
1593	PER3	PER3	chr1	+	7810437	7810588	7810437	7810567	7819284	7819420	1593	5,1,0,0	1,0,0,0	1,0,0,0,0	0,0,0,0,0	96	75	1	1.0	0.796,1.0,NA,NA	1.0,NA,NA,NA,NA	-0.102
1594	EGR2	EGR2	chr10	-	62816069	62816366	62816252	62816366	62815860	62815969	1594	11,21,19,3	0,0,0,0	21,60,61,28,41	5,3,8,2,0	150	75	255759	0.0003669288581325707	1.0,1.0,1.0,1.0	0.677,0.909,0.792,0.875,1.0	0.149
1595	TNFRSF10B	TNFRSF10B	chr8	-	23028330	23028602	23028528	23028602	23027721	23027753	1595	221,352,147,274	0,0,0,0	188,168,200,271,219	1,0,0,0,0	150	75	1	1.0	1.0,1.0,1.0,1.0	0.989,1.0,1.0,1.0,1.0	0.002
1596	U2AF2	U2AF2	chr19	+	55669082	55669181	55669082	55669169	55669443	55669692	1596	56,39,43,40	189,251,132,140	24,27,43,30,27	133,130,167,151,177	87	75	0.0823742444339	0.4522177908718184	0.203,0.118,0.219,0.198	0.135,0.152,0.182,0.146,0.116	0.038
1597	SLC35G2	SLC35G2	chr3	+	136819018	136819363	136819018	136819214	136854442	136855892	1597	5,1,0,1	1,0,0,1	4,2,0,0,1	1,0,1,0,0	150	75	1	1.0	0.714,1.0,NA,0.333	0.667,1.0,0.0,NA,1.0	0.016
1598	SLC35G2	SLC35G2	chr3	+	136819018	136819628	136819018	136819214	136854442	136855892	1598	6,2,0,1	1,0,0,1	4,3,1,0,1	1,0,1,0,0	150	75	1	1.0	0.75,1.0,NA,0.333	0.667,1.0,0.333,NA,1.0	-0.056
1600	RTCA-AS1	RTCA-AS1	chr1	-	100265814	100265917	100265828	100265917	100264741	100265247	1600	0,2,1,3	0,0,0,0	2,2,3,0,3	1,0,0,0,1	89	75	1	1.0	NA,1.0,1.0,1.0	0.628,1.0,1.0,NA,0.717	0.164
1601	MEN1	MEN1	chr11	-	64809649	64810132	64809664	64810132	64807890	64808099	1601	1,1,0,0	51,36,9,36	1,2,1,1,0	13,10,25,25,12	90	75	1	1.0	0.016,0.023,0.0,0.0	0.06,0.143,0.032,0.032,0.0	-0.044
1602	MEN1	MEN1	chr11	-	64810513	64810563	64810525	64810563	64809649	64810132	1602	1,1,0,8	3,0,0,0	2,0,8,0,1	0,5,1,3,0	87	75	1	1.0	0.223,1.0,NA,1.0	1.0,0.0,0.873,0.0,1.0	0.166
1603	MPC2	MPC2	chr1	-	167936938	167937069	167937004	167937069	167935732	167935898	1603	4,1,0,1	0,0,0,0	1,4,1,3,1	1,0,0,0,0	141	75	1	1.0	1.0,1.0,NA,1.0	0.347,1.0,1.0,1.0,1.0	0.131
1604	CD274	CD274	chr9	+	5465498	5465606	5465498	5465539	5466769	5466829	1604	146,234,76,213	2,0,0,6	226,174,101,133,155	2,3,3,2,4	142	75	0.278214106948	0.8830630651210855	0.975,1.0,1.0,0.949	0.984,0.968,0.947,0.972,0.953	0.016
1605	CD274	CD274	chr9	+	5465498	5465606	5465498	5465539	5467839	5470567	1605	91,162,52,122	0,0,0,0	165,109,70,68,98	0,0,0,2,0	142	75	1	1.0	1.0,1.0,1.0,1.0	1.0,1.0,1.0,0.947,1.0	0.011
1606	ARNTL2	ARNTL2	chr12	+	27332853	27333136	27332853	27333103	27368261	27368412	1606	6,27,6,8	47,95,23,95	17,19,9,15,9	76,55,78,115,65	108	75	0.95880714846	1.0	0.081,0.165,0.153,0.055	0.134,0.193,0.074,0.083,0.088	-0.001
1607	RBBP5	RBBP5	chr1	-	205094872	205095064	205094986	205095064	205086141	205088815	1607	34,34,20,35	8,7,0,4	26,34,31,31,39	3,4,8,3,3	150	75	0.737462179545	1.0	0.68,0.708,1.0,0.814	0.812,0.81,0.66,0.838,0.867	0.003
1611	FIBP	FIBP	chr11	-	65885508	65885663	65885529	65885663	65885077	65885186	1611	31,18,14,9	159,93,72,76	18,21,25,22,26	67,101,128,86,113	96	75	0.174034249202	0.6922163833683536	0.132,0.131,0.132,0.085	0.173,0.14,0.132,0.167,0.152	-0.033
1612	CD3EAP	CD3EAP	chr19	+	45406208	45406724	45406208	45406718	45407093	45407235	1612	0,1,0,5	17,7,0,5	2,4,0,2,2	6,5,12,4,6	81	75	1	1.0	0.0,0.117,NA,0.481	0.236,0.426,0.0,0.316,0.236	-0.043
1613	CD3EAP	CD3EAP	chr19	+	45406208	45406724	45406208	45406718	45408132	45410766	1613	0,0,0,0	0,0,0,1	0,0,0,1,0	0,0,0,0,0	81	75	1	1.0	NA,NA,NA,0.0	NA,NA,NA,1.0,NA	-1.0
1614	PSMA6	PSMA6	chr14	+	35292316	35292600	35292316	35292552	35307993	35308088	1614	2,11,2,0	383,508,375,321	6,5,6,8,4	408,515,534,353,449	123	75	1	1.0	0.003,0.013,0.003,0.0	0.009,0.006,0.007,0.014,0.005	-0.003
1616	TAF12	TAF12	chr1	-	28642654	28643092	28642991	28643092	28621913	28622165	1616	3,4,0,1	38,44,13,24	6,5,2,8,4	16,21,22,26,12	150	75	0.000259246150014	0.009298295247168801	0.038,0.043,0.0,0.02	0.158,0.106,0.043,0.133,0.143	-0.091
1617	ZNF211	ZNF211	chr19	+	57633166	57633436	57633166	57633246	57634022	57634061	1617	18,13,13,9	0,0,0,0	18,18,22,16,17	0,0,1,0,0	150	75	1	1.0	1.0,1.0,1.0,1.0	1.0,1.0,0.917,1.0,1.0	0.017
1622	SRRM1	SRRM1	chr1	+	24654854	24655129	24654854	24655123	24660718	24660799	1622	50,29,39,38	12,10,6,11	96,55,71,115,64	22,20,15,27,10	81	75	0.955442989981	1.0	0.794,0.729,0.858,0.762	0.802,0.718,0.814,0.798,0.856	-0.012
1623	C1orf109	C1orf109	chr1	-	37690215	37690595	37690333	37690595	37689605	37689883	1623	28,24,18,21	1,1,0,0	21,27,25,20,40	0,2,0,1,2	150	75	1	1.0	0.933,0.923,1.0,1.0	1.0,0.871,1.0,0.909,0.909	0.026
1624	ATP6V0E2	ATP6V0E2	chr7	+	149878677	149878790	149878677	149878746	149879334	149880712	1624	38,25,18,39	0,0,0,0	18,27,41,27,32	1,0,0,0,3	119	75	1	1.0	1.0,1.0,1.0,1.0	0.919,1.0,1.0,1.0,0.871	0.042
1632	KHDRBS1	KHDRBS1	chr1	+	32037834	32038119	32037834	32038036	32038551	32038619	1632	6,6,2,2	124,157,118,104	11,5,5,9,7	213,118,164,193,125	150	75	0.14767954555	0.6381654257502009	0.024,0.019,0.008,0.01	0.025,0.021,0.015,0.023,0.027	-0.007
1638	USF1	USF1	chr1	-	161042554	161042670	161042585	161042670	161042115	161042217	1638	101,71,79,84	41,17,16,19	50,51,95,79,97	10,14,19,20,11	106	75	0.121965172934	0.5794018811345871	0.635,0.747,0.777,0.758	0.78,0.72,0.78,0.736,0.862	-0.046
1639	GLIDR	GLIDR	chr9	-	39809485	39810159	39809730	39810159	39803495	39803859	1639	9,5,3,1	0,0,0,1	2,4,0,1,4	0,0,0,0,0	150	75	1	1.0	1.0,1.0,1.0,0.333	1.0,1.0,NA,1.0,1.0	-0.167
1640	IFI6	IFI6	chr1	-	27669220	27669346	27669232	27669346	27668457	27668535	1640	1,8,0,28	10,41,22,68	0,7,8,8,10	16,28,48,34,35	87	75	0.825327000997	1.0	0.079,0.144,0.0,0.262	0.0,0.177,0.126,0.169,0.198	-0.013
1641	IFI6	IFI6	chr1	-	27669220	27669346	27669244	27669346	27668457	27668535	1641	3,27,3,51	30,293,107,385	3,13,18,17,21	89,131,318,199,156	99	75	0.220450889051	0.7933282830062742	0.07,0.065,0.021,0.091	0.025,0.07,0.041,0.061,0.093	0.004
1642	IFI6	IFI6	chr1	-	27669232	27669346	27669244	27669346	27668457	27668535	1642	12,60,25,91	30,293,107,385	19,34,58,43,46	89,131,318,199,156	87	75	0.807287400305	1.0	0.256,0.15,0.168,0.169	0.155,0.183,0.136,0.157,0.203	0.019
1644	PRG2	PRG2	chr11	-	57389009	57389317	57389042	57389317	57388576	57388708	1644	0,8,1,0	0,2,0,0	26,9,17,8,4	0,0,0,2,1	108	75	1	1.0	NA,0.735,1.0,NA	1.0,1.0,1.0,0.735,0.735	-0.026
1645	PRG2	PRG2	chr11	-	57390482	57390657	57390595	57390657	57389886	57389956	1645	0,2,4,0	0,3,0,4	5,3,6,3,6	0,0,0,1,1	150	75	1	1.0	NA,0.25,1.0,0.0	1.0,1.0,1.0,0.6,0.75	-0.453
1646	PRG2	PRG2	chr11	-	57390482	57390657	57390599	57390657	57389886	57389956	1646	0,2,4,0	0,1,0,0	6,3,6,4,6	0,0,0,0,0	150	75	1	1.0	NA,0.5,1.0,NA	1.0,1.0,1.0,1.0,1.0	-0.25
1647	PRG2	PRG2	chr11	-	57390595	57390657	57390599	57390657	57389886	57389956	1647	0,3,0,4	0,1,0,0	2,0,0,2,1	0,0,0,0,0	79	75	1	1.0	NA,0.74,NA,1.0	1.0,NA,NA,1.0,1.0	-0.13
1650	NUF2	NUF2	chr1	+	163321932	163322212	163321932	163322066	163326031	163326174	1650	56,62,46,24	14,19,10,4	32,40,52,63,49	9,15,19,20,18	150	75	0.131415014149	0.6130232397287242	0.667,0.62,0.697,0.75	0.64,0.571,0.578,0.612,0.576	0.088
1651	VPS29	VPS29	chr12	-	110499456	110499546	110499534	110499546	110496011	110496094	1651	29,17,5,17	0,0,0,1	15,12,16,24,16	2,0,0,0,3	150	75	0.655326740292	1.0	1.0,1.0,1.0,0.895	0.789,1.0,1.0,1.0,0.727	0.071
1652	VPS29	VPS29	chr12	-	110499456	110499546	110499534	110499546	110496011	110496203	1652	35,22,6,14	77,74,44,65	16,14,11,26,17	39,23,47,19,37	150	75	0.021038249844	0.19000373650642008	0.185,0.129,0.064,0.097	0.17,0.233,0.105,0.406,0.187	-0.101
1653	VPS29	VPS29	chr12	-	110499456	110499546	110499534	110499546	110498819	110498859	1653	30,17,5,13	2,13,15,6	16,12,9,24,16	6,10,21,11,10	150	75	0.568357603248	1.0	0.882,0.395,0.143,0.52	0.571,0.375,0.176,0.522,0.444	0.067
1655	NPEPL1	NPEPL1	chr20	+	58691723	58691830	58691723	58691780	58693736	58693922	1655	4,4,0,3	3,2,3,1	2,2,10,6,4	0,0,5,1,2	125	75	0.0454499854139	0.3082543064125509	0.444,0.545,0.0,0.643	1.0,1.0,0.545,0.783,0.545	-0.367
1656	DEDD2	DEDD2	chr19	-	42201988	42202072	42202050	42202072	42198592	42199829	1656	9,3,0,1	1,1,0,0	5,4,0,8,5	0,1,1,1,2	137	75	1	1.0	0.831,0.622,NA,1.0	1.0,0.686,0.0,0.814,0.578	0.202
1657	DEDD2	DEDD2	chr19	-	42215132	42215252	42215147	42215252	42209699	42209840	1657	35,30,22,19	1,1,1,0	37,40,35,56,27	2,1,0,2,1	90	75	1	1.0	0.967,0.962,0.948,1.0	0.939,0.971,1.0,0.959,0.957	0.004
1660	CLDND1	CLDND1	chr3	-	98522541	98523066	98522848	98523066	98521132	98521442	1660	16,9,5,1	60,108,86,17	9,9,18,19,13	82,81,78,101,76	150	75	0.106938111015	0.5290363561017931	0.118,0.04,0.028,0.029	0.052,0.053,0.103,0.086,0.079	-0.021
1661	CLDND1	CLDND1	chr3	-	98522541	98523066	98522848	98523066	98521652	98521703	1661	16,10,5,1	2,0,0,1	9,8,17,18,10	0,0,0,0,0	150	75	1	1.0	0.8,1.0,1.0,0.333	1.0,1.0,1.0,1.0,1.0	-0.217
1662	ADD1	ADD1	chr4	+	2904763	2905108	2904763	2905015	2907742	2907844	1662	37,14,6,16	144,106,68,94	35,12,23,20,15	68,123,135,94,95	150	75	0.385556450828	1.0	0.114,0.062,0.042,0.078	0.205,0.047,0.078,0.096,0.073	-0.026
1663	ARMC12	ARMC12	chr6	+	35737031	35737352	35737031	35737271	35738026	35738172	1663	0,4,0,0	1,0,1,0	6,1,2,1,0	0,0,0,0,0	150	75	1	1.0	0.0,1.0,0.0,NA	1.0,1.0,1.0,1.0,NA	-0.667
1664	C10orf2	C10orf2	chr10	+	100987535	100989453	100987535	100987613	100989643	100989884	1664	29,15,1,9	1,2,0,0	20,8,15,12,4	1,0,3,3,3	150	75	0.000330323714737	0.010936255909446524	0.935,0.789,1.0,1.0	0.909,1.0,0.714,0.667,0.4	0.193
1665	C10orf2	C10orf2	chr10	+	100990868	100991054	100990868	100991010	100993189	100994401	1665	4,3,0,12	13,18,5,11	1,5,4,7,12	15,2,11,14,7	119	75	0.298477751877	0.9202351318614669	0.162,0.095,0.0,0.407	0.04,0.612,0.186,0.24,0.519	-0.153
1666	PPOX	PPOX	chr1	+	161166390	161166672	161166390	161166611	161166839	161166934	1666	18,23,19,20	1,1,5,3	8,16,33,15,24	3,4,2,2,0	136	75	0.890559394393	1.0	0.908,0.927,0.677,0.786	0.595,0.688,0.901,0.805,1.0	0.027
1667	CAP1	CAP1	chr1	+	40040582	40040801	40040582	40040783	40059336	40059458	1667	179,152,110,121	42,28,38,32	89,146,158,114,135	30,32,38,37,44	93	75	0.414798133615	1.0	0.775,0.814,0.7,0.753	0.705,0.786,0.77,0.713,0.712	0.023
1670	ACAA1	ACAA1	chr3	-	38126161	38126700	38126509	38126700	38125825	38125881	1670	52,55,34,36	10,10,0,8	78,28,39,59,38	7,4,4,5,3	150	75	0.197352464398	0.7464015876704675	0.722,0.733,1.0,0.692	0.848,0.778,0.83,0.855,0.864	-0.048
1672	WDR61	WDR61	chr15	-	78299455	78299726	78299561	78299726	78295674	78295725	1672	1,0,8,0	82,44,38,37	1,0,1,3,0	59,54,67,55,62	150	75	0.748798343768	1.0	0.006,0.0,0.095,0.0	0.008,0.0,0.007,0.027,0.0	0.017
1674	CREB3L4	CREB3L4	chr1	+	153967838	153968184	153967838	153968164	153968521	153968699	1674	4,8,5,3	8,11,17,8	5,7,7,6,6	4,10,4,9,12	95	75	0.125321478251	0.5937166633812747	0.283,0.365,0.188,0.228	0.497,0.356,0.58,0.345,0.283	-0.146
1675	CREB3L4	CREB3L4	chr1	+	153968521	153968699	153968521	153968639	153968929	153969176	1675	22,51,32,24	4,3,3,8	15,30,15,22,33	3,4,7,0,5	135	75	0.790976167917	1.0	0.753,0.904,0.856,0.625	0.735,0.806,0.543,1.0,0.786	0.01
1678	HELQ	HELQ	chr4	-	83443503	83443614	83443516	83443614	83441304	83441403	1678	1,5,0,3	5,1,0,2	4,0,6,0,5	2,3,5,2,2	88	75	1	1.0	0.146,0.81,NA,0.561	0.63,0.0,0.506,0.0,0.681	0.142
1679	HELQ	HELQ	chr4	-	83455268	83455883	83455396	83455883	83451865	83453945	1679	17,12,4,8	17,13,8,7	6,4,12,7,3	4,14,12,13,7	150	75	0.267337554668	0.864221525214093	0.333,0.316,0.2,0.364	0.429,0.125,0.333,0.212,0.176	0.048
1680	HELQ	HELQ	chr4	-	83455268	83455883	83455507	83455883	83451865	83453945	1680	32,28,21,18	1,2,0,2	13,27,29,22,30	2,3,1,4,2	150	75	0.0652556997495	0.3911706569942173	0.941,0.875,1.0,0.818	0.765,0.818,0.935,0.733,0.882	0.082
1681	HELQ	HELQ	chr4	-	83455396	83455883	83455507	83455883	83451865	83453945	1681	41,35,28,23	1,2,0,2	15,40,35,32,35	2,3,1,4,2	150	75	0.0681065088487	0.39936023717275854	0.953,0.897,1.0,0.852	0.789,0.87,0.946,0.8,0.897	0.065
1683	ELOVL1	ELOVL1	chr1	-	43364541	43364647	43364614	43364647	43364323	43364460	1683	226,168,78,141	0,0,2,0	83,103,142,108,111	2,0,0,0,0	148	75	1	1.0	1.0,1.0,0.952,1.0	0.955,1.0,1.0,1.0,1.0	-0.003
1684	PCDHGC3	PCDHGC3	chr5	+	141476001	141478546	141476001	141476146	141494806	141494865	1684	15,5,7,4	3,0,0,0	3,0,7,7,2	0,0,1,0,0	150	75	1	1.0	0.714,1.0,1.0,1.0	1.0,NA,0.778,1.0,1.0	-0.016
1686	LINC00339	LINC00339	chr1	+	22025503	22025643	22025503	22025639	22030279	22031224	1686	10,13,8,1	0,0,0,0	3,10,12,12,11	0,1,2,3,1	79	75	0.0823655834791	0.4522177908718184	1.0,1.0,1.0,1.0	1.0,0.905,0.851,0.792,0.913	0.108
1687	LINC00339	LINC00339	chr1	+	22025503	22025643	22025503	22025639	22030282	22031224	1687	1,1,0,0	0,0,1,0	0,2,3,2,1	0,0,4,2,6	79	75	1	1.0	1.0,1.0,0.0,NA	NA,1.0,0.416,0.487,0.137	0.157
1688	BTF3	BTF3	chr5	+	73498424	73498799	73498424	73498558	73499133	73499202	1688	120,100,106,100	1247,1017,843,620	112,117,147,161,119	844,983,1063,1248,955	150	75	0.286640656843	0.9038477892300701	0.046,0.047,0.059,0.075	0.062,0.056,0.065,0.061,0.059	-0.004
1689	XRRA1	XRRA1	chr11	-	74933800	74933872	74933824	74933872	74921213	74921347	1689	4,2,0,2	0,0,0,0	3,2,3,1,10	0,0,0,1,0	99	75	1	1.0	1.0,1.0,NA,1.0	1.0,1.0,1.0,0.431,1.0	0.114
1690	XRRA1	XRRA1	chr11	-	74933800	74933872	74933824	74933872	74930299	74930372	1690	10,7,3,5	1,0,0,0	7,7,6,3,27	0,0,1,1,0	99	75	1	1.0	0.883,1.0,1.0,1.0	1.0,1.0,0.82,0.694,1.0	0.068
1692	MLLT10	MLLT10	chr10	+	21534171	21534520	21534171	21534494	21534644	21534804	1692	26,25,11,7	5,5,0,6	35,27,22,33,46	12,7,5,11,5	101	75	0.708522043623	1.0	0.794,0.788,1.0,0.464	0.684,0.741,0.766,0.69,0.872	0.011
1693	RAD54L	RAD54L	chr1	+	46247694	46248408	46247694	46247746	46248511	46248598	1693	7,20,3,3	1,5,2,0	11,17,19,20,26	6,4,4,1,6	150	75	0.748445055809	1.0	0.778,0.667,0.429,1.0	0.478,0.68,0.704,0.909,0.684	0.027
1695	KPTN	KPTN	chr19	-	47483125	47483215	47483160	47483215	47480957	47481033	1695	3,1,0,0	9,6,1,7	0,3,1,1,0	8,3,6,7,8	110	75	0.37650591329	1.0	0.185,0.102,0.0,0.0	0.0,0.405,0.102,0.089,0.0	-0.047
1696	KPTN	KPTN	chr19	-	47483125	47483215	47483160	47483215	47481578	47481634	1696	3,0,0,0	0,2,0,0	0,3,1,1,0	0,0,0,0,0	110	75	1	1.0	1.0,0.0,NA,NA	NA,1.0,1.0,1.0,NA	-0.5
1697	MKL2	MKL2	chr16	+	14246472	14247507	14246472	14247357	14248925	14249081	1697	9,10,0,3	0,0,0,1	5,8,6,9,7	1,2,0,1,2	150	75	1	1.0	1.0,1.0,NA,0.6	0.714,0.667,1.0,0.818,0.636	0.1
1698	PRDX1	PRDX1	chr1	-	45521608	45521938	45521634	45521938	45518937	45519054	1698	2,12,2,4	5,4,4,0	16,16,13,29,18	2,2,6,2,3	101	75	0.0404231898151	0.28900566273121325	0.229,0.69,0.271,1.0	0.856,0.856,0.617,0.915,0.817	-0.265
1699	PRDX1	PRDX1	chr1	-	45521608	45521938	45521828	45521938	45518937	45519054	1699	8,16,10,18	738,710,583,630	43,39,33,27,31	416,396,710,537,491	150	75	0.00133227	286.704	0.005,0.011,0.009,0.014	0.049,0.047,0.023,0.025,0.031	-0.025
1700	PRDX1	PRDX1	chr1	-	45521634	45521938	45521828	45521938	45518937	45519054	1700	12,18,12,15	738,710,583,630	43,41,35,26,30	416,396,710,537,491	150	75	0.0121902	13116.7	0.008,0.013,0.01,0.012	0.049,0.049,0.024,0.024,0.03	-0.024
1701	ZBTB7B	ZBTB7B	chr1	+	155002629	155002686	155002629	155002669	155002842	155002943	1701	6,5,12,9	2,5,0,1	13,12,24,12,15	1,3,3,3,1	92	75	0.628262427946	1.0	0.71,0.449,1.0,0.88	0.914,0.765,0.867,0.765,0.924	-0.087
1702	NAE1	NAE1	chr16	-	66826667	66826780	66826676	66826780	66826522	66826583	1702	1,0,0,0	64,59,50,64	1,0,2,0,2	41,65,89,42,46	84	75	1	1.0	0.014,0.0,0.0,0.0	0.021,0.0,0.02,0.0,0.037	-0.012
1703	COPS7A	COPS7A	chr12	+	6723983	6724179	6723983	6724152	6724613	6724818	1703	18,9,10,8	5,5,4,1	16,11,24,17,14	3,3,5,2,5	102	75	0.352947666283	1.0	0.726,0.57,0.648,0.855	0.797,0.729,0.779,0.862,0.673	-0.068
1704	COPS7A	COPS7A	chr12	+	6723983	6724250	6723983	6724152	6724613	6724818	1704	9,4,2,7	5,5,4,1	7,6,11,7,10	3,3,5,2,5	150	75	0.309862123717	0.9380189475851702	0.474,0.286,0.2,0.778	0.538,0.5,0.524,0.636,0.5	-0.105
1705	COPS7A	COPS7A	chr12	+	6723983	6724250	6723983	6724179	6724613	6724818	1705	8,2,1,6	17,7,9,7	5,3,11,9,11	14,8,21,17,12	146	75	0.344739935827	0.9916707278659013	0.195,0.128,0.054,0.306	0.155,0.162,0.212,0.214,0.32	-0.042
1706	TTLL3	TTLL3	chr3	+	9826996	9827240	9826996	9827072	9828959	9829395	1706	37,30,28,17	1,3,6,0	48,40,42,40,28	2,0,2,2,3	150	75	0.192804499449	0.7380680234452579	0.949,0.833,0.7,1.0	0.923,1.0,0.913,0.909,0.824	-0.043
1707	CASP8	CASP8	chr2	+	201233442	201233622	201233442	201233554	201234015	201234112	1707	23,21,7,13	8,5,5,2	17,24,24,21,15	2,3,1,2,7	143	75	0.0610588143334	0.37435489585605924	0.601,0.688,0.423,0.773	0.817,0.808,0.926,0.846,0.529	-0.164
1708	CASP8	CASP8	chr2	+	201276826	201277104	201276826	201276968	201284815	201285317	1708	32,1,5,8	37,27,11,10	3,9,17,3,11	20,16,23,10,12	150	75	0.799052281916	1.0	0.302,0.018,0.185,0.286	0.07,0.22,0.27,0.13,0.314	-0.003
1709	EIF4B	EIF4B	chr12	+	53034611	53034724	53034611	53034709	53037408	53037622	1709	206,116,126,82	1570,1007,1170,840	142,138,139,105,183	1073,1047,1099,913,1293	90	75	0.154224856006	0.652205639692055	0.099,0.088,0.082,0.075	0.099,0.099,0.095,0.087,0.105	-0.011
1710	MID1	MID1	chrX	-	10566887	10567603	10567001	10567603	10523091	10523187	1710	0,0,4,0	0,0,0,0	1,2,1,1,2	0,0,0,0,1	150	75	1	1.0	NA,NA,1.0,NA	1.0,1.0,1.0,1.0,0.5	0.1
1711	AKTIP	AKTIP	chr16	-	53503117	53503304	53503146	53503304	53500217	53500329	1711	0,1,3,0	6,4,0,5	1,0,0,0,2	4,3,4,5,12	104	75	0.173621874852	0.6922163833683536	0.0,0.153,1.0,0.0	0.153,0.0,0.0,0.0,0.107	0.236
1714	VDR	VDR	chr12	-	47904563	47905031	47904954	47905031	47878967	47879115	1714	1,0,0,0	1,0,0,0	0,0,2,2,1	5,1,1,3,4	150	75	1	1.0	0.333,NA,NA,NA	0.0,0.0,0.5,0.25,0.111	0.161
1715	VDR	VDR	chr12	-	47904563	47905031	47904954	47905031	47882693	47882774	1715	1,0,0,0	3,1,7,0	1,0,1,2,1	7,5,11,2,7	150	75	1	1.0	0.143,0.0,0.0,NA	0.067,0.0,0.043,0.333,0.067	-0.054
1716	SETDB1	SETDB1	chr1	+	150926338	150926517	150926338	150926463	150927703	150927974	1716	63,63,28,30	1,0,5,3	48,44,60,66,55	2,3,6,8,3	129	75	0.138379403217	0.6152737101714546	0.973,1.0,0.765,0.853	0.933,0.895,0.853,0.827,0.914	0.013
1717	ATP2A3	ATP2A3	chr17	-	3928226	3928327	3928239	3928327	3923868	3925441	1717	0,0,0,0	0,1,0,0	0,1,1,2,1	0,1,1,3,0	88	75	1	1.0	NA,0.0,NA,NA	NA,0.46,0.46,0.362,1.0	-0.571
1719	NR3C1	NR3C1	chr5	-	143313998	143314168	143314001	143314168	143310096	143310213	1719	19,22,20,19	184,203,220,155	13,13,12,16,8	146,129,128,134,175	78	75	0.267240731924	0.864221525214093	0.09,0.094,0.08,0.105	0.079,0.088,0.083,0.103,0.042	0.013
1724	OS9	OS9	chr12	+	57718145	57718421	57718145	57718376	57718992	57719182	1724	336,296,164,231	46,20,3,33	194,184,328,218,221	10,11,13,7,11	120	75	0.000309438056632	0.010404854654251	0.82,0.902,0.972,0.814	0.924,0.913,0.94,0.951,0.926	-0.054
1725	NAT9	NAT9	chr17	-	74772891	74773039	74772895	74773039	74772217	74772277	1725	0,0,0,2	52,50,22,63	0,0,0,0,0	21,17,26,19,29	79	75	1	1.0	0.0,0.0,0.0,0.029	0.0,0.0,0.0,0.0,0.0	0.007
1726	NAT9	NAT9	chr17	-	74775598	74775707	74775621	74775707	74773575	74773685	1726	7,1,0,0	30,43,15,25	3,2,1,2,2	19,18,34,14,23	98	75	0.588951811971	1.0	0.152,0.017,0.0,0.0	0.108,0.078,0.022,0.099,0.062	-0.032
1727	NAT9	NAT9	chr17	-	74776266	74776425	74776270	74776425	74775621	74775707	1727	51,54,41,34	6,0,0,0	31,24,41,35,25	4,6,3,0,2	79	75	0.00704402176437	0.09285473829459853	0.89,1.0,1.0,1.0	0.88,0.792,0.928,1.0,0.922	0.068
1728	HCFC1R1	HCFC1R1	chr16	-	3023846	3024286	3024180	3024286	3023473	3023530	1728	18,9,14,5	0,1,0,0	12,23,24,32,37	1,2,0,0,1	150	75	1	1.0	1.0,0.818,1.0,1.0	0.857,0.852,1.0,1.0,0.949	0.023
1732	FBXW8	FBXW8	chr12	+	116910955	116911355	116910955	116911157	116928022	116928127	1732	14,13,1,4	12,3,9,3	10,18,9,13,18	6,5,3,8,4	150	75	0.0632025087798	0.38450304777634936	0.368,0.684,0.053,0.4	0.455,0.643,0.6,0.448,0.692	-0.191
1733	PGAP2	PGAP2	chr11	+	3824269	3824376	3824269	3824364	3825019	3825128	1733	5,18,6,6	8,7,13,0	6,13,20,8,8	8,8,8,7,5	87	75	0.976670761984	1.0	0.35,0.689,0.285,1.0	0.393,0.583,0.683,0.496,0.58	0.034
1734	PGAP2	PGAP2	chr11	+	3824269	3824449	3824269	3824364	3825019	3825128	1734	4,19,2,4	8,7,13,0	8,8,8,8,6	8,8,8,7,5	150	75	0.839564883951	1.0	0.2,0.576,0.071,1.0	0.333,0.333,0.333,0.364,0.375	0.114
1735	PGAP2	PGAP2	chr11	+	3824269	3824455	3824269	3824364	3825019	3825128	1735	4,20,1,4	8,7,13,0	7,8,8,8,6	8,8,8,7,5	150	75	0.793406823385	1.0	0.2,0.588,0.037,1.0	0.304,0.333,0.333,0.364,0.375	0.114
1736	PGAP2	PGAP2	chr11	+	3824269	3824449	3824269	3824376	3825019	3825128	1736	3,13,2,2	3,11,6,4	7,6,6,4,6	5,11,16,3,8	148	75	0.884231019961	1.0	0.336,0.375,0.145,0.202	0.415,0.217,0.16,0.403,0.275	-0.03
1737	PGAP2	PGAP2	chr11	+	3824269	3824455	3824269	3824376	3825019	3825128	1737	3,14,1,2	3,11,6,4	6,6,6,4,6	5,11,16,3,8	150	75	0.948383489535	1.0	0.333,0.389,0.077,0.2	0.375,0.214,0.158,0.4,0.273	-0.034
1738	PGAP2	PGAP2	chr11	+	3824269	3824455	3824269	3824449	3825019	3825128	1738	0,2,0,0	0,1,1,0	1,0,0,1,0	2,0,0,0,0	81	75	1	1.0	NA,0.649,0.0,NA	0.316,NA,NA,1.0,NA	-0.334
1739	AIP	AIP	chr11	+	67490315	67490457	67490315	67490449	67490787	67491108	1739	198,199,155,126	4,2,0,0	195,126,181,193,199	3,4,4,0,7	83	75	0.137316572813	0.6140140505744731	0.978,0.989,1.0,1.0	0.983,0.966,0.976,1.0,0.963	0.014
1740	USP1	USP1	chr1	+	62436303	62436562	62436303	62436467	62439798	62440037	1740	5,6,4,9	0,1,0,0	3,2,2,5,0	0,0,0,0,0	150	75	1	1.0	1.0,0.75,1.0,1.0	1.0,1.0,1.0,1.0,NA	-0.062
1741	ATP13A2	ATP13A2	chr1	-	17004691	17004821	17004706	17004821	17004331	17004411	1741	3,4,3,10	11,1,11,6	7,5,9,7,16	3,0,2,4,9	90	75	0.0180771328103	0.17444838478818656	0.185,0.769,0.185,0.581	0.66,1.0,0.789,0.593,0.597	-0.298
1742	MED4	MED4	chr13	-	48094953	48095141	48095059	48095141	48090351	48090418	1742	52,39,27,31	19,14,12,9	45,31,35,41,32	14,14,27,11,9	150	75	0.707373740873	1.0	0.578,0.582,0.529,0.633	0.616,0.525,0.393,0.651,0.64	0.015
1743	SLC23A3	SLC23A3	chr2	-	219169284	219169406	219169308	219169406	219169028	219169102	1743	0,1,0,0	0,2,0,0	0,0,2,1,0	1,0,0,0,0	99	75	1	1.0	NA,0.275,NA,NA	0.0,NA,1.0,1.0,NA	-0.392
1745	STMN3	STMN3	chr20	-	63643658	63643931	63643755	63643931	63642107	63642299	1745	0,0,0,0	1,0,0,0	0,1,0,0,0	0,2,1,1,0	150	75	1	1.0	0.0,NA,NA,NA	NA,0.2,0.0,0.0,NA	-0.067
1746	ZNF37A	ZNF37A	chr10	+	38095537	38095633	38095537	38095629	38095743	38095804	1746	12,11,2,6	17,18,7,7	8,5,17,6,8	11,9,20,12,21	79	75	0.959216030127	1.0	0.401,0.367,0.213,0.449	0.408,0.345,0.447,0.322,0.266	-0.0
1747	CPM	CPM	chr12	-	68933141	68933199	68933159	68933199	68932677	68932840	1747	0,1,0,0	0,0,0,0	0,0,0,0,1	0,0,1,0,0	93	75	1	1.0	NA,1.0,NA,NA	NA,NA,0.0,NA,1.0	0.5
1748	C12orf43	C12orf43	chr12	-	121010817	121010926	121010827	121010926	121006320	121006394	1748	0,0,0,0	32,16,12,10	0,0,1,0,0	11,16,33,18,14	85	75	1	1.0	0.0,0.0,0.0,0.0	0.0,0.0,0.026,0.0,0.0	-0.005
1749	C12orf43	C12orf43	chr12	-	121011010	121011146	121011103	121011146	121010827	121010926	1749	0,0,3,0	32,16,24,13	4,1,0,2,2	7,18,25,16,21	150	75	0.145272633452	0.6341312519040649	0.0,0.0,0.059,0.0	0.222,0.027,0.0,0.059,0.045	-0.056
1750	BICD1	BICD1	chr12	+	32337498	32337816	32337498	32337706	32338785	32338979	1750	2,1,0,2	0,0,0,0	2,0,3,3,6	1,0,0,0,0	150	75	1	1.0	1.0,1.0,NA,1.0	0.5,NA,1.0,1.0,1.0	0.125
1751	ZFAND1	ZFAND1	chr8	-	81721226	81721304	81721248	81721304	81718181	81718224	1751	119,90,83,50	9,10,14,9	80,110,150,81,113	12,13,18,10,18	97	75	0.688731527962	1.0	0.911,0.874,0.821,0.811	0.838,0.867,0.866,0.862,0.829	0.002
1753	PMEPA1	PMEPA1	chr20	-	57710459	57710614	57710466	57710614	57659542	57659697	1753	2,0,0,0	0,0,0,0	0,0,1,1,0	1,0,0,0,1	82	75	1	1.0	1.0,NA,NA,NA	0.0,NA,1.0,1.0,0.0	0.5
1754	RNASE4	RNASE4	chr14	+	20684212	20684758	20684212	20684696	20693546	20693650	1754	5,6,9,12	0,0,0,0	2,2,8,4,3	0,0,0,1,0	137	75	1	1.0	1.0,1.0,1.0,1.0	1.0,1.0,1.0,0.686,1.0	0.063
1757	CCDC103	CCDC103	chr17	+	44899711	44899843	44899711	44899829	44900989	44901141	1757	5,3,0,0	7,0,0,0	0,0,0,0,1	1,0,0,0,2	89	75	1	1.0	0.376,1.0,NA,NA	0.0,NA,NA,NA,0.296	0.54
1758	CCDC103	CCDC103	chr17	+	44899711	44899859	44899711	44899829	44900989	44901141	1758	2,1,0,0	7,0,0,0	0,1,1,2,0	1,0,0,0,2	105	75	1	1.0	0.169,1.0,NA,NA	0.0,1.0,1.0,1.0,0.0	-0.015
1759	CCDC103	CCDC103	chr17	+	44899711	44899859	44899711	44899843	44900989	44901141	1759	1,1,0,0	4,3,0,0	0,1,1,2,0	0,0,0,0,1	91	75	1	1.0	0.171,0.216,NA,NA	NA,1.0,1.0,1.0,0.0	-0.556
1762	PAN2	PAN2	chr12	-	56324036	56324185	56324048	56324185	56323806	56323913	1762	5,12,3,6	23,26,7,10	7,10,8,11,10	16,34,28,25,30	87	75	0.808669609842	1.0	0.158,0.285,0.27,0.341	0.274,0.202,0.198,0.275,0.223	0.029
1763	ANXA2	ANXA2	chr15	-	60397870	60397986	60397942	60397986	60386027	60386086	1763	4,0,1,3	46,79,24,90	3,2,11,4,8	48,50,113,63,65	147	75	0.00508487000744	0.07443972963272708	0.042,0.0,0.021,0.017	0.031,0.02,0.047,0.031,0.059	-0.018
1764	LOC100288798	LOC100288798	chr12	+	46383675	46383713	46383675	46383695	46387746	46387972	1764	4,9,0,2	0,0,0,0	0,4,2,2,0	1,1,0,0,3	93	75	1	1.0	1.0,1.0,NA,1.0	0.0,0.763,1.0,1.0,0.0	0.447
1766	TBC1D10C	TBC1D10C	chr11	+	67403912	67403957	67403912	67403940	67404190	67404354	1766	1,4,8,0	11,6,3,14	0,5,5,6,5	1,5,13,9,9	92	75	0.3552284064	1.0	0.069,0.352,0.685,0.0	0.0,0.449,0.239,0.352,0.312	0.006
1767	TBC1D10C	TBC1D10C	chr11	+	67406626	67406738	67406626	67406692	67406826	67407016	1767	10,8,18,11	35,42,19,31	11,11,19,19,13	18,21,31,19,36	121	75	0.113158711984	0.5497010117146005	0.15,0.106,0.37,0.18	0.275,0.245,0.275,0.383,0.183	-0.071
1768	MRPL52	MRPL52	chr14	+	22829882	22829948	22829882	22829940	22830049	22830110	1768	15,10,15,7	48,61,47,44	11,15,13,13,15	26,38,61,75,63	83	75	0.65030682367	1.0	0.22,0.129,0.224,0.126	0.277,0.263,0.161,0.135,0.177	-0.028
1769	MRPL52	MRPL52	chr14	+	22829882	22829948	22829882	22829940	22830052	22830110	1769	0,1,1,0	42,51,49,23	2,0,2,5,7	21,51,48,62,56	83	75	0.000975823459663	0.026207814362276045	0.0,0.017,0.018,0.0	0.079,0.0,0.036,0.068,0.101	-0.048
1771	MRPL52	MRPL52	chr14	+	22829882	22830110	22829882	22829940	22830186	22830254	1771	196,195,157,153	1,0,3,0	86,180,204,212,251	0,0,0,0,0	150	75	1	1.0	0.99,1.0,0.963,1.0	1.0,1.0,1.0,1.0,1.0	-0.012
1772	MRPL52	MRPL52	chr14	+	22829882	22830110	22829882	22829948	22830186	22830254	1772	196,197,157,153	0,3,0,0	86,180,204,212,252	0,0,0,0,0	150	75	1	1.0	1.0,0.97,1.0,1.0	1.0,1.0,1.0,1.0,1.0	-0.008
1777	RPA2	RPA2	chr1	-	27913911	27914169	27914062	27914169	27907180	27907282	1777	2,3,0,0	119,149,101,85	4,2,5,1,5	106,114,163,109,117	150	75	0.782856046307	1.0	0.008,0.01,0.0,0.0	0.019,0.009,0.015,0.005,0.021	-0.009
1778	RPA2	RPA2	chr1	-	27914433	27914797	27914626	27914797	27914062	27914169	1778	97,115,86,56	0,0,0,0	73,98,135,87,109	4,2,1,1,1	150	75	0.519917264576	1.0	1.0,1.0,1.0,1.0	0.901,0.961,0.985,0.978,0.982	0.039
1780	AMZ2	AMZ2	chr17	+	68248003	68248086	68248003	68248058	68248639	68248705	1780	5,13,11,7	1,0,0,4	8,7,17,9,15	0,4,0,1,0	103	75	0.549828321356	1.0	0.785,1.0,1.0,0.56	1.0,0.56,1.0,0.868,1.0	-0.049
1781	AMZ2	AMZ2	chr17	+	68248003	68248157	68248003	68248058	68248639	68248705	1781	1,0,0,0	1,0,0,4	3,5,5,4,2	0,4,0,1,0	150	75	1	1.0	0.333,NA,NA,0.0	1.0,0.385,1.0,0.667,1.0	-0.644
1782	AMZ2	AMZ2	chr17	+	68248003	68248157	68248003	68248086	68248639	68248705	1782	2,2,0,0	5,13,11,7	3,7,10,4,3	8,7,17,8,14	146	75	383936	0.0024300885219155294	0.17,0.073,0.0,0.0	0.162,0.339,0.232,0.204,0.099	-0.146
1783	AMZ2	AMZ2	chr17	+	68248003	68248070	68248003	68248058	68248643	68248705	1783	0,0,0,0	2,0,1,3	0,0,0,0,1	3,3,3,0,3	87	75	1	1.0	0.0,NA,0.0,0.0	0.0,0.0,0.0,NA,0.223	-0.056
1784	AMZ2	AMZ2	chr17	+	68248003	68248086	68248003	68248058	68248643	68248705	1784	6,3,0,5	2,0,1,3	3,0,6,4,4	3,3,3,0,3	103	75	0.320897119091	0.9490951674756812	0.686,1.0,0.0,0.548	0.421,0.0,0.593,1.0,0.493	0.057
1786	ZNF202	ZNF202	chr11	-	123730486	123730985	123730490	123730985	123729614	123729825	1786	7,3,1,3	4,0,5,0	4,2,4,9,7	7,5,1,6,4	79	75	0.182537086548	0.7116300910349564	0.624,1.0,0.16,1.0	0.352,0.275,0.792,0.587,0.624	0.17
1787	ZNF202	ZNF202	chr11	-	123740392	123740536	123740416	123740536	123730486	123730985	1787	1,4,0,1	3,3,0,0	1,0,1,0,1	1,0,0,0,4	99	75	1	1.0	0.202,0.503,NA,1.0	0.431,NA,1.0,NA,0.159	0.038
1788	ZBTB48	ZBTB48	chr1	+	6579990	6580070	6579990	6580049	6580540	6581299	1788	5,5,0,1	1,2,3,4	5,7,6,2,7	3,2,2,9,4	96	75	0.384044528447	1.0	0.796,0.661,0.0,0.163	0.566,0.732,0.701,0.148,0.578	-0.14
1789	ZBTB48	ZBTB48	chr1	+	6579990	6580136	6579990	6580049	6580540	6581299	1789	15,2,5,2	1,2,3,4	4,0,3,1,6	3,2,2,9,4	150	75	0.0722706035345	0.41556478695133403	0.882,0.333,0.455,0.2	0.4,0.0,0.429,0.053,0.429	0.205
1790	ZBTB48	ZBTB48	chr1	+	6579990	6580136	6579990	6580070	6580540	6581299	1790	17,5,5,2	5,5,0,1	4,0,3,1,7	5,7,6,2,7	141	75	0.00274026458315	0.053825153003661086	0.644,0.347,1.0,0.515	0.299,0.0,0.21,0.21,0.347	0.413
1793	CDK18	CDK18	chr1	+	205504555	205504878	205504555	205504796	205523146	205523297	1793	2,0,0,0	0,0,2,0	1,0,0,0,0	1,0,0,0,0	150	75	1	1.0	1.0,NA,0.0,NA	0.333,NA,NA,NA,NA	0.167
1794	CDK18	CDK18	chr1	+	205523482	205523715	205523482	205523625	205524231	205524357	1794	0,0,0,0	2,1,0,0	1,0,0,0,0	0,0,0,0,0	150	75	1	1.0	0.0,0.0,NA,NA	1.0,NA,NA,NA,NA	-1.0
1796	CPEB2	CPEB2	chr4	+	15007304	15007595	15007304	15007586	15008337	15008427	1796	1,3,5,0	1,6,5,3	0,0,0,1,0	6,0,7,1,1	84	75	1	1.0	0.472,0.309,0.472,0.0	0.0,NA,0.0,0.472,0.0	0.195
1797	CPEB2	CPEB2	chr4	+	15007304	15007595	15007304	15007586	15017187	15017278	1797	8,3,0,0	16,5,2,1	4,2,1,2,4	24,10,10,10,12	84	75	0.43643572852	1.0	0.309,0.349,0.0,0.0	0.13,0.152,0.082,0.152,0.229	0.015
1798	ING1	ING1	chr13	+	110713262	110714285	110713262	110713586	110719228	110721074	1798	18,14,25,13	0,0,0,1	17,7,18,16,9	0,0,0,0,1	150	75	1	1.0	1.0,1.0,1.0,0.867	1.0,1.0,1.0,1.0,0.818	0.003
1801	CLDN12	CLDN12	chr7	+	90405518	90405612	90405518	90405608	90412643	90415954	1801	3,8,3,0	15,24,5,9	2,1,3,2,1	10,14,9,13,5	79	75	0.29465775783	0.9163345301302889	0.16,0.24,0.363,0.0	0.16,0.064,0.24,0.127,0.16	0.041
1802	PLCB2	PLCB2	chr15	-	40296745	40296908	40296757	40296908	40296295	40296392	1802	0,5,0,0	0,0,0,0	0,3,1,1,2	0,0,1,0,0	87	75	1	1.0	NA,1.0,NA,NA	NA,1.0,0.463,1.0,1.0	0.134
1803	PLCB2	PLCB2	chr15	-	40296745	40296908	40296757	40296908	40296521	40296634	1803	0,9,7,5	0,0,1,1	10,11,7,14,12	7,1,1,2,1	87	75	1	1.0	NA,1.0,0.858,0.812	0.552,0.905,0.858,0.858,0.912	0.073
1804	RBM10	RBM10	chrX	+	47145217	47145516	47145217	47145485	47147356	47147498	1804	17,16,7,11	56,48,30,54	6,9,14,12,11	43,72,71,80,90	106	75	0.00681569544225	0.0905393616772963	0.177,0.191,0.142,0.126	0.09,0.081,0.122,0.096,0.08	0.065
1805	RBM10	RBM10	chrX	+	47179879	47180040	47179879	47180037	47180211	47180309	1805	25,29,20,7	29,20,17,39	19,18,21,29,19	27,15,35,21,21	78	75	0.58794248114	1.0	0.453,0.582,0.531,0.147	0.404,0.536,0.366,0.57,0.465	-0.04
1806	SLAMF7	SLAMF7	chr1	+	160739056	160739356	160739056	160739138	160748193	160748514	1806	428,382,187,180	6,3,0,0	373,185,303,324,270	0,2,1,0,2	150	75	0.815610034777	1.0	0.973,0.985,1.0,1.0	1.0,0.979,0.993,1.0,0.985	-0.002
1807	SLAMF7	SLAMF7	chr1	+	160739056	160739356	160739056	160739138	160749820	160750093	1807	62,45,17,8	1,0,0,0	12,13,36,20,19	0,0,0,0,0	150	75	1	1.0	0.969,1.0,1.0,1.0	1.0,1.0,1.0,1.0,1.0	-0.008
1808	SLAMF7	SLAMF7	chr1	+	160749820	160750132	160749820	160750093	160750303	160750423	1808	54,55,49,27	471,369,193,160	88,33,32,46,39	221,108,248,194,241	114	75	0.00539280087096	0.07685634088944318	0.07,0.089,0.143,0.1	0.208,0.167,0.078,0.135,0.096	-0.036
1809	SLAMF7	SLAMF7	chr1	+	160749820	160750132	160749820	160750093	160752185	160752248	1809	42,40,37,20	6,18,0,7	74,23,24,37,29	37,10,7,21,5	114	75	0.0394798483032	0.2870291673935351	0.822,0.594,1.0,0.653	0.568,0.602,0.693,0.537,0.792	0.129
1811	ABCB8	ABCB8	chr7	+	151043970	151044221	151043970	151044146	151045208	151047782	1811	54,33,10,51	0,1,0,1	22,36,41,23,27	0,0,0,0,0	150	75	1	1.0	1.0,0.943,1.0,0.962	1.0,1.0,1.0,1.0,1.0	-0.024
1812	FBXL19	FBXL19	chr16	+	30928466	30928630	30928466	30928628	30930072	30930584	1812	0,2,0,0	36,16,9,18	0,0,0,1,0	8,13,16,9,15	77	75	1	1.0	0.0,0.109,0.0,0.0	0.0,0.0,0.0,0.098,0.0	0.008
1813	PPAN-P2RY11	PPAN-P2RY11	chr19	+	10110944	10111084	10110944	10111022	10113632	10115388	1813	122,87,53,88	2,0,0,0	101,103,148,125,138	0,0,0,0,0	137	75	1	1.0	0.971,1.0,1.0,1.0	1.0,1.0,1.0,1.0,1.0	-0.007
1814	STARD4	STARD4	chr5	-	111501001	111501116	111501085	111501116	111496034	111500106	1814	168,138,141,273	2,2,2,2	329,252,296,247,311	2,4,2,2,6	150	75	0.702286271853	1.0	0.977,0.972,0.972,0.986	0.988,0.969,0.987,0.984,0.963	-0.001
1815	STARD4	STARD4	chr5	-	111512384	111512597	111512390	111512597	111506329	111506379	1815	17,4,14,14	4,0,0,0	21,8,21,14,22	0,5,3,0,1	81	75	0.0297216293814	0.24136206199536905	0.797,1.0,1.0,1.0	1.0,0.597,0.866,1.0,0.953	0.066
1816	STARD4	STARD4	chr5	-	111512384	111512597	111512390	111512597	111507328	111507442	1816	73,39,84,91	19,8,8,11	130,84,156,98,136	25,16,36,18,26	81	75	0.22511275312	0.8024823765530693	0.781,0.819,0.907,0.885	0.828,0.829,0.8,0.834,0.829	0.024
1819	ZNF669	ZNF669	chr1	-	247103938	247104372	247104196	247104372	247101986	247102113	1819	8,2,1,3	27,11,24,8	12,5,8,4,5	4,13,12,12,8	150	75	0.00225891740724	0.047196021945441556	0.129,0.083,0.02,0.158	0.6,0.161,0.25,0.143,0.238	-0.181
1820	PACRGL	PACRGL	chr4	+	20700412	20700611	20700412	20700578	20704465	20704533	1820	4,6,1,4	0,1,1,1	4,8,4,1,9	4,1,2,1,6	108	75	0.00104671584438	0.02713894574826217	1.0,0.806,0.41,0.735	0.41,0.847,0.581,0.41,0.51	0.186
1821	PACRGL	PACRGL	chr4	+	20700412	20700787	20700412	20700578	20704465	20704533	1821	9,11,0,5	0,1,1,1	7,17,7,9,17	4,1,2,1,6	150	75	0.00923819375408	0.10923402724604483	1.0,0.846,0.0,0.714	0.467,0.895,0.636,0.818,0.586	-0.04
1822	PACRGL	PACRGL	chr4	+	20700412	20700787	20700412	20700611	20704465	20704533	1822	10,11,0,7	2,1,1,2	5,13,6,10,13	1,0,2,0,3	150	75	0.273775258462	0.875429949792309	0.714,0.846,0.0,0.636	0.714,1.0,0.6,1.0,0.684	-0.251
1823	DENND5A	DENND5A	chr11	-	9141939	9142108	9141973	9142108	9138825	9139854	1823	138,40,81,13	13,0,0,0	45,80,38,32,42	5,3,1,2,6	109	75	0.26120013258	0.8621206829941105	0.88,1.0,1.0,1.0	0.861,0.948,0.963,0.917,0.828	0.067
1825	CCAR1	CCAR1	chr10	+	68721143	68721288	68721143	68721282	68722454	68722577	1825	13,3,2,17	80,67,19,46	9,10,6,9,4	55,53,46,55,35	81	75	0.86081565322	1.0	0.131,0.04,0.089,0.255	0.132,0.149,0.108,0.132,0.096	0.005
1827	GPS1	GPS1	chr17	+	82051886	82052459	82051886	82051964	82053273	82053366	1827	21,9,6,12	77,58,26,42	8,10,16,15,9	29,40,43,35,37	150	75	0.229654509244	0.8088649818217479	0.12,0.072,0.103,0.125	0.121,0.111,0.157,0.176,0.108	-0.03
1829	CDC42EP3	CDC42EP3	chr2	-	37671425	37672199	37672060	37672199	37641881	37646822	1829	69,68,52,56	0,0,0,0	74,78,76,55,101	0,1,2,0,0	150	75	1	1.0	1.0,1.0,1.0,1.0	1.0,0.975,0.95,1.0,1.0	0.015
1830	CDC42EP3	CDC42EP3	chr2	-	37671425	37672199	37672084	37672199	37641881	37646822	1830	72,70,48,56	2,4,0,1	76,79,76,57,102	0,0,0,2,2	150	75	0.159210998185	0.6614325638882627	0.947,0.897,1.0,0.966	1.0,1.0,1.0,0.934,0.962	-0.027
1831	CDC42EP3	CDC42EP3	chr2	-	37672060	37672199	37672084	37672199	37641881	37646822	1831	4,4,0,0	2,4,0,1	3,3,4,2,4	0,0,0,2,2	99	75	1	1.0	0.602,0.431,NA,0.0	1.0,1.0,1.0,0.431,0.602	-0.462
1832	ARL6IP6	ARL6IP6	chr2	+	152717892	152719024	152717892	152717995	152720532	152720586	1832	35,98,60,36	0,1,3,0	39,58,74,64,74	2,0,1,0,2	150	75	1	1.0	1.0,0.98,0.909,1.0	0.907,1.0,0.974,1.0,0.949	0.006
1833	LSS	LSS	chr21	-	46222629	46222738	46222662	46222738	46221853	46221975	1833	91,51,37,65	7,11,0,3	172,69,100,42,98	17,4,6,5,7	108	75	0.843015233206	1.0	0.9,0.763,1.0,0.938	0.875,0.923,0.92,0.854,0.907	0.004
1836	SIRT3	SIRT3	chr11	-	236047	236362	236193	236362	233342	233534	1836	32,18,1,14	3,5,0,0	19,15,28,12,16	0,1,3,0,0	150	75	0.00103401901469	0.027136694141620486	0.842,0.643,1.0,1.0	1.0,0.882,0.824,1.0,1.0	-0.07
1837	TNFSF14	TNFSF14	chr19	-	6669850	6670158	6669958	6670158	6667412	6667449	1837	103,58,22,35	2,4,6,1	33,24,46,23,84	0,2,1,0,2	150	75	0.00109565345199	0.028069597960505715	0.963,0.879,0.647,0.946	1.0,0.857,0.958,1.0,0.955	-0.095
1838	GAPVD1	GAPVD1	chr9	+	125321432	125321562	125321432	125321499	125323797	125323923	1838	48,53,41,54	7,3,5,5	61,41,49,63,39	7,10,11,11,6	138	75	0.0393881409172	0.2870291673935351	0.788,0.906,0.817,0.854	0.826,0.69,0.708,0.757,0.779	0.089
1839	GAPVD1	GAPVD1	chr9	+	125321432	125321562	125321432	125321499	125326415	125326589	1839	19,29,9,14	0,0,0,0	32,16,25,30,22	0,0,1,1,0	138	75	1	1.0	1.0,1.0,1.0,1.0	1.0,1.0,0.931,0.942,1.0	0.025
1840	GAPVD1	GAPVD1	chr9	+	125346818	125346995	125346818	125346941	125349389	125349519	1840	0,4,0,0	34,37,27,30	3,7,5,7,3	37,32,40,29,30	129	75	3.83843e+06	0.0024300885219155294	0.0,0.059,0.0,0.0	0.045,0.113,0.068,0.123,0.055	-0.066
1841	RABL2B	RABL2B	chr22	-	50769424	50769549	50769454	50769549	50769040	50769124	1841	0,0,0,0	5,0,3,0	0,2,0,0,0	0,0,2,0,0	105	75	1	1.0	0.0,NA,0.0,NA	NA,1.0,0.0,NA,NA	-0.5
1842	CLTA	CLTA	chr9	+	36190855	36191273	36190855	36191000	36197550	36197588	1842	347,322,182,169	0,0,0,0	237,351,535,333,460	0,3,1,0,0	150	75	1	1.0	1.0,1.0,1.0,1.0	1.0,0.983,0.996,1.0,1.0	0.004
1843	CABYR	CABYR	chr18	+	24155700	24156999	24155700	24156042	24159471	24160069	1843	1,0,0,2	0,3,0,1	1,0,3,0,1	0,0,4,1,1	150	75	1	1.0	1.0,0.0,NA,0.5	1.0,NA,0.273,0.0,0.333	0.098
1845	PWWP2B	PWWP2B	chr10	+	132404625	132406289	132404625	132405986	132417060	132417854	1845	0,14,0,9	0,0,0,0	4,10,4,0,6	0,3,2,0,0	150	75	1	1.0	NA,1.0,NA,1.0	1.0,0.625,0.5,NA,1.0	0.219
1847	CELF2	CELF2	chr10	+	11314138	11314270	11314138	11314258	11321188	11321386	1847	9,2,0,0	11,4,20,0	4,6,5,12,6	9,12,8,13,16	87	75	1	1.0	0.414,0.301,0.0,NA	0.277,0.301,0.35,0.443,0.244	-0.085
1848	CELF2	CELF2	chr10	+	11314138	11314270	11314138	11314258	11321206	11321386	1848	46,12,6,0	79,23,45,1	15,15,27,26,15	57,70,55,68,55	87	75	0.834375432009	1.0	0.334,0.31,0.103,0.0	0.185,0.156,0.297,0.248,0.19	-0.028
1865	SUV39H2	SUV39H2	chr10	+	14896845	14897517	14896845	14896977	14899538	14899685	1865	84,51,55,54	0,4,2,0	63,67,94,61,86	0,1,2,3,0	150	75	0.936588761218	1.0	1.0,0.864,0.932,1.0	1.0,0.971,0.959,0.91,1.0	-0.019
1866	BPTF	BPTF	chr17	+	67945408	67946325	67945408	67945896	67947725	67947808	1866	31,25,21,25	46,60,51,28	27,10,19,27,24	57,52,62,66,45	150	75	0.0494758429167	0.32069883721909154	0.252,0.172,0.171,0.309	0.191,0.088,0.133,0.17,0.211	0.067
1867	CTNND1	CTNND1	chr11	+	57761761	57762068	57761761	57762046	57789036	57789155	1867	0,2,4,4	37,26,12,31	4,2,3,3,1	27,33,33,15,20	97	75	0.671280592836	1.0	0.0,0.056,0.205,0.091	0.103,0.045,0.066,0.134,0.037	0.011
1868	CTNND1	CTNND1	chr11	+	57761761	57762119	57761761	57762046	57789036	57789155	1868	3,5,7,8	37,26,12,31	19,10,11,14,13	27,33,33,15,20	148	75	0.00210969010527	0.045859122288293336	0.039,0.089,0.228,0.116	0.263,0.133,0.145,0.321,0.248	-0.104
1869	CTNND1	CTNND1	chr11	+	57761761	57762119	57761761	57762068	57789036	57789155	1869	3,4,3,4	0,1,0,0	17,8,8,11,12	0,0,0,0,0	126	75	1	1.0	1.0,0.704,1.0,1.0	1.0,1.0,1.0,1.0,1.0	-0.074
1870	CTNND1	CTNND1	chr11	+	57761761	57762119	57761761	57762046	57791384	57791673	1870	2,2,5,8	4,3,2,4	19,10,11,11,11	1,6,2,1,2	148	75	0.00370200146146	0.05990005372227007	0.202,0.253,0.559,0.503	0.906,0.458,0.736,0.848,0.736	-0.358
1871	CTNND1	CTNND1	chr11	+	57761761	57762068	57761761	57762046	57794009	57794081	1871	0,1,4,4	4,3,7,7	4,2,3,3,1	13,1,3,11,4	97	75	0.598484073209	1.0	0.0,0.205,0.306,0.306	0.192,0.607,0.436,0.174,0.162	-0.11
1872	CTNND1	CTNND1	chr11	+	57761761	57762119	57761761	57762046	57794009	57794081	1872	2,7,8,10	4,3,7,7	19,12,10,12,11	13,1,3,11,4	148	75	0.167802829617	0.6822949726306415	0.202,0.542,0.367,0.42	0.426,0.859,0.628,0.356,0.582	-0.187
1874	CTNND1	CTNND1	chr11	+	57761761	57762068	57761761	57762046	57795576	57795729	1874	0,3,4,4	1,1,10,4	4,2,3,3,1	5,2,0,3,4	97	75	0.607620508673	1.0	0.0,0.699,0.236,0.436	0.382,0.436,1.0,0.436,0.162	-0.14
1875	CTNND1	CTNND1	chr11	+	57761761	57762119	57761761	57762046	57795576	57795729	1875	2,2,5,8	1,1,10,4	21,9,10,11,10	5,2,0,3,4	148	75	0.00405445787076	0.06415583336673175	0.503,0.503,0.202,0.503	0.68,0.695,1.0,0.65,0.559	-0.289
1876	CTNND1	CTNND1	chr11	+	57761761	57762119	57761761	57762068	57795576	57795729	1876	2,1,1,4	0,2,0,0	19,7,7,8,9	0,0,0,0,0	126	75	0.716200431757	1.0	1.0,0.229,1.0,1.0	1.0,1.0,1.0,1.0,1.0	-0.193
1877	ZNF816	ZNF816	chr19	-	52962716	52962911	52962726	52962911	52956026	52956104	1877	2,5,4,2	6,16,9,4	5,8,11,14,5	5,8,9,10,8	85	75	0.00298897918718	0.055450717334580686	0.227,0.216,0.282,0.306	0.469,0.469,0.519,0.553,0.355	-0.215
1878	ZNF816	ZNF816	chr19	-	52962716	52962911	52962726	52962911	52960026	52960177	1878	1,1,0,0	1,0,0,0	0,4,4,0,1	0,0,0,0,4	85	75	1	1.0	0.469,1.0,NA,NA	NA,1.0,1.0,NA,0.181	0.007
1889	TRIM52-AS1	TRIM52-AS1	chr5	+	181263627	181263789	181263627	181263766	181264051	181264566	1889	8,1,3,5	5,0,6,0	4,6,3,11,19	5,5,2,2,3	98	75	0.744946599405	1.0	0.55,1.0,0.277,1.0	0.38,0.479,0.534,0.808,0.829	0.101
1891	UBAP2L	UBAP2L	chr1	+	154234590	154234759	154234590	154234738	154235195	154235291	1891	162,112,107,118	0,2,0,0	154,149,138,145,198	0,0,0,1,0	96	75	1	1.0	1.0,0.978,1.0,1.0	1.0,1.0,1.0,0.991,1.0	-0.004
1892	UBAP2L	UBAP2L	chr1	+	154234590	154234792	154234590	154234738	154235195	154235291	1892	66,49,45,42	0,2,0,0	58,50,69,55,45	0,0,0,1,0	129	75	1	1.0	1.0,0.934,1.0,1.0	1.0,1.0,1.0,0.97,1.0	-0.01
1893	UBAP2L	UBAP2L	chr1	+	154234590	154234792	154234590	154234759	154235195	154235291	1893	25,15,12,7	121,78,74,83	11,11,28,16,14	107,110,97,106,167	108	75	0.382330777899	1.0	0.125,0.118,0.101,0.055	0.067,0.065,0.167,0.095,0.055	0.01
1894	PPFIBP1	PPFIBP1	chr12	+	27664361	27664446	27664361	27664437	27667165	27667320	1894	19,15,10,9	9,5,5,3	11,20,6,6,21	9,10,7,7,19	84	75	0.0279253870157	0.23113628022225538	0.653,0.728,0.641,0.728	0.522,0.641,0.434,0.434,0.497	0.182
1898	EPB41L2	EPB41L2	chr6	-	130869562	130870126	130869811	130870126	130867458	130867581	1898	17,45,31,53	5,5,2,2	66,36,44,109,41	2,3,2,10,1	150	75	0.264519540058	0.864221525214093	0.63,0.818,0.886,0.93	0.943,0.857,0.917,0.845,0.953	-0.087
1899	EPB41L2	EPB41L2	chr6	-	131063141	131063322	131063154	131063322	130955993	130956499	1899	4,8,3,13	6,15,12,15	9,7,3,19,5	35,11,13,68,19	88	75	0.0760261961079	0.42869311991660736	0.362,0.312,0.176,0.425	0.18,0.352,0.164,0.192,0.183	0.105
1900	SVIL-AS1	SVIL-AS1	chr10	+	29409533	29409683	29409533	29409658	29415356	29415412	1900	11,3,9,28	14,2,7,8	7,10,9,8,4	6,8,7,5,9	100	75	0.339771473237	0.9814606851087571	0.371,0.529,0.491,0.724	0.467,0.484,0.491,0.545,0.25	0.081
1901	RCHY1	RCHY1	chr4	-	75491582	75491637	75491610	75491637	75490580	75490701	1901	0,0,0,0	45,20,38,9	0,2,2,0,0	53,35,22,47,26	103	75	1	1.0	0.0,0.0,0.0,0.0	0.0,0.04,0.062,0.0,0.0	-0.02
1902	RCHY1	RCHY1	chr4	-	75508819	75508935	75508823	75508935	75494100	75494179	1902	24,28,17,21	1,3,0,1	38,24,16,39,26	2,2,1,0,0	79	75	1	1.0	0.958,0.899,1.0,0.952	0.947,0.919,0.938,1.0,1.0	-0.009
1903	RCHY1	RCHY1	chr4	-	75514154	75514430	75514196	75514430	75509176	75509296	1903	3,6,0,1	13,19,20,18	1,5,0,0,0	22,19,27,24,15	117	75	0.020479403982	0.18753905263516593	0.129,0.168,0.0,0.034	0.028,0.144,0.0,0.0,0.0	0.048
1904	RCHY1	RCHY1	chr4	-	75514154	75514430	75514240	75514430	75509176	75509296	1904	6,9,9,1	0,2,0,1	4,9,12,22,10	1,1,1,1,0	150	75	1	1.0	1.0,0.692,1.0,0.333	0.667,0.818,0.857,0.917,1.0	-0.096
1905	RCHY1	RCHY1	chr4	-	75514196	75514430	75514240	75514430	75509176	75509296	1905	16,23,29,18	0,2,0,1	25,25,39,46,25	1,1,1,1,0	119	75	1	1.0	1.0,0.879,1.0,0.919	0.94,0.94,0.961,0.967,1.0	-0.012
1907	ITPA	ITPA	chr20	+	3209487	3209566	3209487	3209535	3213168	3213226	1907	6,7,0,8	0,1,0,0	6,7,10,3,9	1,2,2,2,2	106	75	1	1.0	1.0,0.832,NA,1.0	0.809,0.712,0.78,0.515,0.761	0.229
1909	AMICA1	AMICA1	chr11	-	118197967	118198091	118197997	118198091	118196734	118196821	1909	0,4,0,0	5,2,0,2	2,1,0,1,4	2,8,17,6,4	105	75	1	1.0	0.0,0.588,NA,0.0	0.417,0.082,0.0,0.106,0.417	-0.008
1911	CCDC7	CCDC7	chr10	+	32446081	32446631	32446081	32446397	32451591	32451921	1911	3,3,10,3	2,2,4,3	10,4,7,13,14	5,10,5,11,8	150	75	0.538406744393	1.0	0.429,0.429,0.556,0.333	0.5,0.167,0.412,0.371,0.467	0.053
1913	TXNRD1	TXNRD1	chr12	+	104286681	104287346	104286681	104287109	104288930	104289040	1913	36,15,6,18	91,88,24,52	15,15,21,25,20	33,26,80,52,62	150	75	0.166423454396	0.6796901421820113	0.165,0.079,0.111,0.148	0.185,0.224,0.116,0.194,0.139	-0.046
1914	TXNRD1	TXNRD1	chr12	+	104286681	104287431	104286681	104287109	104288930	104289040	1914	17,6,3,15	91,88,24,52	12,13,16,18,9	33,26,80,52,62	150	75	0.0200274715371	0.18585004797327523	0.085,0.033,0.059,0.126	0.154,0.2,0.091,0.148,0.068	-0.056
1915	TXNRD1	TXNRD1	chr12	+	104286681	104287431	104286681	104287346	104288930	104289040	1915	8,5,6,1	20,9,3,3	13,7,21,13,8	3,2,6,7,11	150	75	0.00348996560805	0.05867504678534062	0.167,0.217,0.5,0.143	0.684,0.636,0.636,0.481,0.267	-0.284
1916	TXNRD1	TXNRD1	chr12	+	104286681	104287346	104286681	104287109	104311289	104311412	1916	19,7,8,16	8,7,10,20	16,13,17,19,10	2,8,12,4,7	150	75	0.0491568572537	0.31959382722043017	0.543,0.333,0.286,0.286	0.8,0.448,0.415,0.704,0.417	-0.195
1917	CPSF7	CPSF7	chr11	-	61419921	61420094	61419948	61420094	61416104	61416519	1917	64,32,46,18	55,17,31,18	15,31,29,22,29	19,32,43,35,40	102	75	0.00313607514224	0.05577548517438413	0.461,0.581,0.522,0.424	0.367,0.416,0.332,0.316,0.348	0.141
1918	ZNF33A	ZNF33A	chr10	+	38016870	38017020	38016870	38017015	38017290	38017386	1918	7,2,2,2	69,65,32,20	5,4,4,2,3	38,43,43,29,38	80	75	0.445249553134	1.0	0.087,0.028,0.055,0.086	0.11,0.08,0.08,0.061,0.069	-0.016
1919	SLC36A4	SLC36A4	chr11	-	93182805	93182894	93182834	93182894	93181690	93181786	1919	9,2,15,6	1,0,0,0	10,8,3,4,2	2,1,0,3,0	104	75	0.317724551864	0.9490951674756812	0.866,1.0,1.0,1.0	0.783,0.852,1.0,0.49,1.0	0.142
1921	ZCCHC17	ZCCHC17	chr1	+	31296981	31297213	31296981	31297075	31310043	31310164	1921	4,2,2,0	25,29,28,25	6,5,8,3,2	50,26,54,34,37	150	75	0.0900723634759	0.47161977177648856	0.074,0.033,0.034,0.0	0.057,0.088,0.069,0.042,0.026	-0.021
1922	ZCCHC17	ZCCHC17	chr1	+	31296981	31297213	31296981	31297075	31319108	31319166	1922	2,0,0,0	0,1,0,0	5,3,7,1,1	1,0,1,0,1	150	75	1	1.0	1.0,0.0,NA,NA	0.714,1.0,0.778,1.0,0.333	-0.265
1923	ZCCHC17	ZCCHC17	chr1	+	31346639	31346818	31346639	31346740	31348828	31348974	1923	0,0,0,0	52,44,20,22	0,2,0,0,1	38,36,41,39,46	150	75	1	1.0	0.0,0.0,0.0,0.0	0.0,0.027,0.0,0.0,0.011	-0.008
1924	SLC23A1	SLC23A1	chr5	-	139380552	139380632	139380564	139380632	139380207	139380389	1924	0,0,0,0	0,1,2,0	2,0,2,1,1	2,0,2,5,2	87	75	1	1.0	NA,0.0,0.0,NA	0.463,NA,0.463,0.147,0.301	-0.343
1925	FAAP100	FAAP100	chr17	-	81551731	81552052	81551927	81552052	81550247	81551203	1925	18,11,12,12	18,14,8,11	10,14,32,26,19	6,9,15,10,22	150	75	0.111676948246	0.5449632485836553	0.333,0.282,0.429,0.353	0.455,0.438,0.516,0.565,0.302	-0.106
1926	VPS45	VPS45	chr1	+	150067292	150067950	150067292	150067606	150068629	150068764	1926	46,55,18,27	1,2,0,0	34,24,47,37,39	1,1,0,0,1	150	75	1	1.0	0.958,0.932,1.0,1.0	0.944,0.923,1.0,1.0,0.951	0.009
1927	GMPR2	GMPR2	chr14	+	24232421	24232847	24232421	24232788	24233218	24233340	1927	12,32,16,12	21,24,24,10	25,11,20,19,18	12,16,29,17,27	134	75	0.882278206317	1.0	0.242,0.427,0.272,0.402	0.538,0.278,0.278,0.385,0.272	-0.014
1928	GMPR2	GMPR2	chr14	+	24232421	24232847	24232421	24232788	24233478	24233598	1928	6,13,8,8	0,0,0,0	11,5,6,8,9	0,1,0,0,0	134	75	1	1.0	1.0,1.0,1.0,1.0	1.0,0.737,1.0,1.0,1.0	0.053
1929	GMPR2	GMPR2	chr14	+	24232871	24233340	24232871	24232977	24233478	24233598	1929	118,120,93,88	2,0,0,0	73,95,107,73,100	0,0,0,0,0	150	75	1	1.0	0.967,1.0,1.0,1.0	1.0,1.0,1.0,1.0,1.0	-0.008
1930	GMPR2	GMPR2	chr14	+	24233478	24233598	24233478	24233593	24235736	24235820	1930	82,84,106,104	1,0,0,2	29,56,71,49,83	1,1,0,0,0	80	75	1	1.0	0.987,1.0,1.0,0.98	0.965,0.981,1.0,1.0,1.0	0.003
1931	UBE3B	UBE3B	chr12	+	109477622	109477776	109477622	109477764	109481636	109481742	1931	0,2,6,1	7,5,0,2	2,1,0,4,3	7,10,8,11,7	87	75	0.311533538476	0.9399524983642689	0.0,0.256,1.0,0.301	0.198,0.079,0.0,0.239,0.27	0.232
1932	UBE3B	UBE3B	chr12	+	109477622	109478109	109477622	109477764	109481636	109481742	1932	21,25,3,11	7,5,0,2	19,22,29,17,28	7,10,8,11,7	150	75	0.141088560272	0.625967485600461	0.6,0.714,1.0,0.733	0.576,0.524,0.644,0.436,0.667	0.192
1933	UBE3B	UBE3B	chr12	+	109477622	109478109	109477622	109477776	109481636	109481742	1933	24,28,5,10	0,1,6,0	19,23,31,17,28	0,0,0,3,1	150	75	0.0616811689119	0.3770962372113887	1.0,0.933,0.294,1.0	1.0,1.0,1.0,0.739,0.933	-0.128
1934	HNRNPU	HNRNPU	chr1	-	244863616	244864525	244863673	244864525	244862460	244862534	1934	52,49,18,30	1,0,2,0	38,54,70,105,46	0,3,5,2,0	132	75	0.0751159464696	0.4265158754685467	0.967,1.0,0.836,1.0	1.0,0.911,0.888,0.968,1.0	-0.003
1935	HNRNPU	HNRNPU	chr1	-	244863616	244864525	244863673	244864525	244862618	244862730	1935	128,138,55,72	176,144,51,90	107,133,157,215,105	109,115,162,189,117	132	75	0.107433117876	0.5302662148375046	0.292,0.353,0.38,0.312	0.358,0.397,0.355,0.393,0.338	-0.034
1936	ALKBH8	ALKBH8	chr11	-	107565600	107565735	107565629	107565735	107560764	107560899	1936	11,15,16,8	0,1,2,0	8,8,18,8,13	2,2,3,1,2	104	75	0.00215473404565	0.04591076897266138	1.0,0.915,0.852,1.0	0.743,0.743,0.812,0.852,0.824	0.147
1937	SH3GLB1	SH3GLB1	chr1	+	86728402	86728489	86728402	86728441	86730087	86730111	1937	1,0,5,1	0,0,0,0	8,4,7,5,5	1,0,0,0,0	123	75	1	1.0	1.0,NA,1.0,1.0	0.83,1.0,1.0,1.0,1.0	0.034
1940	ADPGK	ADPGK	chr15	-	72783245	72783785	72783458	72783785	72751366	72752892	1940	9,8,0,4	0,0,2,0	19,12,19,17,25	0,0,0,0,1	150	75	0.453384276243	1.0	1.0,1.0,0.0,1.0	1.0,1.0,1.0,1.0,0.926	-0.235
1941	ADPGK	ADPGK	chr15	-	72783245	72783785	72783458	72783785	72755555	72755654	1941	9,8,0,4	0,0,0,0	18,12,19,18,25	1,1,2,2,0	150	75	1	1.0	1.0,1.0,NA,1.0	0.9,0.857,0.826,0.818,1.0	0.12
1942	ADPGK	ADPGK	chr15	-	72783245	72783785	72783458	72783785	72760406	72760527	1942	9,10,1,5	0,3,0,0	19,13,20,18,26	1,1,2,4,3	150	75	0.014092935929	0.14453472843055237	1.0,0.625,1.0,1.0	0.905,0.867,0.833,0.692,0.812	0.084
1943	ADPGK	ADPGK	chr15	-	72783245	72783785	72783458	72783785	72771782	72771845	1943	13,9,2,7	0,2,0,0	23,12,22,22,30	0,1,1,2,2	150	75	0.268451152204	0.8648306579985149	1.0,0.692,1.0,1.0	1.0,0.857,0.917,0.846,0.882	0.023
1944	ADPGK	ADPGK	chr15	-	72783245	72783785	72783458	72783785	72774871	72775097	1944	23,21,2,12	35,54,27,31	30,23,33,34,40	26,41,62,47,46	150	75	0.0036667075584	0.05977844443694545	0.247,0.163,0.036,0.162	0.366,0.219,0.21,0.266,0.303	-0.121
1945	OCIAD1	OCIAD1	chr4	+	48851805	48852020	48851805	48851975	48860724	48861817	1945	5,6,2,3	2,8,1,0	15,2,13,9,9	4,1,9,4,1	120	75	0.723054143844	1.0	0.61,0.319,0.556,1.0	0.701,0.556,0.474,0.584,0.849	-0.012
1949	RPUSD2	RPUSD2	chr15	+	40569292	40569943	40569292	40569760	40571603	40571900	1949	65,39,29,19	0,0,0,0	26,45,48,46,28	0,1,0,0,0	150	75	1	1.0	1.0,1.0,1.0,1.0	1.0,0.957,1.0,1.0,1.0	0.009
1952	LSM1	LSM1	chr8	-	38176274	38176730	38176552	38176730	38171964	38172033	1952	80,69,57,65	3,4,3,0	55,63,82,59,50	2,1,4,2,4	150	75	0.821758779284	1.0	0.93,0.896,0.905,1.0	0.932,0.969,0.911,0.937,0.862	0.011
1953	ANAPC16	ANAPC16	chr10	+	72215999	72216138	72215999	72216072	72220053	72220379	1953	65,98,31,45	9,12,8,2	39,46,78,41,55	13,25,8,20,24	141	75	0.00124003391256	0.031029685811966513	0.793,0.813,0.673,0.923	0.615,0.495,0.838,0.522,0.549	0.197
1954	ANAPC16	ANAPC16	chr10	+	72215999	72216138	72215999	72216072	72223887	72224056	1954	143,154,64,72	42,72,27,35	67,78,113,74,93	33,65,45,42,45	141	75	0.090543674874	0.4717917392950315	0.644,0.532,0.558,0.522	0.519,0.39,0.572,0.484,0.524	0.066
1955	ANAPC16	ANAPC16	chr10	+	72215999	72216138	72215999	72216072	72230365	72230440	1955	86,82,35,52	20,18,21,3	32,44,64,42,54	10,33,31,24,29	141	75	0.00754167923505	0.09660531972516428	0.696,0.708,0.47,0.902	0.63,0.415,0.523,0.482,0.498	0.184
1956	ANAPC16	ANAPC16	chr10	+	72215999	72216138	72215999	72216072	72233000	72235860	1956	53,50,24,32	1,0,0,0	24,35,52,33,42	0,0,0,0,0	141	75	1	1.0	0.966,1.0,1.0,1.0	1.0,1.0,1.0,1.0,1.0	-0.008
1957	MRPL11	MRPL11	chr11	-	66438631	66438848	66438709	66438848	66438163	66438259	1957	220,255,181,173	24,18,20,29	203,285,349,346,390	39,60,46,29,45	150	75	0.135263787948	0.6139514263843842	0.821,0.876,0.819,0.749	0.722,0.704,0.791,0.856,0.812	0.039
1958	MRPL11	MRPL11	chr11	-	66438631	66438848	66438781	66438848	66438163	66438259	1958	199,201,162,143	2,5,2,3	157,258,309,281,346	0,5,1,5,4	150	75	0.378760008904	1.0	0.98,0.953,0.976,0.96	1.0,0.963,0.994,0.966,0.977	-0.013
1959	MRPL11	MRPL11	chr11	-	66438709	66438848	66438781	66438848	66438163	66438259	1959	101,70,64,68	2,5,2,3	85,160,155,104,168	0,5,1,5,4	147	75	0.239644855965	0.8251451680586879	0.963,0.877,0.942,0.92	1.0,0.942,0.988,0.914,0.955	-0.034
1960	KAT6B	KAT6B	chr10	+	74975398	74975781	74975398	74975454	74977315	74977437	1960	19,20,14,14	8,8,3,8	28,26,12,18,20	6,8,2,8,2	150	75	0.158679756075	0.6614325638882627	0.543,0.556,0.7,0.467	0.7,0.619,0.75,0.529,0.833	-0.12
1961	KAT6B	KAT6B	chr10	+	74975398	74976330	74975398	74975454	74977315	74977437	1961	24,24,13,19	8,8,3,8	32,23,9,24,18	6,8,2,8,2	150	75	0.295833738121	0.9172447144976068	0.6,0.6,0.684,0.543	0.727,0.59,0.692,0.6,0.818	-0.079
1962	KAT6B	KAT6B	chr10	+	74975398	74976330	74975398	74975781	74977315	74977437	1962	26,21,3,13	3,1,2,3	25,20,9,26,12	7,6,6,4,5	150	75	0.0868641251217	0.46515187477314873	0.812,0.913,0.429,0.684	0.641,0.625,0.429,0.765,0.545	0.109
1965	ZFX	ZFX	chrX	+	24208899	24209099	24208899	24209040	24210192	24216255	1965	0,1,0,0	98,58,13,18	4,1,0,2,1	41,21,28,23,30	134	75	0.533062720636	1.0	0.0,0.01,0.0,0.0	0.052,0.026,0.0,0.046,0.018	-0.026
1967	AHCYL1	AHCYL1	chr1	+	109984764	109985543	109984764	109985172	110009033	110009145	1967	1,1,0,1	63,81,67,53	0,1,1,6,1	67,46,58,68,62	150	75	1	1.0	0.008,0.006,0.0,0.009	0.0,0.011,0.009,0.042,0.008	-0.008
1968	AHCYL1	AHCYL1	chr1	+	110003947	110004451	110003947	110004440	110009033	110009145	1968	0,6,4,4	0,0,1,0	2,0,2,3,3	0,0,0,0,0	86	75	1	1.0	NA,1.0,0.777,1.0	1.0,NA,1.0,1.0,1.0	-0.074
1970	THYN1	THYN1	chr11	-	134253226	134253366	134253298	134253366	134252839	134252916	1970	46,76,59,60	23,24,19,15	47,58,76,45,65	13,28,33,18,18	147	75	0.614219387446	1.0	0.505,0.618,0.613,0.671	0.648,0.514,0.54,0.561,0.648	0.02
1971	RHNO1	RHNO1	chr12	+	2885282	2885534	2885282	2885492	2886977	2887111	1971	35,71,40,16	0,0,0,0	37,44,54,52,67	1,0,0,0,0	117	75	1	1.0	1.0,1.0,1.0,1.0	0.96,1.0,1.0,1.0,1.0	0.008
1972	RHNO1	RHNO1	chr12	+	2885282	2885534	2885282	2885492	2887910	2889525	1972	83,139,70,62	1,2,0,3	70,98,114,103,125	0,1,4,1,1	117	75	0.579316037464	1.0	0.982,0.978,1.0,0.93	1.0,0.984,0.948,0.985,0.988	-0.008
1974	SDCBP2-AS1	SDCBP2-AS1	chr20	+	1325342	1325782	1325342	1325529	1373077	1373178	1974	10,4,10,0	2,0,4,0	11,5,7,11,7	0,0,2,0,0	150	75	1	1.0	0.714,1.0,0.556,NA	1.0,1.0,0.636,1.0,1.0	-0.171
1975	POLR3F	POLR3F	chr20	+	18467388	18467671	18467388	18467568	18468943	18469061	1975	4,3,4,0	18,12,12,16	3,6,4,6,3	12,14,25,16,10	150	75	0.20999897328	0.7680499200995586	0.1,0.111,0.143,0.0	0.111,0.176,0.074,0.158,0.13	-0.041
1977	SLC16A1-AS1	SLC16A1-AS1	chr1	+	112956414	112957722	112956414	112956956	112960476	112960575	1977	8,15,11,7	12,14,0,9	18,16,14,19,14	15,5,10,11,7	150	75	0.858129042934	1.0	0.25,0.349,1.0,0.28	0.375,0.615,0.412,0.463,0.5	-0.003
1978	CPEB3	CPEB3	chr10	-	92192476	92192636	92192545	92192636	92180962	92181019	1978	2,4,0,2	4,5,0,2	0,3,4,9,5	1,0,1,3,2	144	75	1	1.0	0.207,0.294,NA,0.342	0.0,1.0,0.676,0.61,0.566	-0.289
1980	ARFIP1	ARFIP1	chr4	+	152779936	152780226	152779936	152780091	152829624	152829726	1980	43,37,20,24	7,7,5,5	23,40,35,49,38	5,12,8,8,3	150	75	0.737601409472	1.0	0.754,0.725,0.667,0.706	0.697,0.625,0.686,0.754,0.864	-0.012
1986	ZNF518A	ZNF518A	chr10	+	96155325	96155398	96155325	96155376	96155923	96156047	1986	4,4,0,0	18,10,10,1	3,6,0,4,4	12,8,12,8,14	97	75	0.230561162711	0.8107314087484836	0.147,0.236,0.0,0.0	0.162,0.367,0.0,0.279,0.181	-0.102
1990	PIGBOS1	PIGBOS1	chr15	-	55318863	55319194	55318906	55319194	55317183	55317867	1990	3,14,6,3	0,5,4,0	10,10,6,13,11	4,12,12,10,14	118	75	0.0123777234746	0.1338535724489407	1.0,0.64,0.488,1.0	0.614,0.346,0.241,0.452,0.333	0.385
1991	PIGBOS1	PIGBOS1	chr15	-	55318863	55319194	55318930	55319194	55317183	55317867	1991	8,17,9,3	11,10,7,8	21,17,12,22,22	1,6,6,2,0	142	75	856395	0.0008377104381857018	0.278,0.473,0.404,0.165	0.917,0.599,0.514,0.853,1.0	-0.447
1992	PIGBOS1	PIGBOS1	chr15	-	55318906	55319194	55318930	55319194	55317183	55317867	1992	5,8,7,0	11,10,7,8	15,19,18,19,25	1,6,6,2,0	99	75	73.9403	3.18239e+08	0.256,0.377,0.431,0.0	0.919,0.706,0.694,0.878,1.0	-0.573
1993	SIKE1	SIKE1	chr1	-	114780386	114780687	114780436	114780687	114779141	114779284	1993	2,0,6,0	0,2,0,0	0,4,5,6,5	0,0,3,0,0	125	75	1	1.0	1.0,0.0,1.0,NA	NA,1.0,0.5,1.0,1.0	-0.208
1994	SIKE1	SIKE1	chr1	-	114780386	114780687	114780448	114780687	114779141	114779284	1994	7,0,11,0	0,4,0,1	4,7,13,10,11	6,0,2,0,4	137	75	0.660958520813	1.0	1.0,0.0,1.0,0.0	0.267,1.0,0.781,1.0,0.601	-0.23
1995	SIKE1	SIKE1	chr1	-	114780436	114780687	114780448	114780687	114779141	114779284	1995	5,2,5,0	0,4,0,1	4,3,11,4,6	6,0,2,0,4	87	75	0.153173144897	0.6513955942654674	1.0,0.301,1.0,0.0	0.365,1.0,0.826,1.0,0.564	-0.176
1996	SIKE1	SIKE1	chr1	-	114780386	114780687	114780436	114780687	114780109	114780215	1996	3,4,6,0	7,5,1,0	3,5,6,9,4	3,8,11,5,6	125	75	1	1.0	0.205,0.324,0.783,NA	0.375,0.273,0.247,0.519,0.286	0.097
1997	SIKE1	SIKE1	chr1	-	114780386	114780687	114780448	114780687	114780109	114780215	1997	8,4,11,0	44,35,25,20	7,8,14,13,10	34,42,67,47,43	137	75	0.363455163582	1.0	0.091,0.059,0.194,0.0	0.101,0.094,0.103,0.132,0.113	-0.023
1998	SIKE1	SIKE1	chr1	-	114780436	114780687	114780448	114780687	114780109	114780215	1998	12,5,6,0	44,35,25,20	7,11,19,9,12	34,42,67,47,43	87	75	0.178623318343	0.7012580507507614	0.19,0.11,0.171,0.0	0.151,0.184,0.196,0.142,0.194	-0.056
1999	PDCD6	PDCD6	chr5	+	306601	306760	306601	306754	311292	311402	1999	240,147,149,168	50,43,18,16	106,117,185,101,137	32,22,33,21,38	81	75	0.133638604189	0.6138444408582687	0.816,0.76,0.885,0.907	0.754,0.831,0.838,0.817,0.769	0.04
2000	PDCD6	PDCD6	chr5	+	306601	306760	306601	306754	314416	314974	2000	17,19,17,36	0,1,0,0	12,13,9,13,11	0,0,0,0,0	81	75	1	1.0	1.0,0.946,1.0,1.0	1.0,1.0,1.0,1.0,1.0	-0.014
2001	WDR89	WDR89	chr14	-	63641298	63641923	63641803	63641923	63624927	63625033	2001	12,11,6,9	18,20,26,13	8,6,5,15,10	8,22,14,10,18	150	75	0.556130643721	1.0	0.25,0.216,0.103,0.257	0.333,0.12,0.152,0.429,0.217	-0.044
2002	ZFYVE27	ZFYVE27	chr10	+	97737120	97737325	97737120	97737321	97738476	97738674	2002	2,9,1,2	18,27,8,10	7,4,1,1,5	18,17,20,19,23	79	75	0.741060444682	1.0	0.095,0.24,0.106,0.16	0.27,0.183,0.045,0.048,0.171	0.007
2003	ZFYVE27	ZFYVE27	chr10	+	97738476	97738674	97738476	97738649	97743093	97743164	2003	50,34,20,26	2,1,0,2	23,27,35,29,37	1,0,2,0,4	100	75	0.665291829005	1.0	0.949,0.962,1.0,0.907	0.945,1.0,0.929,1.0,0.874	0.005
2005	ZFYVE27	ZFYVE27	chr10	+	97738476	97738674	97738476	97738649	97744728	97744915	2005	13,9,6,9	1,0,0,3	12,10,20,12,17	0,0,2,0,0	100	75	0.774033233238	1.0	0.907,1.0,1.0,0.692	1.0,1.0,0.882,1.0,1.0	-0.077
2006	MLKL	MLKL	chr16	-	74675323	74675404	74675354	74675404	74674959	74675100	2006	2,0,0,0	14,11,4,23	3,0,5,2,0	3,9,23,14,20	106	75	0.0160197191906	0.15886836727267833	0.092,0.0,0.0,0.0	0.414,0.0,0.133,0.092,0.0	-0.105
2008	CNKSR1	CNKSR1	chr1	+	26183345	26183435	26183345	26183414	26183728	26183830	2008	0,5,0,0	1,2,0,1	0,2,2,0,0	1,0,1,2,5	96	75	1	1.0	0.0,0.661,NA,0.0	0.0,1.0,0.61,0.0,0.0	-0.102
2009	ACY1	ACY1	chr3	+	51983283	51983589	51983283	51983584	51984046	51984158	2009	34,19,11,11	3,0,1,0	16,22,21,17,34	0,0,0,0,2	80	75	0.674649204257	1.0	0.914,1.0,0.912,1.0	1.0,1.0,1.0,1.0,0.941	-0.032
2010	GPN3	GPN3	chr12	-	110468125	110468284	110468155	110468284	110465105	110465214	2010	0,8,0,2	44,69,52,41	2,4,0,9,5	33,33,55,54,53	105	75	0.0897810214045	0.47124087332313175	0.0,0.076,0.0,0.034	0.041,0.08,0.0,0.106,0.063	-0.03
2011	MKNK1	MKNK1	chr1	-	46604184	46604294	46604226	46604294	46594112	46594280	2011	8,6,1,0	1,14,13,4	5,8,10,3,6	8,9,17,16,7	117	75	0.418844813473	1.0	0.837,0.216,0.047,0.0	0.286,0.363,0.274,0.107,0.355	-0.002
2012	SEC14L1	SEC14L1	chr17	+	77140922	77141107	77140922	77141054	77142645	77142750	2012	74,65,28,62	3,0,3,0	111,78,112,157,59	0,0,2,2,0	128	75	0.566822730111	1.0	0.935,1.0,0.845,1.0	1.0,1.0,0.97,0.979,1.0	-0.045
2013	CLEC16A	CLEC16A	chr16	+	11003073	11003305	11003073	11003257	11020192	11020325	2013	17,15,16,30	20,12,20,8	23,12,16,21,29	23,14,26,14,33	123	75	0.287092179668	0.9038477892300701	0.341,0.433,0.328,0.696	0.379,0.343,0.273,0.478,0.349	0.085
2014	TAZ	TAZ	chrX	+	154411517	154412006	154411517	154411952	154412085	154412214	2014	0,5,2,0	37,23,11,18	9,9,5,10,9	37,30,30,33,25	129	75	9.89582e+06	0.004952510843614996	0.0,0.112,0.096,0.0	0.124,0.149,0.088,0.15,0.173	-0.085
2015	TAZ	TAZ	chrX	+	154413206	154413358	154413206	154413252	154413481	154413567	2015	22,20,10,15	19,32,34,8	12,14,14,19,19	19,22,41,32,41	150	75	0.176969488694	0.6987859443476844	0.367,0.238,0.128,0.484	0.24,0.241,0.146,0.229,0.188	0.095
2016	GBF1	GBF1	chr10	+	102376934	102377140	102376934	102377128	102379283	102379434	2016	18,8,8,23	39,17,14,16	9,16,12,10,13	33,22,49,30,33	87	75	0.0478967337726	0.3141342147975416	0.285,0.289,0.33,0.553	0.19,0.385,0.174,0.223,0.254	0.119
2020	RPARP-AS1	RPARP-AS1	chr10	+	102450186	102450360	102450186	102450330	102451398	102451555	2020	1,0,0,0	0,0,2,1	1,2,1,3,0	0,0,0,0,2	105	75	1	1.0	1.0,NA,0.0,0.0	1.0,1.0,1.0,1.0,0.0	-0.467
2021	FAM214A	FAM214A	chr15	-	52587055	52587219	52587150	52587219	52584744	52584944	2021	6,3,6,0	10,12,15,18	4,7,13,12,5	10,10,18,9,9	150	75	0.00504954076704	0.07442884747034301	0.231,0.111,0.167,0.0	0.167,0.259,0.265,0.4,0.217	-0.134
2022	FAM214A	FAM214A	chr15	-	52678429	52678634	52678571	52678634	52678005	52678122	2022	7,15,0,7	2,2,0,0	9,7,13,19,6	0,1,0,1,1	150	75	1	1.0	0.636,0.789,NA,1.0	1.0,0.778,1.0,0.905,0.75	-0.078
2023	UFD1L	UFD1L	chr22	-	19454748	19454830	19454801	19454830	19449940	19450744	2023	121,89,71,86	0,0,0,0	58,86,116,87,91	3,0,1,0,0	128	75	1	1.0	1.0,1.0,1.0,1.0	0.919,1.0,0.986,1.0,1.0	0.019
2024	NAA60	NAA60	chr16	+	3484698	3485083	3484698	3485061	3485466	3486963	2024	8,5,3,0	6,7,2,4	5,7,9,5,4	3,10,9,16,8	97	75	0.937868690212	1.0	0.508,0.356,0.537,0.0	0.563,0.351,0.436,0.195,0.279	-0.015
2025	CALHM2	CALHM2	chr10	-	103449386	103450099	103449399	103450099	103446785	103447568	2025	5,14,27,26	6,5,12,0	4,7,5,6,12	4,1,1,3,2	88	75	0.745708672522	1.0	0.415,0.705,0.657,1.0	0.46,0.856,0.81,0.63,0.836	-0.024
2027	RNASEK	RNASEK	chr17	+	7012416	7012761	7012416	7012757	7013318	7013535	2027	9,13,0,9	0,0,0,0	10,8,11,2,7	1,0,0,0,1	79	75	1	1.0	1.0,1.0,NA,1.0	0.905,1.0,1.0,1.0,0.869	0.045
2028	RNASEK	RNASEK	chr17	+	7012416	7012761	7012416	7012757	7013665	7013742	2028	225,232,105,139	54,48,39,31	232,166,244,224,224	36,51,60,50,66	79	75	0.850031803665	1.0	0.798,0.821,0.719,0.81	0.86,0.756,0.794,0.81,0.763	-0.01
2029	FBXL6	FBXL6	chr8	-	144357438	144357502	144357456	144357502	144356989	144357121	2029	37,29,4,16	3,0,2,0	10,17,25,15,15	1,3,2,0,0	93	75	0.531612010387	1.0	0.909,1.0,0.617,1.0	0.89,0.82,0.91,1.0,1.0	-0.043
2031	FAM104B	FAM104B	chrX	-	55159121	55159228	55159125	55159228	55145244	55146311	2031	3,4,8,2	2,4,5,4	3,0,2,1,2	6,4,3,2,2	79	75	0.0444247424099	0.304465113586321	0.587,0.487,0.603,0.322	0.322,0.0,0.388,0.322,0.487	0.196
2032	FAM104B	FAM104B	chrX	-	55159121	55159228	55159128	55159228	55145244	55146311	2032	3,5,8,2	30,21,13,3	4,0,2,1,2	23,21,13,20,22	82	75	0.00378856953053	0.06084329574403403	0.084,0.179,0.36,0.379	0.137,0.0,0.123,0.044,0.077	0.174
2033	FAM104B	FAM104B	chrX	-	55159125	55159228	55159128	55159228	55145244	55146311	2033	2,5,5,4	30,21,13,3	7,4,3,2,2	23,21,13,20,22	78	75	0.394256514782	1.0	0.06,0.186,0.27,0.562	0.226,0.155,0.182,0.088,0.08	0.123
2034	CAMK2G	CAMK2G	chr10	-	73825278	73825347	73825320	73825347	73824039	73824084	2034	20,20,21,15	1,1,3,1	14,12,14,16,14	2,1,1,1,2	117	75	0.863924699423	1.0	0.928,0.928,0.818,0.906	0.818,0.885,0.9,0.911,0.818	0.029
2035	KIAA1715	KIAA1715	chr2	-	175995552	175995646	175995557	175995646	175993181	175993223	2035	1,0,0,0	17,26,20,7	1,1,0,0,1	29,16,29,29,23	80	75	1	1.0	0.052,0.0,0.0,0.0	0.031,0.055,0.0,0.0,0.039	-0.012
2037	PABPC4	PABPC4	chr1	-	39564422	39564542	39564470	39564542	39563613	39563741	2037	217,95,96,70	10,4,12,9	91,96,98,97,128	6,4,9,5,6	123	75	0.321665980176	0.9495544435373827	0.93,0.935,0.83,0.826	0.902,0.936,0.869,0.922,0.929	-0.031
2038	PABPC4	PABPC4	chr1	-	39564422	39564542	39564470	39564542	39563835	39563922	2038	374,176,197,121	94,45,48,35	159,172,180,197,266	28,41,45,36,64	123	75	0.20278674801	0.754665304773531	0.708,0.705,0.714,0.678	0.776,0.719,0.709,0.769,0.717	-0.037
2039	FNDC3A	FNDC3A	chr13	+	49191014	49191120	49191014	49191109	49191208	49191384	2039	77,136,68,67	0,1,0,0	43,68,79,87,64	0,2,3,2,1	86	75	0.516518360978	1.0	1.0,0.992,1.0,1.0	1.0,0.967,0.958,0.974,0.982	0.022
2040	BPNT1	BPNT1	chr1	-	220089643	220089853	220089685	220089853	220073966	220074071	2040	10,9,7,4	6,5,1,1	5,7,5,9,10	6,2,5,1,7	117	75	0.515771926689	1.0	0.517,0.536,0.818,0.719	0.348,0.692,0.391,0.852,0.478	0.095
2041	BPNT1	BPNT1	chr1	-	220089643	220089853	220089685	220089853	220079726	220079854	2041	28,19,12,12	65,54,48,32	8,14,11,10,15	34,34,38,35,33	117	75	0.682201054351	1.0	0.216,0.184,0.138,0.194	0.131,0.209,0.157,0.155,0.226	0.007
2042	TBCE	TBCE	chr1	+	235367359	235367552	235367359	235367504	235380018	235380149	2042	0,1,2,0	8,20,8,14	3,5,1,12,1	14,13,18,22,15	123	75	6.10665e+06	0.0035517615802131237	0.0,0.03,0.132,0.0	0.116,0.19,0.033,0.25,0.039	-0.085
2044	CASP9	CASP9	chr1	-	15518109	15518395	15518249	15518395	15507872	15507907	2044	14,18,9,9	0,0,0,0	18,16,19,14,16	0,1,1,0,0	150	75	1	1.0	1.0,1.0,1.0,1.0	1.0,0.889,0.905,1.0,1.0	0.041
2047	METTL10	METTL10	chr10	-	124789038	124789157	124789042	124789157	124774674	124774782	2047	6,6,1,4	17,22,25,24	9,4,12,7,18	9,23,28,26,43	79	75	0.0314343700485	0.24688600125683213	0.251,0.206,0.037,0.137	0.487,0.142,0.289,0.204,0.284	-0.123
2048	PARD3	PARD3	chr10	-	34337274	34337426	34337364	34337426	34336198	34336243	2048	10,95,29,81	2,0,0,0	5,7,9,12,4	0,0,0,0,1	150	75	1	1.0	0.714,1.0,1.0,1.0	1.0,1.0,1.0,1.0,0.667	-0.005
2049	PARD3	PARD3	chr10	-	34347955	34348115	34347964	34348115	34341626	34341816	2049	0,17,4,20	8,39,5,62	1,1,1,0,0	1,7,7,4,2	84	75	3.71894e+06	0.0024300885219155294	0.0,0.28,0.417,0.224	0.472,0.113,0.113,0.0,0.0	0.091
2050	UBE4A	UBE4A	chr11	+	118372506	118372687	118372506	118372666	118373085	118373288	2050	0,3,0,0	46,59,19,36	1,4,5,2,5	42,40,97,56,85	96	75	0.00987274718589	0.11241350234939303	0.0,0.038,0.0,0.0	0.018,0.072,0.039,0.027,0.044	-0.03
2051	SEMA4A	SEMA4A	chr1	+	156153530	156153764	156153530	156153755	156154549	156154717	2051	0,0,0,0	0,1,0,0	0,0,1,0,0	0,0,0,0,0	84	75	1	1.0	NA,0.0,NA,NA	NA,NA,1.0,NA,NA	-1.0
2052	TMEM134	TMEM134	chr11	-	67468016	67468092	67468027	67468092	67467500	67467563	2052	3,6,6,3	12,4,1,6	1,1,0,7,1	3,4,4,6,5	86	75	0.0847641652697	0.45947728881711436	0.179,0.567,0.84,0.304	0.225,0.179,0.0,0.504,0.149	0.261
2053	TMEM134	TMEM134	chr11	-	67468016	67468092	67468027	67468092	67467500	67467590	2053	7,0,9,11	10,12,20,10	3,3,3,3,6	20,10,25,14,21	86	75	0.0432293905304	0.30009564006909933	0.379,0.0,0.282,0.49	0.116,0.207,0.095,0.157,0.199	0.133
2054	MDP1	MDP1	chr14	-	24214261	24214395	24214309	24214395	24213936	24214151	2054	4,9,6,5	2,15,15,17	3,7,14,2,12	18,14,33,17,11	123	75	0.579419734567	1.0	0.549,0.268,0.196,0.152	0.092,0.234,0.206,0.067,0.399	0.092
2055	MDP1	MDP1	chr14	-	24214491	24214599	24214545	24214599	24213936	24214151	2055	14,21,16,12	3,7,3,1	16,16,34,17,40	0,2,5,3,0	129	75	0.0268649930745	0.22566359041644826	0.731,0.636,0.756,0.875	1.0,0.823,0.798,0.767,1.0	-0.128
2056	MDP1	MDP1	chr14	-	24214491	24214599	24214545	24214599	24214309	24214395	2056	34,41,35,27	0,0,0,0	36,40,75,43,71	1,0,0,0,1	129	75	1	1.0	1.0,1.0,1.0,1.0	0.954,1.0,1.0,1.0,0.976	0.014
2057	TRIM3	TRIM3	chr11	-	6458064	6458296	6458069	6458296	6457695	6457847	2057	4,2,0,0	1,1,0,0	2,4,6,4,0	2,1,0,3,1	80	75	1	1.0	0.789,0.652,NA,NA	0.484,0.789,1.0,0.556,0.0	0.155
2059	SHANK2	SHANK2	chr11	-	70490275	70490387	70490302	70490387	70485313	70487720	2059	0,0,0,2	0,0,3,0	1,0,0,1,0	0,0,0,0,0	102	75	1	1.0	NA,NA,0.0,1.0	1.0,NA,NA,1.0,NA	-0.5
2062	IQCC	IQCC	chr1	+	32205634	32205963	32205634	32205723	32206153	32206297	2062	1,0,1,0	5,0,0,0	1,0,2,2,1	0,4,6,6,9	150	75	1	1.0	0.091,NA,1.0,NA	1.0,0.0,0.143,0.143,0.053	0.278
2063	TCEAL1	TCEAL1	chrX	+	103629493	103629573	103629493	103629561	103629884	103630948	2063	6,3,7,4	16,17,11,4	10,10,10,2,3	17,16,20,13,19	87	75	0.975386749498	1.0	0.244,0.132,0.354,0.463	0.336,0.35,0.301,0.117,0.12	0.053
2064	TMEM80	TMEM80	chr11	+	695590	695846	695590	695822	698868	698888	2064	17,10,6,3	2,0,0,0	6,9,11,7,8	0,0,0,0,0	99	75	1	1.0	0.866,1.0,1.0,1.0	1.0,1.0,1.0,1.0,1.0	-0.033
2065	CD151	CD151	chr11	+	832951	833026	832951	833022	834529	834591	2065	1,16,18,9	0,2,3,0	16,7,17,5,15	3,1,0,1,3	79	75	0.478181452893	1.0	1.0,0.884,0.851,1.0	0.835,0.869,1.0,0.826,0.826	0.063
2066	CD151	CD151	chr11	+	832951	833026	832951	833022	836062	836153	2066	3,12,9,4	0,3,0,2	14,9,4,5,6	1,3,3,0,0	79	75	0.789864575725	1.0	1.0,0.792,1.0,0.655	0.93,0.74,0.559,1.0,1.0	0.016
2068	MSTO1	MSTO1	chr1	+	155613656	155613766	155613656	155613733	155614058	155614967	2068	0,1,0,0	4,0,0,0	0,4,7,5,1	3,1,4,3,4	108	75	1	1.0	0.0,1.0,NA,NA	0.0,0.735,0.549,0.536,0.148	0.106
2070	SLC16A3	SLC16A3	chr17	+	82228405	82228545	82228405	82228529	82235982	82236231	2070	2,15,2,3	17,33,12,9	3,6,16,6,7	17,19,28,23,27	91	75	0.651502946428	1.0	0.088,0.273,0.121,0.216	0.127,0.207,0.32,0.177,0.176	-0.027
2075	NUP98	NUP98	chr11	-	3760487	3760626	3760538	3760626	3753315	3753408	2075	32,35,22,27	70,84,51,55	29,29,38,19,27	41,46,72,54,49	126	75	0.262621740912	0.8626559385508676	0.214,0.199,0.204,0.226	0.296,0.273,0.239,0.173,0.247	-0.035
2076	STIM1	STIM1	chr11	+	4086476	4086861	4086476	4086543	4091281	4093210	2076	1,2,1,2	37,27,30,15	2,6,8,8,10	19,30,26,24,41	150	75	1.52757e+06	0.0013294437767844799	0.013,0.036,0.016,0.062	0.05,0.091,0.133,0.143,0.109	-0.073
2078	ZSWIM8	ZSWIM8	chr10	+	73800010	73800194	73800010	73800170	73800295	73800472	2078	28,16,19,29	60,21,19,18	11,11,25,12,20	33,14,37,30,9	99	75	0.486392107141	1.0	0.261,0.366,0.431,0.55	0.202,0.373,0.339,0.233,0.627	0.047
2082	GLT8D1	GLT8D1	chr3	-	52705446	52706083	52705702	52706083	52704723	52704952	2082	34,15,16,13	1,0,0,0	20,12,28,39,33	1,0,0,1,0	150	75	1	1.0	0.944,1.0,1.0,1.0	0.909,1.0,1.0,0.951,1.0	0.014
2083	KLF6	KLF6	chr10	-	3781640	3782214	3781766	3782214	3780105	3780229	2083	66,67,66,39	0,0,2,0	227,172,119,194,110	0,0,0,0,0	150	75	1	1.0	1.0,1.0,0.943,1.0	1.0,1.0,1.0,1.0,1.0	-0.014
2084	KLF6	KLF6	chr10	-	3781640	3782214	3781794	3782214	3780105	3780229	2084	75,64,69,35	1,0,0,0	225,164,120,195,114	0,0,1,1,0	150	75	1	1.0	0.974,1.0,1.0,1.0	1.0,1.0,0.984,0.99,1.0	-0.001
2085	KLF6	KLF6	chr10	-	3781766	3782214	3781794	3782214	3780105	3780229	2085	19,10,11,10	1,0,0,0	38,34,28,44,34	0,0,1,1,0	103	75	1	1.0	0.933,1.0,1.0,1.0	1.0,1.0,0.953,0.97,1.0	-0.001
2109	SF1	SF1	chr11	-	64767566	64767844	64767570	64767844	64767191	64767251	2109	10,1,1,3	65,42,39,40	5,6,2,4,4	41,45,47,64,40	79	75	0.825251435345	1.0	0.127,0.022,0.024,0.066	0.104,0.112,0.039,0.056,0.087	-0.02
2110	C1orf122	C1orf122	chr1	+	37807800	37808439	37807800	37808306	37808530	37808732	2110	1,2,2,1	24,19,8,17	0,2,0,2,3	10,16,28,21,29	150	75	0.713891171479	1.0	0.02,0.05,0.111,0.029	0.0,0.059,0.0,0.045,0.049	0.022
2120	SUPT7L	SUPT7L	chr2	-	27663323	27663840	27663328	27663840	27662178	27662281	2120	17,13,7,6	66,56,21,30	6,8,13,8,14	44,43,65,36,63	80	75	0.311861563119	0.9399524983642689	0.195,0.179,0.238,0.158	0.113,0.149,0.158,0.172,0.172	0.04
2123	UBL7-AS1	UBL7-AS1	chr15	+	74461264	74462031	74461264	74462027	74466035	74466130	2123	5,7,0,4	4,7,1,1	4,1,4,2,5	4,4,6,1,3	79	75	0.604660557697	1.0	0.543,0.487,0.0,0.792	0.487,0.192,0.388,0.655,0.613	-0.011
2124	UBL7-AS1	UBL7-AS1	chr15	+	74461264	74462098	74461264	74462027	74466035	74466130	2124	35,10,33,17	4,7,1,1	14,20,27,9,19	4,4,6,1,3	146	75	0.427266171116	1.0	0.818,0.423,0.944,0.897	0.643,0.72,0.698,0.822,0.765	0.041
2125	UBL7-AS1	UBL7-AS1	chr15	+	74461264	74462098	74461264	74462031	74466035	74466130	2125	34,10,33,17	4,7,0,4	12,20,24,9,15	2,1,1,2,1	142	75	0.0634203428527	0.38450304777634936	0.818,0.43,1.0,0.692	0.76,0.914,0.927,0.704,0.888	-0.104
2126	UBL7-AS1	UBL7-AS1	chr15	+	74461264	74462031	74461264	74462027	74479059	74479278	2126	1,0,0,3	0,1,0,0	2,0,3,0,4	0,2,0,0,0	79	75	1	1.0	1.0,0.0,NA,1.0	1.0,0.0,1.0,NA,1.0	-0.083
2127	UBL7-AS1	UBL7-AS1	chr15	+	74461264	74462098	74461264	74462027	74479059	74479278	2127	19,6,22,11	0,1,0,0	9,15,17,8,15	0,2,0,0,0	146	75	1	1.0	1.0,0.755,1.0,1.0	1.0,0.794,1.0,1.0,1.0	-0.02
2128	UBL7-AS1	UBL7-AS1	chr15	+	74461264	74462098	74461264	74462031	74479059	74479278	2128	18,6,22,11	0,0,0,3	7,15,14,8,11	0,0,0,0,0	142	75	0.744527899909	1.0	1.0,1.0,1.0,0.659	1.0,1.0,1.0,1.0,1.0	-0.085
2129	P3H1	P3H1	chr1	-	42747252	42747412	42747271	42747412	42746334	42746852	2129	9,3,3,2	13,25,14,9	2,7,11,5,5	10,9,22,11,23	94	75	0.303289705401	0.9296358919137296	0.356,0.087,0.146,0.151	0.138,0.383,0.285,0.266,0.148	-0.059
2130	HDAC9	HDAC9	chr7	+	18495745	18496023	18495745	18495854	18496261	18496324	2130	20,6,9,23	16,3,15,7	43,18,71,28,33	16,11,39,8,17	150	75	0.216147739804	0.7819913251203222	0.385,0.5,0.231,0.622	0.573,0.45,0.477,0.636,0.493	-0.091
2131	HDAC9	HDAC9	chr7	+	18591515	18591642	18591515	18591636	18593907	18594029	2131	23,19,27,24	3,1,5,6	42,41,67,30,47	8,4,12,8,11	81	75	0.380437142457	1.0	0.877,0.946,0.833,0.787	0.829,0.905,0.838,0.776,0.798	0.032
2132	MICAL2	MICAL2	chr11	+	12138389	12138464	12138389	12138460	12162078	12162419	2132	0,0,1,0	0,0,0,0	0,0,0,0,0	1,0,1,1,2	79	75	1	1.0	NA,NA,1.0,NA	0.0,NA,0.0,0.0,0.0	1.0
2136	ADAR	ADAR	chr1	-	154590183	154590409	154590261	154590409	154589756	154589928	2136	508,832,369,612	64,60,22,57	502,502,635,557,688	27,20,39,17,22	150	75	17697.2	3.80845e+09	0.799,0.874,0.893,0.843	0.903,0.926,0.891,0.942,0.94	-0.068
2138	SLC25A14	SLC25A14	chrX	+	130340106	130340353	130340106	130340344	130345181	130345275	2138	0,1,2,2	0,1,0,0	2,4,1,2,1	1,0,0,0,0	84	75	1	1.0	NA,0.472,1.0,1.0	0.641,1.0,1.0,1.0,1.0	-0.104
2139	STYX	STYX	chr14	+	52730164	52730531	52730164	52730210	52744851	52744884	2139	56,61,41,47	0,1,0,0	62,64,80,49,84	0,0,1,0,0	150	75	1	1.0	1.0,0.968,1.0,1.0	1.0,1.0,0.976,1.0,1.0	-0.003
2141	POMT1	POMT1	chr9	+	131502901	131503313	131502901	131503073	131504188	131504340	2141	2,2,0,2	11,2,4,9	4,7,5,5,4	7,15,3,6,3	150	75	0.00336281697431	0.058341912741933226	0.083,0.333,0.0,0.1	0.222,0.189,0.455,0.294,0.4	-0.183
2142	POMT1	POMT1	chr9	+	131502901	131503313	131502901	131503073	131506402	131506453	2142	2,2,0,0	0,1,2,4	4,8,5,5,4	1,3,3,5,2	150	75	0.00887911430965	0.10680296932177788	1.0,0.5,0.0,0.0	0.667,0.571,0.455,0.333,0.5	-0.13
2143	POMT1	POMT1	chr9	+	131509902	131510062	131509902	131509996	131510259	131510415	2143	9,5,7,0	12,5,2,6	11,11,10,12,7	8,4,9,5,5	141	75	0.113426792713	0.5497622926089549	0.285,0.347,0.651,0.0	0.422,0.594,0.371,0.561,0.427	-0.154
2146	SERHL2	SERHL2	chr22	+	42571120	42571901	42571120	42571203	42572435	42572529	2146	0,0,0,0	7,0,0,0	0,1,0,0,0	1,2,1,0,1	150	75	1	1.0	0.0,NA,NA,NA	0.0,0.2,0.0,NA,0.0	-0.05
2147	PDHX	PDHX	chr11	+	34916129	34916815	34916129	34916486	34931403	34931484	2147	22,39,25,34	0,0,0,0	28,32,52,33,30	1,0,0,0,0	150	75	1	1.0	1.0,1.0,1.0,1.0	0.933,1.0,1.0,1.0,1.0	0.013
2148	THAP5	THAP5	chr7	-	108565829	108566022	108565951	108566022	108562143	108565105	2148	83,40,63,55	10,13,4,2	39,51,49,27,59	8,7,11,6,18	150	75	0.0419993530224	0.2979019568709587	0.806,0.606,0.887,0.932	0.709,0.785,0.69,0.692,0.621	0.108
2151	ANKRD42	ANKRD42	chr11	+	83198478	83198642	83198478	83198558	83206057	83206165	2151	10,15,4,8	1,0,0,0	15,0,8,8,4	0,1,0,2,0	150	75	0.76718667119	1.0	0.833,1.0,1.0,1.0	1.0,0.0,1.0,0.667,1.0	0.225
2153	NPL	NPL	chr1	+	182806144	182806531	182806144	182806232	182812155	182812213	2153	3,1,0,1	17,11,5,11	0,1,0,4,1	1,2,2,5,4	150	75	0.494642109744	1.0	0.081,0.043,0.0,0.043	0.0,0.2,0.0,0.286,0.111	-0.078
2155	RAB29	RAB29	chr1	-	205775272	205775482	205775373	205775482	205772495	205772567	2155	17,4,7,6	0,2,0,0	9,5,7,6,8	0,0,1,0,0	150	75	1	1.0	1.0,0.5,1.0,1.0	1.0,1.0,0.778,1.0,1.0	-0.081
2156	RAB29	RAB29	chr1	-	205775272	205775482	205775373	205775482	205774832	205775086	2156	13,2,5,5	12,2,0,0	7,4,6,6,10	1,2,2,1,1	150	75	0.720587234363	1.0	0.351,0.333,1.0,1.0	0.778,0.5,0.6,0.75,0.833	-0.021
2161	TNFSF13	TNFSF13	chr17	+	7558291	7559297	7558291	7558375	7559623	7559702	2161	6,21,8,19	0,0,0,0	20,25,24,15,19	0,0,0,0,1	150	75	1	1.0	1.0,1.0,1.0,1.0	1.0,1.0,1.0,1.0,0.905	0.019
2162	TNFSF13	TNFSF13	chr17	+	7558291	7559297	7558291	7558375	7559845	7559893	2162	2,5,2,3	0,0,2,0	8,12,10,6,8	0,4,0,2,0	150	75	0.814712120285	1.0	1.0,1.0,0.333,1.0	1.0,0.6,1.0,0.6,1.0	-0.007
2163	MADD	MADD	chr11	+	47284940	47285194	47284940	47285065	47285450	47285590	2163	38,31,22,13	16,29,4,12	21,25,28,27,22	8,15,7,15,12	150	75	0.629298807154	1.0	0.543,0.348,0.733,0.351	0.568,0.455,0.667,0.474,0.478	-0.035
2164	MADD	MADD	chr11	+	47295495	47295576	47295495	47295567	47295896	47296055	2164	9,16,10,11	8,14,9,9	4,2,4,14,5	8,3,5,11,8	84	75	0.249823220801	0.8413451817899091	0.501,0.505,0.498,0.522	0.309,0.373,0.417,0.532,0.358	0.109
2165	MADD	MADD	chr11	+	47295495	47295579	47295495	47295567	47295896	47296055	2165	24,18,13,2	8,14,9,9	4,8,12,18,10	8,3,5,11,8	87	75	0.667053274816	1.0	0.721,0.526,0.555,0.161	0.301,0.697,0.674,0.585,0.519	-0.064
2166	MADD	MADD	chr11	+	47295495	47295579	47295495	47295576	47295896	47296055	2166	23,12,9,1	8,10,6,10	3,8,12,15,9	3,2,4,11,4	78	75	0.169462801585	0.6842100356677674	0.734,0.536,0.591,0.088	0.49,0.794,0.743,0.567,0.684	-0.168
2170	PPCS	PPCS	chr1	+	42456493	42456628	42456493	42456583	42457246	42457350	2170	17,29,25,20	1,1,2,0	18,30,32,19,23	0,0,1,0,0	120	75	0.446832769491	1.0	0.914,0.948,0.887,1.0	1.0,1.0,0.952,1.0,1.0	-0.053
2171	PPCS	PPCS	chr1	+	42456493	42456724	42456493	42456583	42457246	42457350	2171	15,15,14,25	1,1,2,0	16,27,30,24,29	0,0,1,0,0	150	75	0.839025774178	1.0	0.882,0.882,0.778,1.0	1.0,1.0,0.938,1.0,1.0	-0.102
2172	PPCS	PPCS	chr1	+	42456493	42457073	42456493	42456583	42457246	42457350	2172	61,54,41,49	1,1,2,0	43,78,66,48,79	0,0,1,0,0	150	75	0.47827255916	1.0	0.968,0.964,0.911,1.0	1.0,1.0,0.971,1.0,1.0	-0.033
2173	PPCS	PPCS	chr1	+	42456493	42456724	42456493	42456628	42457246	42457350	2173	31,29,16,40	14,26,21,13	24,37,49,36,45	16,21,23,13,19	150	75	0.311524085371	0.9399524983642689	0.525,0.358,0.276,0.606	0.429,0.468,0.516,0.581,0.542	-0.066
2174	PPCS	PPCS	chr1	+	42456493	42457073	42456493	42456628	42457246	42457350	2174	77,68,43,64	14,26,21,13	51,88,85,60,95	16,21,23,13,19	150	75	0.42890332261	1.0	0.733,0.567,0.506,0.711	0.614,0.677,0.649,0.698,0.714	-0.041
2175	PPCS	PPCS	chr1	+	42456493	42457073	42456493	42456724	42457246	42457350	2175	92,77,43,57	1,0,0,0	68,85,89,55,84	1,0,2,1,0	150	75	1	1.0	0.979,1.0,1.0,1.0	0.971,1.0,0.957,0.965,1.0	0.016
2176	PPCS	PPCS	chr1	+	42457246	42457567	42457246	42457350	42459602	42461230	2176	18,7,2,4	67,65,61,36	8,9,4,16,16	42,50,58,35,55	150	75	0.0487766856172	0.3180831134794376	0.118,0.051,0.016,0.053	0.087,0.083,0.033,0.186,0.127	-0.044
2177	ABI3	ABI3	chr17	+	49216530	49216698	49216530	49216680	49217738	49217915	2177	140,71,50,83	4,4,0,1	78,120,89,106,137	4,3,5,0,1	93	75	0.919613027875	1.0	0.966,0.935,1.0,0.985	0.94,0.97,0.935,1.0,0.991	0.004
2178	LDAH	LDAH	chr2	-	20801291	20801465	20801309	20801465	20774809	20774979	2178	5,1,0,0	4,1,0,5	0,3,1,0,2	5,1,7,4,2	93	75	1	1.0	0.502,0.446,NA,0.0	0.0,0.708,0.103,0.0,0.446	0.065
2179	LDAH	LDAH	chr2	-	20801291	20801465	20801309	20801465	20790254	20790398	2179	8,2,6,2	29,18,24,32	0,4,6,1,4	25,23,29,17,27	93	75	0.262978775367	0.8626559385508676	0.182,0.082,0.168,0.048	0.0,0.123,0.143,0.045,0.107	0.036
2180	JMJD4	JMJD4	chr1	-	227732880	227733027	227732928	227733027	227731188	227732676	2180	59,55,45,34	0,0,0,1	57,52,46,43,52	1,2,4,1,3	123	75	0.00517856848647	0.07529918501948271	1.0,1.0,1.0,0.954	0.972,0.941,0.875,0.963,0.914	0.055
2182	CLP1	CLP1	chr11	+	57659454	57660082	57659454	57659890	57660764	57661865	2182	47,40,45,25	0,0,0,0	19,40,53,31,35	0,0,0,1,0	150	75	1	1.0	1.0,1.0,1.0,1.0	1.0,1.0,1.0,0.939,1.0	0.012
2183	DNAJC16	DNAJC16	chr1	+	15566081	15566410	15566081	15566180	15567098	15567269	2183	1,4,4,4	18,12,5,5	2,6,3,7,1	17,14,14,13,12	150	75	0.724309469007	1.0	0.027,0.143,0.286,0.286	0.056,0.176,0.097,0.212,0.04	0.069
2184	STAT6	STAT6	chr12	-	57111109	57111413	57111128	57111413	57107604	57107743	2184	1,0,0,0	0,0,0,4	2,0,2,2,1	0,0,0,0,0	94	75	1	1.0	1.0,NA,NA,0.0	1.0,NA,1.0,1.0,1.0	-0.5
2185	STAT6	STAT6	chr12	-	57111109	57111413	57111128	57111413	57108162	57108299	2185	10,6,6,3	105,87,51,75	6,5,9,5,11	68,94,87,75,119	94	75	0.846819008992	1.0	0.071,0.052,0.086,0.031	0.066,0.041,0.076,0.051,0.069	-0.001
2186	LPXN	LPXN	chr11	-	58577985	58578239	58578018	58578239	58570555	58570713	2186	5,3,0,4	3,0,0,0	3,10,9,3,0	0,0,0,0,0	108	75	1	1.0	0.536,1.0,NA,1.0	1.0,1.0,1.0,1.0,NA	-0.155
2187	FAM111A	FAM111A	chr11	+	59142844	59142969	59142844	59142946	59143082	59143304	2187	29,14,7,16	6,5,9,6	12,14,24,15,12	8,11,14,10,12	98	75	0.136358147398	0.6139514263843842	0.787,0.682,0.373,0.671	0.534,0.493,0.567,0.534,0.434	0.116
2190	COPB2	COPB2	chr3	-	139389468	139389680	139389547	139389680	139383297	139383435	2190	18,16,2,23	145,119,63,75	45,20,18,32,30	61,72,133,103,126	150	75	0.000356983433763	0.011639823476636	0.058,0.063,0.016,0.133	0.269,0.122,0.063,0.134,0.106	-0.071
2194	ARMC5	ARMC5	chr16	+	31458853	31459340	31458853	31458976	31459467	31459999	2194	8,7,1,4	0,0,0,0	4,9,12,9,4	0,1,1,0,0	150	75	1	1.0	1.0,1.0,1.0,1.0	1.0,0.818,0.857,1.0,1.0	0.065
2197	YIF1B	YIF1B	chr19	-	38315716	38315805	38315722	38315805	38309404	38309643	2197	10,16,1,16	11,9,16,8	14,14,32,20,29	10,8,20,17,20	81	75	0.201533437592	0.754665304773531	0.457,0.622,0.055,0.649	0.565,0.618,0.597,0.521,0.573	-0.129
2198	YIF1B	YIF1B	chr19	-	38315716	38315805	38315746	38315805	38309404	38309643	2198	10,16,1,16	15,16,2,9	14,14,33,23,31	1,5,18,14,12	105	75	0.0134538717281	0.14054724251879222	0.323,0.417,0.263,0.559	0.909,0.667,0.567,0.54,0.649	-0.276
2199	YIF1B	YIF1B	chr19	-	38315722	38315805	38315746	38315805	38309404	38309643	2199	11,9,16,8	15,16,2,9	10,8,21,20,22	1,5,18,14,12	99	75	0.375886813582	1.0	0.357,0.299,0.858,0.402	0.883,0.548,0.469,0.52,0.581	-0.121
2200	YIF1B	YIF1B	chr19	-	38315859	38315966	38315868	38315966	38309404	38309643	2200	3,6,7,4	12,21,10,13	4,5,6,5,2	15,27,25,15,17	84	75	0.20873844985	0.7678720411576069	0.182,0.203,0.385,0.216	0.192,0.142,0.176,0.229,0.095	0.08
2206	ZNF551	ZNF551	chr19	+	57681968	57682244	57681968	57682122	57685261	57685385	2206	32,25,24,6	2,0,0,0	13,23,27,21,19	0,2,0,0,0	150	75	1	1.0	0.889,1.0,1.0,1.0	1.0,0.852,1.0,1.0,1.0	0.002
2207	ZNF551	ZNF551	chr19	+	57681968	57682244	57681968	57682122	57686480	57689801	2207	14,23,19,5	0,0,0,0	9,10,16,15,19	0,0,0,0,1	150	75	1	1.0	1.0,1.0,1.0,1.0	1.0,1.0,1.0,1.0,0.905	0.019
2210	SLC29A3	SLC29A3	chr10	+	71356080	71356249	71356080	71356243	71361953	71363390	2210	0,0,0,0	5,2,0,0	0,0,0,1,0	1,0,1,2,0	81	75	1	1.0	0.0,0.0,NA,NA	0.0,NA,0.0,0.316,NA	-0.105
2211	SLC35C1	SLC35C1	chr11	+	45804071	45804517	45804071	45804420	45805809	45806336	2211	0,0,0,4	0,0,0,0	0,0,4,1,2	0,0,1,0,0	150	75	1	1.0	NA,NA,NA,1.0	NA,NA,0.667,1.0,1.0	0.111
2213	SMUG1	SMUG1	chr12	-	54188510	54188596	54188514	54188596	54183655	54183959	2213	0,2,1,0	0,1,0,0	0,0,1,0,0	2,2,1,0,1	79	75	1	1.0	NA,0.655,1.0,NA	0.0,0.0,0.487,NA,0.0	0.706
2215	SMUG1	SMUG1	chr12	-	54188510	54188596	54188514	54188596	54187818	54187905	2215	0,0,0,2	0,0,1,0	1,1,1,0,3	1,3,2,0,1	79	75	1	1.0	NA,NA,0.0,1.0	0.487,0.24,0.322,NA,0.74	0.053
2219	THEMIS2	THEMIS2	chr1	+	27881970	27883043	27881970	27882125	27885294	27885451	2219	255,192,146,122	0,0,0,0	138,79,218,86,141	0,0,0,0,1	150	75	1	1.0	1.0,1.0,1.0,1.0	1.0,1.0,1.0,1.0,0.986	0.003
2220	DHCR7	DHCR7	chr11	-	71448289	71448431	71448312	71448431	71447609	71447734	2220	48,20,6,17	1,0,1,0	51,39,65,48,43	0,2,1,1,1	98	75	1	1.0	0.973,1.0,0.821,1.0	1.0,0.937,0.98,0.973,0.971	-0.024
2222	PIGT	PIGT	chr20	+	45416516	45416694	45416516	45416654	45419294	45419395	2222	41,30,16,18	2,1,1,0	34,22,30,30,30	2,0,0,1,0	115	75	1	1.0	0.93,0.951,0.913,1.0	0.917,1.0,1.0,0.951,1.0	-0.025
2226	RNPS1	RNPS1	chr16	-	2267932	2268412	2268054	2268412	2264175	2264331	2226	3,6,3,1	51,50,33,32	2,6,2,4,2	46,50,46,31,40	150	75	0.929302102955	1.0	0.029,0.057,0.043,0.015	0.021,0.057,0.021,0.061,0.024	-0.001
2227	MAPK7	MAPK7	chr17	+	19378460	19378630	19378460	19378542	19378895	19379132	2227	1,2,4,2	4,2,0,2	2,0,1,10,10	2,4,2,4,1	150	75	0.908493715142	1.0	0.111,0.333,1.0,0.333	0.333,0.0,0.2,0.556,0.833	0.06
2228	PQLC2	PQLC2	chr1	+	19312245	19312889	19312245	19312358	19317599	19317841	2228	29,16,7,4	2,0,0,0	17,8,11,8,9	0,0,0,0,2	150	75	1	1.0	0.879,1.0,1.0,1.0	1.0,1.0,1.0,1.0,0.692	0.031
2230	BLNK	BLNK	chr10	-	96242729	96242784	96242734	96242784	96230793	96230834	2230	0,1,0,0	210,250,121,241	0,0,0,0,1	165,158,213,168,212	80	75	1	1.0	0.0,0.004,0.0,0.0	0.0,0.0,0.0,0.0,0.004	0.0
2231	THTPA	THTPA	chr14	+	23555981	23557034	23555981	23556343	23558694	23559581	2231	10,20,3,9	7,7,5,5	1,6,5,7,7	2,0,1,3,1	150	75	0.0777021810114	0.4343249182767086	0.417,0.588,0.231,0.474	0.2,1.0,0.714,0.538,0.778	-0.219
2232	THTPA	THTPA	chr14	+	23555981	23557039	23555981	23556343	23558694	23559581	2232	12,12,2,9	7,7,5,5	2,6,5,7,6	2,0,1,3,1	150	75	0.0311182913858	0.24608861606710916	0.462,0.462,0.167,0.474	0.333,1.0,0.714,0.538,0.75	-0.276
2233	THTPA	THTPA	chr14	+	23555981	23557304	23555981	23556343	23558694	23559581	2233	28,15,14,25	7,7,5,5	10,16,14,24,19	2,0,1,3,1	150	75	0.000299944631709	0.010245727737107429	0.667,0.517,0.583,0.714	0.714,1.0,0.875,0.8,0.905	-0.239
2234	THTPA	THTPA	chr14	+	23555981	23557039	23555981	23557034	23558694	23559581	2234	6,2,3,0	2,8,3,0	1,0,1,2,0	0,0,0,0,1	80	75	1	1.0	0.738,0.19,0.484,NA	1.0,NA,1.0,1.0,0.0	-0.279
2235	THTPA	THTPA	chr14	+	23555981	23557304	23555981	23557034	23558694	23559581	2235	39,14,27,26	2,8,3,0	21,16,26,38,40	0,0,0,0,1	150	75	154297	0.0002554208847029477	0.907,0.467,0.818,1.0	1.0,1.0,1.0,1.0,0.952	-0.192
2236	THTPA	THTPA	chr14	+	23555981	23557304	23555981	23557039	23558694	23559581	2236	38,12,26,26	4,0,2,0	21,17,26,36,41	1,0,0,0,0	150	75	0.0999770420935	0.5026883051056354	0.826,1.0,0.867,1.0	0.913,1.0,1.0,1.0,1.0	-0.059
2237	ZNF664	ZNF664	chr12	+	123973214	123973352	123973214	123973303	123973885	123974020	2237	24,16,10,16	10,11,9,6	25,24,28,18,27	19,14,10,10,8	124	75	0.735689286146	1.0	0.592,0.468,0.402,0.617	0.443,0.509,0.629,0.521,0.671	-0.035
2238	CCDC90B	CCDC90B	chr11	-	83285552	83286407	83285872	83286407	83274638	83274740	2238	26,20,7,19	0,0,0,0	18,22,22,23,22	0,0,0,0,3	150	75	1	1.0	1.0,1.0,1.0,1.0	1.0,1.0,1.0,1.0,0.786	0.043
2239	CCDC90B	CCDC90B	chr11	-	83285552	83286407	83285872	83286407	83280140	83280260	2239	51,35,30,31	68,39,26,31	35,41,33,50,39	26,29,54,30,45	150	75	0.336307043508	0.9753810749719893	0.273,0.31,0.366,0.333	0.402,0.414,0.234,0.455,0.302	-0.041
2240	CCDC90B	CCDC90B	chr11	-	83285552	83286407	83286099	83286407	83280140	83280260	2240	30,24,27,22	3,1,2,1	27,29,23,40,24	4,2,2,1,3	150	75	0.67013969957	1.0	0.833,0.923,0.871,0.917	0.771,0.879,0.852,0.952,0.8	0.035
2241	CCDC90B	CCDC90B	chr11	-	83285872	83286407	83286099	83286407	83280140	83280260	2241	73,47,30,41	3,1,2,1	36,39,66,43,52	4,2,2,1,3	150	75	0.480994299485	1.0	0.924,0.959,0.882,0.953	0.818,0.907,0.943,0.956,0.897	0.025
2242	CCDC90B	CCDC90B	chr11	-	83285552	83286407	83285872	83286407	83285126	83285211	2242	26,20,7,23	2,3,4,3	19,23,22,23,23	1,0,6,1,1	150	75	0.058737245261	0.363225723568023	0.867,0.769,0.467,0.793	0.905,1.0,0.647,0.92,0.92	-0.154
2243	MRPL55	MRPL55	chr1	-	228109148	228109312	228109260	228109312	228107667	228107869	2243	13,8,6,8	0,0,0,0	7,20,17,12,7	2,0,0,0,0	150	75	1	1.0	1.0,1.0,1.0,1.0	0.636,1.0,1.0,1.0,1.0	0.073
2244	MRPL55	MRPL55	chr1	-	228109148	228109312	228109260	228109312	228108234	228108318	2244	17,16,11,12	5,3,3,4	25,34,41,21,13	0,5,0,4,1	150	75	0.00202746500764	0.04452147649429878	0.63,0.727,0.647,0.6	1.0,0.773,1.0,0.724,0.867	-0.222
2245	MRPL55	MRPL55	chr1	-	228109148	228109312	228109260	228109312	228108234	228108321	2245	13,7,8,12	0,0,0,0	6,23,19,12,8	0,0,0,0,2	150	75	1	1.0	1.0,1.0,1.0,1.0	1.0,1.0,1.0,1.0,0.667	0.067
2246	MRPL55	MRPL55	chr1	-	228109148	228109312	228109260	228109312	228108436	228108474	2246	13,7,6,7	0,0,0,0	6,22,17,14,7	0,0,0,1,0	150	75	1	1.0	1.0,1.0,1.0,1.0	1.0,1.0,1.0,0.875,1.0	0.025
2247	MRPL55	MRPL55	chr1	-	228109148	228109312	228109260	228109312	228108954	228109021	2247	44,40,33,20	14,8,6,2	15,37,42,23,35	1,6,9,3,2	150	75	0.133779294964	0.6138444408582687	0.611,0.714,0.733,0.833	0.882,0.755,0.7,0.793,0.897	-0.083
2248	ENTPD4	ENTPD4	chr8	-	23441568	23441723	23441592	23441723	23439748	23439915	2248	33,22,13,21	10,12,14,5	9,15,19,15,12	9,15,9,19,14	99	75	0.0370139029035	0.2785727661734322	0.714,0.581,0.413,0.761	0.431,0.431,0.615,0.374,0.394	0.168
2249	FAM86JP	FAM86JP	chr3	+	125916600	125916817	125916600	125916719	125918863	125918926	2249	0,1,0,6	2,1,0,0	0,7,2,2,1	1,1,2,0,3	150	75	1	1.0	0.0,0.333,NA,1.0	0.0,0.778,0.333,1.0,0.143	-0.006
2252	TMEM128	TMEM128	chr4	-	4247600	4248242	4248105	4248242	4246201	4246343	2252	7,4,6,13	32,27,11,23	15,14,12,8,13	32,21,44,37,50	150	75	0.720091141838	1.0	0.099,0.069,0.214,0.22	0.19,0.25,0.12,0.098,0.115	-0.004
2253	TMEM138	TMEM138	chr11	+	61364251	61364518	61364251	61364315	61366044	61366216	2253	173,65,42,37	2,0,0,2	65,42,71,49,44	2,0,4,0,0	150	75	0.628344197804	1.0	0.977,1.0,1.0,0.902	0.942,1.0,0.899,1.0,1.0	0.002
2254	CCDC58	CCDC58	chr3	-	122383147	122383231	122383173	122383231	122371674	122371800	2254	3,5,0,0	60,80,50,46	3,11,12,3,6	54,69,84,51,58	101	75	0.000166465060225	0.006889092492388462	0.036,0.044,0.0,0.0	0.04,0.106,0.096,0.042,0.071	-0.051
2255	ANAPC15	ANAPC15	chr11	-	72111411	72111496	72111441	72111496	72111156	72111286	2255	66,36,40,29	9,7,8,5	25,35,71,42,40	0,4,6,6,1	105	75	0.0094803590156	0.11087898153027824	0.84,0.786,0.781,0.806	1.0,0.862,0.894,0.833,0.966	-0.108
2256	ANAPC15	ANAPC15	chr11	-	72112215	72112272	72112238	72112272	72111411	72111496	2256	0,0,0,0	0,0,2,0	2,2,4,1,0	0,0,1,0,0	98	75	1	1.0	NA,NA,0.0,NA	1.0,1.0,0.754,1.0,NA	-0.939
2257	ANAPC15	ANAPC15	chr11	-	72112649	72112776	72112733	72112776	72111411	72111496	2257	44,25,31,26	0,0,0,2	25,28,48,17,44	0,0,0,0,0	150	75	1	1.0	1.0,1.0,1.0,0.867	1.0,1.0,1.0,1.0,1.0	-0.033
2258	MRE11A	MRE11A	chr11	-	94493683	94493874	94493790	94493874	94492781	94492906	2258	40,38,29,35	13,34,34,27	39,41,48,65,49	33,26,34,29,42	150	75	0.745160726156	1.0	0.606,0.358,0.299,0.393	0.371,0.441,0.414,0.528,0.368	-0.01
2259	TMEM9	TMEM9	chr1	-	201146739	201146848	201146770	201146848	201143819	201143951	2259	39,126,51,59	2,0,0,0	59,55,78,46,67	0,0,1,1,1	106	75	1	1.0	0.932,1.0,1.0,1.0	1.0,1.0,0.982,0.97,0.979	-0.003
2260	TMEM9	TMEM9	chr1	-	201153782	201153959	201153848	201153959	201151760	201151852	2260	4,2,0,0	1,0,0,0	0,2,2,5,3	1,0,2,0,2	141	75	1	1.0	0.68,1.0,NA,NA	0.0,1.0,0.347,1.0,0.444	0.282
2261	TMEM9	TMEM9	chr1	-	201153782	201153959	201153857	201153959	201151760	201151852	2261	4,2,0,0	20,82,36,41	0,2,2,5,3	31,36,59,18,30	150	75	0.14651024574	0.6381654257502009	0.091,0.012,0.0,0.0	0.0,0.027,0.017,0.122,0.048	-0.017
2262	TMEM9	TMEM9	chr1	-	201153848	201153959	201153857	201153959	201151760	201151852	2262	1,0,0,0	20,82,36,41	1,0,2,0,2	31,36,59,18,30	84	75	1	1.0	0.043,0.0,0.0,0.0	0.028,0.0,0.029,0.0,0.056	-0.012
2264	TMEM9	TMEM9	chr1	-	201154147	201154555	201154361	201154555	201153857	201153959	2264	2,5,0,4	0,1,0,2	1,1,5,3,3	0,0,1,0,0	150	75	1	1.0	1.0,0.714,NA,0.5	1.0,1.0,0.714,1.0,1.0	-0.205
2265	TMEM9	TMEM9	chr1	-	201154147	201154555	201154444	201154555	201153857	201153959	2265	2,3,0,4	7,23,8,14	1,0,5,1,3	11,15,15,8,16	150	75	0.76578060883	1.0	0.125,0.061,0.0,0.125	0.043,0.0,0.143,0.059,0.086	0.012
2267	TMEM9	TMEM9	chr1	-	201154309	201154555	201154361	201154555	201153857	201153959	2267	0,2,0,0	0,1,0,2	0,0,0,0,0	0,0,1,0,0	127	75	1	1.0	NA,0.542,NA,0.0	NA,NA,0.0,NA,NA	0.271
2270	TMEM9	TMEM9	chr1	-	201154361	201154555	201154444	201154555	201153857	201153959	2270	0,1,0,2	7,23,8,14	0,0,1,0,0	11,15,15,8,16	150	75	1	1.0	0.0,0.021,0.0,0.067	0.0,0.0,0.032,0.0,0.0	0.016
2273	UPF1	UPF1	chr19	+	18852986	18853104	18852986	18853071	18853251	18853350	2273	18,8,8,4	96,67,28,36	17,18,16,14,21	51,61,55,48,53	108	75	0.00238143586453	0.04927740365835154	0.115,0.077,0.166,0.072	0.188,0.17,0.168,0.168,0.216	-0.074
2275	HPS5	HPS5	chr11	-	18321945	18322174	18322132	18322174	18311913	18312024	2275	19,21,25,20	2,5,5,4	21,29,26,36,35	2,0,4,3,1	150	75	0.00751160303673	0.09660531972516428	0.826,0.677,0.714,0.714	0.84,1.0,0.765,0.857,0.946	-0.149
2276	HPS5	HPS5	chr11	-	18321945	18322174	18322132	18322174	18317750	18317907	2276	18,23,31,32	5,1,0,0	27,28,22,33,41	1,3,2,1,3	150	75	0.673664089754	1.0	0.643,0.92,1.0,1.0	0.931,0.824,0.846,0.943,0.872	0.008
2277	FGFR4	FGFR4	chr5	+	177086871	177087077	177086871	177087033	177089549	177089693	2277	0,1,0,6	0,1,0,6	3,0,0,0,0	0,0,0,0,7	119	75	1	1.0	NA,0.387,NA,0.387	1.0,NA,NA,NA,0.0	-0.113
2279	SPG20	SPG20	chr13	-	36346224	36346509	36346313	36346509	36335020	36335832	2279	6,36,2,23	0,0,0,0	26,3,13,21,24	0,0,2,0,0	150	75	1	1.0	1.0,1.0,1.0,1.0	1.0,1.0,0.765,1.0,1.0	0.047
2280	SPG20	SPG20	chr13	-	36346224	36346509	36346313	36346509	36336286	36336358	2280	2,18,0,7	0,0,0,0	15,1,9,16,11	0,1,0,0,0	150	75	1	1.0	1.0,1.0,NA,1.0	1.0,0.333,1.0,1.0,1.0	0.133
2281	ABTB1	ABTB1	chr3	+	127674390	127674453	127674390	127674418	127674544	127674600	2281	12,8,4,2	7,5,0,3	6,3,1,6,3	1,3,1,0,0	110	75	0.0161165770087	0.15909575102166237	0.539,0.522,1.0,0.312	0.804,0.405,0.405,1.0,1.0	-0.13
2282	COCH	COCH	chr14	+	30874534	30874972	30874534	30874591	30875055	30875103	2282	13,53,13,39	0,1,0,0	4,13,13,19,25	0,0,0,0,0	150	75	1	1.0	1.0,0.964,1.0,1.0	1.0,1.0,1.0,1.0,1.0	-0.009
2284	ZNF276	ZNF276	chr16	+	89727278	89727357	89727278	89727325	89729234	89729318	2284	18,20,21,8	17,16,2,7	7,10,24,22,18	20,6,12,15,11	107	75	0.415430449285	1.0	0.426,0.467,0.88,0.445	0.197,0.539,0.584,0.507,0.534	0.082
2286	TEX264	TEX264	chr3	+	51671273	51671547	51671273	51671331	51674270	51674562	2286	0,0,0,0	0,0,4,0	2,9,7,3,7	0,0,0,0,0	150	75	1	1.0	NA,NA,0.0,NA	1.0,1.0,1.0,1.0,1.0	-1.0
2288	CNTROB	CNTROB	chr17	+	7948486	7948685	7948486	7948619	7949084	7949157	2288	1,3,6,0	11,14,8,5	5,5,3,4,8	10,11,20,11,21	141	75	0.270316811739	0.8682414609885494	0.046,0.102,0.285,0.0	0.21,0.195,0.074,0.162,0.168	-0.054
2289	RPL13A	RPL13A	chr19	+	49489849	49489922	49489849	49489912	49490231	49490297	2289	10836,7592,6090,4355	152,186,169,100	5410,6323,7858,4389,9379	111,84,95,71,146	85	75	0.000174074925962	0.006937208160559704	0.984,0.973,0.97,0.975	0.977,0.985,0.986,0.982,0.983	-0.007
2290	RPL13A	RPL13A	chr19	+	49489849	49489922	49489849	49489912	49490474	49490576	2290	1437,903,864,561	0,2,0,0	491,655,740,433,940	0,2,0,0,1	85	75	1	1.0	1.0,0.997,1.0,1.0	1.0,0.997,1.0,1.0,0.999	0.0
2291	IFT52	IFT52	chr20	+	43590612	43591054	43590612	43591029	43594692	43594817	2291	20,12,4,20	8,8,6,8	12,11,19,10,5	14,10,6,18,10	100	75	0.136500627062	0.6139514263843842	0.652,0.529,0.333,0.652	0.391,0.452,0.704,0.294,0.273	0.119
2292	CLCN6	CLCN6	chr1	+	11826155	11826224	11826155	11826214	11827088	11827221	2292	2,1,0,0	17,5,5,18	1,2,0,2,1	11,11,9,14,18	85	75	0.212868149034	0.7751138015586598	0.094,0.15,0.0,0.0	0.074,0.138,0.0,0.112,0.047	-0.013
2293	CLCN6	CLCN6	chr1	+	11826155	11826224	11826155	11826214	11827114	11827221	2293	0,0,2,0	2,0,0,0	0,0,0,1,1	0,0,0,3,0	85	75	1	1.0	0.0,NA,1.0,NA	NA,NA,NA,0.227,1.0	-0.114
2294	QTRTD1	QTRTD1	chr3	+	114065236	114065457	114065236	114065278	114066227	114066283	2294	73,53,55,43	0,2,0,1	67,70,80,75,68	1,0,0,0,0	150	75	1	1.0	1.0,0.93,1.0,0.956	0.971,1.0,1.0,1.0,1.0	-0.023
2295	PIK3R6	PIK3R6	chr17	-	8837802	8837871	8837818	8837871	8836790	8836923	2295	34,122,154,153	0,1,7,11	111,124,161,208,159	1,3,3,2,5	91	75	0.0211017160897	0.19000373650642008	1.0,0.99,0.948,0.92	0.989,0.971,0.978,0.988,0.963	-0.013
2296	PIK3R6	PIK3R6	chr17	-	8838295	8838655	8838563	8838655	8837802	8837871	2296	8,24,37,49	11,51,52,63	63,38,62,107,81	37,42,56,57,44	150	75	1.81224e+06	0.001470006785599852	0.267,0.19,0.262,0.28	0.46,0.311,0.356,0.484,0.479	-0.168
2297	TMEM220-AS1	TMEM220-AS1	chr17	+	10729776	10729900	10729776	10729876	10733838	10733907	2297	1,0,0,0	0,0,0,0	0,0,0,0,0	0,0,0,0,1	99	75	1	1.0	1.0,NA,NA,NA	NA,NA,NA,NA,0.0	1.0
2299	HEXIM2	HEXIM2	chr17	+	45160173	45161248	45160173	45160943	45162487	45162635	2299	0,0,0,0	6,1,0,0	0,0,0,1,0	0,0,1,0,0	150	75	1	1.0	0.0,0.0,NA,NA	NA,NA,0.0,1.0,NA	-0.5
2300	HEXIM2	HEXIM2	chr17	+	45160173	45161248	45160173	45160943	45162749	45162859	2300	0,0,0,0	1,0,0,0	0,0,0,1,0	0,0,0,0,0	150	75	1	1.0	0.0,NA,NA,NA	NA,NA,NA,1.0,NA	-1.0
2301	HEXIM2	HEXIM2	chr17	+	45160173	45161400	45160173	45160943	45162749	45162859	2301	0,0,0,0	1,0,0,0	0,0,0,1,0	0,0,0,0,0	150	75	1	1.0	0.0,NA,NA,NA	NA,NA,NA,1.0,NA	-1.0
2303	NDRG1	NDRG1	chr8	-	133296736	133297304	133297133	133297304	133284248	133284329	2303	0,0,0,0	12,2,10,0	5,2,5,9,0	13,6,10,45,23	150	75	1	1.0	0.0,0.0,0.0,NA	0.161,0.143,0.2,0.091,0.0	-0.119
2305	PAK4	PAK4	chr19	+	39168229	39168312	39168229	39168302	39169531	39169757	2305	4,3,0,0	4,5,2,3	1,5,2,2,6	1,5,4,1,3	85	75	0.0532024022035	0.34074871887479763	0.469,0.346,0.0,0.0	0.469,0.469,0.306,0.638,0.638	-0.3
2306	RABL2A	RABL2A	chr2	+	113641355	113641480	113641355	113641450	113641780	113641864	2306	0,0,0,0	0,1,0,3	2,0,0,0,1	1,1,1,0,0	105	75	1	1.0	NA,0.0,NA,0.0	0.588,0.0,0.0,NA,1.0	-0.397
2307	TTC19	TTC19	chr17	+	16000117	16000382	16000117	16000245	16001914	16002025	2307	8,10,5,5	22,27,11,20	18,11,24,19,12	19,32,23,27,28	150	75	0.0162877521668	0.1593238302861527	0.154,0.156,0.185,0.111	0.321,0.147,0.343,0.26,0.176	-0.098
2308	LRRC75A-AS1	LRRC75A-AS1	chr17	+	16438986	16439060	16438986	16439029	16439326	16439414	2308	577,744,466,397	5,2,0,0	371,362,517,222,572	1,5,0,0,1	106	75	1	1.0	0.988,0.996,1.0,1.0	0.996,0.981,1.0,1.0,0.998	0.001
2309	LRRC75A-AS1	LRRC75A-AS1	chr17	+	16438986	16439414	16438986	16439060	16439659	16439703	2309	145,193,65,77	13,3,4,7	76,103,68,68,101	6,3,2,1,2	150	75	0.0467714128249	0.31065456913328643	0.848,0.97,0.89,0.846	0.864,0.945,0.944,0.971,0.962	-0.049
2310	LRRC75A-AS1	LRRC75A-AS1	chr17	+	16438986	16439414	16438986	16439060	16440184	16440253	2310	1598,1926,1346,1079	0,0,0,0	1124,1305,1632,1001,2072	0,2,0,0,0	150	75	1	1.0	1.0,1.0,1.0,1.0	1.0,0.997,1.0,1.0,1.0	0.001
2311	LRRC75A-AS1	LRRC75A-AS1	chr17	+	16439326	16439414	16439326	16439393	16440184	16440253	2311	2769,3506,2399,1795	6,19,9,7	1933,2103,2539,1729,3299	5,13,14,6,13	96	75	1	1.0	0.997,0.993,0.995,0.995	0.997,0.992,0.993,0.996,0.995	0.0
2312	LRRC75A-AS1	LRRC75A-AS1	chr17	+	16463163	16463317	16463163	16463247	16470301	16470648	2312	0,8,3,1	0,0,0,0	7,1,4,10,9	0,0,1,2,0	145	75	1	1.0	NA,1.0,1.0,1.0	1.0,1.0,0.674,0.721,1.0	0.121
2314	DCTD	DCTD	chr4	-	182917287	182917477	182917310	182917477	182915460	182915575	2314	64,41,37,57	19,16,7,17	47,55,92,40,55	8,13,26,16,16	98	75	0.731653082585	1.0	0.721,0.662,0.802,0.72	0.818,0.764,0.73,0.657,0.725	-0.013
2315	CXorf57	CXorf57	chrX	+	106637759	106637924	106637759	106637794	106640551	106640721	2315	14,2,14,1	0,0,0,0	25,12,25,8,10	4,3,7,0,6	150	75	469.38	2.52526e+08	1.0,1.0,1.0,1.0	0.758,0.667,0.641,1.0,0.455	0.296
2317	SPECC1	SPECC1	chr17	+	20232199	20232414	20232199	20232405	20236859	20239430	2317	3,5,2,1	22,13,8,5	5,3,0,4,4	5,13,8,14,8	84	75	0.509480061043	1.0	0.109,0.256,0.182,0.152	0.472,0.171,0.0,0.203,0.309	-0.056
2318	SPECC1	SPECC1	chr17	+	20232199	20232414	20232199	20232405	20245925	20246071	2318	0,3,0,0	13,18,2,15	0,0,0,1,2	3,4,1,4,8	84	75	1	1.0	0.0,0.13,0.0,0.0	0.0,0.0,0.0,0.182,0.182	-0.04
2319	STRA13	STRA13	chr17	-	82019292	82019381	82019307	82019381	82018702	82019219	2319	17,27,21,10	2,0,1,0	17,25,31,31,47	1,3,2,0,2	90	75	0.174662405283	0.6922163833683536	0.876,1.0,0.946,1.0	0.934,0.874,0.928,1.0,0.951	0.018
2320	DOCK7	DOCK7	chr1	-	62513443	62513606	62513470	62513606	62510576	62510673	2320	2,4,6,0	27,21,14,15	2,3,4,2,2	29,15,18,18,28	102	75	0.756163802673	1.0	0.052,0.123,0.24,0.0	0.048,0.128,0.14,0.076,0.05	0.015
2322	BRD8	BRD8	chr5	-	138177565	138177667	138177570	138177667	138172064	138172134	2322	0,0,0,0	46,29,15,23	0,0,1,2,0	16,18,19,35,17	80	75	1	1.0	0.0,0.0,0.0,0.0	0.0,0.0,0.047,0.051,0.0	-0.02
2323	CEP164	CEP164	chr11	+	117380613	117380714	117380613	117380705	117381700	117381868	2323	1,1,0,2	12,7,13,20	1,0,0,1,2	17,10,15,10,12	84	75	1	1.0	0.069,0.113,0.0,0.082	0.05,0.0,0.0,0.082,0.13	0.014
2324	CEP164	CEP164	chr11	+	117408889	117409028	117408889	117409004	117409617	117409965	2324	24,16,19,14	9,6,1,1	8,9,18,10,19	5,7,8,5,11	99	75	0.00861770637962	0.1059731664510985	0.669,0.669,0.935,0.914	0.548,0.493,0.63,0.602,0.567	0.229
2325	GOSR1	GOSR1	chr17	+	30477407	30477486	30477407	30477464	30481142	30481257	2325	0,0,0,1	50,37,17,20	1,1,5,0,0	34,39,45,34,40	97	75	0.481299410247	1.0	0.0,0.0,0.0,0.037	0.022,0.019,0.079,0.0,0.0	-0.015
2326	GOSR1	GOSR1	chr17	+	30481142	30481263	30481142	30481257	30484213	30484301	2326	22,24,9,15	68,27,67,21	22,30,26,24,25	39,35,39,52,32	81	75	0.105034765068	0.5244127692958891	0.231,0.451,0.111,0.398	0.343,0.442,0.382,0.299,0.42	-0.079
2328	SLFN11	SLFN11	chr17	-	35373473	35373701	35373581	35373701	35362738	35363826	2328	3,8,9,11	0,0,0,1	20,30,23,33,7	2,0,1,4,2	150	75	0.00312293633454	0.05577548517438413	1.0,1.0,1.0,0.846	0.833,1.0,0.92,0.805,0.636	0.123
2329	SLFN11	SLFN11	chr17	-	35367540	35367700	35367602	35367700	35366946	35367043	2329	1,4,0,3	0,1,0,0	1,5,5,4,5	2,4,0,0,1	137	75	1	1.0	1.0,0.686,NA,1.0	0.215,0.406,1.0,1.0,0.732	0.225
2330	SLFN11	SLFN11	chr17	-	35373473	35373701	35373581	35373701	35366946	35367043	2330	3,9,8,11	0,0,0,1	16,27,20,28,6	0,0,0,2,0	150	75	1	1.0	1.0,1.0,1.0,0.846	1.0,1.0,1.0,0.875,1.0	-0.013
2331	SLFN11	SLFN11	chr17	-	35367540	35367700	35367602	35367700	35366946	35367063	2331	1,4,0,4	6,17,2,16	1,5,7,5,5	8,14,7,22,9	137	75	0.0845157547838	0.4592876371079232	0.084,0.114,0.0,0.12	0.064,0.164,0.354,0.111,0.233	-0.106
2332	SLFN11	SLFN11	chr17	-	35373473	35373701	35373581	35373701	35367602	35367700	2332	4,23,13,26	1,0,0,0	29,42,35,52,14	0,0,0,4,0	150	75	1	1.0	0.667,1.0,1.0,1.0	1.0,1.0,1.0,0.867,1.0	-0.057
2336	P4HA1	P4HA1	chr10	-	73030266	73030370	73030270	73030370	73016845	73016895	2336	94,511,435,314	0,1,0,0	293,314,483,556,364	0,1,0,1,0	79	75	1	1.0	1.0,0.998,1.0,1.0	1.0,0.997,1.0,0.998,1.0	0.001
2337	KLC4	KLC4	chr6	+	43059856	43060238	43059856	43060182	43061310	43061593	2337	6,3,0,0	0,0,0,1	10,3,10,8,10	1,0,0,0,0	131	75	1	1.0	1.0,1.0,NA,0.0	0.851,1.0,1.0,1.0,1.0	-0.304
2338	BANF1	BANF1	chr11	+	66002078	66002570	66002078	66002513	66003234	66003373	2338	133,93,40,42	18,17,6,6	108,87,96,123,80	15,17,14,29,16	132	75	0.336929012004	0.9758697628971843	0.808,0.757,0.791,0.799	0.804,0.744,0.796,0.707,0.74	0.031
2339	BANF1	BANF1	chr11	+	66002078	66002570	66002078	66002513	66003625	66004146	2339	12,10,2,2	0,0,0,0	10,3,6,6,11	0,0,0,1,1	132	75	1	1.0	1.0,1.0,1.0,1.0	1.0,1.0,1.0,0.773,0.862	0.073
2340	LINC00869	LINC00869	chr1	+	149646598	149646945	149646598	149646785	149647380	149647668	2340	7,4,0,1	3,0,9,0	3,1,3,7,0	0,1,0,0,0	150	75	1	1.0	0.538,1.0,0.0,1.0	1.0,0.333,1.0,1.0,NA	-0.199
2341	LINC00869	LINC00869	chr1	+	149646598	149647064	149646598	149646785	149647380	149647668	2341	9,4,1,2	3,0,9,0	5,1,4,8,0	0,1,0,0,0	150	75	1	1.0	0.6,1.0,0.053,1.0	1.0,0.333,1.0,1.0,NA	-0.17
2344	ERBB2	ERBB2	chr17	+	39706989	39707204	39706989	39707141	39708320	39708534	2344	0,0,0,0	3,6,7,2	1,0,0,0,1	4,4,7,0,3	138	75	1	1.0	0.0,0.0,0.0,0.0	0.12,0.0,0.0,NA,0.153	-0.068
2345	TMEM70	TMEM70	chr8	+	73978755	73978875	73978755	73978861	73981154	73982783	2345	2,1,0,1	76,74,34,38	1,0,1,2,1	38,51,67,45,46	89	75	1	1.0	0.022,0.011,0.0,0.022	0.022,0.0,0.012,0.036,0.018	-0.004
2346	NKIRAS2	NKIRAS2	chr17	+	42022398	42022640	42022398	42022472	42023653	42025638	2346	68,59,33,41	5,0,0,0	62,68,82,48,53	1,3,10,2,2	150	75	0.00707629046483	0.09285473829459853	0.872,1.0,1.0,1.0	0.969,0.919,0.804,0.923,0.93	0.059
2347	STAT3	STAT3	chr17	-	42322281	42322494	42322284	42322494	42316788	42316851	2347	4,3,1,4	0,0,0,0	5,3,4,7,5	2,0,4,0,0	78	75	0.126661528675	0.5977535300627193	1.0,1.0,1.0,1.0	0.706,1.0,0.49,1.0,1.0	0.161
2348	STAT3	STAT3	chr17	-	42322281	42322494	42322284	42322494	42317181	42317224	2348	327,241,186,139	61,72,53,18	289,200,266,217,211	72,49,59,51,61	78	75	0.487000564754	1.0	0.838,0.763,0.771,0.881	0.794,0.797,0.813,0.804,0.769	0.018
2349	COASY	COASY	chr17	+	42562073	42563322	42562073	42562219	42564445	42564577	2349	61,35,8,32	0,0,0,0	23,22,45,16,15	0,2,0,1,1	150	75	1	1.0	1.0,1.0,1.0,1.0	1.0,0.846,1.0,0.889,0.882	0.077
2350	MLX	MLX	chr17	+	42567059	42567328	42567059	42567166	42567618	42567655	2350	13,12,0,2	49,48,34,26	3,5,8,2,4	44,34,49,45,32	150	75	0.121375055527	0.5791554755966829	0.117,0.111,0.0,0.037	0.033,0.068,0.075,0.022,0.059	0.015
2351	PSMC3IP	PSMC3IP	chr17	-	42573818	42574210	42574098	42574210	42573477	42573623	2351	14,8,0,1	14,11,5,8	4,1,2,2,3	7,2,13,9,0	150	75	0.70310375843	1.0	0.333,0.267,0.0,0.059	0.222,0.2,0.071,0.1,1.0	-0.154
2352	PSMC3IP	PSMC3IP	chr17	-	42573818	42574210	42574195	42574210	42573477	42573623	2352	15,16,7,12	5,0,3,4	7,11,13,16,10	2,3,0,8,2	150	75	0.98344070026	1.0	0.6,1.0,0.538,0.6	0.636,0.647,1.0,0.5,0.714	-0.015
2353	PSMC3IP	PSMC3IP	chr17	-	42574098	42574210	42574195	42574210	42573477	42573623	2353	29,27,12,20	5,0,3,4	14,13,26,25,10	2,3,0,8,2	150	75	0.741136215199	1.0	0.744,1.0,0.667,0.714	0.778,0.684,1.0,0.61,0.714	0.024
2354	PSMC3IP	PSMC3IP	chr17	-	42577079	42577302	42577212	42577302	42574098	42574210	2354	2,3,5,0	19,11,14,14	2,0,2,1,5	12,11,6,20,9	150	75	0.799797613752	1.0	0.05,0.12,0.152,0.0	0.077,0.0,0.143,0.024,0.217	-0.012
2355	PLEKHH3	PLEKHH3	chr17	-	42669917	42670376	42669942	42670376	42669429	42669621	2355	14,30,19,24	3,10,1,10	9,13,31,32,24	2,1,5,2,3	100	75	0.0244458880958	0.20881163843173015	0.778,0.692,0.934,0.643	0.771,0.907,0.823,0.923,0.857	-0.094
2356	PLEKHH3	PLEKHH3	chr17	-	42670993	42671130	42671002	42671130	42670572	42670705	2356	18,29,5,10	8,14,13,7	5,15,17,23,27	2,6,12,13,10	84	75	0.259660800375	0.8583564399493088	0.668,0.649,0.256,0.561	0.691,0.691,0.558,0.612,0.707	-0.118
2357	PTGES2	PTGES2	chr9	-	128127438	128128462	128128247	128128462	128125243	128125441	2357	90,63,37,38	0,0,0,0	73,40,55,28,52	0,1,2,0,2	150	75	0.600402203886	1.0	1.0,1.0,1.0,1.0	1.0,0.952,0.932,1.0,0.929	0.037
2358	AOC2	AOC2	chr17	+	42849085	42849371	42849085	42849290	42849600	42849730	2358	0,3,4,2	0,0,0,0	8,1,1,3,5	1,0,2,0,0	150	75	1	1.0	NA,1.0,1.0,1.0	0.8,1.0,0.2,1.0,1.0	0.2
2361	BRCA1	BRCA1	chr17	-	43091434	43094860	43094743	43094860	43090943	43091032	2361	78,60,41,31	5,3,5,4	22,50,44,47,47	0,7,3,1,3	150	75	0.43129076028	1.0	0.886,0.909,0.804,0.795	1.0,0.781,0.88,0.959,0.887	-0.053
2362	BRCA1	BRCA1	chr17	-	43106455	43106533	43106477	43106533	43104867	43104956	2362	33,40,29,24	3,3,5,1	13,47,27,36,21	2,3,2,2,0	97	75	0.189070787389	0.7291762266328459	0.895,0.912,0.818,0.949	0.834,0.924,0.913,0.933,1.0	-0.027
2363	TMEM230	TMEM230	chr20	-	5112729	5113087	5112742	5113087	5109331	5109445	2363	10,9,2,2	2,4,1,5	8,5,11,6,12	4,1,4,3,3	88	75	0.447878766583	1.0	0.81,0.657,0.63,0.254	0.63,0.81,0.701,0.63,0.773	-0.121
2364	TMEM230	TMEM230	chr20	-	5112729	5113087	5112960	5113087	5109331	5109445	2364	12,17,7,6	97,65,43,46	15,23,20,16,23	42,64,90,63,76	150	75	0.00593792233299	0.08214903203531691	0.058,0.116,0.075,0.061	0.152,0.152,0.1,0.113,0.131	-0.052
2365	TMEM230	TMEM230	chr20	-	5112742	5113087	5112960	5113087	5109331	5109445	2365	4,13,7,9	97,65,43,46	13,23,17,15,19	42,64,90,63,76	150	75	0.00147558524588	0.03605557746753708	0.02,0.091,0.075,0.089	0.134,0.152,0.086,0.106,0.111	-0.049
2366	TMEM230	TMEM230	chr20	-	5112729	5113087	5112742	5113087	5111499	5111605	2366	2,1,1,0	4,0,0,0	2,4,4,2,5	0,0,0,0,0	88	75	1	1.0	0.299,1.0,1.0,NA	1.0,1.0,1.0,1.0,1.0	-0.234
2367	TMEM230	TMEM230	chr20	-	5112729	5113087	5112960	5113087	5111499	5111605	2367	4,9,6,4	12,8,1,0	9,22,13,12,16	1,0,3,0,6	150	75	0.0292117885066	0.23812033661440607	0.143,0.36,0.75,1.0	0.818,1.0,0.684,1.0,0.571	-0.251
2368	TMEM230	TMEM230	chr20	-	5112742	5113087	5112960	5113087	5111499	5111605	2368	6,9,6,4	12,8,1,0	9,22,13,12,16	1,0,3,0,6	150	75	0.0316625906117	0.2477741636231942	0.2,0.36,0.75,1.0	0.818,1.0,0.684,1.0,0.571	-0.237
2369	KDM2A	KDM2A	chr11	+	67250085	67250798	67250085	67250346	67252693	67252857	2369	149,128,87,84	2,1,0,0	115,75,95,132,100	0,0,3,3,0	150	75	1	1.0	0.974,0.985,1.0,1.0	1.0,1.0,0.941,0.957,1.0	0.01
2372	PHOSPHO2	PHOSPHO2	chr2	+	169694453	169694741	169694453	169694622	169695214	169695247	2372	5,3,1,2	1,5,0,0	7,11,3,3,11	1,3,5,1,1	150	75	0.584931375672	1.0	0.714,0.231,1.0,1.0	0.778,0.647,0.231,0.6,0.846	0.116
2373	ACBD4	ACBD4	chr17	+	45135646	45136232	45135646	45135953	45136499	45136620	2373	17,38,6,24	0,0,0,0	18,20,25,24,31	3,0,0,4,1	150	75	0.0201450923969	0.18585004797327523	1.0,1.0,1.0,1.0	0.75,1.0,1.0,0.75,0.939	0.112
2378	MRPL10	MRPL10	chr17	-	47831310	47831541	47831459	47831541	47828500	47828670	2378	4,7,0,0	70,74,41,43	10,7,4,6,6	50,58,67,53,84	150	75	0.00786410284157	0.09896812464946574	0.028,0.045,0.0,0.0	0.091,0.057,0.029,0.054,0.034	-0.035
2380	ATP5G1	ATP5G1	chr17	+	48892785	48892910	48892785	48892840	48893408	48893456	2380	41,13,13,13	277,154,134,132	11,8,24,6,18	88,128,164,113,151	145	75	0.548828545845	1.0	0.071,0.042,0.048,0.048	0.061,0.031,0.07,0.027,0.058	0.003
2381	ATP5G1	ATP5G1	chr17	+	48892785	48892910	48892785	48892840	48894371	48894449	2381	5,1,4,1	0,0,0,0	1,0,5,1,7	0,0,3,2,0	145	75	1	1.0	1.0,1.0,1.0,1.0	1.0,NA,0.463,0.205,1.0	0.333
2383	ACSF2	ACSF2	chr17	+	50461241	50461370	50461241	50461287	50461632	50461686	2383	24,44,28,12	0,1,0,0	16,36,28,34,31	0,0,0,0,0	150	75	1	1.0	1.0,0.957,1.0,1.0	1.0,1.0,1.0,1.0,1.0	-0.011
2384	BRPF1	BRPF1	chr3	+	9742024	9742171	9742024	9742153	9742943	9743253	2384	15,5,0,6	19,8,10,3	7,10,16,4,6	7,9,11,24,6	93	75	0.493443892171	1.0	0.389,0.335,0.0,0.617	0.446,0.473,0.54,0.118,0.446	-0.069
2386	INTS2	INTS2	chr17	-	61927653	61928016	61927934	61928016	61926351	61926662	2386	45,20,27,27	3,9,0,3	35,11,19,32,36	3,5,1,4,5	150	75	0.731233415055	1.0	0.882,0.526,1.0,0.818	0.854,0.524,0.905,0.8,0.783	0.033
2387	SUPT4H1	SUPT4H1	chr17	-	58352064	58352238	58352066	58352238	58351401	58351508	2387	16,16,11,6	103,76,69,68	9,13,16,12,26	64,76,113,104,94	77	75	0.657195595983	1.0	0.131,0.17,0.134,0.079	0.12,0.143,0.121,0.101,0.212	-0.011
2389	SKA2	SKA2	chr17	-	59154955	59155439	59155130	59155439	59109946	59112345	2389	3,13,6,7	6,7,8,2	5,15,8,11,8	5,6,2,6,2	150	75	0.184389586149	0.7149664673741405	0.2,0.481,0.273,0.636	0.333,0.556,0.667,0.478,0.667	-0.143
2390	SKA2	SKA2	chr17	-	59154955	59155439	59155130	59155439	59119318	59119495	2390	3,15,6,7	0,0,0,2	5,12,7,11,7	2,1,3,4,0	150	75	1.04223e+06	0.0009751604944985392	1.0,1.0,1.0,0.636	0.556,0.857,0.538,0.579,1.0	0.203
2391	SKA2	SKA2	chr17	-	59154955	59155439	59155130	59155439	59131280	59131367	2391	4,20,14,12	50,59,87,52	5,19,14,14,21	30,35,62,50,64	150	75	0.0667216207417	0.39774218237157455	0.038,0.145,0.074,0.103	0.077,0.213,0.101,0.123,0.141	-0.041
2392	GAA	GAA	chr17	+	80101555	80101890	80101555	80101625	80104554	80105132	2392	0,9,3,6	1,3,2,0	11,7,9,3,1	2,2,1,2,0	150	75	0.501471544332	1.0	0.0,0.6,0.429,1.0	0.733,0.636,0.818,0.429,1.0	-0.216
2394	DHX40	DHX40	chr17	+	59566626	59566794	59566626	59566709	59570517	59570663	2394	72,65,90,44	0,0,0,0	53,67,55,53,43	0,0,1,0,0	150	75	1	1.0	1.0,1.0,1.0,1.0	1.0,1.0,0.965,1.0,1.0	0.007
2396	CLTC	CLTC	chr17	+	59644275	59644495	59644275	59644483	59647397	59647666	2396	1,1,0,1	219,123,152,131	3,3,7,4,4	124,128,220,195,195	87	75	0.109147061379	0.5374930802920092	0.004,0.007,0.0,0.007	0.02,0.02,0.027,0.017,0.017	-0.016
2397	TYSND1	TYSND1	chr10	-	70142667	70142853	70142764	70142853	70137980	70140141	2397	68,42,50,36	2,3,0,0	40,26,43,43,54	0,0,0,0,0	150	75	0.678901652714	1.0	0.944,0.875,1.0,1.0	1.0,1.0,1.0,1.0,1.0	-0.045
2398	TYSND1	TYSND1	chr10	-	70145420	70146740	70146532	70146740	70137980	70140141	2398	16,19,8,10	0,0,0,0	15,17,27,16,28	0,0,3,1,3	150	75	0.0914441488906	0.47480597429480287	1.0,1.0,1.0,1.0	1.0,1.0,0.818,0.889,0.824	0.094
2399	TYSND1	TYSND1	chr10	-	70145420	70146740	70146652	70146740	70137980	70140141	2399	22,3,1,6	1,0,0,0	6,12,6,10,21	0,0,0,0,0	150	75	1	1.0	0.917,1.0,1.0,1.0	1.0,1.0,1.0,1.0,1.0	-0.021
2400	TYSND1	TYSND1	chr10	-	70146532	70146740	70146652	70146740	70137980	70140141	2400	11,1,1,1	1,0,0,0	4,8,7,7,23	0,0,0,0,0	150	75	1	1.0	0.846,1.0,1.0,1.0	1.0,1.0,1.0,1.0,1.0	-0.038
2401	TYSND1	TYSND1	chr10	-	70145420	70146740	70146532	70146740	70143841	70143972	2401	39,36,32,17	1,0,0,0	37,32,41,40,46	3,2,2,1,1	150	75	0.0142666604868	0.14550641406442463	0.951,1.0,1.0,1.0	0.86,0.889,0.911,0.952,0.958	0.074
2402	TYSND1	TYSND1	chr10	-	70145420	70146740	70146652	70146740	70143841	70143972	2402	45,20,25,13	3,0,0,0	28,27,20,34,39	0,0,0,0,1	150	75	1	1.0	0.882,1.0,1.0,1.0	1.0,1.0,1.0,1.0,0.951	-0.02
2403	TYSND1	TYSND1	chr10	-	70146532	70146740	70146652	70146740	70143841	70143972	2403	12,1,1,1	3,0,0,0	7,10,6,7,21	0,0,0,0,1	150	75	0.754387893017	1.0	0.667,1.0,1.0,1.0	1.0,1.0,1.0,1.0,0.913	-0.066
2405	LYN	LYN	chr8	+	55941854	55941991	55941854	55941928	55946447	55946493	2405	233,293,182,213	79,146,70,94	176,170,194,191,207	116,96,85,128,91	138	75	0.0220715576604	0.19308126863894637	0.616,0.522,0.586,0.552	0.452,0.49,0.554,0.448,0.553	0.07
2406	LYN	LYN	chr8	+	55941854	55941991	55941854	55941928	55947617	55947723	2406	98,128,60,82	0,0,0,0	92,87,74,99,104	0,0,1,0,0	138	75	1	1.0	1.0,1.0,1.0,1.0	1.0,1.0,0.976,1.0,1.0	0.005
2407	STRADA	STRADA	chr17	-	63704340	63704582	63704431	63704582	63704004	63704047	2407	40,22,28,15	9,2,0,0	29,27,29,49,31	1,3,9,3,1	150	75	0.692980371079	1.0	0.69,0.846,1.0,1.0	0.935,0.818,0.617,0.891,0.939	0.044
2408	STRADA	STRADA	chr17	-	63728333	63728413	63728357	63728413	63714005	63714108	2408	9,16,2,4	4,2,2,5	10,9,15,17,7	3,5,6,2,2	99	75	0.444883404376	1.0	0.63,0.858,0.431,0.377	0.716,0.577,0.654,0.866,0.726	-0.134
2409	STRADA	STRADA	chr17	-	63728333	63728413	63728357	63728413	63726637	63726695	2409	28,29,9,14	5,5,3,2	16,25,25,22,9	2,3,1,1,2	99	75	0.0425484629228	0.29922971310413593	0.809,0.815,0.694,0.841	0.858,0.863,0.95,0.943,0.773	-0.088
2410	SP140	SP140	chr2	+	230244987	230245080	230244987	230245071	230245862	230245940	2410	36,42,40,42	11,11,9,17	29,38,53,55,48	20,18,19,14,30	84	75	0.0672061141606	0.3984230238942457	0.745,0.773,0.799,0.688	0.564,0.653,0.714,0.778,0.588	0.092
2411	SP140	SP140	chr2	+	230244987	230245080	230244987	230245071	230247915	230248065	2411	6,12,0,15	0,2,0,0	10,2,4,6,8	2,1,0,1,0	84	75	1	1.0	1.0,0.843,NA,1.0	0.817,0.641,1.0,0.843,1.0	0.087
2412	SP140	SP140	chr2	+	230244987	230245080	230244987	230245071	230248884	230248968	2412	6,6,0,5	0,3,0,1	4,4,4,6,8	0,0,0,0,2	84	75	1	1.0	1.0,0.641,NA,0.817	1.0,1.0,1.0,1.0,0.781	-0.137
2413	SP140	SP140	chr2	+	230244987	230245080	230244987	230245071	230255451	230255532	2413	9,6,0,7	0,0,0,0	4,2,6,6,8	0,0,0,0,1	84	75	1	1.0	1.0,1.0,NA,1.0	1.0,1.0,1.0,1.0,0.877	0.025
2415	ICAM2	ICAM2	chr17	-	64020405	64020634	64020522	64020634	64006630	64006735	2415	2,23,5,21	88,111,46,49	6,7,10,16,7	28,33,62,57,80	150	75	0.815391153769	1.0	0.011,0.094,0.052,0.176	0.097,0.096,0.075,0.123,0.042	-0.003
2416	ICAM2	ICAM2	chr17	-	64020405	64020634	64020522	64020634	64007740	64007822	2416	3,16,5,21	3,3,2,6	5,6,7,12,9	0,3,1,3,4	150	75	0.546781149675	1.0	0.333,0.727,0.556,0.636	1.0,0.5,0.778,0.667,0.529	-0.132
2418	ITGB2-AS1	ITGB2-AS1	chr21	+	44921034	44921351	44921034	44921327	44922912	44922983	2418	0,0,8,0	0,5,9,0	1,0,0,5,0	1,0,0,2,1	99	75	1	1.0	NA,0.0,0.402,NA	0.431,NA,NA,0.654,0.0	-0.161
2419	ITGB2-AS1	ITGB2-AS1	chr21	+	44921034	44921351	44921034	44921327	44926867	44927004	2419	0,0,2,0	0,5,7,1	0,0,0,2,1	1,1,0,2,5	99	75	1	1.0	NA,0.0,0.178,0.0	0.0,0.0,NA,0.431,0.132	-0.081
2421	CENPK	CENPK	chr5	-	65561462	65561564	65561496	65561564	65542801	65542848	2421	21,29,17,10	0,2,0,0	14,18,23,15,18	0,0,0,0,0	109	75	1	1.0	1.0,0.909,1.0,1.0	1.0,1.0,1.0,1.0,1.0	-0.023
2422	CENPK	CENPK	chr5	-	65561462	65561564	65561496	65561564	65552492	65552549	2422	24,34,20,11	0,0,6,0	16,17,26,14,23	0,0,3,3,3	109	75	0.292830035532	0.9132901977751651	1.0,1.0,0.696,1.0	1.0,1.0,0.856,0.763,0.841	0.032
2423	CENPK	CENPK	chr5	-	65561462	65561564	65561496	65561564	65554796	65554946	2423	41,71,46,31	3,4,14,8	39,45,72,40,41	9,5,11,3,11	109	75	0.823544057081	1.0	0.904,0.924,0.693,0.727	0.749,0.861,0.818,0.902,0.719	0.002
2424	C17orf58	C17orf58	chr17	-	67992900	67993235	67993043	67993235	67991098	67992103	2424	11,4,0,3	11,5,15,1	2,4,5,4,0	10,5,4,2,5	150	75	0.888644153594	1.0	0.333,0.286,0.0,0.6	0.091,0.286,0.385,0.5,0.0	0.052
2425	PRKAR1A	PRKAR1A	chr17	+	68512378	68512579	68512378	68512548	68515393	68515576	2425	9,9,1,15	191,185,102,118	1,5,6,11,6	105,157,170,202,171	106	75	0.0684440669467	0.4002490001883108	0.032,0.033,0.007,0.083	0.007,0.022,0.024,0.037,0.024	0.016
2426	UBE2I	UBE2I	chr16	+	1309152	1309419	1309152	1309271	1314019	1314096	2426	5,5,2,0	1,5,5,1	2,3,1,2,2	2,3,0,5,4	150	75	0.697329597946	1.0	0.714,0.333,0.167,0.0	0.333,0.333,1.0,0.167,0.2	-0.103
2427	SLC39A11	SLC39A11	chr17	-	72947730	72947875	72947751	72947875	72849633	72849804	2427	15,7,3,9	18,10,19,22	14,6,7,13,6	11,15,20,18,19	96	75	0.704102911194	1.0	0.394,0.354,0.11,0.242	0.499,0.238,0.215,0.361,0.198	-0.027
2428	RPL38	RPL38	chr17	+	74203655	74203745	74203655	74203710	74203917	74203958	2428	1961,1541,1670,1048	340,220,171,98	1953,2171,2139,1635,2376	231,228,252,211,223	110	75	0.119602276515	0.5732385279738975	0.797,0.827,0.869,0.879	0.852,0.867,0.853,0.841,0.879	-0.015
2429	CTAGE5	CTAGE5	chr14	+	39276933	39277065	39276933	39276955	39279336	39279358	2429	83,128,15,69	0,7,8,1	34,39,85,57,52	5,0,11,2,5	150	75	0.415581728694	1.0	1.0,0.901,0.484,0.972	0.773,1.0,0.794,0.934,0.839	-0.029
2430	CTAGE5	CTAGE5	chr14	+	39291018	39291111	39291018	39291096	39293270	39293381	2430	0,3,4,4	32,72,20,27	2,2,0,1,3	20,17,35,19,27	90	75	0.735760785006	1.0	0.0,0.034,0.143,0.11	0.077,0.089,0.0,0.042,0.085	0.013
2433	HN1	HN1	chr17	-	75146661	75146684	75146665	75146684	75135242	75136250	2433	0,0,0,1	245,218,202,241	0,0,0,0,0	226,321,396,303,423	79	75	1	1.0	0.0,0.0,0.0,0.004	0.0,0.0,0.0,0.0,0.0	0.001
2434	HN1	HN1	chr17	-	75147519	75147653	75147555	75147653	75146665	75146684	2434	2,0,0,0	239,221,241,272	3,1,2,3,4	231,331,373,366,447	111	75	1	1.0	0.006,0.0,0.0,0.0	0.009,0.002,0.004,0.006,0.006	-0.004
2435	PEMT	PEMT	chr17	-	17591530	17591703	17591596	17591703	17576919	17577027	2435	19,15,16,8	4,4,0,1	14,31,47,30,33	0,0,1,1,6	141	75	0.057907040865	0.36016171081352605	0.716,0.666,1.0,0.81	1.0,1.0,0.962,0.941,0.745	-0.132
2436	CXorf65	CXorf65	chrX	-	71106339	71106426	71106358	71106426	71105999	71106137	2436	0,2,2,0	2,1,4,3	1,1,1,1,1	0,2,2,4,0	94	75	0.437831023083	1.0	0.0,0.615,0.285,0.0	1.0,0.285,0.285,0.166,1.0	-0.322
2437	SPHK1	SPHK1	chr17	+	76384608	76385169	76384608	76384806	76385450	76385654	2437	0,0,0,0	1,0,0,0	0,0,1,0,0	2,0,0,1,1	150	75	1	1.0	0.0,NA,NA,NA	0.0,NA,1.0,0.0,0.0	-0.25
2438	SNHG8	SNHG8	chr4	+	118278761	118279137	118278761	118278792	118279388	118279431	2438	445,578,462,355	186,71,253,61	285,364,394,347,519	75,55,82,58,88	150	75	0.131814553303	0.6130232397287242	0.545,0.803,0.477,0.744	0.655,0.768,0.706,0.749,0.747	-0.083
2439	SNHG16	SNHG16	chr17	+	76561287	76561402	76561287	76561398	76563118	76565348	2439	20,15,6,9	751,441,415,223	7,11,10,11,13	375,403,486,345,452	79	75	0.676402219581	1.0	0.025,0.031,0.014,0.037	0.017,0.025,0.019,0.029,0.027	0.003
2440	METTL23	METTL23	chr17	+	76726829	76727178	76726829	76726879	76729689	76729794	2440	43,16,9,8	1,0,0,1	11,21,13,14,15	0,3,2,1,2	150	75	0.00536558530532	0.07685634088944318	0.956,1.0,1.0,0.8	1.0,0.778,0.765,0.875,0.789	0.098
2441	METTL23	METTL23	chr17	+	76726829	76727213	76726829	76726879	76729689	76729794	2441	38,11,9,12	1,0,0,1	13,17,11,12,8	0,3,2,1,2	150	75	0.00287260003992	0.05440673832112351	0.95,1.0,1.0,0.857	1.0,0.739,0.733,0.857,0.667	0.153
2442	METTL23	METTL23	chr17	+	76726829	76727357	76726829	76726879	76729689	76729794	2442	30,10,8,5	1,0,0,1	8,10,11,11,8	0,3,2,1,2	150	75	0.00257718727147	0.05232176422833434	0.938,1.0,1.0,0.714	1.0,0.625,0.733,0.846,0.667	0.139
2443	METTL23	METTL23	chr17	+	76726829	76727213	76726829	76727178	76729689	76729794	2443	17,6,8,10	13,6,1,3	10,18,10,8,14	3,11,2,4,7	110	75	0.771351068631	1.0	0.471,0.405,0.845,0.694	0.694,0.527,0.773,0.577,0.577	-0.026
2444	METTL23	METTL23	chr17	+	76726829	76727357	76726829	76727178	76729689	76729794	2444	15,13,10,3	13,6,1,3	11,17,15,16,26	3,11,2,4,7	150	75	0.287282475759	0.9038477892300701	0.366,0.52,0.833,0.333	0.647,0.436,0.789,0.667,0.65	-0.125
2445	METTL23	METTL23	chr17	+	76726829	76727357	76726829	76727213	76729689	76729794	2445	10,11,3,2	8,1,1,7	8,11,12,15,17	5,7,0,2,0	150	75	0.0460558280778	0.309725443823205	0.385,0.846,0.6,0.125	0.444,0.44,1.0,0.789,1.0	-0.246
2446	METTL23	METTL23	chr17	+	76726829	76727178	76726829	76726879	76732977	76733215	2446	38,16,8,6	6,7,1,3	14,15,22,19,22	1,1,2,6,1	150	75	0.0476354759084	0.3134909607182777	0.76,0.533,0.8,0.5	0.875,0.882,0.846,0.613,0.917	-0.178
2447	METTL23	METTL23	chr17	+	76726829	76727213	76726829	76726879	76732977	76733215	2447	39,20,11,6	6,7,1,3	14,20,18,11,21	1,1,2,6,1	150	75	0.141366263012	0.625967485600461	0.765,0.588,0.846,0.5	0.875,0.909,0.818,0.478,0.913	-0.124
2448	METTL23	METTL23	chr17	+	76726829	76727357	76726829	76726879	76732977	76733215	2448	31,10,8,5	6,7,1,3	8,11,12,10,8	1,1,2,6,1	150	75	0.256873768968	0.8543931233680618	0.721,0.417,0.8,0.455	0.8,0.846,0.75,0.455,0.8	-0.132
2449	METTL23	METTL23	chr17	+	76726829	76727213	76726829	76727178	76732977	76733215	2449	18,15,10,4	8,6,0,1	11,21,17,7,27	6,5,11,9,14	110	75	0.0930701432747	0.4803044324392192	0.605,0.63,1.0,0.732	0.556,0.741,0.513,0.347,0.568	0.197
2450	METTL23	METTL23	chr17	+	76726829	76727357	76726829	76727178	76732977	76733215	2450	16,13,10,3	8,6,0,1	11,18,16,15,26	6,5,11,9,14	150	75	0.21021440657	0.7680499200995586	0.5,0.52,1.0,0.6	0.478,0.643,0.421,0.455,0.481	0.159
2451	METTL23	METTL23	chr17	+	76726829	76727357	76726829	76727213	76732977	76733215	2451	11,11,3,2	9,10,3,1	8,12,13,14,17	6,10,7,1,13	150	75	0.252723001918	0.8484553824142527	0.379,0.355,0.333,0.5	0.4,0.375,0.481,0.875,0.395	-0.113
2453	METTL23	METTL23	chr17	+	76726829	76727357	76726829	76727178	76733292	76733377	2453	16,13,10,3	0,0,0,0	11,17,15,15,26	0,0,0,0,1	150	75	1	1.0	1.0,1.0,1.0,1.0	1.0,1.0,1.0,1.0,0.929	0.014
2454	MRPL24	MRPL24	chr1	-	156741011	156741131	156741052	156741131	156738521	156738764	2454	68,49,25,43	64,61,29,21	49,43,80,35,77	12,34,37,29,46	116	75	0.0399506121405	0.28749408614311733	0.407,0.342,0.358,0.57	0.725,0.45,0.583,0.438,0.52	-0.124
2455	AFMID	AFMID	chr17	+	78205602	78205753	78205602	78205738	78205945	78206050	2455	1,0,4,0	8,5,3,0	0,3,5,2,2	2,2,6,5,8	90	75	1	1.0	0.094,0.0,0.526,NA	0.0,0.556,0.41,0.25,0.172	-0.071
2456	PGS1	PGS1	chr17	+	78419545	78419725	78419545	78419675	78424060	78424659	2456	38,21,10,22	25,14,18,12	13,18,31,22,24	9,13,14,8,25	125	75	0.460393360331	1.0	0.477,0.474,0.25,0.524	0.464,0.454,0.571,0.623,0.365	-0.064
2457	LOC101928710	LOC101928710	chr17	-	78631948	78632057	78631989	78632057	78630031	78630280	2457	3,0,0,0	0,0,0,0	0,0,0,7,0	0,0,0,3,0	116	75	1	1.0	1.0,NA,NA,NA	NA,NA,NA,0.601,NA	0.399
2458	LOC101928710	LOC101928710	chr17	-	78631948	78632057	78631989	78632057	78630031	78630430	2458	4,0,0,2	7,0,0,6	0,0,3,9,0	0,0,0,2,0	116	75	1	1.0	0.27,NA,NA,0.177	NA,NA,1.0,0.744,NA	-0.648
2459	TYMP	TYMP	chr22	-	50529495	50530085	50529903	50530085	50527587	50527717	2459	12,23,10,16	2,4,0,2	12,22,45,26,22	7,2,7,4,5	150	75	0.169026228189	0.6837301561329474	0.75,0.742,1.0,0.8	0.462,0.846,0.763,0.765,0.688	0.118
2460	TYMP	TYMP	chr22	-	50529495	50530085	50529903	50530085	50529135	50529338	2460	59,84,40,74	0,0,0,0	92,91,287,93,115	0,1,2,0,2	150	75	1	1.0	1.0,1.0,1.0,1.0	1.0,0.978,0.986,1.0,0.966	0.014
2461	ATRIP	ATRIP	chr3	+	48446709	48447092	48446709	48446799	48450036	48450170	2461	18,1,10,15	0,0,0,0	16,27,35,22,16	1,0,0,0,0	150	75	1	1.0	1.0,1.0,1.0,1.0	0.889,1.0,1.0,1.0,1.0	0.022
2463	OXLD1	OXLD1	chr17	-	81666145	81666637	81666149	81666637	81665035	81665584	2463	7,5,10,6	1,1,0,4	2,8,4,9,11	2,1,6,1,0	79	75	0.556525085985	1.0	0.869,0.826,1.0,0.587	0.487,0.884,0.388,0.895,1.0	0.09
2464	OXLD1	OXLD1	chr17	-	81666145	81666637	81666154	81666637	81665035	81665584	2464	20,8,12,6	1,0,3,1	5,9,10,12,19	3,1,3,3,3	84	75	0.0400781718601	0.28749408614311733	0.947,1.0,0.781,0.843	0.598,0.889,0.749,0.781,0.85	0.119
2465	OXLD1	OXLD1	chr17	-	81666145	81666637	81666163	81666637	81665035	81665584	2465	22,10,22,9	0,0,0,0	9,11,14,17,25	0,0,0,1,0	93	75	1	1.0	1.0,1.0,1.0,1.0	1.0,1.0,1.0,0.932,1.0	0.014
2466	OXLD1	OXLD1	chr17	-	81666145	81666637	81666276	81666637	81665035	81665584	2466	66,36,62,25	2,0,0,1	33,28,40,37,80	0,1,1,3,5	150	75	1	1.0	0.943,1.0,1.0,0.926	1.0,0.933,0.952,0.86,0.889	0.04
2467	OXLD1	OXLD1	chr17	-	81666145	81666637	81666517	81666637	81665035	81665584	2467	36,26,23,19	10,10,12,4	18,25,30,32,43	6,18,14,5,24	150	75	0.480505825355	1.0	0.643,0.565,0.489,0.704	0.6,0.41,0.517,0.762,0.473	0.048
2468	OXLD1	OXLD1	chr17	-	81666149	81666637	81666154	81666637	81665035	81665584	2468	14,4,2,4	1,0,3,1	5,2,12,4,8	3,1,3,3,3	80	75	0.0870731700762	0.46515187477314873	0.929,1.0,0.385,0.789	0.61,0.652,0.789,0.556,0.714	0.112
2469	OXLD1	OXLD1	chr17	-	81666149	81666637	81666163	81666637	81665035	81665584	2469	16,6,12,7	0,0,0,0	9,4,16,9,14	0,0,0,1,0	89	75	1	1.0	1.0,1.0,1.0,1.0	1.0,1.0,1.0,0.884,1.0	0.023
2470	OXLD1	OXLD1	chr17	-	81666149	81666637	81666276	81666637	81665035	81665584	2470	60,33,54,23	2,0,0,1	33,23,43,31,72	0,1,1,3,5	150	75	1	1.0	0.938,1.0,1.0,0.92	1.0,0.92,0.956,0.838,0.878	0.046
2471	OXLD1	OXLD1	chr17	-	81666149	81666637	81666517	81666637	81665035	81665584	2471	30,23,15,17	10,10,12,4	18,20,33,26,35	6,18,14,5,24	150	75	0.720911588804	1.0	0.6,0.535,0.385,0.68	0.6,0.357,0.541,0.722,0.422	0.022
2472	OXLD1	OXLD1	chr17	-	81666154	81666637	81666163	81666637	81665035	81665584	2472	3,2,13,4	0,0,0,0	7,3,7,8,9	0,0,0,1,0	84	75	1	1.0	1.0,1.0,1.0,1.0	1.0,1.0,1.0,0.877,1.0	0.025
2473	OXLD1	OXLD1	chr17	-	81666154	81666637	81666276	81666637	81665035	81665584	2473	60,32,57,20	2,0,0,1	34,23,40,33,75	0,1,1,3,5	150	75	1	1.0	0.938,1.0,1.0,0.909	1.0,0.92,0.952,0.846,0.882	0.042
2474	OXLD1	OXLD1	chr17	-	81666154	81666637	81666517	81666637	81665035	81665584	2474	30,22,18,14	10,10,12,4	19,20,30,28,38	6,18,14,5,24	150	75	0.791011385738	1.0	0.6,0.524,0.429,0.636	0.613,0.357,0.517,0.737,0.442	0.014
2475	OXLD1	OXLD1	chr17	-	81666163	81666637	81666276	81666637	81665035	81665584	2475	59,32,54,19	2,0,0,1	31,22,37,31,72	0,1,1,3,5	150	75	1	1.0	0.937,1.0,1.0,0.905	1.0,0.917,0.949,0.838,0.878	0.044
2476	OXLD1	OXLD1	chr17	-	81666163	81666637	81666517	81666637	81665035	81665584	2476	29,22,15,13	10,10,12,4	16,19,27,26,35	6,18,14,5,24	150	75	0.728255241446	1.0	0.592,0.524,0.385,0.619	0.571,0.345,0.491,0.722,0.422	0.02
2477	OXLD1	OXLD1	chr17	-	81666276	81666637	81666517	81666637	81665035	81665584	2477	31,22,15,14	10,10,12,4	16,20,28,28,40	6,18,14,5,24	150	75	0.788174229456	1.0	0.608,0.524,0.385,0.636	0.571,0.357,0.5,0.737,0.455	0.014
2479	ARHGDIA	ARHGDIA	chr17	-	81868988	81869075	81869055	81869075	81867718	81868584	2479	280,294,203,222	0,0,0,0	318,342,450,308,235	0,0,0,1,0	142	75	1	1.0	1.0,1.0,1.0,1.0	1.0,1.0,1.0,0.994,1.0	0.001
2480	ARHGDIA	ARHGDIA	chr17	-	81869329	81869625	81869541	81869625	81869172	81869236	2480	303,276,126,227	0,1,0,1	269,255,392,340,274	2,0,1,1,1	150	75	1	1.0	1.0,0.993,1.0,0.991	0.985,1.0,0.995,0.994,0.993	0.003
2481	C17orf62	C17orf62	chr17	-	82450479	82450831	82450699	82450831	82447579	82447621	2481	8,7,6,9	0,8,0,7	7,25,15,26,22	3,5,7,1,1	150	75	0.671909157115	1.0	1.0,0.304,1.0,0.391	0.538,0.714,0.517,0.929,0.917	-0.049
2482	C17orf62	C17orf62	chr17	-	82450479	82450831	82450699	82450831	82449169	82449292	2482	10,7,6,9	39,46,20,16	9,25,15,26,22	14,60,54,35,48	150	75	0.0192485409032	0.1816792106302035	0.114,0.071,0.13,0.22	0.243,0.172,0.122,0.271,0.186	-0.065
2483	C17orf62	C17orf62	chr17	-	82450479	82450831	82450532	82450831	82449430	82449480	2483	30,15,7,13	0,0,1,0	20,37,49,51,49	0,0,1,0,0	128	75	1	1.0	1.0,1.0,0.804,1.0	1.0,1.0,0.966,1.0,1.0	-0.042
2484	C17orf62	C17orf62	chr17	-	82450479	82450831	82450699	82450831	82449430	82449480	2484	9,7,7,9	8,6,0,4	7,24,17,28,22	0,1,4,9,4	150	75	0.0710722064683	0.4100466174793072	0.36,0.368,1.0,0.529	1.0,0.923,0.68,0.609,0.733	-0.225
2485	C17orf62	C17orf62	chr17	-	82450532	82450831	82450699	82450831	82449430	82449480	2485	8,7,7,9	8,6,0,4	7,24,16,26,22	0,1,4,9,4	150	75	0.0747164523769	0.4253698558600233	0.333,0.368,1.0,0.529	1.0,0.923,0.667,0.591,0.733	-0.225
2486	ZNF557	ZNF557	chr19	+	7069459	7069773	7069459	7069761	7070561	7070653	2486	29,18,22,22	0,4,1,0	10,16,26,7,9	3,0,2,3,3	87	75	0.0244519204855	0.20881163843173015	1.0,0.795,0.95,1.0	0.742,1.0,0.918,0.668,0.721	0.126
2487	TGIF1	TGIF1	chr18	+	3451404	3452382	3451404	3451775	3456353	3456580	2487	0,0,0,6	0,0,0,1	2,7,2,5,3	0,0,0,0,0	150	75	1	1.0	NA,NA,NA,0.75	1.0,1.0,1.0,1.0,1.0	-0.25
2492	HPS4	HPS4	chr22	-	26483673	26483863	26483764	26483863	26481721	26482240	2492	16,6,16,9	13,3,2,0	16,25,35,22,13	16,7,11,13,11	150	75	0.165622752133	0.6796901421820113	0.381,0.5,0.8,1.0	0.333,0.641,0.614,0.458,0.371	0.187
2493	BABAM1	BABAM1	chr19	+	17267375	17267527	17267375	17267516	17268755	17269091	2493	29,33,16,21	2,10,3,2	18,17,35,20,23	1,12,3,3,6	86	75	0.54397260444	1.0	0.927,0.742,0.823,0.902	0.94,0.553,0.911,0.853,0.77	0.043
2494	BABAM1	BABAM1	chr19	+	17267375	17267527	17267375	17267516	17268793	17269091	2494	128,40,64,46	3,6,5,0	43,66,87,63,38	2,3,4,7,3	86	75	0.65306856797	1.0	0.974,0.853,0.918,1.0	0.949,0.95,0.95,0.887,0.917	0.006
2496	MARCKSL1	MARCKSL1	chr1	-	32335946	32336239	32336171	32336239	32333828	32335097	2496	216,223,71,204	1,0,0,0	224,253,209,149,226	0,0,0,0,0	150	75	1	1.0	0.991,1.0,1.0,1.0	1.0,1.0,1.0,1.0,1.0	-0.002
2498	SLMO1	SLMO1	chr18	+	12429349	12429436	12429349	12429433	12431149	12432237	2498	3,5,10,4	1,5,4,3	1,12,5,5,6	4,5,2,3,1	78	75	0.871167271208	1.0	0.743,0.49,0.706,0.562	0.194,0.698,0.706,0.616,0.852	0.012
2511	RBBP8	RBBP8	chr18	+	22933875	22934159	22933875	22934078	22936753	22936960	2511	30,18,20,16	6,3,7,14	15,19,27,15,23	14,9,13,15,23	150	75	0.0299178387062	0.24204206351782853	0.714,0.75,0.588,0.364	0.349,0.514,0.509,0.333,0.333	0.196
2513	CARS	CARS	chr11	-	3001961	3002053	3001969	3002053	3000921	3001248	2513	0,0,3,0	0,0,0,0	1,0,0,0,0	1,0,0,0,1	83	75	1	1.0	NA,NA,1.0,NA	0.475,NA,NA,NA,0.0	0.762
2514	PSMA8	PSMA8	chr18	+	26144558	26144685	26144558	26144571	26151857	26151982	2514	0,1,13,14	0,0,0,0	3,1,3,8,3	1,0,0,0,0	150	75	1	1.0	NA,1.0,1.0,1.0	0.6,1.0,1.0,1.0,1.0	0.08
2515	PRKAR1B	PRKAR1B	chr7	-	727589	727676	727654	727676	711328	711527	2515	8,7,1,5	1,0,0,0	6,7,10,1,1	0,0,1,0,0	140	75	1	1.0	0.811,1.0,1.0,1.0	1.0,1.0,0.843,1.0,1.0	-0.016
2516	THBS4	THBS4	chr5	+	79998331	79998427	79998331	79998375	80040076	80040280	2516	0,2,3,1	0,0,1,3	0,2,0,0,0	1,1,0,0,1	127	75	1	1.0	NA,1.0,0.639,0.164	0.0,0.542,NA,NA,0.0	0.42
2517	ZSCAN30	ZSCAN30	chr18	-	35290083	35290245	35290130	35290245	35263944	35264455	2517	5,4,5,5	8,4,5,2	25,6,16,7,16	1,3,10,2,3	122	75	0.00422967015938	0.0654838142660846	0.278,0.381,0.381,0.606	0.939,0.551,0.496,0.683,0.766	-0.276
2518	ZSCAN30	ZSCAN30	chr18	-	35290083	35290245	35290130	35290245	35267475	35267679	2518	2,3,0,2	0,0,1,0	14,7,9,5,7	0,2,0,0,0	122	75	1	1.0	1.0,1.0,0.0,1.0	1.0,0.683,1.0,1.0,1.0	-0.187
2519	DDX17	DDX17	chr22	-	38487872	38488115	38487878	38488115	38483437	38486440	2519	86,65,44,57	291,273,141,132	39,53,74,45,55	155,210,249,212,290	81	75	0.0450489982958	0.3067893807992456	0.215,0.181,0.224,0.286	0.189,0.189,0.216,0.164,0.149	0.045
2520	C18orf21	C18orf21	chr18	+	35972624	35972907	35972624	35972840	35974895	35975095	2520	31,54,42,38	5,5,0,5	34,35,48,33,41	2,4,10,2,6	142	75	0.367918688266	1.0	0.766,0.851,1.0,0.801	0.9,0.822,0.717,0.897,0.783	0.031
2521	TANC1	TANC1	chr2	+	159169249	159169372	159169249	159169351	159170523	159170805	2521	27,4,0,3	0,0,0,0	2,0,3,2,0	0,0,0,1,0	96	75	1	1.0	1.0,1.0,NA,1.0	1.0,NA,1.0,0.61,NA	0.13
2523	HAUS1	HAUS1	chr18	+	46105193	46105408	46105193	46105368	46118180	46118316	2523	5,2,0,4	54,92,87,89	1,2,1,2,6	32,60,92,50,66	115	75	0.919402780182	1.0	0.057,0.014,0.0,0.028	0.02,0.021,0.007,0.025,0.056	-0.001
2524	FASTKD2	FASTKD2	chr2	+	206765387	206765747	206765387	206765654	206766643	206767470	2524	47,26,38,23	47,36,11,12	29,36,51,51,39	26,18,30,16,21	150	75	0.366220431373	1.0	0.333,0.265,0.633,0.489	0.358,0.5,0.459,0.614,0.481	-0.052
2525	FASTKD2	FASTKD2	chr2	+	206765387	206765762	206765387	206765654	206766643	206767470	2525	22,16,12,8	47,36,11,12	16,20,23,22,12	26,18,30,16,21	150	75	0.12553024249	0.5937166633812747	0.19,0.182,0.353,0.25	0.235,0.357,0.277,0.407,0.222	-0.056
2526	FASTKD2	FASTKD2	chr2	+	206765387	206765762	206765387	206765747	206766643	206767470	2526	0,1,0,0	25,11,26,15	2,4,2,0,0	15,18,30,29,27	90	75	0.186734105565	0.7227550272947482	0.0,0.07,0.0,0.0	0.1,0.156,0.053,0.0,0.0	-0.044
2528	CTIF	CTIF	chr18	+	48757918	48758411	48757918	48758405	48761389	48761689	2528	0,3,1,0	2,9,2,1	2,6,2,5,1	1,6,6,5,2	81	75	0.00301576268098	0.05546941273050394	0.0,0.236,0.316,0.0	0.649,0.481,0.236,0.481,0.316	-0.295
2529	C18orf32	C18orf32	chr18	-	49487042	49487274	49487206	49487274	49483583	49483771	2529	27,33,19,8	28,42,17,21	27,21,52,20,28	17,19,25,13,15	150	75	0.00221489198973	0.046729878057832935	0.325,0.282,0.358,0.16	0.443,0.356,0.51,0.435,0.483	-0.164
2530	RPL17	RPL17	chr18	-	49492257	49492464	49492274	49492464	49491531	49491584	2530	17,32,6,21	33,24,12,17	12,18,25,16,15	29,31,55,33,41	92	75	0.0208315520794	0.18995550879181694	0.296,0.521,0.29,0.502	0.252,0.321,0.27,0.283,0.23	0.131
2531	RPL17	RPL17	chr18	-	49492257	49492464	49492274	49492464	49491735	49491833	2531	2,4,0,4	5,4,0,3	2,5,5,4,3	2,1,4,3,2	92	75	1	1.0	0.246,0.449,NA,0.521	0.449,0.803,0.505,0.521,0.55	-0.16
2532	CXXC1	CXXC1	chr18	-	50284719	50284839	50284731	50284839	50284377	50284562	2532	8,8,1,6	63,45,96,21	3,1,5,8,7	75,81,108,159,92	87	75	0.0128260190956	0.13664154996896632	0.099,0.133,0.009,0.198	0.033,0.011,0.038,0.042,0.062	0.073
2535	TCF4	TCF4	chr18	-	55232508	55232671	55232520	55232671	55228846	55229076	2535	83,73,27,50	61,44,15,30	26,45,56,53,37	19,22,60,25,19	87	75	0.97267620882	1.0	0.54,0.589,0.608,0.59	0.541,0.638,0.446,0.646,0.627	0.002
2537	TCF4	TCF4	chr18	-	55588037	55588629	55588469	55588629	55587044	55587136	2537	0,0,0,0	0,0,3,0	3,0,4,0,3	0,0,1,0,0	150	75	1	1.0	NA,NA,0.0,NA	1.0,NA,0.667,NA,1.0	-0.889
2538	BCL2L12	BCL2L12	chr19	+	49669023	49669164	49669023	49669115	49670215	49670488	2538	1,5,0,0	23,42,42,19	3,2,3,4,1	22,21,24,36,31	124	75	0.076097012922	0.42869311991660736	0.026,0.067,0.0,0.0	0.076,0.054,0.07,0.063,0.019	-0.033
2539	BCL2L12	BCL2L12	chr19	+	49669023	49669164	49669023	49669115	49673697	49673916	2539	1,5,0,0	8,1,3,1	3,2,3,4,1	2,2,2,5,2	124	75	0.0288508055212	0.2360719904244198	0.07,0.752,0.0,0.0	0.476,0.377,0.476,0.326,0.232	-0.172
2541	CRCP	CRCP	chr7	+	66114817	66114970	66114817	66114914	66127703	66127740	2541	78,42,23,39	0,0,0,0	54,40,77,59,53	1,1,0,2,2	131	75	0.397761323746	1.0	1.0,1.0,1.0,1.0	0.969,0.958,1.0,0.944,0.938	0.038
2543	DYRK1A	DYRK1A	chr21	+	37506098	37506354	37506098	37506223	37511910	37515376	2543	2,0,0,1	86,93,48,56	6,5,3,5,1	79,60,58,65,69	150	75	0.00888370423262	0.10680296932177788	0.011,0.0,0.0,0.009	0.037,0.04,0.025,0.037,0.007	-0.024
2544	PPCDC	PPCDC	chr15	+	75043268	75043536	75043268	75043391	75044385	75044514	2544	22,21,38,11	0,0,0,0	8,18,17,21,33	0,0,0,1,0	150	75	1	1.0	1.0,1.0,1.0,1.0	1.0,1.0,1.0,0.913,1.0	0.017
2545	TXNL4A	TXNL4A	chr18	-	79988239	79988592	79988263	79988592	79977597	79977701	2545	221,176,111,181	2,0,8,4	178,223,341,232,181	0,0,4,1,2	99	75	0.0772611751269	0.43298450227366875	0.988,1.0,0.913,0.972	1.0,1.0,0.985,0.994,0.986	-0.025
2546	TXNL4A	TXNL4A	chr18	-	79988239	79988592	79988263	79988592	79986601	79986750	2546	52,39,54,47	0,0,0,0	72,93,91,88,67	0,0,1,1,0	99	75	1	1.0	1.0,1.0,1.0,1.0	1.0,1.0,0.986,0.985,1.0	0.006
2547	PASK	PASK	chr2	-	241115021	241115177	241115042	241115177	241112239	241112439	2547	13,14,3,10	24,29,6,4	8,3,6,6,9	16,15,17,16,22	96	75	0.0877563481217	0.46515187477314873	0.297,0.274,0.281,0.661	0.281,0.135,0.216,0.227,0.242	0.158
2548	ZNF501	ZNF501	chr3	+	44729605	44730015	44729605	44729722	44731475	44731560	2548	6,8,4,0	1,0,1,1	2,5,1,4,1	0,0,3,0,2	150	75	0.202321089856	0.754665304773531	0.75,1.0,0.667,0.0	1.0,1.0,0.143,1.0,0.2	-0.064
2551	PEG10	PEG10	chr7	+	94656324	94656591	94656324	94656580	94663333	94669694	2551	2,1,1,0	8,3,7,0	3,3,2,3,5	2,2,8,6,4	86	75	1	1.0	0.179,0.225,0.111,NA	0.567,0.567,0.179,0.304,0.522	-0.256
2553	PMS1	PMS1	chr2	+	189784084	189784593	189784084	189784564	189791789	189791941	2553	60,30,13,32	0,0,2,0	28,36,40,26,42	0,0,3,0,0	104	75	1	1.0	1.0,1.0,0.824,1.0	1.0,1.0,0.906,1.0,1.0	-0.025
2554	PMS1	PMS1	chr2	+	189863742	189864228	189863742	189863974	189867798	189867929	2554	40,27,21,24	0,0,0,0	29,35,37,34,22	2,1,1,1,1	150	75	0.0640017993394	0.38646835847154726	1.0,1.0,1.0,1.0	0.879,0.946,0.949,0.944,0.917	0.073
2555	MBD3	MBD3	chr19	-	1592521	1592761	1592617	1592761	1585054	1585214	2555	11,15,6,10	22,25,7,26	5,10,11,15,10	12,16,23,14,32	150	75	0.908505827599	1.0	0.2,0.231,0.3,0.161	0.172,0.238,0.193,0.349,0.135	0.006
2557	ATP8B3	ATP8B3	chr19	-	1811488	1811884	1811600	1811884	1810621	1810683	2557	8,1,5,0	0,0,0,0	4,0,2,2,6	1,0,0,0,0	150	75	1	1.0	1.0,1.0,1.0,NA	0.667,NA,1.0,1.0,1.0	0.083
2558	TSPAN4	TSPAN4	chr11	+	842940	843050	842940	843045	847200	847300	2558	0,1,0,0	1,1,0,9	1,2,0,0,2	2,8,3,0,2	80	75	1	1.0	0.0,0.484,NA,0.0	0.319,0.19,0.0,NA,0.484	-0.087
2560	TRIM7	TRIM7	chr5	-	181203476	181203640	181203544	181203640	181199850	181200081	2560	0,9,4,11	0,3,0,0	4,0,2,2,2	2,0,0,0,1	143	75	1	1.0	NA,0.611,1.0,1.0	0.512,NA,1.0,1.0,0.512	0.114
2562	TMIGD2	TMIGD2	chr19	-	4294566	4294680	4294578	4294680	4292227	4292885	2562	0,0,3,0	0,1,0,0	0,0,0,0,0	0,1,0,0,0	87	75	1	1.0	NA,0.0,1.0,NA	NA,0.0,NA,NA,NA	0.5
2563	GGT1	GGT1	chr22	+	24603156	24603527	24603156	24603321	24607953	24608023	2563	1,1,1,1	0,2,0,2	1,0,1,1,0	1,2,0,0,0	150	75	1	1.0	1.0,0.2,1.0,0.2	0.333,0.0,1.0,1.0,NA	0.017
2564	LSM5	LSM5	chr7	-	32494990	32495258	32495229	32495258	32489248	32489344	2564	3,3,0,0	2,4,0,0	3,1,2,0,0	1,3,3,1,1	150	75	1	1.0	0.429,0.273,NA,NA	0.6,0.143,0.25,0.0,0.0	0.152
2566	CAPS	CAPS	chr19	+	5914939	5915146	5914939	5915065	5915220	5916211	2566	26,15,0,10	0,1,0,0	8,9,9,11,12	0,0,0,0,1	150	75	1	1.0	1.0,0.882,NA,1.0	1.0,1.0,1.0,1.0,0.857	-0.011
2567	RANBP3	RANBP3	chr19	-	5931403	5931531	5931418	5931531	5927967	5928087	2567	28,42,29,30	30,19,20,30	32,32,38,27,46	12,20,21,27,25	90	75	0.307871438978	0.9380189475851702	0.438,0.648,0.547,0.455	0.69,0.571,0.601,0.455,0.605	-0.062
2570	ADGRE1	ADGRE1	chr19	+	6928144	6928310	6928144	6928211	6934986	6935078	2570	1,0,0,0	48,3,14,2	0,0,0,1,1	3,7,2,6,3	150	75	1	1.0	0.01,0.0,0.0,0.0	0.0,0.0,0.0,0.077,0.143	-0.041
2571	FCER2	FCER2	chr19	-	7702014	7702146	7702018	7702146	7699738	7699845	2571	1540,455,216,289	1191,343,233,186	252,257,153,59,214	177,181,116,41,171	79	75	0.458449326229	1.0	0.551,0.557,0.468,0.596	0.575,0.574,0.556,0.577,0.543	-0.022
2577	CREM	CREM	chr10	+	35195901	35196142	35195901	35196099	35201450	35201486	2577	2,4,0,1	0,0,0,5	10,6,8,10,6	1,1,2,0,0	118	75	1	1.0	1.0,1.0,NA,0.113	0.864,0.792,0.718,1.0,1.0	-0.17
2578	CREM	CREM	chr10	+	35195901	35196142	35195901	35196099	35206894	35207051	2578	2,6,1,4	0,0,1,1	6,5,12,12,10	3,3,3,4,3	118	75	0.000151704513668	0.006401335557128156	1.0,1.0,0.389,0.718	0.56,0.514,0.718,0.656,0.679	0.151
2582	ATG4D	ATG4D	chr19	+	10546838	10547115	10546838	10547071	10547188	10547253	2582	34,15,18,12	7,5,0,0	20,15,12,12,13	0,0,2,0,0	119	75	598308	0.0007153108114871066	0.754,0.654,1.0,1.0	1.0,1.0,0.791,1.0,1.0	-0.106
2584	TMEM205	TMEM205	chr19	-	11345519	11346305	11346126	11346305	11345251	11345415	2584	106,84,82,118	0,0,0,0	96,85,126,96,145	0,1,0,0,1	150	75	1	1.0	1.0,1.0,1.0,1.0	1.0,0.977,1.0,1.0,0.986	0.007
2585	TMEM205	TMEM205	chr19	-	11346007	11346305	11346126	11346305	11345519	11345628	2585	14,21,14,9	62,42,28,38	25,12,22,19,40	20,38,48,38,35	150	75	0.00906308991551	0.1079359579873918	0.101,0.2,0.2,0.106	0.385,0.136,0.186,0.2,0.364	-0.102
2587	PRKCSH	PRKCSH	chr19	+	11435256	11435710	11435256	11435706	11436040	11436196	2587	9,15,19,11	151,155,113,109	22,9,11,9,22	123,93,119,90,154	79	75	0.319280045418	0.9490951674756812	0.054,0.084,0.138,0.087	0.145,0.084,0.081,0.087,0.119	-0.012
2588	PRKCSH	PRKCSH	chr19	+	11447438	11447618	11447438	11447597	11447692	11447789	2588	23,26,7,11	9,20,19,7	23,14,25,13,12	11,20,20,21,27	96	75	0.420077729459	1.0	0.666,0.504,0.223,0.551	0.62,0.354,0.494,0.326,0.258	0.076
2590	ZNF131	ZNF131	chr5	+	43161248	43161613	43161248	43161606	43161708	43161931	2590	6,8,8,5	26,37,32,33	1,3,5,10,4	15,13,20,26,21	82	75	0.790794053073	1.0	0.174,0.165,0.186,0.122	0.057,0.174,0.186,0.26,0.148	-0.003
2591	ZNF625	ZNF625	chr19	-	12147675	12147802	12147679	12147802	12147394	12147455	2591	10,7,11,9	0,0,0,0	15,7,13,11,11	0,1,0,1,0	79	75	1	1.0	1.0,1.0,1.0,1.0	1.0,0.869,1.0,0.913,1.0	0.044
2592	VPRBP	VPRBP	chr3	-	51466802	51466876	51466805	51466876	51463113	51463227	2592	36,40,14,16	0,0,0,0	36,15,28,38,26	1,0,0,0,0	78	75	1	1.0	1.0,1.0,1.0,1.0	0.972,1.0,1.0,1.0,1.0	0.006
2593	WDR83	WDR83	chr19	+	12669976	12670097	12669976	12670080	12670179	12670285	2593	18,11,11,12	1,0,0,1	11,7,17,17,10	0,0,2,1,5	92	75	1	1.0	0.936,1.0,1.0,0.907	1.0,1.0,0.874,0.933,0.62	0.075
2594	NCK1	NCK1	chr3	+	136862207	136862353	136862207	136862319	136927983	136928227	2594	15,13,5,12	15,35,8,5	9,5,6,10,12	26,15,29,25,27	109	75	0.0174066952491	0.16949867952969774	0.408,0.204,0.301,0.623	0.192,0.187,0.125,0.216,0.234	0.193
2595	TESC	TESC	chr12	-	117046771	117046838	117046776	117046838	117046558	117046666	2595	14,4,2,3	58,18,28,28	5,4,6,8,12	30,27,41,23,46	80	75	0.473810068955	1.0	0.185,0.172,0.063,0.091	0.135,0.122,0.121,0.246,0.197	-0.036
2596	RPS15A	RPS15A	chr16	-	18790243	18790334	18790309	18790334	18788980	18789118	2596	375,466,365,277	1864,1517,1457,768	298,387,337,205,270	994,1362,1320,1338,986	141	75	0.269377616318	0.8665181320124605	0.097,0.14,0.118,0.161	0.138,0.131,0.12,0.075,0.127	0.011
2607	ANKRD6	ANKRD6	chr6	+	89629111	89629238	89629111	89629223	89630432	89633834	2607	0,0,2,3	1,0,0,0	2,0,1,1,0	0,1,0,0,0	90	75	1	1.0	0.0,NA,1.0,1.0	1.0,0.0,1.0,1.0,NA	-0.083
2609	QARS	QARS	chr3	-	49104323	49104471	49104372	49104471	49103862	49103972	2609	450,233,223,174	2,3,0,0	289,289,301,321,352	3,1,1,3,1	124	75	1	1.0	0.993,0.979,1.0,1.0	0.983,0.994,0.995,0.985,0.995	0.003
2610	QARS	QARS	chr3	-	49104356	49104471	49104372	49104471	49103862	49103972	2610	52,29,21,39	2,3,0,0	36,38,42,30,45	3,1,1,3,1	91	75	0.303649369717	0.9296358919137296	0.955,0.888,1.0,1.0	0.908,0.969,0.972,0.892,0.974	0.018
2611	AKAP8L	AKAP8L	chr19	-	15403474	15403715	15403657	15403715	15401149	15401603	2611	146,155,76,87	0,1,0,3	107,110,137,123,96	0,0,0,0,1	150	75	1	1.0	1.0,0.987,1.0,0.935	1.0,1.0,1.0,1.0,0.98	-0.016
2613	AUP1	AUP1	chr2	-	74528750	74529282	74529131	74529282	74528416	74528489	2613	247,228,183,127	8,8,8,1	173,165,212,140,173	2,15,18,5,6	150	75	0.0464605568402	0.31065456913328643	0.939,0.934,0.92,0.984	0.977,0.846,0.855,0.933,0.935	0.035
2614	EPS15L1	EPS15L1	chr19	-	16440861	16440909	16440884	16440909	16437769	16437865	2614	46,32,16,16	2,0,1,2	43,38,35,36,52	0,1,2,5,1	98	75	0.66742615915	1.0	0.946,1.0,0.924,0.86	1.0,0.967,0.931,0.846,0.975	-0.011
2615	MYO9B	MYO9B	chr19	+	17211646	17211786	17211646	17211774	17211894	17213295	2615	14,5,1,9	9,11,0,4	11,5,7,5,20	9,12,16,13,16	87	75	0.23171150949	0.8117195642344716	0.573,0.282,1.0,0.66	0.513,0.264,0.274,0.249,0.519	0.265
2616	EDEM2	EDEM2	chr20	-	35146824	35147358	35147151	35147358	35142372	35142478	2616	7,6,2,0	0,0,0,2	7,5,7,9,4	0,0,1,0,3	150	75	0.719620203785	1.0	1.0,1.0,1.0,0.0	1.0,1.0,0.778,1.0,0.4	-0.086
2617	EDEM2	EDEM2	chr20	-	35146824	35147358	35147151	35147358	35144978	35145018	2617	63,56,22,33	0,0,0,2	32,49,57,40,57	0,4,1,0,0	150	75	1	1.0	1.0,1.0,1.0,0.892	1.0,0.86,0.966,1.0,1.0	0.008
2619	KXD1	KXD1	chr19	+	18557761	18557949	18557761	18557914	18562035	18562157	2619	2,1,0,2	89,70,53,55	0,4,3,2,1	49,80,83,64,106	110	75	0.66089332371	1.0	0.015,0.01,0.0,0.024	0.0,0.033,0.024,0.021,0.006	-0.005
2620	UBA52	UBA52	chr19	+	18571803	18571909	18571803	18571887	18573292	18573403	2620	362,287,348,237	1088,855,784,460	413,423,511,444,472	815,993,1216,849,880	97	75	0.0202086018707	0.18585004797327523	0.205,0.206,0.256,0.285	0.282,0.248,0.245,0.288,0.293	-0.033
2623	PBX4	PBX4	chr19	-	19570585	19570833	19570686	19570833	19570108	19570299	2623	11,7,11,0	5,0,1,6	6,1,2,3,3	4,2,0,5,1	150	75	0.365014770867	1.0	0.524,1.0,0.846,0.0	0.429,0.2,1.0,0.231,0.6	0.101
2624	ZNF101	ZNF101	chr19	+	19677863	19677990	19677863	19677986	19678725	19678786	2624	40,25,8,19	14,17,6,19	17,25,37,21,24	8,11,11,13,10	79	75	0.169996864459	0.6850809968460074	0.731,0.583,0.559,0.487	0.669,0.683,0.762,0.605,0.695	-0.093
2626	CDV3	CDV3	chr3	+	133573589	133574284	133573589	133574180	133575038	133575115	2626	206,176,77,123	0,0,0,0	190,163,353,385,168	0,1,1,4,1	150	75	1	1.0	1.0,1.0,1.0,1.0	1.0,0.988,0.994,0.98,0.988	0.01
2627	CDV3	CDV3	chr3	+	133574433	133574592	133574433	133574551	133575038	133575115	2627	13,7,20,5	2,0,0,0	8,30,29,30,16	0,0,1,1,0	116	75	1	1.0	0.808,1.0,1.0,1.0	1.0,1.0,0.949,0.951,1.0	-0.028
2628	CDV3	CDV3	chr3	+	133574433	133574756	133574433	133574551	133575038	133575115	2628	24,17,23,4	2,0,0,0	13,25,44,36,21	0,0,1,1,0	150	75	1	1.0	0.857,1.0,1.0,1.0	1.0,1.0,0.957,0.947,1.0	-0.017
2629	CDV3	CDV3	chr3	+	133574433	133574756	133574433	133574592	133575038	133575115	2629	21,15,4,3	1,0,1,2	14,12,30,19,11	3,9,5,5,5	150	75	0.00355072929254	0.05885092731130259	0.913,1.0,0.667,0.429	0.7,0.4,0.75,0.655,0.524	0.146
2632	N4BP2L2	N4BP2L2	chr13	-	32527407	32527532	32527457	32527532	32522181	32522270	2632	181,202,125,101	2,11,14,8	94,141,164,114,139	2,5,7,6,3	125	75	0.0470924744706	0.311824630956096	0.982,0.917,0.843,0.883	0.966,0.944,0.934,0.919,0.965	-0.039
2633	N4BP2L2	N4BP2L2	chr13	-	32535768	32537027	32537005	32537027	32522181	32522270	2633	127,146,94,83	0,1,0,0	91,94,127,89,148	0,0,0,0,0	150	75	1	1.0	1.0,0.986,1.0,1.0	1.0,1.0,1.0,1.0,1.0	-0.004
2634	RSPRY1	RSPRY1	chr16	+	57186283	57186451	57186283	57186429	57204503	57205008	2634	29,20,14,62	3,1,0,2	22,42,24,23,40	0,6,1,0,2	97	75	0.786811551239	1.0	0.882,0.939,1.0,0.96	1.0,0.844,0.949,1.0,0.939	-0.001
2635	RSPRY1	RSPRY1	chr16	+	57186283	57187050	57186283	57186429	57204503	57205008	2635	16,18,11,26	3,1,0,2	24,34,28,14,28	0,6,1,0,2	150	75	0.727241771677	1.0	0.727,0.9,1.0,0.867	1.0,0.739,0.933,1.0,0.875	-0.036
2636	RSPRY1	RSPRY1	chr16	+	57186283	57187050	57186283	57186451	57204503	57205008	2636	16,18,8,10	25,16,11,46	16,26,24,13,18	12,28,13,19,28	150	75	0.050168369564	0.3242112051102943	0.242,0.36,0.267,0.098	0.4,0.317,0.48,0.255,0.243	-0.097
2637	ING4	ING4	chr12	-	6652935	6653050	6652944	6653050	6652661	6652767	2637	35,24,36,13	17,1,9,0	12,21,20,15,14	4,9,5,9,11	84	75	0.0269496016436	0.22566359041644826	0.648,0.955,0.781,1.0	0.728,0.676,0.781,0.598,0.532	0.183
2638	ING4	ING4	chr12	-	6652935	6653050	6652944	6653050	6652661	6652770	2638	21,18,15,19	1,2,3,0	6,10,2,10,12	2,3,4,2,3	84	75	0.00253631169209	0.051982312013120764	0.949,0.889,0.817,1.0	0.728,0.749,0.309,0.817,0.781	0.237
2640	ZFAS1	ZFAS1	chr20	+	49278177	49278716	49278177	49278397	49279103	49279208	2640	723,1662,1287,513	0,1,0,0	561,687,577,634,705	0,1,0,0,0	150	75	1	1.0	1.0,0.999,1.0,1.0	1.0,0.997,1.0,1.0,1.0	0.0
2649	ZNF30	ZNF30	chr19	+	34926902	34927282	34926902	34927216	34929883	34929956	2649	0,1,0,1	8,1,0,4	1,1,0,3,2	2,2,0,1,3	141	75	1	1.0	0.0,0.347,NA,0.117	0.21,0.21,NA,0.615,0.262	-0.17
2650	DMKN	DMKN	chr19	-	35510370	35510510	35510378	35510510	35510183	35510252	2650	9,30,30,5	6,21,21,4	2,5,14,9,20	4,4,1,3,9	83	75	0.203099969413	0.754665304773531	0.575,0.563,0.563,0.53	0.311,0.53,0.927,0.731,0.668	-0.076
2652	TMEM147	TMEM147	chr19	+	35545599	35545957	35545599	35545816	35546525	35546585	2652	90,97,43,51	0,0,0,0	74,65,83,79,96	0,2,0,0,0	150	75	1	1.0	1.0,1.0,1.0,1.0	1.0,0.942,1.0,1.0,1.0	0.012
2653	XRCC4	XRCC4	chr5	+	83077497	83077662	83077497	83077615	83104909	83105058	2653	0,5,1,0	17,40,19,16	5,8,6,6,6	18,12,28,19,18	122	75	715563	0.000769945546019436	0.0,0.071,0.031,0.0	0.146,0.291,0.116,0.163,0.17	-0.152
2654	U2AF1L4	U2AF1L4	chr19	-	35744011	35744145	35744069	35744145	35743808	35743904	2654	4,5,0,4	32,26,20,25	0,2,2,7,15	26,25,44,30,35	133	75	0.371984381749	1.0	0.066,0.098,0.0,0.083	0.0,0.043,0.025,0.116,0.195	-0.014
2656	TYROBP	TYROBP	chr19	-	35908167	35908309	35908174	35908309	35907729	35907762	2656	1,0,0,0	0,2,0,0	1,1,2,1,2	0,0,0,0,0	82	75	1	1.0	1.0,0.0,NA,NA	1.0,1.0,1.0,1.0,1.0	-0.5
2657	JKAMP	JKAMP	chr14	+	59484442	59485116	59484442	59484593	59486712	59486804	2657	6,10,0,1	18,27,24,18	3,8,13,18,3	14,40,59,27,21	150	75	0.156480091721	0.6577053855148282	0.143,0.156,0.0,0.027	0.097,0.091,0.099,0.25,0.067	-0.039
2658	JKAMP	JKAMP	chr14	+	59484442	59485116	59484442	59484593	59487673	59487828	2658	6,10,0,0	0,3,7,3	2,8,10,17,4	3,7,6,5,3	150	75	0.231470420375	0.8117195642344716	1.0,0.625,0.0,0.0	0.25,0.364,0.455,0.63,0.4	-0.014
2659	ZNF566	ZNF566	chr19	-	36489473	36489561	36489485	36489561	36476548	36476616	2659	7,2,12,2	9,3,14,4	4,3,5,3,2	4,4,7,5,3	87	75	0.830882218281	1.0	0.401,0.365,0.425,0.301	0.463,0.393,0.381,0.341,0.365	-0.016
2660	ZNF260	ZNF260	chr19	-	36525154	36525373	36525173	36525373	36510686	36515699	2660	23,20,30,4	1,2,0,0	18,11,18,8,16	3,1,4,0,2	94	75	1	1.0	0.948,0.889,1.0,1.0	0.827,0.898,0.782,1.0,0.865	0.085
2661	ZNF529-AS1	ZNF529-AS1	chr19	+	36573069	36573555	36573069	36573525	36574820	36574900	2661	5,10,17,5	12,10,0,2	11,4,7,6,8	3,2,4,2,3	105	75	0.621031123207	1.0	0.229,0.417,1.0,0.641	0.724,0.588,0.556,0.682,0.656	-0.069
2663	PQBP1	PQBP1	chrX	+	48897911	48898082	48897911	48898014	48898491	48898576	2663	91,114,31,45	17,20,15,9	62,63,73,76,41	37,7,15,0,8	143	75	0.304323254747	0.9302608582607159	0.737,0.749,0.52,0.724	0.468,0.825,0.719,1.0,0.729	-0.066
2664	PQBP1	PQBP1	chrX	+	48897911	48898093	48897911	48898014	48898491	48898576	2664	57,67,8,23	17,20,15,9	43,48,49,136,29	37,7,15,0,8	150	75	0.0375943478394	0.28189211341598885	0.626,0.626,0.211,0.561	0.368,0.774,0.62,1.0,0.644	-0.175
2665	PQBP1	PQBP1	chrX	+	48897911	48898093	48897911	48898082	48898491	48898576	2665	12,4,3,4	45,50,26,26	10,8,5,68,7	28,22,28,1,18	86	75	0.00149114609415	0.03605557746753708	0.189,0.065,0.091,0.118	0.237,0.241,0.135,0.983,0.253	-0.254
2666	PQBP1	PQBP1	chrX	+	48897911	48898093	48897911	48898082	48901189	48901301	2666	2,2,1,0	0,0,0,0	4,1,1,12,1	0,1,0,0,0	86	75	1	1.0	1.0,1.0,1.0,NA	1.0,0.466,1.0,1.0,1.0	0.107
2667	PQBP1	PQBP1	chrX	+	48901189	48901301	48901189	48901277	48901929	48902042	2667	124,100,80,54	0,0,0,0	86,68,73,121,65	0,0,0,0,2	99	75	1	1.0	1.0,1.0,1.0,1.0	1.0,1.0,1.0,1.0,0.961	0.008
2668	METTL6	METTL6	chr3	-	15427373	15427547	15427401	15427547	15426286	15426635	2668	0,0,0,0	25,23,20,20	0,1,1,1,0	26,23,24,19,37	103	75	1	1.0	0.0,0.0,0.0,0.0	0.0,0.031,0.029,0.037,0.0	-0.019
2669	AKT2	AKT2	chr19	-	40265221	40265351	40265258	40265351	40256925	40257054	2669	114,144,101,130	9,10,22,6	154,142,158,144,126	10,7,16,12,17	112	75	0.680360896794	1.0	0.895,0.906,0.755,0.936	0.912,0.931,0.869,0.889,0.832	-0.014
2670	C19orf47	C19orf47	chr19	-	40341785	40341890	40341838	40341890	40336319	40336407	2670	1,3,1,12	12,14,4,7	4,3,1,5,2	12,3,15,12,5	128	75	0.693406896064	1.0	0.047,0.112,0.128,0.501	0.163,0.369,0.038,0.196,0.19	0.006
2671	PLD3	PLD3	chr19	+	40348424	40348768	40348424	40348724	40365552	40365585	2671	39,53,27,26	13,2,2,7	24,36,51,28,28	1,5,9,7,9	119	75	0.688616969566	1.0	0.654,0.944,0.895,0.701	0.938,0.819,0.781,0.716,0.662	0.015
2672	PLD3	PLD3	chr19	+	40348424	40348768	40348424	40348724	40365717	40365930	2672	4,5,3,3	0,0,0,0	1,5,6,2,0	0,0,1,0,0	119	75	1	1.0	1.0,1.0,1.0,1.0	1.0,1.0,0.791,1.0,NA	0.052
2673	PLD3	PLD3	chr19	+	40348424	40348768	40348424	40348724	40366418	40366510	2673	13,10,0,8	1,3,4,2	4,2,5,6,1	0,0,2,0,0	119	75	201010	0.00030898047409744	0.891,0.678,0.0,0.716	1.0,1.0,0.612,1.0,1.0	-0.351
2674	BPHL	BPHL	chr6	+	3137361	3137493	3137361	3137422	3138040	3138179	2674	12,4,4,4	0,0,0,3	6,7,13,6,9	1,0,0,0,1	146	75	0.430903651214	1.0	1.0,1.0,1.0,0.407	0.755,1.0,1.0,1.0,0.822	-0.064
2675	BPHL	BPHL	chr6	+	3137361	3137493	3137361	3137422	3140385	3140509	2675	29,11,14,14	0,0,0,0	8,13,20,13,25	0,0,1,0,0	146	75	1	1.0	1.0,1.0,1.0,1.0	1.0,1.0,0.911,1.0,1.0	0.018
2677	SNX21	SNX21	chr20	+	45834958	45835116	45834958	45835109	45840638	45843275	2677	3,1,3,1	0,0,1,0	0,3,0,1,1	0,0,1,1,2	82	75	1	1.0	1.0,1.0,0.733,1.0	NA,1.0,0.0,0.478,0.314	0.485
2682	CD79A	CD79A	chr19	+	41878989	41879289	41878989	41879175	41879534	41879653	2682	1771,2695,589,1286	155,184,55,89	990,1135,2023,1763,1252	76,80,123,101,110	150	75	0.24717982288	0.8413451817899091	0.851,0.88,0.843,0.878	0.867,0.876,0.892,0.897,0.851	-0.014
2683	ZNF227	ZNF227	chr19	+	44228445	44228633	44228445	44228572	44229732	44229816	2683	3,0,0,3	31,19,8,10	0,3,3,0,2	14,24,18,10,17	136	75	0.883742589182	1.0	0.051,0.0,0.0,0.142	0.0,0.064,0.084,0.0,0.061	0.006
2684	ZNF227	ZNF227	chr19	+	44228445	44228633	44228445	44228572	44234701	44237268	2684	3,0,0,3	0,1,4,2	0,3,2,0,1	2,3,1,4,0	136	75	0.611180915363	1.0	1.0,0.0,0.0,0.453	0.0,0.355,0.524,0.0,1.0	-0.013
2685	FAM173B	FAM173B	chr5	-	10236477	10236615	10236521	10236615	10225507	10227647	2685	14,12,4,14	0,0,0,0	7,5,5,9,10	0,2,0,0,0	119	75	1	1.0	1.0,1.0,1.0,1.0	1.0,0.612,1.0,1.0,1.0	0.078
2686	FAM173B	FAM173B	chr5	-	10236477	10236615	10236521	10236615	10235210	10235261	2686	40,25,3,21	1,0,0,0	9,5,12,14,18	1,1,0,1,1	119	75	1	1.0	0.962,1.0,1.0,1.0	0.85,0.759,1.0,0.898,0.919	0.105
2687	FAM173B	FAM173B	chr5	-	10239041	10239356	10239066	10239356	10236477	10236615	2687	2,0,0,0	34,24,3,10	0,0,0,1,0	10,22,11,8,11	100	75	1	1.0	0.042,0.0,0.0,0.0	0.0,0.0,0.0,0.086,0.0	-0.007
2688	ZNF285	ZNF285	chr19	-	44392205	44392466	44392339	44392466	44385645	44388102	2688	1,2,6,0	2,3,17,9	0,0,0,0,3	1,3,1,0,2	150	75	1	1.0	0.2,0.25,0.15,0.0	0.0,0.0,0.0,NA,0.429	0.043
2689	ZNF285	ZNF285	chr19	-	44401476	44401611	44401567	44401611	44397198	44397256	2689	0,2,0,0	4,2,3,1	0,0,0,0,0	0,1,0,2,0	150	75	1	1.0	0.0,0.333,0.0,0.0	NA,0.0,NA,0.0,NA	0.083
2690	ZNF229	ZNF229	chr19	-	44431766	44432366	44432221	44432366	44426250	44430542	2690	7,3,3,0	2,3,0,0	5,3,0,1,3	1,1,0,0,0	150	75	1	1.0	0.636,0.333,1.0,NA	0.714,0.6,NA,1.0,1.0	-0.172
2691	ZNF229	ZNF229	chr19	-	44431766	44432366	44432239	44432366	44426250	44430542	2691	5,3,3,0	0,0,0,3	5,3,0,0,3	0,0,0,0,0	150	75	1	1.0	1.0,1.0,1.0,0.0	1.0,1.0,NA,NA,1.0	-0.25
2692	ZNF229	ZNF229	chr19	-	44432221	44432366	44432239	44432366	44426250	44430542	2692	2,3,1,0	0,0,0,3	1,1,0,0,1	0,0,0,0,0	93	75	1	1.0	1.0,1.0,1.0,0.0	1.0,1.0,NA,NA,1.0	-0.25
2693	PVR	PVR	chr19	+	44658741	44658900	44658741	44658765	44661291	44661323	2693	11,4,0,1	0,0,0,0	1,5,5,0,2	1,3,0,0,0	150	75	1	1.0	1.0,1.0,NA,1.0	0.333,0.455,1.0,NA,1.0	0.303
2694	CLASRP	CLASRP	chr19	+	45068014	45068058	45068014	45068054	45068419	45068480	2694	18,13,10,11	10,20,19,15	7,10,10,10,11	15,31,20,15,17	79	75	0.101471497788	0.507829449394828	0.631,0.382,0.333,0.41	0.307,0.234,0.322,0.388,0.381	0.113
2695	TRAPPC6A	TRAPPC6A	chr19	-	45178092	45178243	45178134	45178243	45164852	45164970	2695	37,23,19,18	13,8,19,2	22,30,49,17,45	4,5,14,4,15	117	75	0.2259734972	0.8024823765530693	0.646,0.648,0.391,0.852	0.779,0.794,0.692,0.731,0.658	-0.097
2696	TRAPPC6A	TRAPPC6A	chr19	-	45178092	45178243	45178134	45178243	45165126	45165194	2696	51,55,47,37	33,19,34,21	55,46,76,46,109	34,33,45,23,65	117	75	0.688121735978	1.0	0.498,0.65,0.47,0.53	0.509,0.472,0.52,0.562,0.518	0.021
2697	ERCC2	ERCC2	chr19	-	45370132	45370587	45370535	45370587	45369069	45369147	2697	24,12,12,23	0,0,0,0	20,14,17,12,11	0,0,1,2,0	150	75	1	1.0	1.0,1.0,1.0,1.0	1.0,1.0,0.895,0.75,1.0	0.071
2698	DOK3	DOK3	chr5	-	177509757	177509857	177509801	177509857	177509474	177509575	2698	9,10,1,4	0,0,0,0	7,9,10,19,6	0,0,1,0,0	119	75	1	1.0	1.0,1.0,1.0,1.0	1.0,1.0,0.863,1.0,1.0	0.027
2699	DOK3	DOK3	chr5	-	177509757	177509857	177509801	177509857	177509474	177509657	2699	15,16,5,3	3,1,7,0	13,32,32,28,25	2,0,1,0,1	119	75	0.000191524370793	0.007493826289937018	0.759,0.91,0.31,1.0	0.804,1.0,0.953,1.0,0.94	-0.195
2700	DOK3	DOK3	chr5	-	177510149	177510426	177510259	177510426	177509474	177509657	2700	6,23,16,21	23,45,43,35	14,19,18,28,27	55,33,47,46,81	150	75	0.712302944058	1.0	0.115,0.204,0.157,0.231	0.113,0.224,0.161,0.233,0.143	0.002
2701	DMPK	DMPK	chr19	-	45777326	45777590	45777341	45777590	45774948	45775034	2701	25,10,10,20	5,3,0,0	6,11,6,7,11	6,8,4,2,2	90	75	0.00114450291816	0.028976120939768472	0.806,0.735,1.0,1.0	0.455,0.534,0.556,0.745,0.821	0.263
2702	CNOT8	CNOT8	chr5	+	154858518	154858816	154858518	154858768	154863206	154863395	2702	10,32,18,19	31,29,15,17	10,26,24,22,18	19,31,41,31,40	123	75	0.235111869682	0.8160657154123613	0.164,0.402,0.423,0.405	0.243,0.338,0.263,0.302,0.215	0.076
2703	CNOT8	CNOT8	chr5	+	154858518	154858816	154858518	154858768	154865191	154865385	2703	7,24,10,13	1,6,1,3	7,20,16,17,13	0,3,5,6,9	123	75	0.344341707482	0.9916707278659013	0.81,0.709,0.859,0.725	1.0,0.803,0.661,0.633,0.468	0.063
2704	PNMAL1	PNMAL1	chr19	-	46469732	46471114	46469937	46471114	46466490	46468577	2704	3,0,0,2	0,0,0,0	13,0,0,0,32	1,0,0,0,1	150	75	1	1.0	1.0,NA,NA,1.0	0.867,NA,NA,NA,0.941	0.096
2705	G6PC3	G6PC3	chr17	+	44070729	44071242	44070729	44071183	44074159	44074266	2705	3,3,0,2	18,22,8,15	4,6,2,2,6	12,8,13,10,13	134	75	0.00932886096663	0.10970332677698229	0.085,0.071,0.0,0.069	0.157,0.296,0.079,0.101,0.205	-0.111
2706	G6PC3	G6PC3	chr17	+	44070729	44071242	44070729	44071183	44074679	44074770	2706	1,1,0,2	1,0,0,0	2,5,2,2,8	0,0,0,0,0	134	75	1	1.0	0.359,1.0,NA,1.0	1.0,1.0,1.0,1.0,1.0	-0.214
2707	FKRP	FKRP	chr19	+	46748514	46748717	46748514	46748665	46755411	46758575	2707	16,4,0,6	4,14,4,3	4,2,3,5,1	7,4,9,4,5	127	75	0.375556030883	1.0	0.703,0.144,0.0,0.542	0.252,0.228,0.164,0.425,0.106	0.112
2709	AAGAB	AAGAB	chr15	-	67254413	67254736	67254558	67254736	67236629	67236820	2709	12,16,8,9	58,36,12,20	0,2,4,4,1	24,30,45,25,25	150	75	8289.86	1.9822e+10	0.094,0.182,0.25,0.184	0.0,0.032,0.043,0.074,0.02	0.144
2710	MTFR2	MTFR2	chr6	-	136249975	136250311	136250263	136250311	136249036	136249153	2710	5,13,13,5	4,4,4,3	7,14,24,13,18	3,2,3,2,2	150	75	0.0220441870651	0.19308126863894637	0.385,0.619,0.619,0.455	0.538,0.778,0.8,0.765,0.818	-0.22
2712	PLA2G4C	PLA2G4C	chr19	-	48052953	48053147	48052996	48053147	48047842	48048388	2712	0,4,0,10	4,12,13,3	0,0,0,0,0	4,0,1,1,1	118	75	1	1.0	0.0,0.175,0.0,0.679	0.0,NA,0.0,0.0,0.0	0.214
2713	LIG1	LIG1	chr19	-	48120166	48121322	48121169	48121322	48119136	48119190	2713	6,10,9,9	45,43,37,46	16,7,13,14,7	24,40,50,26,50	150	75	0.0955818609025	0.48857996356812355	0.062,0.104,0.108,0.089	0.25,0.08,0.115,0.212,0.065	-0.054
2716	FASTKD1	FASTKD1	chr2	-	169537226	169537340	169537230	169537340	169531351	169531490	2716	66,62,53,39	0,0,4,0	46,41,46,49,39	0,2,0,2,0	79	75	1	1.0	1.0,1.0,0.926,1.0	1.0,0.951,1.0,0.959,1.0	-0.0
2718	CD37	CD37	chr19	+	49335419	49335609	49335419	49335575	49335713	49335786	2718	583,455,355,275	44,33,30,24	742,579,736,660,699	59,41,70,59,48	109	75	0.789596731081	1.0	0.901,0.905,0.891,0.887	0.896,0.907,0.879,0.885,0.909	0.001
2723	IRF3	IRF3	chr19	-	49665483	49665875	49665630	49665875	49664673	49664846	2723	5,6,12,9	26,31,23,22	17,12,15,25,31	14,9,32,28,24	150	75	3.01538e+06	0.00216303539167672	0.088,0.088,0.207,0.17	0.378,0.4,0.19,0.309,0.392	-0.196
2725	FUZ	FUZ	chr19	-	49812614	49812736	49812637	49812736	49811630	49811699	2725	2,3,8,0	0,0,0,0	3,2,2,3,2	0,0,0,0,2	98	75	1	1.0	1.0,1.0,1.0,NA	1.0,1.0,1.0,1.0,0.434	0.113
2726	FUZ	FUZ	chr19	-	49812614	49812736	49812637	49812736	49812250	49812335	2726	15,16,10,0	1,2,1,0	9,13,10,8,15	1,3,5,0,4	98	75	1	1.0	0.92,0.86,0.884,NA	0.873,0.768,0.605,1.0,0.742	0.09
2727	SMG7	SMG7	chr1	+	183542075	183542502	183542075	183542364	183544352	183544497	2727	7,12,7,9	9,5,9,5	44,24,15,34,15	25,21,9,35,13	150	75	0.845555216027	1.0	0.28,0.545,0.28,0.474	0.468,0.364,0.455,0.327,0.366	-0.001
2728	IL4I1	IL4I1	chr19	-	49929325	49929539	49929349	49929539	49927693	49927815	2728	56,37,29,30	3,3,5,4	35,39,65,52,51	0,2,4,0,3	99	75	0.00879368554407	0.10680296932177788	0.934,0.903,0.815,0.85	1.0,0.937,0.925,1.0,0.928	-0.082
2730	POLR2F	POLR2F	chr22	+	37956772	37956901	37956772	37956842	37959345	37959476	2730	8,3,6,4	83,60,63,51	7,3,7,6,3	66,70,90,86,93	134	75	0.488375542007	1.0	0.051,0.027,0.051,0.042	0.056,0.023,0.042,0.038,0.018	0.007
2731	C19orf48	C19orf48	chr19	-	50799271	50799357	50799293	50799357	50797692	50798924	2731	17,7,8,12	5,1,0,8	4,10,12,19,11	2,5,5,1,2	97	75	0.76417915761	1.0	0.724,0.844,1.0,0.537	0.607,0.607,0.65,0.936,0.81	0.054
2732	C19orf48	C19orf48	chr19	-	50799271	50799357	50799293	50799357	50797692	50798958	2732	26,14,7,13	217,197,166,120	9,14,19,23,21	108,158,150,113,157	97	75	0.0422212345937	0.2979019568709587	0.085,0.052,0.032,0.077	0.061,0.064,0.089,0.136,0.094	-0.027
2733	CYB5D2	CYB5D2	chr17	+	4143167	4144005	4143167	4143313	4149890	4150031	2733	22,7,0,5	2,10,0,4	14,24,24,17,12	5,1,8,1,7	150	75	1	1.0	0.846,0.259,NA,0.385	0.583,0.923,0.6,0.895,0.462	-0.196
2744	ALG13	ALG13	chrX	+	111682131	111682294	111682131	111682235	111684964	111685103	2744	99,87,56,112	1,2,6,0	93,70,104,99,67	2,0,3,0,0	134	75	0.0689187692534	0.40193276811196965	0.982,0.961,0.839,1.0	0.963,1.0,0.951,1.0,1.0	-0.037
2745	ZNF761	ZNF761	chr19	+	53445000	53445219	53445000	53445123	53446226	53446337	2745	2,5,2,0	0,1,0,0	5,9,9,10,8	1,2,0,0,6	150	75	1	1.0	1.0,0.714,1.0,NA	0.714,0.692,1.0,1.0,0.4	0.143
2746	FANCL	FANCL	chr2	-	58198578	58198662	58198593	58198662	58165723	58165874	2746	13,7,6,8	43,52,42,33	4,12,16,5,9	12,25,28,22,36	90	75	0.0285893564682	0.2348255538914748	0.201,0.101,0.106,0.168	0.217,0.286,0.323,0.159,0.172	-0.087
2764	DGUOK-AS1	DGUOK-AS1	chr2	-	73981108	73981439	73981134	73981439	73957967	73958207	2764	12,11,15,10	5,2,0,0	13,33,4,15,19	0,2,0,7,9	101	75	0.399067857794	1.0	0.641,0.803,1.0,1.0	1.0,0.925,1.0,0.614,0.611	0.031
2813	ZCCHC9	ZCCHC9	chr5	+	81301582	81301698	81301582	81301670	81304740	81305141	2813	15,18,14,15	12,22,8,7	23,19,24,18,42	7,19,16,8,10	103	75	0.143983143636	0.6310625765879267	0.476,0.373,0.56,0.609	0.705,0.421,0.522,0.621,0.754	-0.1
2814	ZCCHC9	ZCCHC9	chr5	+	81301582	81302055	81301582	81301670	81304740	81305141	2814	10,14,1,5	12,22,8,7	10,9,12,9,22	7,19,16,8,10	150	75	0.0992595122286	0.5014236392393127	0.294,0.241,0.059,0.263	0.417,0.191,0.273,0.36,0.524	-0.139
2815	ZCCHC9	ZCCHC9	chr5	+	81301582	81302055	81301582	81301698	81304740	81305141	2815	6,8,1,3	10,12,14,12	10,7,12,10,15	19,15,19,16,32	150	75	0.16644828296	0.6796901421820113	0.231,0.25,0.034,0.111	0.208,0.189,0.24,0.238,0.19	-0.056
2816	ZCCHC9	ZCCHC9	chr5	+	81301582	81301698	81301582	81301670	81308560	81308711	2816	5,9,5,7	1,2,2,4	6,9,7,6,11	1,2,5,3,3	103	75	0.917080329647	1.0	0.785,0.766,0.645,0.56	0.814,0.766,0.505,0.593,0.728	0.008
2820	ZNF542P	ZNF542P	chr19	+	56368120	56368460	56368120	56368220	56368865	56368936	2820	2,13,3,2	0,3,0,0	3,2,3,1,3	0,0,0,0,0	150	75	0.776606840592	1.0	1.0,0.684,1.0,1.0	1.0,1.0,1.0,1.0,1.0	-0.079
2821	ZNF542P	ZNF542P	chr19	+	56374685	56374825	56374685	56374757	56376866	56379827	2821	2,0,3,0	0,4,1,0	1,2,4,0,2	1,0,3,2,0	143	75	1	1.0	1.0,0.0,0.611,NA	0.344,1.0,0.412,0.0,1.0	-0.014
2822	SNRPB2	SNRPB2	chr20	+	16729963	16730164	16729963	16730064	16731667	16731766	2822	126,162,88,129	22,12,10,6	115,152,161,128,159	26,36,61,41,25	150	75	334386	0.00044974902763444003	0.741,0.871,0.815,0.915	0.689,0.679,0.569,0.61,0.761	0.174
2826	CCDC84	CCDC84	chr11	+	119011220	119011311	119011220	119011283	119011938	119012003	2826	19,8,2,0	30,16,0,13	37,9,10,13,12	3,3,3,8,3	103	75	0.00178157580181	0.040357380268369686	0.316,0.267,1.0,0.0	0.9,0.686,0.708,0.542,0.744	-0.32
2827	ZNF341	ZNF341	chr20	+	33757147	33757343	33757147	33757322	33758715	33758806	2827	1,4,0,0	5,0,0,3	2,5,0,3,2	0,0,0,3,4	96	75	1	1.0	0.135,1.0,NA,0.0	1.0,1.0,NA,0.439,0.281	-0.302
2832	ZFP90	ZFP90	chr16	+	68539212	68539479	68539212	68539469	68539757	68539825	2832	4,8,1,2	9,10,10,4	8,8,9,4,5	3,3,8,13,9	85	75	0.0607475537605	0.3735106734074171	0.282,0.414,0.081,0.306	0.702,0.702,0.498,0.214,0.329	-0.218
2833	ZFP90	ZFP90	chr16	+	68539212	68539487	68539212	68539469	68539757	68539825	2833	2,1,1,0	9,10,10,4	1,5,2,4,2	3,3,8,13,9	93	75	0.00214106286976	0.04591076897266138	0.152,0.075,0.075,0.0	0.212,0.573,0.168,0.199,0.152	-0.185
2834	ZFP90	ZFP90	chr16	+	68539212	68539487	68539212	68539479	68539757	68539825	2834	1,1,1,0	3,8,1,2	1,4,1,3,1	8,7,8,3,4	83	75	0.0105614952318	0.11899653266405025	0.231,0.101,0.475,0.0	0.101,0.341,0.101,0.475,0.184	-0.039
2835	ZNF837	ZNF837	chr19	-	58369716	58369928	58369818	58369928	58367622	58369361	2835	3,5,0,0	2,3,0,1	5,6,7,1,7	0,2,2,0,0	150	75	1	1.0	0.429,0.455,NA,0.0	1.0,0.6,0.636,1.0,1.0	-0.553
2840	SH3YL1	SH3YL1	chr2	-	224863	224920	224867	224920	218135	219001	2840	3,12,2,3	0,0,0,0	2,5,4,1,3	0,0,2,0,0	79	75	1	1.0	1.0,1.0,1.0,1.0	1.0,1.0,0.655,1.0,1.0	0.069
2841	SH3YL1	SH3YL1	chr2	-	230546	231191	231022	231191	229965	230044	2841	2,0,7,2	9,21,18,7	4,5,0,0,4	12,10,23,10,20	150	75	0.93023287031	1.0	0.1,0.0,0.163,0.125	0.143,0.2,0.0,0.0,0.091	0.01
2842	SH3YL1	SH3YL1	chr2	-	262200	262786	262630	262786	260084	261130	2842	3,9,6,4	0,0,0,0	8,5,10,3,10	0,1,0,0,0	150	75	1	1.0	1.0,1.0,1.0,1.0	1.0,0.714,1.0,1.0,1.0	0.057
2843	C21orf2	C21orf2	chr21	-	44330462	44330916	44330822	44330916	44328943	44330326	2843	3,14,5,1	21,23,19,7	4,10,13,8,9	20,22,20,12,19	150	75	0.176159647751	0.6968668418385147	0.067,0.233,0.116,0.067	0.091,0.185,0.245,0.25,0.191	-0.072
2844	COMMD5	COMMD5	chr8	-	144852725	144853067	144852838	144853067	144850165	144851395	2844	1,3,4,0	31,27,4,26	2,3,6,2,2	24,13,12,20,20	150	75	0.194082614671	0.7380680234452579	0.016,0.053,0.333,0.0	0.04,0.103,0.2,0.048,0.048	0.013
2845	COMMD5	COMMD5	chr8	-	144852725	144853067	144852992	144853067	144850165	144851395	2845	1,4,4,2	21,11,3,4	6,5,0,8,4	7,15,19,14,16	150	75	0.684623412811	1.0	0.023,0.154,0.4,0.2	0.3,0.143,0.0,0.222,0.111	0.039
2846	COMMD5	COMMD5	chr8	-	144852838	144853067	144852992	144853067	144850165	144851395	2846	32,31,7,28	21,11,3,4	30,18,12,28,24	7,15,19,14,16	150	75	0.132161174806	0.6130232397287242	0.432,0.585,0.538,0.778	0.682,0.375,0.24,0.5,0.429	0.138
2847	ODC1	ODC1	chr2	-	10447473	10447799	10447627	10447799	10445154	10445264	2847	10,9,10,14	2,0,0,1	9,31,20,21,7	0,1,1,0,0	150	75	1	1.0	0.714,1.0,1.0,0.875	1.0,0.939,0.909,1.0,1.0	-0.072
2848	IL12RB1	IL12RB1	chr19	-	18059893	18060085	18059906	18060085	18058994	18059613	2848	14,1,8,8	7,2,0,4	7,3,6,10,12	5,1,7,3,9	88	75	0.330132642906	0.9679093290650026	0.63,0.299,1.0,0.63	0.544,0.719,0.422,0.74,0.532	0.048
2852	ATAD2B	ATAD2B	chr2	-	23786026	23786223	23786041	23786223	23782868	23783028	2852	26,15,8,14	7,3,7,2	13,19,20,19,28	2,1,11,0,4	90	75	0.143764091489	0.6310625765879267	0.756,0.806,0.488,0.854	0.844,0.941,0.602,1.0,0.854	-0.122
2853	EIF1AD	EIF1AD	chr11	-	66001909	66002166	66002039	66002166	66000302	66000406	2853	41,30,7,18	2,2,6,2	27,15,33,33,29	7,1,11,6,1	150	75	0.555086822763	1.0	0.911,0.882,0.368,0.818	0.659,0.882,0.6,0.733,0.935	-0.017
2854	EIF1AD	EIF1AD	chr11	-	66001909	66002166	66002039	66002166	66000302	66000481	2854	44,37,4,17	13,12,2,9	25,14,33,29,35	9,9,19,6,10	150	75	0.813842199188	1.0	0.629,0.607,0.5,0.486	0.581,0.438,0.465,0.707,0.636	-0.01
2855	EIF1AD	EIF1AD	chr11	-	66001909	66002166	66002039	66002166	66000302	66000505	2855	44,36,11,19	1,9,0,0	19,16,34,29,32	5,2,3,4,2	150	75	0.296907184419	0.9172447144976068	0.957,0.667,1.0,1.0	0.655,0.8,0.85,0.784,0.889	0.11
2856	EDF1	EDF1	chr9	-	136863287	136863448	136863341	136863448	136862905	136862999	2856	1413,1382,704,900	0,1,0,0	1052,875,1240,1003,979	1,0,2,0,1	129	75	1	1.0	1.0,0.999,1.0,1.0	0.998,1.0,0.997,1.0,0.998	0.001
2859	CCNC	CCNC	chr6	-	99568495	99568814	99568717	99568814	99562841	99562948	2859	68,84,101,66	1,0,0,0	69,100,154,94,140	1,2,1,0,0	150	75	1	1.0	0.971,1.0,1.0,1.0	0.972,0.962,0.987,1.0,1.0	0.009
2860	ZBTB44	ZBTB44	chr11	-	130236792	130237093	130237009	130237093	130233307	130233382	2860	15,27,23,13	0,0,2,0	8,32,17,16,19	0,1,1,0,0	150	75	1	1.0	1.0,1.0,0.852,1.0	1.0,0.941,0.895,1.0,1.0	-0.004
2865	ZBTB8OS	ZBTB8OS	chr1	-	32650401	32650590	32650432	32650590	32621215	32621948	2865	3,4,8,3	1,7,10,0	4,4,9,9,4	0,3,2,1,0	106	75	0.00964682273682	0.11161270177224002	0.68,0.288,0.361,1.0	1.0,0.485,0.761,0.864,1.0	-0.24
2866	ZBTB8OS	ZBTB8OS	chr1	-	32650401	32650590	32650428	32650590	32627507	32627544	2866	3,2,4,3	2,2,0,0	4,4,7,9,4	0,0,0,0,1	102	75	0.255570143831	0.8526929449989334	0.524,0.424,1.0,1.0	1.0,1.0,1.0,1.0,0.746	-0.212
2867	ZBTB8OS	ZBTB8OS	chr1	-	32650401	32650590	32650432	32650590	32627507	32627544	2867	3,4,8,3	15,5,5,0	4,4,7,9,5	1,1,5,2,6	106	75	0.267679380376	0.864221525214093	0.124,0.361,0.531,1.0	0.739,0.739,0.498,0.761,0.371	-0.118
2868	ZBTB8OS	ZBTB8OS	chr1	-	32650428	32650590	32650432	32650590	32627507	32627544	2868	2,4,4,0	15,5,5,0	0,0,0,0,2	1,1,5,2,6	79	75	1	1.0	0.112,0.432,0.432,NA	0.0,0.0,0.0,0.0,0.24	0.277
2869	ZBTB8OS	ZBTB8OS	chr1	-	32650428	32650590	32650432	32650590	32631826	32631879	2869	0,2,4,0	1,3,0,0	0,0,0,0,2	0,0,0,0,1	79	75	1	1.0	0.0,0.388,1.0,NA	NA,NA,NA,NA,0.655	-0.192
2870	ZBTB8OS	ZBTB8OS	chr1	-	32650428	32650590	32650432	32650590	32633644	32633727	2870	0,2,4,0	0,0,0,0	0,1,0,0,1	0,2,1,0,0	79	75	1	1.0	NA,1.0,1.0,NA	NA,0.322,0.0,NA,1.0	0.559
2871	ZBTB8OS	ZBTB8OS	chr1	-	32650401	32650590	32650428	32650590	32633950	32634072	2871	4,2,9,9	1,7,3,2	5,4,8,9,4	0,2,1,0,2	102	75	0.00339547310645	0.058341912741933226	0.746,0.174,0.688,0.768	1.0,0.595,0.855,1.0,0.595	-0.215
2872	ZBTB8OS	ZBTB8OS	chr1	-	32650401	32650590	32650432	32650590	32633950	32634072	2872	4,4,13,9	2,7,0,12	5,4,8,9,5	2,3,6,3,0	106	75	0.583930720934	1.0	0.586,0.288,1.0,0.347	0.639,0.485,0.485,0.68,1.0	-0.103
2873	ZBTB8OS	ZBTB8OS	chr1	-	32650428	32650590	32650432	32650590	32633950	32634072	2873	1,9,7,2	2,7,0,12	0,2,1,0,3	2,3,6,3,0	79	75	0.0361228077914	0.27468651013107	0.322,0.55,1.0,0.137	0.0,0.388,0.137,0.0,1.0	0.197
2874	ZBTB8OS	ZBTB8OS	chr1	-	32650401	32650590	32650428	32650590	32633950	32634110	2874	3,4,4,3	1,0,0,0	4,4,7,9,3	0,0,0,0,0	102	75	1	1.0	0.688,1.0,1.0,1.0	1.0,1.0,1.0,1.0,1.0	-0.078
2875	ZBTB8OS	ZBTB8OS	chr1	-	32650401	32650590	32650432	32650590	32633950	32634110	2875	3,6,8,3	13,6,4,3	4,4,7,9,4	6,2,10,8,4	106	75	0.722755301298	1.0	0.14,0.414,0.586,0.414	0.321,0.586,0.331,0.443,0.414	-0.031
2876	ZBTB8OS	ZBTB8OS	chr1	-	32650428	32650590	32650432	32650590	32633950	32634110	2876	1,2,4,0	13,6,4,3	0,0,0,0,1	6,2,10,8,4	79	75	0.00413483283868	0.06447942223796638	0.068,0.24,0.487,0.0	0.0,0.0,0.0,0.0,0.192	0.16
2877	ZBTB8OS	ZBTB8OS	chr1	-	32650401	32650590	32650428	32650590	32634767	32634792	2877	9,10,16,4	12,19,9,14	4,10,13,18,8	4,9,8,6,6	102	75	0.0344017449202	0.26534965974290464	0.355,0.279,0.567,0.174	0.424,0.45,0.544,0.688,0.495	-0.176
2878	ZBTB8OS	ZBTB8OS	chr1	-	32650401	32650590	32650432	32650590	32634767	32634792	2878	9,12,20,4	111,151,110,109	4,10,13,18,9	78,73,111,96,82	106	75	0.262502142399	0.8626559385508676	0.054,0.053,0.114,0.025	0.035,0.088,0.077,0.117,0.072	-0.016
2879	ZBTB8OS	ZBTB8OS	chr1	-	32650428	32650590	32650432	32650590	32634767	32634792	2879	12,21,13,14	111,151,110,109	4,9,8,6,7	78,73,111,96,82	79	75	0.0213600485171	0.19152843503666336	0.093,0.117,0.101,0.109	0.046,0.105,0.064,0.056,0.075	0.036
2881	CLIP4	CLIP4	chr2	+	29157203	29157402	29157203	29157347	29160332	29160467	2881	9,3,2,10	44,42,51,35	10,5,9,10,4	23,18,26,59,36	130	75	0.0726079739283	0.41556478695133403	0.106,0.04,0.022,0.142	0.201,0.138,0.166,0.089,0.06	-0.053
2882	B9D1	B9D1	chr17	-	19362506	19362733	19362599	19362733	19360319	19360388	2882	12,20,7,5	0,1,0,0	8,18,16,9,29	0,0,1,1,0	150	75	1	1.0	1.0,0.909,1.0,1.0	1.0,1.0,0.889,0.818,1.0	0.036
2883	ATG16L1	ATG16L1	chr2	+	233251570	233251942	233251570	233251940	233256101	233256195	2883	43,39,8,14	0,0,0,0	11,22,19,15,11	2,0,2,0,1	77	75	0.859772698488	1.0	1.0,1.0,1.0,1.0	0.843,1.0,0.902,1.0,0.915	0.068
2884	LCLAT1	LCLAT1	chr2	+	30447225	30447404	30447225	30447383	30459551	30459722	2884	2,1,2,0	1,2,0,0	0,1,0,1,1	0,2,1,2,0	96	75	1	1.0	0.61,0.281,1.0,NA	NA,0.281,0.0,0.281,1.0	0.24
2885	LCLAT1	LCLAT1	chr2	+	30447225	30447404	30447225	30447383	30525586	30525755	2885	3,1,2,0	7,4,2,1	1,2,0,1,1	4,6,7,4,9	96	75	0.136361211091	0.6139514263843842	0.251,0.163,0.439,0.0	0.163,0.207,0.0,0.163,0.08	0.091
2886	MTRR	MTRR	chr5	+	7869103	7869215	7869103	7869189	7870769	7870923	2886	18,15,16,14	4,0,5,5	17,12,25,23,22	1,11,0,5,0	101	75	0.325991726361	0.9596911014074856	0.77,1.0,0.704,0.675	0.927,0.448,1.0,0.774,1.0	-0.043
2887	EMC6	EMC6	chr17	+	3668722	3669012	3668722	3668899	3669097	3669669	2887	15,21,4,23	46,36,20,14	10,25,28,26,17	20,53,35,46,43	150	75	0.968635581298	1.0	0.14,0.226,0.091,0.451	0.2,0.191,0.286,0.22,0.165	0.015
2894	TTC27	TTC27	chr2	+	32628019	32628380	32628019	32628133	32630522	32630700	2894	48,38,37,40	0,1,0,0	45,39,45,55,40	0,2,0,0,0	150	75	1	1.0	1.0,0.95,1.0,1.0	1.0,0.907,1.0,1.0,1.0	0.006
2895	YPEL5	YPEL5	chr2	+	30148244	30148541	30148244	30148305	30155849	30155910	2895	16,18,8,13	0,0,0,0	17,9,15,20,9	0,0,1,0,0	150	75	1	1.0	1.0,1.0,1.0,1.0	1.0,1.0,0.882,1.0,1.0	0.024
2896	YPEL5	YPEL5	chr2	+	30148244	30148541	30148244	30148305	30156627	30156792	2896	17,40,10,22	0,0,0,8	21,9,19,24,14	0,0,1,3,1	150	75	0.143213400709	0.6309195850795419	1.0,1.0,1.0,0.579	1.0,1.0,0.905,0.8,0.875	-0.021
2897	TBCK	TBCK	chr4	-	106251865	106252007	106251982	106252007	106250417	106250478	2897	63,62,80,50	1,0,0,0	50,59,73,60,78	1,0,0,0,1	150	75	1	1.0	0.969,1.0,1.0,1.0	0.962,1.0,1.0,1.0,0.975	0.005
2899	SS18L1	SS18L1	chr20	+	62158671	62158942	62158671	62158748	62159876	62159961	2899	0,0,0,0	11,12,15,11	2,1,0,1,1	30,9,13,13,16	150	75	1	1.0	0.0,0.0,0.0,0.0	0.032,0.053,0.0,0.037,0.03	-0.03
2900	VRK2	VRK2	chr2	+	58046641	58046868	58046641	58046821	58048826	58048967	2900	33,33,18,27	10,9,10,21	35,35,67,45,48	5,10,25,11,7	122	75	0.0386130122973	0.28296229122935235	0.67,0.693,0.525,0.441	0.811,0.683,0.622,0.715,0.808	-0.146
2901	VRK2	VRK2	chr2	+	58046641	58046868	58046641	58046821	58048880	58048967	2901	0,6,2,2	1,1,2,1	5,3,14,3,12	0,3,2,2,1	122	75	0.249525422056	0.8413451817899091	0.0,0.787,0.381,0.551	1.0,0.381,0.811,0.48,0.881	-0.281
2902	BCL11A	BCL11A	chr2	-	60460681	60462424	60462281	60462424	60451166	60452666	2902	0,2,13,1	0,2,6,0	6,15,7,6,20	3,11,5,4,15	150	75	1	1.0	NA,0.333,0.52,1.0	0.5,0.405,0.412,0.429,0.4	0.188
2904	NCEH1	NCEH1	chr3	-	172647861	172648114	172647885	172648114	172645622	172645692	2904	3,2,0,0	17,18,12,3	1,1,4,2,0	6,8,13,3,5	99	75	0.24975634915	0.8413451817899091	0.118,0.078,0.0,0.0	0.112,0.087,0.189,0.336,0.0	-0.096
2907	NEURL4	NEURL4	chr17	-	7322947	7323123	7322953	7323123	7322734	7322866	2907	20,9,8,10	9,4,2,1	24,7,12,5,13	4,6,3,4,0	81	75	0.767081035639	1.0	0.673,0.676,0.787,0.903	0.847,0.519,0.787,0.536,1.0	0.022
2908	C1D	C1D	chr2	-	68062944	68063027	68062957	68063027	68047172	68047319	2908	16,43,40,12	39,41,28,13	16,35,36,22,35	22,25,53,29,28	88	75	0.87774193297	1.0	0.259,0.472,0.549,0.44	0.383,0.544,0.367,0.393,0.516	-0.011
2909	C1D	C1D	chr2	-	68062944	68063027	68062957	68063027	68053060	68053137	2909	5,8,0,13	5,9,2,8	4,5,4,4,8	7,9,15,11,7	88	75	0.271359468495	0.8697158588337263	0.46,0.431,0.0,0.581	0.328,0.321,0.185,0.237,0.493	0.055
2910	NFU1	NFU1	chr2	-	69437270	69437628	69437360	69437628	69431901	69432005	2910	3,2,6,2	44,56,24,30	3,0,10,1,7	23,43,51,29,35	150	75	0.403036299853	1.0	0.033,0.018,0.111,0.032	0.061,0.0,0.089,0.017,0.091	-0.003
2911	ZNF638	ZNF638	chr2	+	71331754	71331875	71331754	71331865	71348426	71350271	2911	2,2,3,0	0,3,0,2	2,1,3,5,0	0,0,0,0,0	85	75	1	1.0	1.0,0.37,1.0,0.0	1.0,1.0,1.0,1.0,NA	-0.407
2912	ZNF638	ZNF638	chr2	+	71331754	71331875	71331754	71331865	71348752	71350271	2912	29,18,20,6	53,23,52,19	14,15,20,5,16	18,21,30,26,50	85	75	0.928164470329	1.0	0.326,0.408,0.253,0.218	0.407,0.387,0.37,0.145,0.22	-0.005
2913	ZNF638	ZNF638	chr2	+	71331754	71331875	71331754	71331865	71355718	71355780	2913	12,10,4,7	9,9,9,13	12,5,10,17,7	15,12,19,18,17	85	75	0.456873684607	1.0	0.541,0.495,0.282,0.322	0.414,0.269,0.317,0.455,0.266	0.066
2914	DFFB	DFFB	chr1	+	3858717	3858866	3858717	3858844	3865811	3866000	2914	2,2,3,0	1,8,3,10	0,0,0,1,1	2,6,3,3,4	97	75	0.00398305722745	0.06349288261831407	0.607,0.162,0.436,0.0	0.0,0.0,0.0,0.205,0.162	0.228
2916	ELMOD3	ELMOD3	chr2	+	85355554	85355716	85355554	85355598	85356966	85357252	2916	9,9,12,6	4,1,0,0	13,15,7,12,5	7,4,3,1,0	150	75	0.0568218541603	0.35859422332247975	0.529,0.818,1.0,1.0	0.481,0.652,0.538,0.857,1.0	0.131
2917	CAPG	CAPG	chr2	-	85399135	85399285	85399180	85399285	85398689	85398782	2917	87,236,178,256	0,8,3,9	165,91,101,109,190	6,1,6,2,5	120	75	0.663930570869	1.0	1.0,0.949,0.974,0.947	0.945,0.983,0.913,0.971,0.96	0.013
2919	LRRC49	LRRC49	chr15	+	70893583	70893655	70893583	70893640	70895848	70895936	2919	1,0,0,0	4,3,0,0	0,0,0,0,0	7,2,4,4,1	90	75	1	1.0	0.172,0.0,NA,NA	0.0,0.0,0.0,0.0,0.0	0.086
2920	HNRNPC	HNRNPC	chr14	-	21230957	21231072	21230996	21231072	21230318	21230366	2920	425,422,357,426	1199,1372,1228,878	194,284,365,274,271	914,1031,1226,960,1203	114	75	9.51817e+06	0.004952510843614996	0.189,0.168,0.161,0.242	0.123,0.153,0.164,0.158,0.129	0.045
2922	PAXBP1	PAXBP1	chr21	-	32755212	32755353	32755229	32755353	32751118	32751218	2922	33,21,31,9	14,13,8,14	21,22,24,23,22	13,9,10,11,16	92	75	0.867887386388	1.0	0.658,0.568,0.76,0.344	0.568,0.666,0.662,0.63,0.529	-0.028
2924	MAP4K4	MAP4K4	chr2	+	101887087	101887261	101887087	101887237	101887777	101887937	2924	6,7,0,3	15,2,0,8	0,1,2,1,0	4,8,2,0,0	99	75	1	1.0	0.233,0.726,NA,0.221	0.0,0.087,0.431,1.0,NA	0.014
2925	NPHP1	NPHP1	chr2	-	110164519	110164730	110164687	110164730	110163047	110163132	2925	0,0,0,4	0,0,0,0	0,1,1,0,0	0,0,0,0,1	150	75	1	1.0	NA,NA,NA,1.0	NA,1.0,1.0,NA,0.0	0.333
2926	NPHP1	NPHP1	chr2	-	110164519	110164730	110164687	110164730	110163047	110163135	2926	0,0,1,4	0,1,0,0	0,1,1,0,0	0,0,2,0,0	150	75	1	1.0	NA,0.0,1.0,1.0	NA,1.0,0.2,NA,NA	0.067
2927	ZNF266	ZNF266	chr19	-	9418761	9418895	9418765	9418895	9418504	9418631	2927	14,26,35,10	32,18,28,20	10,6,6,12,17	20,12,7,11,18	79	75	0.732916259792	1.0	0.293,0.578,0.543,0.322	0.322,0.322,0.449,0.509,0.473	0.019
2928	ZNF266	ZNF266	chr19	-	9434064	9434235	9434074	9434235	9420064	9420218	2928	2,0,0,5	1,1,7,0	3,0,2,1,1	2,1,3,5,0	85	75	0.900935873469	1.0	0.638,0.0,0.0,1.0	0.57,0.0,0.37,0.15,1.0	-0.009
2929	ZNF266	ZNF266	chr19	-	9434064	9434235	9434074	9434235	9433667	9433786	2929	3,0,0,11	36,26,8,10	1,0,0,0,1	10,9,6,7,7	85	75	0.00089434412945	0.024362386918688608	0.068,0.0,0.0,0.493	0.081,0.0,0.0,0.0,0.112	0.102
2930	BCL2L11	BCL2L11	chr2	+	111123732	111124139	111123732	111123869	111150043	111150147	2930	6,15,1,14	0,0,0,0	22,10,35,30,30	0,0,2,0,2	150	75	1	1.0	1.0,1.0,1.0,1.0	1.0,1.0,0.897,1.0,0.882	0.044
2932	POLR1B	POLR1B	chr2	+	112564365	112564499	112564365	112564404	112567966	112568137	2932	131,95,70,78	0,0,0,0	78,71,94,81,91	1,1,0,1,1	150	75	1	1.0	1.0,1.0,1.0,1.0	0.975,0.973,1.0,0.976,0.978	0.02
2933	CHCHD5	CHCHD5	chr2	+	112584436	112584649	112584436	112584486	112585973	112586114	2933	42,34,33,55	6,0,3,0	31,47,52,36,47	2,2,0,1,2	150	75	0.299333721448	0.9215538892075766	0.778,1.0,0.846,1.0	0.886,0.922,1.0,0.947,0.922	-0.029
2934	RPL23AP7	RPL23AP7	chr2	-	113626829	113627138	113626880	113627138	113625608	113625729	2934	1,1,2,2	0,0,0,0	6,4,2,5,7	4,3,0,0,0	126	75	0.012947501667	0.13725627382947786	1.0,1.0,1.0,1.0	0.472,0.442,1.0,1.0,1.0	0.217
2935	RPL23AP7	RPL23AP7	chr2	-	113626829	113627138	113627037	113627138	113625608	113625729	2935	6,4,2,2	10,11,4,8	4,7,15,5,12	25,18,27,10,33	150	75	0.838097450886	1.0	0.231,0.154,0.2,0.111	0.074,0.163,0.217,0.2,0.154	0.012
2936	RPL23AP7	RPL23AP7	chr2	-	113626880	113627138	113627037	113627138	113625608	113625729	2936	6,4,1,2	10,11,4,8	6,9,13,5,10	25,18,27,10,33	150	75	0.644167023761	1.0	0.231,0.154,0.111,0.111	0.107,0.2,0.194,0.2,0.132	-0.015
2937	RPL23AP7	RPL23AP7	chr2	-	113626880	113627138	113627037	113627138	113626477	113626571	2937	7,4,1,2	2,0,2,0	2,7,13,6,10	0,0,6,2,4	150	75	0.159057505222	0.6614325638882627	0.636,1.0,0.2,1.0	1.0,1.0,0.52,0.6,0.556	-0.026
2938	DBI	DBI	chr2	+	119366923	119367090	119366923	119367060	119367558	119367644	2938	3,1,0,3	3,8,8,0	3,2,1,3,7	7,5,11,9,13	105	75	0.960919230866	1.0	0.417,0.082,0.0,1.0	0.234,0.222,0.061,0.192,0.278	0.177
2939	DBI	DBI	chr2	+	119367047	119367463	119367047	119367214	119367558	119367644	2939	7,8,0,2	1,0,0,0	12,6,6,4,8	0,0,0,0,0	150	75	1	1.0	0.778,1.0,NA,1.0	1.0,1.0,1.0,1.0,1.0	-0.074
2940	DBI	DBI	chr2	+	119366923	119367090	119366923	119367060	119367563	119367644	2940	3,1,0,3	4,5,5,2	3,2,1,3,7	4,0,2,3,0	105	75	0.0114733727696	0.1279310787574052	0.349,0.125,0.0,0.517	0.349,1.0,0.263,0.417,1.0	-0.358
2941	DBI	DBI	chr2	+	119366923	119367090	119366923	119367060	119368187	119368305	2941	3,1,0,3	751,701,363,559	3,2,1,3,7	446,513,690,715,476	105	75	1	1.0	0.003,0.001,0.0,0.004	0.005,0.003,0.001,0.003,0.01	-0.002
2942	DBI	DBI	chr2	+	119367047	119367463	119367047	119367214	119368187	119368305	2942	10,11,2,2	1,1,0,0	25,8,8,13,12	0,0,0,3,0	150	75	1	1.0	0.833,0.846,1.0,1.0	1.0,1.0,1.0,0.684,1.0	-0.017
2943	ACSF3	ACSF3	chr16	+	89093808	89093996	89093808	89093992	89098590	89098763	2943	22,20,2,9	9,0,0,1	7,6,12,10,15	0,0,4,0,1	79	75	0.00593152565617	0.08214903203531691	0.699,1.0,1.0,0.895	1.0,1.0,0.74,1.0,0.934	-0.036
2944	ACSF3	ACSF3	chr16	+	89093808	89093996	89093808	89093992	89102603	89102759	2944	0,2,1,2	0,3,0,0	6,3,0,5,5	1,0,0,0,0	79	75	1	1.0	NA,0.388,1.0,1.0	0.851,1.0,NA,1.0,1.0	-0.167
2945	TSN	TSN	chr2	+	121755544	121755953	121755544	121755845	121757239	121757333	2945	4,1,7,3	95,57,16,76	6,8,2,6,4	34,57,65,36,45	150	75	0.113941638957	0.5510166450235147	0.021,0.009,0.179,0.019	0.081,0.066,0.015,0.077,0.043	0.001
2947	ERCC3	ERCC3	chr2	-	127293794	127294094	127293856	127294094	127293512	127293718	2947	0,2,0,0	0,0,0,0	2,2,3,6,6	0,2,1,1,0	137	75	1	1.0	NA,1.0,NA,NA	1.0,0.354,0.622,0.767,1.0	0.251
2948	ACOX1	ACOX1	chr17	-	75978790	75979434	75978964	75979434	75978533	75978693	2948	1,2,0,5	63,32,12,19	5,7,4,4,3	39,25,46,28,56	150	75	0.0429322860915	0.29996844048346755	0.008,0.03,0.0,0.116	0.06,0.123,0.042,0.067,0.026	-0.025
2949	PLA1A	PLA1A	chr3	+	119608769	119608947	119608769	119608899	119609467	119609576	2949	30,352,59,303	0,2,0,12	83,57,100,90,133	0,0,3,4,4	123	75	0.483285722636	1.0	1.0,0.991,1.0,0.939	1.0,1.0,0.953,0.932,0.953	0.015
2950	PLA1A	PLA1A	chr3	+	119625123	119625236	119625123	119625232	119628700	119628865	2950	0,25,24,22	9,269,41,220	5,9,7,8,10	51,33,82,68,74	79	75	0.499430022757	1.0	0.0,0.081,0.357,0.087	0.085,0.206,0.075,0.1,0.114	0.015
2951	CNST	CNST	chr1	+	246566336	246566789	246566336	246566663	246591511	246591941	2951	0,4,8,0	51,58,16,37	4,5,3,7,2	33,32,50,26,36	150	75	0.228748457285	0.807020283619554	0.0,0.033,0.2,0.0	0.057,0.072,0.029,0.119,0.027	-0.003
2952	ALG3	ALG3	chr3	-	184248744	184248971	184248781	184248971	184245467	184245615	2952	12,11,1,5	0,0,0,2	4,6,19,7,11	0,0,0,0,0	112	75	1	1.0	1.0,1.0,1.0,0.626	1.0,1.0,1.0,1.0,1.0	-0.094
2953	ALG3	ALG3	chr3	-	184248744	184248971	184248781	184248971	184245712	184245812	2953	32,33,20,21	13,9,0,5	15,22,56,27,37	8,7,4,8,8	112	75	0.868785221827	1.0	0.622,0.711,1.0,0.738	0.557,0.678,0.904,0.693,0.756	0.05
2954	CCDC74A	CCDC74A	chr2	+	131527833	131528346	131527833	131528220	131529646	131529691	2954	3,2,6,5	36,13,23,0	11,19,5,5,9	35,58,19,21,29	150	75	0.926027953833	1.0	0.04,0.071,0.115,1.0	0.136,0.141,0.116,0.106,0.134	0.18
2955	ZRANB3	ZRANB3	chr2	-	135227811	135228015	135227817	135228015	135224425	135224517	2955	4,8,21,10	2,0,0,0	3,7,4,3,3	0,1,0,0,2	81	75	1	1.0	0.649,1.0,1.0,1.0	1.0,0.866,1.0,1.0,0.581	0.023
2956	ZRANB3	ZRANB3	chr2	-	135530497	135530730	135530525	135530730	135504328	135504496	2956	3,6,2,4	0,0,0,2	6,1,3,7,0	1,2,2,2,2	103	75	36449.7	0.00046141058069581185	1.0,1.0,1.0,0.593	0.814,0.267,0.522,0.718,0.0	0.434
2957	ZCCHC10	ZCCHC10	chr5	-	133022810	133022906	133022840	133022906	133006758	133006920	2957	2,3,3,3	21,24,19,1	3,3,1,5,1	5,18,12,8,8	105	75	0.874711820862	1.0	0.064,0.082,0.101,0.682	0.3,0.106,0.056,0.309,0.082	0.062
2958	ZCCHC10	ZCCHC10	chr5	-	133026492	133026604	133026496	133026604	133006758	133006920	2958	0,1,3,0	26,36,11,17	0,0,0,0,0	22,9,10,13,17	79	75	1	1.0	0.0,0.026,0.206,0.0	0.0,0.0,0.0,0.0,0.0	0.058
2960	GALK2	GALK2	chr15	+	49170015	49170375	49170015	49170358	49201161	49201250	2960	42,28,13,14	2,2,2,0	25,31,38,13,24	0,2,2,5,2	92	75	0.425153294058	1.0	0.945,0.919,0.841,1.0	1.0,0.927,0.939,0.679,0.907	0.036
2962	RFX5	RFX5	chr1	-	151346481	151346606	151346488	151346606	151346204	151346333	2962	29,24,12,14	145,155,83,79	6,10,21,12,30	53,83,95,73,98	82	75	0.585398988368	1.0	0.155,0.124,0.117,0.139	0.094,0.099,0.168,0.131,0.219	-0.008
2963	EIF6	EIF6	chr20	-	35284175	35284492	35284380	35284492	35279941	35280118	2963	19,19,13,17	0,0,2,0	24,34,29,49,29	1,0,0,1,0	150	75	1	1.0	1.0,1.0,0.765,1.0	0.923,1.0,1.0,0.961,1.0	-0.036
2964	ZNF610	ZNF610	chr19	+	52347706	52347944	52347706	52347831	52349153	52349235	2964	6,3,7,4	0,0,0,3	1,4,5,0,10	0,0,0,0,0	150	75	1	1.0	1.0,1.0,1.0,0.4	1.0,1.0,1.0,NA,1.0	-0.15
2970	PUM1	PUM1	chr1	-	30950126	30950261	30950132	30950261	30941150	30941272	2970	1,2,0,0	1,0,0,0	0,5,3,1,0	0,0,0,0,0	81	75	1	1.0	0.481,1.0,NA,NA	NA,1.0,1.0,1.0,NA	-0.26
2971	PUM1	PUM1	chr1	-	30950126	30950261	30950132	30950261	30941997	30942123	2971	1,2,0,0	0,1,3,0	0,4,3,2,0	0,0,3,1,0	81	75	1	1.0	1.0,0.649,0.0,NA	NA,1.0,0.481,0.649,NA	-0.16
2972	PUM1	PUM1	chr1	-	30950126	30950261	30950132	30950261	30945345	30945483	2972	55,42,27,15	54,28,26,39	30,45,43,33,30	24,18,18,28,29	81	75	0.052716900234	0.33864707254796417	0.485,0.581,0.49,0.263	0.536,0.698,0.689,0.522,0.489	-0.132
2975	C20orf27	C20orf27	chr20	-	3760006	3760186	3760081	3760186	3758535	3758678	2975	3,4,6,0	40,43,22,20	3,8,5,8,7	21,33,54,32,46	150	75	0.0962796340535	0.49098050351453076	0.036,0.044,0.12,0.0	0.067,0.108,0.044,0.111,0.071	-0.03
2976	C20orf27	C20orf27	chr20	-	3767208	3767805	3767662	3767805	3760081	3760186	2976	6,1,0,0	16,18,11,5	0,2,1,0,2	18,24,39,26,41	150	75	0.131737627317	0.6130232397287242	0.158,0.027,0.0,0.0	0.0,0.04,0.013,0.0,0.024	0.031
2978	TGDS	TGDS	chr13	-	94590852	94590943	94590856	94590943	94583093	94583236	2978	15,21,40,14	2,1,0,9	22,31,37,24,31	1,0,1,2,1	79	75	1	1.0	0.877,0.952,1.0,0.596	0.954,1.0,0.972,0.919,0.967	-0.106
2979	TGDS	TGDS	chr13	-	94595974	94596275	94596050	94596275	94593840	94593907	2979	2,11,0,5	20,36,28,26	7,10,10,9,16	23,29,38,19,23	150	75	0.00160254470423	0.03829004613716571	0.048,0.133,0.0,0.088	0.132,0.147,0.116,0.191,0.258	-0.102
2984	IKZF2	IKZF2	chr2	-	213056832	213057099	213056910	213057099	213049712	213049880	2984	89,111,72,106	49,51,53,48	61,64,79,91,124	36,41,61,46,83	150	75	0.246978022706	0.8413451817899091	0.476,0.521,0.404,0.525	0.459,0.438,0.393,0.497,0.428	0.039
2993	ATG9A	ATG9A	chr2	-	219223868	219224022	219223927	219224022	219223584	219223764	2993	53,51,20,47	1,0,1,3	46,17,43,87,67	0,1,4,2,0	134	75	0.62368083021	1.0	0.967,1.0,0.918,0.898	1.0,0.905,0.857,0.961,1.0	0.001
2995	GOLGB1	GOLGB1	chr3	-	121669196	121669355	121669211	121669355	121668060	121668158	2995	13,13,5,6	32,25,33,19	5,14,16,14,9	27,20,30,26,33	90	75	0.413995027816	1.0	0.253,0.302,0.112,0.208	0.134,0.368,0.308,0.31,0.185	-0.042
2996	GOLGB1	GOLGB1	chr3	-	121730847	121730973	121730875	121730973	121729864	121730017	2996	5,4,2,8	58,36,32,41	15,13,11,17,6	61,26,43,63,33	103	75	0.000633602939166	0.018937687848406	0.059,0.075,0.044,0.124	0.152,0.267,0.157,0.164,0.117	-0.096
2997	SP100	SP100	chr2	+	230467119	230467215	230467119	230467206	230469042	230469096	2997	133,231,163,203	4,4,6,0	204,262,314,307,292	6,7,0,4,1	84	75	0.397498047884	1.0	0.967,0.981,0.96,1.0	0.968,0.971,1.0,0.986,0.996	-0.007
2999	GEM	GEM	chr8	-	94262089	94262319	94262204	94262319	94260172	94260512	2999	1,5,5,4	2,0,7,0	34,8,11,17,11	1,4,3,6,2	150	75	0.956488258777	1.0	0.2,1.0,0.263,1.0	0.944,0.5,0.647,0.586,0.733	-0.066
3000	DIS3L2	DIS3L2	chr2	+	232130618	232130943	232130618	232130719	232163458	232163632	3000	4,1,0,8	0,1,0,0	1,1,10,2,4	2,2,0,4,0	150	75	1	1.0	1.0,0.333,NA,1.0	0.2,0.2,1.0,0.2,1.0	0.258
3003	USP19	USP19	chr3	-	49117436	49117570	49117466	49117570	49117058	49117361	3003	75,57,34,44	0,0,0,1	25,29,34,18,36	0,0,0,0,0	105	75	1	1.0	1.0,1.0,1.0,0.969	1.0,1.0,1.0,1.0,1.0	-0.008
3005	CCDC66	CCDC66	chr3	+	56557155	56557253	56557155	56557234	56558845	56558910	3005	19,16,20,7	0,0,0,0	10,12,5,16,10	0,2,0,2,0	94	75	1	1.0	1.0,1.0,1.0,1.0	1.0,0.827,1.0,0.865,1.0	0.062
3006	CCDC66	CCDC66	chr3	+	56566593	56566759	56566593	56566740	56566949	56567053	3006	17,16,18,12	12,5,3,3	5,1,4,5,12	11,3,5,5,1	94	75	0.0475777540914	0.3134909607182777	0.531,0.719,0.827,0.761	0.266,0.21,0.39,0.444,0.905	0.267
3007	MINA	MINA	chr3	-	97971913	97972451	97972380	97972451	97967161	97967632	3007	2,10,0,2	37,13,15,4	4,2,8,4,2	18,19,20,17,23	150	75	0.766094158185	1.0	0.026,0.278,0.0,0.2	0.1,0.05,0.167,0.105,0.042	0.033
3008	STK25	STK25	chr2	-	241501477	241501708	241501527	241501708	241500739	241500796	3008	165,185,135,108	5,3,0,3	85,144,138,100,177	3,4,4,3,3	125	75	0.33911513367	0.9808814081422581	0.952,0.974,1.0,0.956	0.944,0.956,0.954,0.952,0.973	0.015
3009	STK25	STK25	chr2	-	241508442	241508695	241508504	241508695	241501477	241501708	3009	23,30,11,10	1,2,10,0	23,37,32,38,35	0,1,1,3,0	137	75	0.00169031375832	0.03900730733937277	0.926,0.891,0.376,1.0	1.0,0.953,0.946,0.874,1.0	-0.156
3010	STK25	STK25	chr2	-	241508442	241508695	241508504	241508695	241508005	241508135	3010	35,54,23,26	12,6,7,0	42,58,49,58,54	8,18,20,6,13	137	75	0.255063813506	0.8523250414051428	0.615,0.831,0.643,1.0	0.742,0.638,0.573,0.841,0.695	0.074
3011	ATG4B	ATG4B	chr2	+	241671311	241671425	241671311	241671405	241672190	241673856	3011	4,12,10,4	33,30,15,21	7,5,4,9,9	31,34,58,34,36	95	75	0.111574902762	0.5449632485836553	0.087,0.24,0.345,0.131	0.151,0.104,0.052,0.173,0.165	0.072
3012	ZNF79	ZNF79	chr9	+	127424373	127424910	127424373	127424803	127428551	127428660	3012	14,8,0,1	6,2,0,4	11,9,12,5,5	1,1,5,0,0	150	75	1	1.0	0.538,0.667,NA,0.111	0.846,0.818,0.545,1.0,1.0	-0.403
3013	ZNF79	ZNF79	chr9	+	127424373	127424910	127424373	127424803	127428831	127428920	3013	9,10,10,5	0,5,4,4	16,12,11,12,10	1,0,3,5,4	150	75	0.306757697363	0.9363724322342922	1.0,0.5,0.556,0.385	0.889,1.0,0.647,0.545,0.556	-0.117
3015	TRIB3	TRIB3	chr20	+	381342	381489	381342	381391	388010	388301	3015	9,8,0,4	1,0,0,0	6,3,7,15,5	0,0,0,0,0	150	75	1	1.0	0.818,1.0,NA,1.0	1.0,1.0,1.0,1.0,1.0	-0.061
3017	NOP56	NOP56	chr20	+	2655933	2656214	2655933	2656034	2656400	2656549	3017	97,63,76,64	134,135,103,74	89,110,134,84,113	69,77,142,103,50	150	75	0.000259141658766	0.009298295247168801	0.266,0.189,0.27,0.302	0.392,0.417,0.321,0.29,0.531	-0.133
3018	NOP56	NOP56	chr20	+	2655933	2656214	2655933	2656034	2656773	2656895	3018	39,32,29,25	0,0,0,0	54,49,80,49,55	0,1,3,2,2	150	75	0.0784927163597	0.43535135465483094	1.0,1.0,1.0,1.0	1.0,0.961,0.93,0.925,0.932	0.05
3019	CPXM1	CPXM1	chr20	-	2795598	2795896	2795820	2795896	2795276	2795416	3019	37,275,22,284	0,3,0,0	41,31,75,70,63	0,1,0,1,0	150	75	1	1.0	1.0,0.979,1.0,1.0	1.0,0.939,1.0,0.972,1.0	0.013
3020	DNAJC19	DNAJC19	chr3	-	180986942	180987022	180986997	180987022	180985925	180985996	3020	120,214,103,71	8,14,10,0	73,111,110,65,125	7,6,6,4,6	130	75	0.892714811712	1.0	0.896,0.898,0.856,1.0	0.857,0.914,0.914,0.904,0.923	0.01
3021	SP2-AS1	SP2-AS1	chr17	-	47941335	47941404	47941346	47941404	47918451	47918571	3021	0,5,6,0	0,0,2,0	0,2,1,3,3	0,0,0,0,0	86	75	1	1.0	NA,1.0,0.723,NA	NA,1.0,1.0,1.0,1.0	-0.139
3022	PRNP	PRNP	chr20	+	4686150	4686512	4686150	4686508	4699210	4701588	3022	13,26,7,0	8,8,17,0	5,4,5,8,12	7,7,1,7,5	79	75	1	1.0	0.607,0.755,0.281,NA	0.404,0.352,0.826,0.52,0.695	-0.012
3027	TTI2	TTI2	chr8	-	33512959	33513185	33513081	33513185	33511966	33512712	3027	0,1,0,1	15,14,20,8	1,1,3,1,0	1,9,6,6,14	150	75	0.510681797183	1.0	0.0,0.034,0.0,0.059	0.333,0.053,0.2,0.077,0.0	-0.109
3029	FGFR1	FGFR1	chr8	-	38419532	38419735	38419538	38419735	38418227	38418373	3029	11,32,11,45	3,14,1,11	1,0,0,7,2	0,0,3,2,0	81	75	1	1.0	0.772,0.679,0.911,0.791	1.0,NA,0.0,0.764,1.0	0.097
3030	FGFR1	FGFR1	chr8	-	38428345	38428435	38428351	38428435	38427920	38428093	3030	11,19,3,26	9,19,15,45	0,2,4,7,0	1,0,5,11,2	81	75	0.404531064654	1.0	0.531,0.481,0.156,0.349	0.0,1.0,0.426,0.371,0.0	0.02
3031	SEC23B	SEC23B	chr20	+	18507543	18507972	18507543	18507669	18510821	18511056	3031	72,48,50,66	0,2,6,8	60,55,57,53,50	7,2,1,8,8	150	75	0.329208444972	0.9678368491526558	1.0,0.923,0.806,0.805	0.811,0.932,0.966,0.768,0.758	0.036
3032	SEC23B	SEC23B	chr20	+	18507543	18507990	18507543	18507669	18510821	18511056	3032	96,59,23,63	0,2,6,8	54,54,69,48,62	7,2,1,8,8	150	75	0.475064315611	1.0	1.0,0.937,0.657,0.797	0.794,0.931,0.972,0.75,0.795	-0.001
3033	SEC23B	SEC23B	chr20	+	18507543	18507990	18507543	18507972	18510821	18511056	3033	91,64,22,54	61,41,44,54	54,44,68,46,61	52,44,49,46,43	93	75	0.71919130867	1.0	0.546,0.557,0.287,0.446	0.456,0.446,0.528,0.446,0.534	-0.023
3060	HM13	HM13	chr20	+	31568077	31568280	31568077	31568224	31569119	31569567	3060	9,6,5,2	0,1,0,1	4,7,8,14,6	6,1,1,6,4	131	75	1.54443e+06	0.0013294437767844799	1.0,0.775,1.0,0.534	0.276,0.8,0.821,0.572,0.462	0.241
3061	NARS2	NARS2	chr11	-	78574347	78574864	78574828	78574864	78571334	78571444	3061	16,29,13,12	2,1,0,1	29,22,22,25,36	0,3,0,0,0	150	75	0.8807448312	1.0	0.8,0.935,1.0,0.857	1.0,0.786,1.0,1.0,1.0	-0.059
3062	PIF1	PIF1	chr15	-	64825568	64825668	64825592	64825668	64823777	64824354	3062	0,2,0,1	6,16,12,6	0,4,6,1,1	10,14,7,19,12	99	75	1	1.0	0.0,0.087,0.0,0.112	0.0,0.178,0.394,0.038,0.059	-0.084
3063	IDUA	IDUA	chr4	+	1003548	1003629	1003548	1003625	1004011	1004112	3063	0,1,1,0	6,2,5,2	3,0,0,1,0	5,2,3,5,1	79	75	1	1.0	0.0,0.322,0.16,0.0	0.363,0.0,0.0,0.16,0.0	0.016
3064	NECAB3	NECAB3	chr20	-	33659496	33659732	33659652	33659732	33658721	33658834	3064	17,1,2,4	1,0,0,0	7,8,9,7,11	1,0,3,0,0	150	75	0.825134458016	1.0	0.895,1.0,1.0,1.0	0.778,1.0,0.6,1.0,1.0	0.098
3065	PITRM1	PITRM1	chr10	-	3148167	3148291	3148170	3148291	3147986	3148063	3065	6,1,6,0	51,33,32,38	1,5,1,0,0	37,30,42,24,52	78	75	0.0217319186492	0.19308126863894637	0.102,0.028,0.153,0.0	0.025,0.138,0.022,0.0,0.0	0.034
3066	POLD4	POLD4	chr11	-	67353293	67353596	67353302	67353596	67352987	67353077	3066	7,5,2,5	58,71,20,84	4,10,9,8,7	29,63,91,69,103	84	75	0.266269499616	0.864221525214093	0.097,0.059,0.082,0.05	0.11,0.124,0.081,0.094,0.057	-0.021
3067	POLD4	POLD4	chr11	-	67353293	67353596	67353363	67353596	67352987	67353077	3067	84,101,39,113	16,21,4,7	41,111,99,82,111	9,15,14,16,22	145	75	0.360360203943	1.0	0.731,0.713,0.835,0.893	0.702,0.793,0.785,0.726,0.723	0.047
3068	POLD4	POLD4	chr11	-	67353293	67353596	67353538	67353596	67352987	67353077	3068	5,9,2,6	6,7,1,13	6,14,12,8,10	4,8,6,2,11	150	75	0.0863772767471	0.46515187477314873	0.294,0.391,0.5,0.188	0.429,0.467,0.5,0.667,0.312	-0.132
3069	POLD4	POLD4	chr11	-	67353302	67353596	67353363	67353596	67352987	67353077	3069	135,167,57,192	16,21,4,7	66,164,181,143,207	9,15,14,16,22	136	75	0.479544665732	1.0	0.823,0.814,0.887,0.938	0.802,0.858,0.877,0.831,0.838	0.024
3070	POLD4	POLD4	chr11	-	67353302	67353596	67353538	67353596	67352987	67353077	3070	58,75,21,85	6,7,1,13	31,70,97,72,108	4,8,6,2,11	150	75	0.316899612705	0.948495085592712	0.829,0.843,0.913,0.766	0.795,0.814,0.89,0.947,0.831	-0.018
3071	POLD4	POLD4	chr11	-	67353363	67353596	67353538	67353596	67352987	67353077	3071	16,25,5,8	6,7,1,13	11,22,20,19,27	4,8,6,2,11	150	75	0.286365361897	0.9038477892300701	0.571,0.641,0.714,0.235	0.579,0.579,0.625,0.826,0.551	-0.092
3073	CPNE1	CPNE1	chr20	-	35664759	35664956	35664801	35664956	35632794	35632923	3073	43,38,43,26	29,23,7,10	36,53,56,47,52	16,24,18,16,21	117	75	0.740217559229	1.0	0.487,0.514,0.797,0.625	0.591,0.586,0.666,0.653,0.613	-0.016
3074	AAR2	AAR2	chr20	+	36236416	36236782	36236416	36236503	36239820	36240625	3074	6,5,0,6	41,20,3,13	5,2,6,1,3	13,13,31,15,16	150	75	0.759100538128	1.0	0.068,0.111,0.0,0.188	0.161,0.071,0.088,0.032,0.086	0.004
3075	TGIF2	TGIF2	chr20	+	36573472	36573652	36573472	36573524	36578740	36578966	3075	0,4,2,0	0,1,0,2	0,3,10,1,2	0,0,1,0,1	150	75	1	1.0	NA,0.667,1.0,0.0	NA,1.0,0.833,1.0,0.5	-0.278
3076	C20orf24	C20orf24	chr20	+	36609600	36609758	36609600	36609730	36612009	36612557	3076	2,1,0,0	177,140,118,122	5,1,2,1,2	61,84,107,83,106	103	75	0.6282778929	1.0	0.008,0.005,0.0,0.0	0.056,0.009,0.013,0.009,0.014	-0.017
3078	CHD9	CHD9	chr16	+	53307680	53307953	53307680	53307905	53308685	53308854	3078	69,50,46,25	12,9,1,10	44,32,59,50,61	6,4,8,3,6	123	75	0.205494585433	0.7598356492299244	0.778,0.772,0.966,0.604	0.817,0.83,0.818,0.91,0.861	-0.067
3079	SNHG17	SNHG17	chr20	-	38422086	38422241	38422091	38422241	38421005	38421098	3079	0,1,1,0	5,8,0,0	6,4,3,1,5	5,3,1,3,8	80	75	1	1.0	0.0,0.105,1.0,NA	0.529,0.556,0.738,0.238,0.369	-0.118
3081	LPIN3	LPIN3	chr20	+	41357881	41358034	41357881	41357957	41358236	41358351	3081	0,1,0,2	0,0,0,0	2,0,1,0,1	0,3,0,0,0	150	75	1	1.0	NA,1.0,NA,1.0	1.0,0.0,1.0,NA,1.0	0.25
3083	RPL10	RPL10	chrX	+	154398064	154398398	154398064	154398394	154398496	154398542	3083	46,46,22,21	979,1013,549,458	18,25,40,10,27	483,745,1120,343,754	79	75	0.0725151495029	0.41556478695133403	0.043,0.041,0.037,0.042	0.034,0.031,0.033,0.027,0.033	0.009
3084	TTPAL	TTPAL	chr20	+	44484336	44484530	44484336	44484428	44486595	44486706	3084	94,17,21,7	2,1,3,1	26,13,21,17,26	2,2,1,0,0	150	75	0.150638181482	0.64447985397468	0.959,0.895,0.778,0.778	0.867,0.765,0.913,1.0,1.0	-0.056
3085	DBNDD2	DBNDD2	chr20	+	45408800	45409036	45408800	45408938	45409931	45410610	3085	3,0,0,0	35,5,2,0	3,2,0,0,0	12,26,4,2,10	150	75	1	1.0	0.041,0.0,0.0,NA	0.111,0.037,0.0,0.0,0.0	-0.016
3086	ZNF334	ZNF334	chr20	-	46513409	46513559	46513496	46513559	46504613	46504740	3086	4,3,5,6	0,0,0,0	3,6,9,5,13	0,0,0,0,1	150	75	1	1.0	1.0,1.0,1.0,1.0	1.0,1.0,1.0,1.0,0.867	0.027
3087	ZNF334	ZNF334	chr20	-	46513409	46513559	46513496	46513559	46512081	46512140	3087	3,3,5,6	0,0,0,0	3,7,9,5,14	0,1,0,0,1	150	75	1	1.0	1.0,1.0,1.0,1.0	1.0,0.778,1.0,1.0,0.875	0.069
3088	ZMYND8	ZMYND8	chr20	-	47238757	47239138	47238895	47239138	47236325	47236516	3088	21,22,35,30	39,24,21,25	41,23,37,35,41	21,14,42,21,51	150	75	0.361087912913	1.0	0.212,0.314,0.455,0.375	0.494,0.451,0.306,0.455,0.287	-0.06
3089	NCOA3	NCOA3	chr20	+	47649004	47649109	47649004	47649097	47650981	47651276	3089	71,66,52,34	46,28,5,21	37,16,55,44,56	13,19,35,22,39	87	75	0.14688526941	0.6381654257502009	0.571,0.67,0.9,0.583	0.71,0.421,0.575,0.633,0.553	0.103
3090	NCOA3	NCOA3	chr20	+	47649004	47649109	47649004	47649097	47650984	47651276	3090	78,65,33,24	32,24,19,17	57,36,83,73,70	13,18,23,22,40	87	75	0.211017170126	0.7696761866290711	0.678,0.7,0.6,0.549	0.791,0.633,0.757,0.741,0.601	-0.073
3092	CSE1L	CSE1L	chr20	+	49063201	49063344	49063201	49063293	49066191	49066293	3092	165,194,182,164	0,0,0,0	118,139,185,185,180	0,0,0,2,1	126	75	1	1.0	1.0,1.0,1.0,1.0	1.0,1.0,1.0,0.982,0.991	0.005
3094	PAQR6	PAQR6	chr1	-	156244689	156244911	156244760	156244911	156243320	156244403	3094	0,3,0,0	0,0,0,0	3,2,2,4,1	7,4,5,4,2	146	75	1	1.0	NA,1.0,NA,NA	0.18,0.204,0.17,0.339,0.204	0.781
3095	PAQR6	PAQR6	chr1	-	156245781	156246250	156246122	156246250	156245141	156245238	3095	1,2,1,6	0,0,0,0	6,5,4,7,6	0,1,0,0,0	150	75	1	1.0	1.0,1.0,1.0,1.0	1.0,0.714,1.0,1.0,1.0	0.057
3098	DIDO1	DIDO1	chr20	-	62926431	62926551	62926438	62926551	62914209	62914406	3098	32,27,17,22	0,0,0,0	11,27,42,54,48	12,0,0,0,0	82	75	0.033117452937	0.2582201402913913	1.0,1.0,1.0,1.0	0.456,1.0,1.0,1.0,1.0	0.109
3100	RTEL1	RTEL1	chr20	+	63657809	63658466	63657809	63658459	63659232	63659504	3100	11,11,1,12	2,6,0,3	11,10,19,13,10	4,2,6,6,1	82	75	0.797664050779	1.0	0.834,0.626,1.0,0.785	0.716,0.821,0.743,0.665,0.901	0.042
3101	RTEL1	RTEL1	chr20	+	63657809	63658466	63657809	63658459	63661297	63661496	3101	0,0,0,3	0,0,0,0	0,0,5,2,1	0,0,0,0,1	82	75	1	1.0	NA,NA,NA,1.0	NA,NA,1.0,1.0,0.478	0.174
3102	RTEL1	RTEL1	chr20	+	63695327	63695650	63695327	63695480	63695777	63696253	3102	37,11,6,3	4,4,3,4	6,10,20,4,20	3,2,9,3,6	150	75	0.825284971772	1.0	0.822,0.579,0.5,0.273	0.5,0.714,0.526,0.4,0.625	-0.01
3103	ZGPAT	ZGPAT	chr20	+	63708027	63708169	63708027	63708118	63708552	63709164	3103	9,4,2,0	20,19,10,15	4,4,6,4,5	13,21,22,21,30	126	75	0.672040954859	1.0	0.211,0.111,0.106,0.0	0.155,0.102,0.14,0.102,0.09	-0.011
3104	ZGPAT	ZGPAT	chr20	+	63708027	63708188	63708027	63708118	63708552	63709164	3104	26,7,2,0	20,19,10,15	8,8,12,9,21	13,21,22,21,30	145	75	0.308611008301	0.9380189475851702	0.402,0.16,0.094,0.0	0.241,0.165,0.22,0.181,0.266	-0.051
3105	ZGPAT	ZGPAT	chr20	+	63708027	63708188	63708027	63708169	63708552	63709164	3105	19,4,1,0	2,1,1,0	5,4,10,6,17	1,0,4,1,1	94	75	1	1.0	0.883,0.761,0.444,NA	0.8,1.0,0.666,0.827,0.931	-0.149
3106	ZGPAT	ZGPAT	chr20	+	63733586	63733739	63733586	63733712	63734704	63734824	3106	62,38,5,21	7,3,3,2	15,20,41,41,40	3,4,6,3,6	102	75	0.838980452582	1.0	0.867,0.903,0.551,0.885	0.786,0.786,0.834,0.909,0.831	-0.028
3107	TPD52L2	TPD52L2	chr20	+	63869295	63869441	63869295	63869366	63873667	63873816	3107	175,207,125,107	0,2,0,0	120,122,146,138,149	0,1,0,0,2	150	75	1	1.0	1.0,0.981,1.0,1.0	1.0,0.984,1.0,1.0,0.974	0.004
3108	PPP1R2	PPP1R2	chr3	-	195523688	195523786	195523691	195523786	195519017	195519185	3108	0,1,0,0	91,162,119,95	1,0,0,0,0	134,125,198,120,131	78	75	1	1.0	0.0,0.006,0.0,0.0	0.007,0.0,0.0,0.0,0.0	0.0
3109	HILPDA	HILPDA	chr7	+	128455829	128456023	128455829	128455909	128457200	128458418	3109	13,137,139,49	2,2,3,0	302,332,354,261,412	3,4,5,8,8	150	75	0.483761460025	1.0	0.765,0.972,0.959,1.0	0.981,0.976,0.973,0.942,0.963	-0.043
3110	WDR73	WDR73	chr15	-	84654226	84654343	84654233	84654343	84653631	84653699	3110	2,5,0,6	11,7,4,0	2,2,8,5,5	6,13,6,8,12	82	75	0.910121855687	1.0	0.143,0.395,0.0,1.0	0.234,0.123,0.549,0.364,0.276	0.075
3113	ATP5J	ATP5J	chr21	-	25734852	25735654	25734938	25735654	25729630	25729801	3113	139,103,46,65	0,0,0,2	80,50,74,112,49	0,0,4,1,1	150	75	0.624456613661	1.0	1.0,1.0,1.0,0.942	1.0,1.0,0.902,0.982,0.961	0.016
3114	ATP5J	ATP5J	chr21	-	25734852	25735654	25734988	25735654	25729630	25729801	3114	138,106,46,65	24,6,14,6	80,49,75,112,48	8,6,11,2,7	150	75	0.170440909618	0.6855866121456748	0.742,0.898,0.622,0.844	0.833,0.803,0.773,0.966,0.774	-0.053
3115	ATP5J	ATP5J	chr21	-	25734852	25735654	25735314	25735654	25729630	25729801	3115	147,106,48,66	8,6,8,3	84,55,80,118,54	4,4,12,1,6	150	75	0.88117733031	1.0	0.902,0.898,0.75,0.917	0.913,0.873,0.769,0.983,0.818	-0.004
3116	ATP5J	ATP5J	chr21	-	25734852	25735654	25735486	25735654	25729630	25729801	3116	146,116,50,67	11,8,12,2	83,55,83,117,50	7,5,7,9,11	150	75	0.676590650165	1.0	0.869,0.879,0.676,0.944	0.856,0.846,0.856,0.867,0.694	0.018
3117	ATP5J	ATP5J	chr21	-	25734938	25735654	25734988	25735654	25729630	25729801	3117	0,3,0,3	24,6,14,6	0,0,5,1,1	8,6,11,2,7	125	75	0.836332723459	1.0	0.0,0.231,0.0,0.231	0.0,0.0,0.214,0.231,0.079	0.011
3118	ATP5J	ATP5J	chr21	-	25734938	25735654	25735314	25735654	25729630	25729801	3118	10,3,2,4	8,6,8,3	4,6,10,7,7	4,4,12,1,6	150	75	0.166115002595	0.6796901421820113	0.385,0.2,0.111,0.4	0.333,0.429,0.294,0.778,0.368	-0.166
3119	ATP5J	ATP5J	chr21	-	25734938	25735654	25735486	25735654	25729630	25729801	3119	9,13,4,5	11,8,12,2	3,6,13,6,3	7,5,7,9,11	150	75	0.57983473922	1.0	0.29,0.448,0.143,0.556	0.176,0.375,0.481,0.25,0.12	0.079
3120	ATP5J	ATP5J	chr21	-	25734988	25735654	25735314	25735654	25729630	25729801	3120	34,9,16,8	8,6,8,3	12,12,17,8,13	4,4,12,1,6	150	75	0.958232283137	1.0	0.68,0.429,0.5,0.571	0.6,0.6,0.415,0.8,0.52	-0.042
3121	ATP5J	ATP5J	chr21	-	25734988	25735654	25735486	25735654	25729630	25729801	3121	33,19,18,9	11,8,12,2	11,12,20,7,9	7,5,7,9,11	150	75	0.167943889862	0.6822949726306415	0.6,0.543,0.429,0.692	0.44,0.545,0.588,0.28,0.29	0.137
3122	ATP5J	ATP5J	chr21	-	25735314	25735654	25735486	25735654	25729630	25729801	3122	17,19,12,6	11,8,12,2	7,10,21,6,8	7,5,7,9,11	150	75	0.466571884822	1.0	0.436,0.543,0.333,0.6	0.333,0.5,0.6,0.25,0.267	0.088
3123	ATP5A1	ATP5A1	chr18	-	46089822	46089996	46089888	46089996	46089565	46089732	3123	2747,1644,1305,1679	3,0,0,0	1120,1266,1794,1284,2056	0,2,1,0,2	141	75	1	1.0	0.998,1.0,1.0,1.0	1.0,0.997,0.999,1.0,0.998	0.001
3124	ATP5A1	ATP5A1	chr18	-	46094979	46095131	46095052	46095131	46091681	46091851	3124	7,4,1,2	1128,693,513,575	14,5,11,10,13	392,498,667,527,472	148	75	0.826166039265	1.0	0.003,0.003,0.001,0.002	0.018,0.005,0.008,0.01,0.014	-0.009
3125	ATP5A1	ATP5A1	chr18	-	46097835	46098353	46098171	46098353	46095052	46095131	3125	13,9,2,0	1073,512,412,538	7,9,18,14,10	467,636,839,491,824	150	75	1	1.0	0.006,0.009,0.002,0.0	0.007,0.007,0.011,0.014,0.006	-0.005
3126	NFATC1	NFATC1	chr18	+	79486247	79486937	79486247	79486630	79527527	79529323	3126	0,0,4,4	0,0,0,0	2,6,2,1,1	2,5,7,5,2	150	75	1	1.0	NA,NA,1.0,1.0	0.333,0.375,0.125,0.091,0.2	0.775
3131	ABCG1	ABCG1	chr21	+	42287888	42288073	42287888	42288037	42288210	42288312	3131	0,1,0,2	0,2,0,0	10,9,2,5,13	3,4,2,2,3	111	75	1	1.0	NA,0.253,NA,1.0	0.693,0.603,0.403,0.628,0.745	0.012
3134	DKC1	DKC1	chrX	+	154764898	154765530	154764898	154764966	154765906	154765998	3134	146,157,127,107	0,0,0,0	99,81,85,90,69	2,1,0,0,0	150	75	1	1.0	1.0,1.0,1.0,1.0	0.961,0.976,1.0,1.0,1.0	0.013
3135	DKC1	DKC1	chrX	+	154766215	154767061	154766215	154766400	154767255	154767382	3135	81,96,53,41	2,7,0,0	53,43,36,63,69	0,1,1,0,1	150	75	1	1.0	0.953,0.873,1.0,1.0	1.0,0.956,0.947,1.0,0.972	-0.018
3136	DKC1	DKC1	chrX	+	154768301	154768802	154768301	154768432	154769166	154769310	3136	6,0,1,0	143,129,65,69	12,1,5,6,3	56,52,70,67,85	150	75	0.00011172256362	0.005342821264672	0.021,0.0,0.008,0.0	0.097,0.01,0.034,0.043,0.017	-0.033
3137	DKC1	DKC1	chrX	+	154774601	154774705	154774601	154774690	154775194	154775273	3137	163,117,125,83	1,1,0,2	79,67,56,86,66	0,1,0,0,0	90	75	1	1.0	0.993,0.99,1.0,0.972	1.0,0.982,1.0,1.0,1.0	-0.008
3139	WDR4	WDR4	chr21	-	42873550	42873691	42873602	42873691	42859661	42859722	3139	11,10,7,15	0,1,0,0	4,9,7,16,9	0,0,1,0,0	127	75	1	1.0	1.0,0.855,1.0,1.0	1.0,1.0,0.805,1.0,1.0	0.003
3140	WDR4	WDR4	chr21	-	42873550	42873691	42873602	42873691	42863439	42863596	3140	29,17,0,19	9,3,1,2	8,16,18,22,21	12,7,5,7,10	127	75	0.274906492156	0.8777429838571394	0.656,0.77,0.0,0.849	0.282,0.574,0.68,0.65,0.554	0.021
3144	NDUFAF3	NDUFAF3	chr3	+	49021640	49022221	49021640	49021784	49022345	49022538	3144	117,104,68,92	1,0,0,2	107,121,175,160,192	1,3,0,1,2	150	75	1	1.0	0.983,1.0,1.0,0.958	0.982,0.953,1.0,0.988,0.98	0.005
3145	SUMO3	SUMO3	chr21	-	44813861	44814104	44813975	44814104	44809046	44809118	3145	1,0,0,0	186,205,148,115	1,0,1,0,1	124,131,206,143,166	150	75	1	1.0	0.003,0.0,0.0,0.0	0.004,0.0,0.002,0.0,0.003	-0.001
3148	DCAF4	DCAF4	chr14	+	72954385	72954483	72954385	72954462	72955522	72955696	3148	37,17,44,15	0,1,0,0	19,24,24,12,26	0,1,0,0,0	96	75	1	1.0	1.0,0.93,1.0,1.0	1.0,0.949,1.0,1.0,1.0	-0.007
3149	MCM3AP-AS1	MCM3AP-AS1	chr21	+	46229230	46229363	46229230	46229266	46240836	46242987	3149	0,0,0,0	0,3,4,3	3,3,1,2,4	3,1,1,0,0	150	75	1	1.0	NA,0.0,0.0,0.0	0.333,0.6,0.333,1.0,1.0	-0.653
3150	YBEY	YBEY	chr21	+	46286352	46286737	46286352	46286415	46286869	46287123	3150	12,17,17,12	42,38,24,22	7,2,15,7,8	15,14,33,25,22	150	75	0.223003657031	0.7995508634653977	0.125,0.183,0.262,0.214	0.189,0.067,0.185,0.123,0.154	0.052
3151	CECR5-AS1	CECR5-AS1	chr22	+	17159388	17159837	17159388	17159551	17165268	17165445	3151	0,2,0,0	1,0,0,0	2,1,1,0,0	0,0,0,0,0	150	75	1	1.0	0.0,1.0,NA,NA	1.0,1.0,1.0,NA,NA	-0.5
3153	LYPLA1	LYPLA1	chr8	-	54065747	54065813	54065787	54065813	54063327	54063375	3153	270,273,158,179	10,23,7,9	132,153,271,179,251	5,9,16,9,8	115	75	0.45122619404	1.0	0.946,0.886,0.936,0.928	0.945,0.917,0.917,0.928,0.953	-0.008
3154	ZNF24	ZNF24	chr18	-	35344359	35344467	35344369	35344467	35340230	35340733	3154	5,8,10,17	57,38,30,36	2,10,11,6,6	28,26,47,38,43	85	75	0.315062249256	0.9456261651309791	0.072,0.157,0.227,0.294	0.059,0.253,0.171,0.122,0.11	0.045
3155	TANGO2	TANGO2	chr22	+	20021068	20021246	20021068	20021134	20036759	20036854	3155	5,12,0,8	8,9,0,6	9,7,8,4,4	8,5,10,1,10	150	75	1	1.0	0.238,0.4,NA,0.4	0.36,0.412,0.286,0.667,0.167	-0.032
3156	TANGO2	TANGO2	chr22	+	20036759	20037094	20036759	20036854	20043354	20043443	3156	19,19,4,11	16,17,3,22	18,3,18,4,14	15,14,24,13,22	150	75	0.193514618008	0.7380680234452579	0.373,0.358,0.4,0.2	0.375,0.097,0.273,0.133,0.241	0.109
3157	TANGO2	TANGO2	chr22	+	20061529	20061683	20061529	20061681	20063337	20063442	3157	20,21,2,2	0,0,0,0	12,4,15,5,20	2,2,2,1,1	77	75	0.0182152165463	0.17499618753409643	1.0,1.0,1.0,1.0	0.854,0.661,0.88,0.83,0.951	0.165
3158	E4F1	E4F1	chr16	+	2234858	2235001	2234858	2234949	2235080	2235143	3158	98,63,36,22	0,0,0,0	72,70,75,50,37	1,0,0,0,0	127	75	1	1.0	1.0,1.0,1.0,1.0	0.977,1.0,1.0,1.0,1.0	0.005
[truncated: 251 more rows]

## Sheet: A3SS.MATS.JC
ID	GeneID	geneSymbol	chr	strand	longExonStart_0base	longExonEnd	shortES	shortEE	flankingES	flankingEE	ID	IJC_SAMPLE_1	SJC_SAMPLE_1	IJC_SAMPLE_2	SJC_SAMPLE_2	IncFormLen	SkipFormLen	PValue	FDR	IncLevel1	IncLevel2	IncLevelDifference
[truncated: 2,579 more rows]

[truncated: 3 more sheets: SE.MATS.JC, RI.MATS.JC, MXE.MATS.JC]
