# Supplementary material for: Characterization of the molecular dysfunctions occurring in Aicardi-Goutières syndrome patients with mutations in ADAR1
Source: Genes Dis. 2023 Jul 13;11(3):101028. doi: 10.1016/j.gendis.2023.05.020 (PMC10827400; doi:10.1016/j.gendis.2023.05.020)
Supplement: Table S5 — RNA editing analysis in individual long double strands (longDS) detected in mature transcripts (the longest isoform has been used) as described in the Methods section. Each column reports: the coordinates of the DS rna (dsRNA_1 for first strand and dsRNA_2 for second strand) according to hg38 assembly, the length of the DS RNA (LenDsRNA), the transcript (TranscriptName) and gene name (GeneName), the repeated elements in the DS RNA (RepeatsInDsRNA_1 and RepeatsInDsRNA_2), the AEI-like index for each sample, the mean AEI-like value for each group of samples (Mean-AGS for affected and Mean-CTRL for controls), the difference between mean AEI-like values (delta), the t-test statistics (Test), the t-test p-value (Pval), the BH corrected p-value (Qval) and a flag (yes or no) indicating the significance (IsSig). [file mmc5.xlsx]

## Sheet: results_single_mature_corr
dsRNA_1	dsRNA_2	LenDsRNA	IDdsRNA	Chr	Strand	GeneName	TranscriptName	RepeatsInDsRNA_1	RepeatsInDsRNA_2	AGS107_mature_dsRNA_single	AGS251_mature_dsRNA_single	AGS327_mature_dsRNA_single	AGS93_mature_dsRNA_single	C178_mature_dsRNA_single	C37_mature_dsRNA_single	C38_mature_dsRNA_single	C932_mature_dsRNA_single	C934_mature_dsRNA_single	Mean-AGS	Mean-CTRL	Delta	Test	Pval	Qval	IsSig
21193318..21193533	21194481..21194697	219	81.279	chr19	+	ZNF431	NM_001319127.2	SINE$LINE@AluSp#L1P4@+	SINE@AluSx1@-	6.48855	7.53425	8.10811	5.40541	4.6875	2.9703	2.67857	5.38922	1.1236	6.88408	3.36984	3.51424	3.49125	0.0101115	0.10896	no
25120095..25120389	25121259..25121549	299	79.264	chr7	-	CYCS	NM_018947.6	SINE@AluSx1@-	SINE@AluSq4@+	3.16395	1.95122	4.45434	5.11364	0.92237	1.06952	1.08893	1.0425	2.59009	3.67079	1.34268	2.32811	3.2728	0.0136215	0.12642	no
25120097..25120384	25121648..25121936	296	76.689	chr7	-	CYCS	NM_018947.6	SINE@AluSx1@-	SINE@AluJb@+	1.9883	1.94384	3.6036	4.22297	1.21139	1.24654	1.36519	0.84797	1.71779	2.93968	1.27778	1.6619	3.13342	0.0165305	0.13735	no
25120319..25120389	25121392..25121462	71	77.465	chr7	-	CYCS	NM_018947.6	SINE@AluSx1@-	SINE@AluSq4@+	5.53936	2.43902	10.4167	3.84615	1.10193	0	2.19436	0	2.01613	5.5603	1.06248	4.49782	2.78013	0.0272931	0.17302	no
25120091..25120389	25120839..25121138	301	80.731	chr7	-	CYCS	NM_018947.6	SINE@AluSx1@-	SINE@AluSp@+	3.53107	2.40964	5.46075	5.15464	1.88925	3.34158	1.58259	1.18297	2.59939	4.13903	2.11916	2.01987	2.64363	0.0332479	0.19737	no
21192167..21192454	21193258..21193545	290	79.31	chr19	+	ZNF431	NM_001319127.2	SINE@AluSx3@-	SINE$LINE@AluSp#L1P4@+	5.386	5.26316	10.8108	5.55556	2.6178	2.77778	3.65854	5.11811	0.54645	6.75388	2.94374	3.81015	2.61168	0.0348279	0.19928	no
83834754..83834839	83835135..83835217	89	76.404	chr9	-	KIF27	NM_001271928.2	Simple_repeat@(TA)n@+	Simple_repeat@(TA)n@+	4.16667	11.1111	14.2857	0	0	0	0	0	0	7.39087	0	7.39087	2.59278	0.0357995	0.20191	no
73502623..73502918	73505974..73506270	298	86.913	chr6	+	MTO1	NM_012123.4	SINE@AluSc@+	SINE@AluSc8@-	0.59172	2.04082	0	2.0979	0	0	0	0	0	1.18261	0	1.18261	2.55908	0.0376018	0.20519	no
9524989..9525268	9527987..9528266	283	84.099	chr19	-	ZNF426	NM_001300883.3	SINE@AluY@+	SINE@AluSx1@-	0	0.94118	1.17146	1.35501	0.56657	0.16393	0.16313	0	0	0.866912	0.178726	0.688187	2.37798	0.0490276	0.23649	no
73502622..73502914	73505555..73505845	294	83.333	chr6	+	MTO1	NM_012123.4	SINE@AluSc@+	SINE@AluSx1@-	0.57803	3.125	0	3.61446	0	0	0	0	0	1.82937	0	1.82937	2.30743	0.0543927	0.24841	no
73502619..73502905	73504140..73504430	295	72.542	chr6	+	MTO1	NM_012123.4	SINE@AluSc@+	SINE@AluJb@-	1.44231	6.25	7.69231	5.45455	0	0	0	0	5.88235	5.20979	1.17647	4.03332	2.26835	0.0576177	0.25435	no
73502628..73502920	73506681..73506989	309	81.23	chr6	+	MTO1	NM_012123.4	SINE@AluSc@+	LINE&SINE@L1MB3_AluSq2@+-	0.56818	7.69231	0	4.22535	0	0	0	0	0	3.12146	0	3.12146	1.98739	0.0872269	0.32035	no
50437379..50437668	50437775..50438043	291	72.852	chr1	-	FAF1	NM_007051.3	SINE@AluJr@-	SINE@AluSx@+	1.25	0	5.26316	1.40845	0	0	0	0	0	1.9804	0	1.9804	1.98018	0.0881589	0.32126	no
25120318..25120389	25120973..25121044	72	77.778	chr7	-	CYCS	NM_018947.6	SINE@AluSx1@-	SINE@AluSp@+	5.46075	1.88679	5.88235	2.89855	2.36364	3.20513	2.35988	0.21786	1.89873	4.03211	2.00905	2.02306	1.97926	0.0882783	0.32126	no
4795704..4795995	4797953..4798246	296	81.419	chr19	+	FEM1A	NM_018708.3	DNA&SINE@Charlie15a_AluSz6@+-	SINE@AluY@+	2.12766	0	0	2.30769	0	0	0	0	0	1.10884	0	1.10884	1.96879	0.0896515	0.32304	no
47822683..47822991	47837279..47837576	313	81.15	chr18	-	SMAD2	NM_001003652.4	LTR&SINE@MER101-int_AluSx@+-	SINE@AluY@+	0.3937	0.34014	0	0	0	0	0	0	0	0.18346	0	0.18346	1.9616	0.0906052	0.32532	no
44300994..44301233	44302128..44302358	241	77.593	chr17	-	RUNDC3A-AS1	NR_110802.1	SINE$LTR@AluSx1#ERVL-B4-int@+	SINE$SINE@FLAM_A#AluSz@-	5.67376	0	0	6.66667	0	0	0	0	0	3.08511	0	3.08511	1.95938	0.0909023	0.32541	no
4795703..4795990	4799630..4799919	293	81.57	chr19	+	FEM1A	NM_018708.3	SINE@AluSz6@-	SINE@AluY@+	1.88679	0	0	2.4	0	0	0	0	0	1.0717	0	1.0717	1.94436	0.0929369	0.32959	no
52350750..52351035	52351615..52351897	286	82.168	chr1	-	CC2D1B	NM_032449.2	SINE@AluSx1@-	SINE@AluSx1@+	2.91424	3.7037	4.12844	3.04976	4.43925	1.27389	1.83639	1.65289	0.8547	3.44904	2.01142	1.43761	1.89981	0.0992341	0.34034	no
104995687..104995986	105004290..105004567	300	74.667	chr12	+	C12orf45	NM_152318.3	SINE@AluY@-	SINE@AluSx4@+	0.5814	5.81395	4.95868	2.14286	1.96078	1.06383	0	0.7874	2.18978	3.37422	1.20036	2.17386	1.87248	0.103301	0.34844	no
100027169..100027455	100032558..100032845	295	70.508	chr1	+	SLC35A3	NM_001271684.2	SINE@AluJo@+	SINE$LINE@AluSg4#L1MC4@-	5.26316	7.27273	0	17.3913	2.58065	0	0	0.72993	3.60656	7.4818	1.38343	6.09837	1.84596	0.107401	0.35819	no
32307646..32307945	32308113..32308408	302	79.47	chr2	+	YIPF4	NM_032312.4	SINE@AluSx1@+	SINE@AluY@-	3.49563	4.30108	6.69643	3.64683	3.59477	2.28571	1.89394	1.13636	4.78873	4.53499	2.7399	1.79509	1.82697	0.110435	0.36426	no
23739587..23739895	23740030..23740337	312	83.013	chr22	-	ZNF70	NM_021916.4	SINE@AluSg@-	SINE@AluY@+	0	12.5	14.0351	4.54545	0	0	2.94118	0	6.30631	7.77013	1.8495	5.92064	1.82504	0.110748	0.36426	no
32308112..32308729	32308112..32308729	629	78.855	chr2	+	YIPF4	NM_032312.4	SINE&SINE@AluSp_AluY@+-	SINE&SINE@AluSp_AluY@+-	3.48399	5.97826	10.1124	5.03145	6.80628	1.48148	1.9337	1.25	3.7594	6.15151	3.04617	3.10534	1.81277	0.112756	0.36631	no
32603142..32603422	32605427..32605711	285	84.561	chr1	+	ZBTB8A	NM_001291496.2	SINE@AluSx3@-	SINE@AluSx1@+	0	6.89655	0	13.6364	0	0	0	0	0	5.13323	0	5.13323	1.7887	0.1168	0.37096	no
68845971..68846240	68850015..68850286	276	83.333	chr12	+	MDM2	NM_001145337.3	SINE@AluSx3@-	SINE@AluSz@+	3.35917	3.24074	5.17241	11.579	2.18855	2.7248	3.48653	1.89394	3.1941	5.83782	2.69758	3.14023	1.78642	0.11719	0.37096	no
47811190..47811484	47822683..47822989	312	77.885	chr18	-	SMAD2	NM_001003652.4	SINE@AluYj4@+	LTR&SINE@MER101-int_AluSx@+-	0	1.85185	3.7037	0	0	0	0	0	0	1.38889	0	1.38889	1.78377	0.117646	0.37144	no
93508044..93508137	93512145..93512237	94	75.532	chr12	+	MRPL42	NR_038160.2	SINE@AluSp@-	DNA$SINE@Charlie10#AluSq@+	5.26316	3.06122	17.6471	14.2857	4.65116	5.26316	7.31707	3.0303	0	10.0643	4.05234	6.01195	1.78044	0.118218	0.37225	no
20316406..20316534	20317576..20317704	129	75.194	chr17	+	SPECC1	NM_001243439.2	SINE@AluSq2@-	SINE@AluJo@+	3.9604	8.10811	0	0	0	0	0	0	0	3.01713	0	3.01713	1.77363	0.119402	0.37523	no
2439918..2440008	2441422..2441512	91	76.923	chr7	+	CHST12	NM_001243795.2	SINE@AluJo@-	SINE@AluJb@+	0	0	15.3846	18.1818	3.57143	0	0	0	0	8.39161	0.714286	7.67732	1.76059	0.121697	0.37835	no
92537093..92537347	92539456..92539706	257	78.599	chr7	+	RBM48	NM_032120.4	SINE@AluSg@-	SINE@AluSx1@+	0.36496	0.76046	1.3624	1.06383	0.5988	0.26455	0.3861	0.4644	0.82418	0.887913	0.507606	0.380307	1.7555	0.122606	0.37887	no
9642746..9643060	9645051..9645344	315	71.429	chr19	-	ZNF562	NM_001130031.2	SINE@AluJr@+	SINE@AluSc@-	3.61446	8	0	0	0	0	0	0	0	2.90361	0	2.90361	1.73954	0.125492	0.38083	no
23739617..23739898	23741965..23742246	283	82.686	chr22	-	ZNF70	NM_021916.4	SINE@AluSg@-	SINE@AluSc@+	3.19149	11.1111	11.7647	0	5.33333	0	0	0	2.66667	6.51683	1.6	4.91683	1.73498	0.12633	0.38176	no
42538913..42539188	42541772..42542048	283	72.438	chr15	-	LRRC57	NM_153260.3	SINE@AluJr@+	SINE@AluY@-	0.63694	2.5641	5	2.9661	1.56863	1.55039	0	1.15385	2.17391	2.79178	1.28936	1.50243	1.69574	0.133755	0.39237	no
30550157..30550312	30568981..30568989,30576564..30576710,30577649..30577650	161	80.124	chr7	-	GARS-DT	NR_038889.1	LTR@THE1B@+	LTR@MER4-int@+	0.06592	0.16584	0	0	0	0	0	0	0	0.05794	0	0.05794	1.68374	0.136107	0.39743	no
32309688..32309988	32314393..32314693	303	81.188	chr2	+	YIPF4	NM_032312.4	SINE@AluSx1@-	SINE@AluSp@+	3.85604	7.76398	16.4634	5.5814	6.34441	4.69799	3.46535	1.16732	4.2	8.41621	3.97501	4.44119	1.68283	0.136287	0.39759	no
4795704..4795987	4799141..4799427	289	80.969	chr19	+	FEM1A	NM_018708.3	SINE@AluSz6@-	SINE$Simple_repeat@AluSg4#(AAAC)n@+	0.9009	2.04082	0	2.27273	1.5873	0	0	0	0	1.30361	0.31746	0.986153	1.68	0.136847	0.39836	no
98874275..98874570	98875569..98875848	296	76.351	chr4	-	EIF4E	NM_001331017.1	SINE@AluSx3@-	SINE@AluSc@+	3.38164	16.6667	18.1818	0	0.48077	2.77778	2.88462	6.01093	1.03093	9.55753	2.63701	6.92053	1.65166	0.142585	0.40483	no
4795707..4795995	4797652..4797948	303	73.267	chr19	+	FEM1A	NM_018708.3	DNA&SINE@Charlie15a_AluSz6@+-	SINE@AluJo@+	1.7341	0	0	2.14286	0	0.59524	0	0	0	0.96924	0.119048	0.850192	1.65106	0.142709	0.40483	no
161184742..161185040	161188715..161189037	327	72.477	chr1	-	ADAMTS4	NM_005099.6	SINE@AluSz6@+	Simple_repeat&SINE@(AT)n_AluY@+-	1.5873	4.44444	0	0	0	0	0	0	0	1.50794	0	1.50794	1.63838	0.145352	0.40814	no
161184737..161185043	161187945..161188230	311	75.563	chr1	-	ADAMTS4	NM_005099.6	SINE@AluSz6@+	SINE@AluSx3@-	1.5873	4.44444	0	0	0	0	0	0	0	1.50794	0	1.50794	1.63838	0.145352	0.40814	no
32308107..32308434	32315444..32315761	331	82.477	chr2	+	YIPF4	NM_032312.4	SINE&SINE@AluSp_AluY@+-	SINE@AluY@+	2.4735	0	7.24638	2.23881	2.54777	0	0	0	0.57143	2.98967	0.62384	2.36583	1.63026	0.147069	0.40966	no
43585242..43585542	43587045..43587346	305	80	chr19	-	IRGQ	NM_001007561.2	SINE$LTR@AluSc8#MLT1H2@-	SINE@AluSx@+	0.1171	0	0.74627	0.10811	0	0	0	0	0	0.24287	0	0.24287	1.62758	0.147639	0.40999	no
23739585..23739902	23740474..23740784	318	82.075	chr22	-	ZNF70	NM_021916.4	SINE@AluSg@-	SINE@AluSg@+	0	12.5	5.55556	0	0	0	0	0	1.63934	4.51389	0.327868	4.18602	1.59041	0.155768	0.42221	no
112213496..112213794	112213947..112214244	300	89	chr2	-	ZC3H8	NM_032494.3	SINE@AluSc8@+	LINE&SINE@L4_B_Mam_AluYe5@+-	0	13.6364	4.05405	0	0	0	0	0	0	4.4226	0	4.4226	1.56549	0.161448	0.42846	no
93507982..93508131	93508246..93508413	168	70.238	chr12	+	MRPL42	NR_038160.2	SINE@AluSp@-	SINE@AluJo@+	0.88496	8.52273	6.62252	1.6129	0.86207	2.6087	3.26087	0.57471	1.33333	4.41078	1.72794	2.68284	1.53658	0.168278	0.44033	no
73504140..73504420	73507706..73507986	287	74.564	chr6	+	MTO1	NM_012123.4	SINE@AluJb@-	SINE@AluY@+	2.53165	4.7619	16.6667	0	0	0	0	0	4.08163	5.99005	0.816326	5.17373	1.53521	0.168608	0.4406	no
73504143..73504432	73504610..73504892	294	74.49	chr6	+	MTO1	NM_012123.4	SINE@AluJb@-	SINE@AluJb@+	2.15054	4	16.6667	33.3333	0	0	8.92857	0	9.09091	14.0376	3.6039	10.4337	1.53498	0.168662	0.4406	no
113129048..113129319	113129899..113130176	292	70.89	chr1	+	LRIG2	NM_014813.3	SINE@AluSc@+	SINE@AluJb@-	2.93255	10.3139	6.89655	9.09091	1.86335	3.84615	5.16432	8.38509	2.6616	7.30848	4.3841	2.92438	1.51768	0.172885	0.44432	no
32328608..32328899	32329850..32330143	295	84.068	chr17	-	C17orf75	NM_022344.4	SINE@AluSc8@+	SINE@AluSx@-	6.94981	22.2222	5.55556	10	4.81928	4.82456	7.8534	3.6036	8.33333	11.1819	5.88683	5.29506	1.51435	0.17371	0.44464	no
9644310..9644439	9646239..9646368	133	75.188	chr19	-	ZNF562	NM_001130031.2	SINE@AluJo@+	SINE@AluSp@-	3.20513	2.85714	0	0	0	0	0.5988	0.91743	0	1.51557	0.303246	1.21232	1.51288	0.174073	0.445	no
121648937..121649235	121650260..121650538	300	80.667	chr12	-	MORN3	NM_001363685.2	SINE@AluSg@-	SINE@AluSc8@+	0	2.08333	0	8.21918	0	0	0	0	0	2.57563	0	2.57563	1.50831	0.175211	0.44668	no
73874213..73874214,73874584..73874676,73876998..73876998	73885029..73885124	96	81.25	chr14	+	PTGR2	NM_001371330.1	-@-@+-	SINE@AluSq2@+	0	1.8018	4.16667	10.1695	0	0	1.90476	0	2.89855	4.03449	0.960662	3.07383	1.48853	0.180217	0.45288	no
32308429..32308721	32313378..32313668	294	80.612	chr2	+	YIPF4	NM_032312.4	SINE@AluSp@+	SINE@AluSx1@-	4.04858	6.23306	9.13978	4.38596	7.73481	1.83486	2.33333	1.45631	4.05405	5.95184	3.48267	2.46917	1.48743	0.180498	0.45288	no
49648300..49648589	49649466..49649755	294	81.973	chr15	+	DTWD1	NM_001144955.2	SINE@AluSz6@-	SINE@AluSx@+	4.83871	12	0	0	0.43668	1.32159	0	0	0.68493	4.20968	0.48864	3.72104	1.48447	0.181261	0.45317	no
4795704..4795994	4798328..4798625	300	78.667	chr19	+	FEM1A	NM_018708.3	SINE@AluSz6@-	SINE@AluY@+	1.66667	0	0	2.4	0	0	0	0	0.87336	1.01667	0.174672	0.841996	1.48313	0.181605	0.45317	no
44300678..44300977	44302035..44302320	304	75	chr17	-	RUNDC3A-AS1	NR_110802.1	SINE@AluSx1@+	SINE@AluSz@-	3.90625	0	0	16.6667	0	0	0	0	0	5.14323	0	5.14323	1.48251	0.181767	0.45317	no
73503120..73503414	73504608..73504892	297	79.125	chr6	+	MTO1	NM_012123.4	SINE@AluJr@-	SINE@AluJb@+	5.55556	7.14286	0	21.4286	0	0	7.27273	0	3.44828	8.53175	2.1442	6.38755	1.47505	0.183701	0.45499	no
68846201..68846381	68850008..68850190	184	76.63	chr12	+	MDM2	NM_001145337.3	SINE$SINE@AluJb#AluSx3@-	SINE@AluSz@+	3.39233	3.01205	4.91803	9.48276	2.18121	3.37079	4.3222	2.48139	3.79009	5.20129	3.22914	1.97216	1.42816	0.196306	0.46679	no
68849423..68849689	68850012..68850297	287	76.655	chr12	+	MDM2	NM_001145337.3	SINE@AluSx3@-	SINE@AluSz@+	6.49762	4.53333	5.42986	10.7595	5.00611	4.22164	6.07029	4.51613	5.21921	6.80508	5.00668	1.7984	1.42381	0.197513	0.46679	no
68849093..68849407	68849981..68850302	322	80.124	chr12	+	MDM2	NM_001145337.3	Simple_repeat&SINE@(GTT)n_AluSx1@+-	SINE@AluSz@+	3.6061	3.2967	3.26087	10.3774	1.6692	2.84091	4.22961	2.46637	3.05164	5.13526	2.85155	2.28371	1.42065	0.198394	0.46811	no
68848185..68848453	68850015..68850301	288	76.042	chr12	+	MDM2	NM_001145337.3	SINE@AluSx@-	SINE@AluSz@+	4.57516	5.35714	2.72727	10.2804	2.38095	3.80623	4.22794	3.10559	4.6875	5.73498	3.64164	2.09334	1.4049	0.202839	0.472	no
17110207..17110513	17113199..17113506	313	77.636	chr22	+	IL17RA	NM_001289905.1	SINE&LINE@AluSz_L2c@+-	SINE@AluJb@-	4.36893	2.06186	3.33333	0.75188	1.69492	0.7984	1.74731	2.21774	1.52091	2.629	1.59586	1.03314	1.40345	0.203253	0.47227	no
767939..768149	768686..768895	212	84.906	chr11	-	GATD1	NM_001318823.2	SINE@AluSx1@-	SINE$SINE@AluSx#AluSz@+	2.83019	8.73016	16	16.6667	11.6438	5.55556	3.65854	6.45161	5.08475	11.0568	6.47886	4.57789	1.39959	0.204359	0.4732	no
7684265..7684546	7686538..7686808	282	82.624	chr19	+	TRAPPC5	NM_174894.3	SINE@AluSq2@+	SINE@AluSx1@-	6.25	0	15.9091	0	1.88679	0	0	0	2.3622	5.53977	0.849798	4.68997	1.39854	0.20466	0.4732	no
93507960..93508234	93512180..93512456	277	83.755	chr12	+	MRPL42	NR_038160.2	SINE@AluSp@-	SINE@AluSq@+	1.66667	6.69291	5.61224	8.69565	1.28205	3.1746	7.20721	1.63934	2.65957	5.66687	3.19255	2.47431	1.39847	0.204679	0.4732	no
197884790..197884900	197885341..197885453	113	78.761	chr3	+	LRCH3	NM_001363887.1	SINE@FLAM_C@-	SINE@AluSp@+	2.42291	3.41686	4.14938	4.8	2.74914	3.84615	2.80992	3.14286	2.03046	3.69729	2.91571	0.781581	1.39787	0.204853	0.4732	no
32308420..32308739	32309682..32310005	326	80.675	chr2	+	YIPF4	NM_032312.4	SINE@AluSp@+	SINE@AluSx1@-	3.54857	7.56014	9.40171	5.72391	7.87546	2.18978	3.07329	1.69014	5.95855	6.55858	4.15744	2.40114	1.3807	0.209843	0.47607	no
18094779..18094880	18103000..18103111	113	74.336	chr22	+	PEX26	NM_001127649.3	SINE@AluSx3@-	SINE@AluSx3@+	0	5	0	8.57143	2.17391	1.66667	0	0	0	3.39286	0.768116	2.62474	1.37145	0.212579	0.47753	no
7684385..7684455	7686754..7686824	71	77.465	chr19	+	TRAPPC5	NM_174894.3	SINE@AluSq2@+	SINE$SINE@AluJo#AluSx1@-	8.33333	0	42.8571	0	0	0	0	0	2.63158	12.7976	0.526316	12.2713	1.36532	0.214406	0.47891	no
73502176..73502449	73504142..73504416	279	75.986	chr6	+	MTO1	NM_012123.4	SINE@AluSx@+	SINE@AluJb@-	0.90909	2.24215	16.6667	0	0	0	0	0	1.40351	4.95448	0.280702	4.67378	1.34793	0.219671	0.48362	no
32308432..32309039	32313377..32313993	635	77.165	chr2	+	YIPF4	NM_032312.4	SINE$SINE@AluSp#AluYc@+	SINE@AluSx1@-	3.24484	5.23918	7.2	2.69058	5.63607	1.88088	1.30354	2.43902	3.33333	4.59365	2.91857	1.67508	1.34514	0.220526	0.48439	no
203301271..203301559	203302260..203302537	295	70.508	chr2	+	CYP20A1	NM_001371696.1	SINE@AluJo@-	SINE@AluJb@+	3.67305	6.33803	8.26923	9.33977	6.2963	3.31126	6.23145	3.57143	6.13636	6.90502	5.10936	1.79566	1.34135	0.221691	0.48494	no
32308112..32308409	32314391..32314691	303	78.218	chr2	+	YIPF4	NM_032312.4	SINE@AluY@-	SINE@AluSp@+	2.66667	2.20588	19.2661	2.83019	1.91388	4.91803	0.57803	0	1.11111	6.7422	1.70421	5.03799	1.32693	0.226178	0.48869	no
68847238..68847331	68850015..68850102	94	76.596	chr12	+	MDM2	NM_001145337.3	SINE@AluJo@-	SINE@AluSz@+	5.83942	5.47945	5.76923	10.5882	3.6036	7.63359	4.91803	3.62319	5.92593	6.91909	5.14087	1.77822	1.28975	0.23811	0.50017	no
88258799..88259119	88261679..88262024	346	78.035	chr4	-	PPM1K	NM_152542.5	SINE$SINE@AluSx4#AluSx1@+	Simple_repeat&SINE@(T)n_AluSq2@+-	1.74699	1.60221	1.13895	1.6534	1.1041	0.18987	0.70016	1.37881	1.97814	1.53539	1.07022	0.465171	1.28045	0.24118	0.50362	no
98875590..98875701	98876952..98877066	115	77.391	chr4	-	EIF4E	NM_001331017.1	SINE@AluSc@+	SINE@AluJr4@-	6.25	4.16667	21.2121	0	1.44928	0.53763	2.32558	7.07965	0.80645	7.9072	2.43972	5.46748	1.27714	0.242281	0.50526	no
67315198..67315465	67317141..67317408	274	70.438	chr12	+	CAND1	NM_001329676.2	SINE@AluY@+	SINE@AluJo@-	1.62602	1.06952	0.74074	3.31263	0.64935	1.13636	1.74014	0.44379	0.87489	1.68723	0.968906	0.718322	1.27562	0.242786	0.50598	no
16237847..16238129	16239511..16239797	287	72.474	chr19	+	AP1M1	NM_001130524.2	SINE@AluJb@-	LINE$SINE@L1MEd#AluSz@+	6.81818	7.69231	0	0	3.36134	0	2.17391	0	0	3.62762	1.10705	2.52057	1.25331	0.250333	0.51286	no
44299713..44299992	44302040..44302320	283	76.678	chr17	-	RUNDC3A-AS1	NR_110802.1	Simple_repeat$SINE@(AAAC)n#AluSp@+	SINE@AluSz@-	6.87023	0	0	22.2222	0	6.25	0	0	0	7.27311	1.25	6.02311	1.25083	0.251181	0.51286	no
11297953..11298591	11297953..11298591	642	78.816	chr1	+	UBIAD1	NM_001330350.1	SINE$Simple_repeat&SINE@AluSx#(AAAT)n_AluSq@+-	SINE$Simple_repeat&SINE@AluSx#(AAAT)n_AluSq@+-	2.8777	9.05923	13.3333	8.19672	4.87805	5	6.0241	0	9.78261	8.36674	5.13695	3.22979	1.24822	0.25208	0.51286	no
20284460..20284605	20286724..20286871	149	78.523	chr10	+	PLXDC2	NM_032812.9	SINE@FRAM@+	SINE@AluSp@-	0	4.16667	0	0.2994	0	0	0	0	0	1.11652	0	1.11652	1.24731	0.252395	0.51286	no
154474877..154474947	154475892..154475962	71	78.873	chrX	+	PLXNA3	NM_017514.5	SINE@AluJb@-	SINE@AluJo@+	0	2.7027	9.52381	7.69231	0	5.88235	4.16667	0	0	4.97971	2.0098	2.9699	1.23638	0.256188	0.51826	no
32308121..32308408	32312711..32312999	290	86.897	chr2	+	YIPF4	NM_032312.4	SINE@AluY@-	SINE@AluY@+	1.70068	0	5.15464	6.97674	4.72441	0	0	0	1.8018	3.45802	1.30524	2.15277	1.23385	0.257076	0.51837	no
36417576..36417757	36418576..36418755	182	79.67	chr21	+	CHAF1B	NM_005441.3	SINE$SINE@AluJb#AluSx@-	SINE@AluSz@+	0	3.47826	13.6364	0	1.40845	0	0	0	2.24719	4.27865	0.731128	3.54753	1.23103	0.258066	0.51875	no
68849697..68849768	68850012..68850085	74	82.432	chr12	+	MDM2	NM_001145337.3	SINE@AluSx@-	SINE@AluSz@+	3.09598	4.14201	6.97674	11.9048	3.46154	6.29371	3.66972	4.34783	3.61991	6.52987	4.27854	2.25133	1.22993	0.258454	0.5192	no
36057696..36057776	36063832..36063912	81	70.37	chr1	+	2003-08-01	NM_177422.3	SINE@AluSq2@+	SINE@AluJo@-	7.31707	5.97015	14.1304	2.5641	4.40252	4.7619	4.12371	4.10959	6.61157	7.49544	4.80186	2.69358	1.2261	0.259804	0.52125	no
7684275..7684727	7686638..7687065	460	73.043	chr19	+	TRAPPC5	NM_174894.3	SINE$SINE@AluSx4#AluSq2@+	SINE$SINE@AluJo#AluSx1@-	9.52381	0	19.3548	0	3.0303	4.47761	0	0	2.9661	7.21966	2.0948	5.12486	1.22354	0.260711	0.52241	no
179355611..179355821	179357623..179357843	221	73.756	chr1	+	SOAT1	NM_001252511.1	SINE@AluSx1@-	SINE@AluJo@+	3.20233	2.67753	1.69811	4.56942	2.92683	1.54185	3.39806	0.61444	2.01342	3.03685	2.09892	0.937927	1.22013	0.261921	0.52417	no
37538313..37538606	37542111..37542378	294	77.891	chr19	+	ZNF793	NM_001013659.3	SINE@AluSg4@-	SINE@AluSx1@+	0	8.33333	3.7037	10.2564	0	0	6.66667	0	5.26316	5.57336	2.38597	3.18739	1.21086	0.265239	0.52683	no
32313377..32313654	32314403..32314682	281	81.495	chr2	+	YIPF4	NM_032312.4	SINE@AluSx1@-	SINE@AluSp@+	4.54545	2.8777	22	0	2.65487	5.08475	0.72464	0	1.40351	7.35579	1.97355	5.38223	1.20095	0.268826	0.52843	no
32309685..32309983	32315474..32315762	300	80.667	chr2	+	YIPF4	NM_032312.4	SINE@AluSx1@-	SINE@AluY@+	3.83663	9.0535	8.83978	5.17241	8.75	2.75862	4.95868	1.42857	4.82234	6.72558	4.54364	2.18194	1.1994	0.269392	0.52843	no
203301255..203301480	203303669..203303894	232	71.552	chr2	+	CYP20A1	NM_001371696.1	SINE@AluJo@-	SINE$SINE@AluSz6#AluSq2@+	2.01913	6.19684	4.05904	3.1339	2	2.27273	2.90323	3.26797	3.7037	3.85223	2.82953	1.0227	1.19589	0.270671	0.52843	no
36417333..36417624	36418572..36418863	292	85.959	chr21	+	CHAF1B	NM_005441.3	SINE@AluSx@-	SINE@AluSz@+	1.42857	10.8108	11.5385	0	3.1746	5.26316	2.5974	0	1.92308	5.94446	2.59165	3.35281	1.18113	0.276119	0.52843	no
37205413..37205532	37212278..37212389	123	70.732	chr22	-	SSTR3	NM_001051.5	Simple_repeat@(CTTCCT)n@+	Low_complexity@GA-rich@+	0	0.27064	0	1.66667	0	0.20367	0	0	0.13755	0.484328	0.068244	0.416084	1.17523	0.278325	0.52843	no
203297565..203297691	203301443..203301565	129	73.643	chr2	+	CYP20A1	NM_001371696.1	SINE$SINE@AluSx#AluSx3@+	SINE@AluJo@-	4.71014	5.37084	11.8421	9.28962	8.58896	5.76923	4.47761	4.51613	5.71429	7.80318	5.81324	1.98993	1.16753	0.281222	0.52843	no
133019814..133020109	133026108..133026398	296	81.757	chr12	+	ZNF26	NM_001256280.2	SINE@AluSx1@+	SINE@AluSg7@-	5	3.84615	0	4.7619	2.04082	2.77778	1.31579	2.98507	1.72414	3.40201	2.16872	1.23329	1.14166	0.291139	0.52843	no
112212966..112213273	112213491..112213802	317	76.656	chr2	-	ZC3H8	NM_032494.3	SINE@AluJo@-	SINE$LINE@AluSc8#L4_B_Mam@+	0	1.88679	5.07246	0	0	0.93897	0	0	1.45985	1.73981	0.479764	1.26005	1.13881	0.292251	0.52843	no
6809302..6809575	6809842..6810116	277	75.451	chr8	-	XKR5	NM_001289973.2	SINE@AluSz6@-	SINE@AluJo@+	0	0	0	83.3333	0	0	0	0	0	20.8333	0	20.8333	1.13855	0.292352	0.52843	no
85891199..85891205,85891691..85891911	85891199..85891205,85891691..85891911	235	72.34	chr2	+	ST3GAL5-AS1	NR_110569.1	SINE@AluJo@-	SINE@AluJo@-	0	0	0	40	0	0	0	0	0	10	0	10	1.13855	0.292352	0.52843	no
9643292..9643367	9643589..9643661	76	81.579	chr19	-	ZNF562	NM_001130031.2	SINE@AluSg@+	SINE@AluJo@-	25	0	0	0	0	0	0	0	0	6.25	0	6.25	1.13855	0.292352	0.52843	no
109204089..109204159	109204835..109204903	71	85.915	chr1	+	KIAA1324	NM_001284352.2	SINE@AluJb@-	SINE@AluJr4@+	0	0	0	25	0	0	0	0	0	6.25	0	6.25	1.13855	0.292352	0.52843	no
32602800..32602868	32605542..32605608	70	75.714	chr1	+	ZBTB8A	NM_001291496.2	SINE@AluY@-	SINE@AluSx1@+	0	21.0526	0	0	0	0	0	0	0	5.26316	0	5.26316	1.13855	0.292352	0.52843	no
49592937..49593234	49595553..49595841	300	76.333	chr18	+	LIPG	NM_001308006.2	SINE@AluSz6@-	SINE$Simple_repeat@AluSx4#(AAAAT)n@+	0	0	20	0	0	0	0	0	0	5	0	5	1.13855	0.292352	0.52843	no
49594139..49594435	49595547..49595841	297	83.838	chr18	+	LIPG	NM_001308006.2	SINE$LINE@AluSz#L1MA5A@-	SINE$Simple_repeat@AluSx4#(AAAAT)n@+	0	0	20	0	0	0	0	0	0	5	0	5	1.13855	0.292352	0.52843	no
49595560..49595845	49598194..49598482	289	73.356	chr18	+	LIPG	NM_001308006.2	SINE$Simple_repeat@AluSx4#(AAAAT)n@+	Simple_repeat&SINE@(CTCTCT)n_AluJb@+-	0	0	20	0	0	0	0	0	0	5	0	5	1.13855	0.292352	0.52843	no
109203714..109203783	109204168..109204237	70	74.286	chr1	+	KIAA1324	NM_001284352.2	SINE@AluY@+	SINE@AluJb@-	0	0	0	20	0	0	0	0	0	5	0	5	1.13855	0.292352	0.52843	no
1597872..1597975	1598781..1598885	105	82.857	chr5	-	LOC728613	NR_003713.1	SINE@AluSc@-	SINE@AluJb@+	9.52381	0	0	0	0	0	0	0	0	2.38095	0	2.38095	1.13855	0.292352	0.52843	no
2443101..2443281	2444304..2444486	183	79.235	chr7	+	CHST12	NM_001243795.2	SINE@AluSz@-	SINE$SINE@AluSx1#AluYa5@+	9.52381	0	0	0	0	0	0	0	0	2.38095	0	2.38095	1.13855	0.292352	0.52843	no
73864696..73864773	73864993..73865069	79	82.278	chr11	+	MRPL48	NM_001318500.2	SINE@AluJr@+	SINE@AluY@-	0	0	0	9.30233	0	0	0	0	0	2.32558	0	2.32558	1.13855	0.292352	0.52843	no
86296707..86296981	86296707..86296981	281	79.715	chr5	+	NBPF22P	NR_003719.2	LINE&LINE@L1MC4_L1MC4@+-	LINE&LINE@L1MC4_L1MC4@+-	0	9.09091	0	0	0	0	0	0	0	2.27273	0	2.27273	1.13855	0.292352	0.52843	no
68775652..68775748	68780251..68780348	98	75.51	chr12	+	SLC35E3	NR_149143.3	SINE@AluSq2@+	SINE@AluJb@-	0	7.69231	0	0	0	0	0	0	0	1.92308	0	1.92308	1.13855	0.292352	0.52843	no
62686679..62687289	62686679..62687289	618	79.935	chr11	-	LRRN4CL	NM_203422.4	SINE$DNA&SINE@AluSx1#MER58C_AluY@+-	SINE$DNA&SINE@AluSx1#MER58C_AluY@+-	7.40741	0	0	0	0	0	0	0	0	1.85185	0	1.85185	1.13855	0.292352	0.52843	no
44301072..44301160	44302356..44302444	92	73.913	chr17	-	RUNDC3A-AS1	NR_110802.1	SINE@AluSx1@+	SINE@FLAM_A@-	7.14286	0	0	0	0	0	0	0	0	1.78571	0	1.78571	1.13855	0.292352	0.52843	no
55009765..55010048	55013173..55013457	287	76.307	chr1	+	BSND	NM_057176.3	SINE@AluJb@+	SINE@AluSq2@-	7.14286	0	0	0	0	0	0	0	0	1.78571	0	1.78571	1.13855	0.292352	0.52843	no
16242156..16242330	16242749..16242925	177	75.706	chr19	+	AP1M1	NM_001130524.2	SINE@AluJb@+	SINE@AluSx@-	6.66667	0	0	0	0	0	0	0	0	1.66667	0	1.66667	1.13855	0.292352	0.52843	no
144846727..144846842	144847319..144847432	117	73.504	chr8	+	ZNF7	NM_001282796.2	SINE@AluY@-	SINE@FRAM@+	0	0	0	5.88235	0	0	0	0	0	1.47059	0	1.47059	1.13855	0.292352	0.52843	no
182919740..182919815	182922732..182922807	76	77.632	chr2	-	NCKAP1	NM_013436.5	SINE@AluSx@-	SINE@AluSq2@+	0	5.55556	0	0	0	0	0	0	0	1.38889	0	1.38889	1.13855	0.292352	0.52843	no
154390804..154391028	154403198..154403422	225	84.889	chr6	-	CNKSR3	NM_173515.4	SINE@AluSz@-	SINE@AluSx1@+	0	0	0	5.26316	0	0	0	0	0	1.31579	0	1.31579	1.13855	0.292352	0.52843	no
154391237..154391462	154403198..154403422	226	82.743	chr6	-	CNKSR3	NM_173515.4	SINE@AluY@-	SINE@AluSx1@+	0	0	0	5.26316	0	0	0	0	0	1.31579	0	1.31579	1.13855	0.292352	0.52843	no
154396803..154397035	154403198..154403422	233	82.403	chr6	-	CNKSR3	NM_173515.4	SINE@AluY@-	SINE@AluSx1@+	0	0	0	5.26316	0	0	0	0	0	1.31579	0	1.31579	1.13855	0.292352	0.52843	no
154394020..154394241	154403198..154403423	227	71.806	chr6	-	CNKSR3	NM_173515.4	SINE@AluJr@-	SINE@AluSx1@+	0	0	0	5.26316	0	0	0	0	0	1.31579	0	1.31579	1.13855	0.292352	0.52843	no
154392917..154393141	154403198..154403422	225	87.111	chr6	-	CNKSR3	NM_173515.4	Simple_repeat&SINE@(GTTT)n_AluSx1@+-	SINE@AluSx1@+	0	0	0	5.26316	0	0	0	0	0	1.31579	0	1.31579	1.13855	0.292352	0.52843	no
46673615..46673790	46673615..46673790	182	81.319	chr18	-	ST8SIA5	NM_001307986.2	-@-@+-	-@-@+-	0	0	0	5	0	0	0	0	0	1.25	0	1.25	1.13855	0.292352	0.52843	no
100554353..100554431	100559507..100559585	80	86.25	chr10	+	HIF1AN	NM_017902.3	SINE@AluJo@+	SINE@AluJo@-	5	0	0	0	0	0	0	0	0	1.25	0	1.25	1.13855	0.292352	0.52843	no
2640468..2640540	2644563..2644635	73	72.603	chr16	+	FLJ42627	NR_024492.1	SINE@AluJo@+	SINE@AluSz6@-	5	0	0	0	0	0	0	0	0	1.25	0	1.25	1.13855	0.292352	0.52843	no
39332036..39332246	39334300..39334509	212	76.415	chr6	-	KIF6	NM_001289020.3	SINE$LINE@AluSp#L1MEc@-	SINE@AluJr@+	0	0	0	4.7619	0	0	0	0	0	1.19047	0	1.19047	1.13855	0.292352	0.52843	no
39331473..39331671	39334310..39334509	201	76.617	chr6	-	KIF6	NM_001289020.3	SINE@AluSg@-	SINE@AluJr@+	0	0	0	4.7619	0	0	0	0	0	1.19047	0	1.19047	1.13855	0.292352	0.52843	no
16237479..16237749	16245285..16245552	271	81.55	chr19	+	AP1M1	NM_001130524.2	SINE@AluSx1@+	SINE@AluSz@-	0	4.7619	0	0	0	0	0	0	0	1.19047	0	1.19047	1.13855	0.292352	0.52843	no
182920052..182920262	182922742..182922944	211	73.934	chr2	-	NCKAP1	NM_013436.5	SINE@AluJb@-	SINE@AluSq2@+	0	4.47761	0	0	0	0	0	0	0	1.1194	0	1.1194	1.13855	0.292352	0.52843	no
182834013..182834117	182835068..182835173	106	76.415	chr1	-	LOC647070	NR_148933.1	SINE@AluSz@-	SINE@AluJr@+	0	4.34783	0	0	0	0	0	0	0	1.08696	0	1.08696	1.13855	0.292352	0.52843	no
98873305..98873402	98873305..98873402	102	84.314	chr6	-	FBXL4	NR_103836.2	Simple_repeat@(AT)n@+	Simple_repeat@(AT)n@+	0	4.34783	0	0	0	0	0	0	0	1.08696	0	1.08696	1.13855	0.292352	0.52843	no
134170198..134170278	134170198..134170278	83	77.108	chrX	-	MIR106A	NR_029523.1	-@-@+-	-@-@+-	0	3.57143	0	0	0	0	0	0	0	0.892857	0	0.892857	1.13855	0.292352	0.52843	no
182835064..182835180	182837390..182837506	117	81.197	chr1	-	LOC647070	NR_148933.1	SINE@AluJr@+	SINE@AluSx@-	0	3.57143	0	0	0	0	0	0	0	0.892857	0	0.892857	1.13855	0.292352	0.52843	no
9642756..9642851	9647938..9648034	98	80.612	chr19	-	ZNF562	NM_001130031.2	SINE@AluJr@+	SINE@AluJo@-	3.44828	0	0	0	0	0	0	0	0	0.86207	0	0.86207	1.13855	0.292352	0.52843	no
32602044..32602335	32603142..32603431	293	86.007	chr1	+	ZBTB8A	NM_001291496.2	SINE@AluSp@+	SINE@AluSx3@-	3.38983	0	0	0	0	0	0	0	0	0.847457	0	0.847457	1.13855	0.292352	0.52843	no
182922727..182922978	182923326..182923573	252	78.968	chr2	-	NCKAP1	NM_013436.5	LINE$SINE@L2a#AluSq2@+	SINE@AluSz@-	0	3.37079	0	0	0	0	0	0	0	0.842697	0	0.842697	1.13855	0.292352	0.52843	no
23256967..23257039	23256967..23257039	73	82.192	chr19	-	IPO5P1	NR_103741.1	Satellite@BSR/Beta@+	Satellite@BSR/Beta@+	0	0	3.06748	0	0	0	0	0	0	0.76687	0	0.76687	1.13855	0.292352	0.52843	no
16242059..16242325	16245284..16245552	275	74.182	chr19	+	AP1M1	NM_001130524.2	SINE@AluJb@+	SINE@AluSz@-	3.0303	0	0	0	0	0	0	0	0	0.757575	0	0.757575	1.13855	0.292352	0.52843	no
93364855..93364943	93367079..93367166	89	86.517	chr1	+	DR1	NM_001938.3	SINE@AluY@-	SINE@AluJb@+	2.98507	0	0	0	0	0	0	0	0	0.746267	0	0.746267	1.13855	0.292352	0.52843	no
154395742..154395958	154403198..154403419	222	79.279	chr6	-	CNKSR3	NM_173515.4	SINE@AluJb@-	SINE@AluSx1@+	0	0	0	2.94118	0	0	0	0	0	0.735295	0	0.735295	1.13855	0.292352	0.52843	no
16240452..16240740	16242040..16242326	297	71.38	chr19	+	AP1M1	NM_001130524.2	SINE@AluSq2@-	SINE@AluJb@+	2.94118	0	0	0	0	0	0	0	0	0.735295	0	0.735295	1.13855	0.292352	0.52843	no
4795827..4795909	4796064..4796145	84	75	chr19	+	FEM1A	NM_018708.3	SINE@AluSz6@-	SINE@AluJo@+	2.85714	0	0	0	0	0	0	0	0	0.714285	0	0.714285	1.13855	0.292352	0.52843	no
167045112..167045745	167045112..167045745	667	73.913	chr6	+	FGFR1OP	NM_194429.3	SINE&SINE@AluY_AluSx@+-	SINE&SINE@AluY_AluSx@+-	2.77778	0	0	0	0	0	0	0	0	0.694445	0	0.694445	1.13855	0.292352	0.52843	no
73504960..73505193	73506694..73506930	237	81.857	chr6	+	MTO1	NM_012123.4	LINE$SINE@L1MB3#AluSz@+	SINE@AluSq2@-	0	2.7027	0	0	0	0	0	0	0	0.675675	0	0.675675	1.13855	0.292352	0.52843	no
167043376..167043682	167045450..167045758	312	79.808	chr6	+	FGFR1OP	NM_194429.3	SINE@AluSq2@-	SINE@AluY@+	2.66667	0	0	0	0	0	0	0	0	0.666667	0	0.666667	1.13855	0.292352	0.52843	no
133017739..133018026	133021119..133021439	322	77.019	chr12	+	ZNF26	NM_001256280.2	SINE@AluY@+	SINE@AluSx1@-	0	0	0	2.5641	0	0	0	0	0	0.641025	0	0.641025	1.13855	0.292352	0.52843	no
133017739..133018026	133021119..133021439	322	77.329	chr12	+	ZNF26	NM_001256280.2	SINE@AluY@+	SINE@AluSx1@-	0	0	0	2.5641	0	0	0	0	0	0.641025	0	0.641025	1.13855	0.292352	0.52843	no
68775960..68776062	68780251..68780353	103	72.816	chr12	+	SLC35E3	NR_149143.3	SINE@AluSq2@+	SINE@AluJb@-	2.5	0	0	0	0	0	0	0	0	0.625	0	0.625	1.13855	0.292352	0.52843	no
73504902..73505192	73505563..73505841	293	76.451	chr6	+	MTO1	NM_012123.4	SINE@AluSz@+	SINE@AluSx1@-	0	2.17391	0	0	0	0	0	0	0	0.543477	0	0.543477	1.13855	0.292352	0.52843	no
2640475..2640624	2644642..2644787	150	80	chr16	+	FLJ42627	NR_024492.1	SINE@AluJo@+	SINE@AluJb@-	2.12766	0	0	0	0	0	0	0	0	0.531915	0	0.531915	1.13855	0.292352	0.52843	no
2640476..2640624	2644642..2644789	149	79.195	chr16	+	FLJ42627	NR_024492.1	SINE@AluJo@+	SINE@AluJb@-	2.12766	0	0	0	0	0	0	0	0	0.531915	0	0.531915	1.13855	0.292352	0.52843	no
73504903..73505193	73505985..73506266	294	75.85	chr6	+	MTO1	NM_012123.4	LINE$SINE@L1MB3#AluSz@+	SINE@AluSc8@-	0	2.03046	0	0	0	0	0	0	0	0.507615	0	0.507615	1.13855	0.292352	0.52843	no
114583524..114583649	114584782..114584902	127	74.016	chr1	-	DENND2C	NM_198459.4	SINE@AluSq2@+	SINE@AluJr@-	1.72414	0	0	0	0	0	0	0	0	0.431035	0	0.431035	1.13855	0.292352	0.52843	no
212732401..212732472	212733162..212733232	72	75	chr1	-	NSL1	NM_015471.4	SINE@AluSp@-	SINE@AluJo@+	1.6129	0	0	0	0	0	0	0	0	0.403225	0	0.403225	1.13855	0.292352	0.52843	no
16238924..16239273	16241992..16242337	357	74.23	chr19	+	AP1M1	NM_001130524.2	Simple_repeat&SINE@(T)n_AluSp@+-	LINE$SINE$SINE@L1MEd#AluJb#AluSp@+	1.6129	0	0	0	0	0	0	0	0	0.403225	0	0.403225	1.13855	0.292352	0.52843	no
16242040..16242320	16244904..16245186	290	74.138	chr19	+	AP1M1	NM_001130524.2	SINE@AluJb@+	Simple_repeat&SINE@(TTG)n_AluSp@+-	1.6129	0	0	0	0	0	0	0	0	0.403225	0	0.403225	1.13855	0.292352	0.52843	no
44300794..44301237	44303577..44303982	446	72.646	chr17	-	RUNDC3A-AS1	NR_110802.1	SINE$LTR@AluSx1#ERVL-B4-int@+	SINE$SINE@AluJb#AluSx1@-	1.5625	0	0	0	0	0	0	0	0	0.390625	0	0.390625	1.13855	0.292352	0.52843	no
73504140..73504288	73507191..73507339	149	75.839	chr6	+	MTO1	NM_012123.4	SINE@AluJb@-	SINE@AluJr@+	1.51515	0	0	0	0	0	0	0	0	0.378787	0	0.378787	1.13855	0.292352	0.52843	no
133661793..133661882	133661793..133661882	91	70.33	chr3	-	TOPBP1	NM_001363889.2	-@-@+-	-@-@+-	0	0	1.47059	0	0	0	0	0	0	0.367648	0	0.367648	1.13855	0.292352	0.52843	no
472904..473012	476904..477012	109	81.651	chr20	-	CSNK2A1	NM_177559.3	SINE@AluJb@+	SINE@AluJr4@-	1.36986	0	0	0	0	0	0	0	0	0.342465	0	0.342465	1.13855	0.292352	0.52843	no
124944301..124944548	124951293..124951521	249	79.116	chr9	-	SCAI	NM_001144877.3	Simple_repeat&SINE@(T)n_AluSx@+-	SINE@AluSq@+	1.33333	0	0	0	0	0	0	0	0	0.333332	0	0.333332	1.13855	0.292352	0.52843	no
472904..473027	476570..476694	126	78.571	chr20	-	CSNK2A1	NM_177559.3	SINE&LINE@AluJb_L1MCa@+-	SINE@AluJb@-	0	1.31579	0	0	0	0	0	0	0	0.328948	0	0.328948	1.13855	0.292352	0.52843	no
44301124..44301237	44303887..44303994	115	75.652	chr17	-	RUNDC3A-AS1	NR_110802.1	SINE$LTR@AluSx1#ERVL-B4-int@+	SINE@AluJb@-	0.98039	0	0	0	0	0	0	0	0	0.245097	0	0.245097	1.13855	0.292352	0.52843	no
108590424..108590546	108591095..108591213	123	78.862	chr12	-	TMEM119	NM_181724.3	SINE@AluSx1@+	SINE@FLAM_C@-	0	0.89286	0	0	0	0	0	0	0	0.223215	0	0.223215	1.13855	0.292352	0.52843	no
13819372..13819655	13820423..13820705	288	75	chr20	+	NDUFAF5	NM_001352403.2	SINE@AluSc@-	SINE@AluJb@+	0.87336	0	0	0	0	0	0	0	0	0.21834	0	0.21834	1.13855	0.292352	0.52843	no
92509581..92509651	92511323..92511392	71	74.648	chr1	-	EVI5	NM_005665.6	SINE@FAM@-	SINE@AluSx@+	0.8547	0	0	0	0	0	0	0	0	0.213675	0	0.213675	1.13855	0.292352	0.52843	no
62385670..62385758	62387862..62387950	89	73.034	chr18	+	TNFRSF11A	NM_003839.4	SINE@AluJo@-	SINE@AluJr4@+	0	0.82645	0	0	0	0	0	0	0	0.206613	0	0.206613	1.13855	0.292352	0.52843	no
68851329..68851636	68855730..68856027	313	76.358	chr12	-	CPM	NM_001874.4	SINE@AluSc8@+	SINE@AluSx1@-	0	0	0	0.81967	0	0	0	0	0	0.204918	0	0.204918	1.13855	0.292352	0.52843	no
47813249..47813418	47837399..47837570	172	73.837	chr18	-	SMAD2	NM_001003652.4	SINE$SINE@AluJr#AluSx3@-	SINE@AluY@+	0.66225	0	0	0	0	0	0	0	0	0.165563	0	0.165563	1.13855	0.292352	0.52843	no
82925428..82925504	82926991..82927067	77	74.026	chr4	-	LIN54	NM_001115007.3	SINE@AluJb@-	SINE@AluSc8@+	0	0.64935	0	0	0	0	0	0	0	0.162337	0	0.162337	1.13855	0.292352	0.52843	no
17783282..17783352	17787783..17787853	72	73.611	chr2	+	2001-01-01	NM_182625.5	SINE@AluSz6@-	SINE@AluSq2@+	0.36496	0	0	0	0	0	0	0	0	0.09124	0	0.09124	1.13855	0.292352	0.52843	no
43585241..43585529	43587634..43587924	294	82.653	chr19	-	IRGQ	NM_001007561.2	SINE$LTR@AluSc8#MLT1H2@-	SINE@AluSq@+	0.31546	0	0	0	0	0	0	0	0	0.078865	0	0.078865	1.13855	0.292352	0.52843	no
43585352..43585539	43588150..43588336	190	85.263	chr19	-	IRGQ	NM_001007561.2	SINE$LTR@AluSc8#MLT1H2@-	SINE@AluSx@+	0.24272	0	0	0	0	0	0	0	0	0.06068	0	0.06068	1.13855	0.292352	0.52843	no
106567693..106567763	106567693..106567763	74	75.676	chr13	-	ARGLU1	NM_018011.4	-@-@+-	-@-@+-	0	0.18692	0	0	0	0	0	0	0	0.04673	0	0.04673	1.13855	0.292352	0.52843	no
44299698..44299996	44303487..44303787	302	82.45	chr17	-	RUNDC3A-AS1	NR_110802.1	Simple_repeat$SINE&LTR@(AAAC)n#AluSp_LTR16C@+-	SINE$SINE@AluJb#AluSx1@-	4.65116	0	0	25	0	6.25	0	0	0	7.41279	1.25	6.16279	1.13566	0.293483	0.53017	no
70816202..70816359	70817217..70817375	162	72.84	chr4	-	GRSF1	NM_002092.4	SINE@AluSx@+	SINE@AluJb@-	4.20168	4.51977	0	1.28205	1.63934	0	1.28205	0.6993	2.7027	2.50088	1.26468	1.2362	1.1234	0.298314	0.53555	no
68775030..68775142	68775669..68775783	115	81.739	chr12	+	SLC35E3	NR_149143.3	Retroposon&SINE@SVA_B_FLAM_C@+-	SINE@AluSq2@+	0	15	0	5.35714	5	0	0	2	0	5.08929	1.4	3.68929	1.11831	0.300339	0.53737	no
104995687..104995986	105017219..105017510	302	76.821	chr12	+	C12orf45	NM_152318.3	SINE@AluY@-	SINE@AluSx@+	0.39683	4.13223	4.61538	1.97368	2.82486	1.15385	0	2.1978	2.02703	2.77953	1.64071	1.13882	1.11191	0.302899	0.53921	no
32307647..32307954	32309682..32309988	312	83.333	chr2	+	YIPF4	NM_032312.4	SINE@AluSx1@+	SINE@AluSx1@-	3.84047	6.81004	7.52688	4.44444	6.54206	3.04183	3.75427	1.9305	5.98291	5.65546	4.25031	1.40514	1.10977	0.303762	0.53923	no
73502628..73502906	73503116..73503401	286	79.021	chr6	+	MTO1	NM_012123.4	SINE@AluSc@+	SINE@AluJr@-	2.80899	9.52381	0	4.6875	0	0	6	0	3.07692	4.25507	1.81538	2.43969	1.09562	0.309504	0.5456	no
32313708..32313994	32314391..32314690	301	79.07	chr2	+	YIPF4	NM_032312.4	SINE@AluSx1@-	SINE@AluSp@+	1.84049	2.54237	22	1.51515	2.67176	4.80769	0.64103	0.75758	1.40845	6.9745	2.0573	4.9172	1.09509	0.309718	0.5456	no
32313707..32313994	32314391..32314686	299	79.264	chr2	+	YIPF4	NM_032312.4	SINE@AluSx1@-	SINE@AluSp@+	1.84049	2.54237	22	1.51515	2.67176	4.80769	0.64103	0.75758	1.40845	6.9745	2.0573	4.9172	1.09509	0.309718	0.5456	no
18097262..18097579	18102788..18103112	327	80.428	chr22	+	PEX26	NM_001127649.3	LINE$SINE@L1ME4b#AluY@-	SINE@AluSx3@+	1.85185	7.24638	18.75	12.9032	6.18557	11.2903	2.38095	1.92308	8.57143	10.1879	6.07027	4.1176	1.08714	0.312986	0.54976	no
68845754..68845898	68850169..68850312	146	76.712	chr12	+	MDM2	NM_001145337.3	SINE@AluJb@-	SINE@AluSz@+	1.03806	1.88679	0	0	0	0.44444	0.81633	0	0	0.731213	0.252154	0.479059	1.0828	0.314781	0.55115	no
37245810..37246093	37247854..37248139	288	80.208	chr19	+	ZNF383	NM_001345947.2	SINE@AluSx4@-	SINE@AluSp@+	2.7027	5.10204	6.55022	0	2.72727	1.7094	2.15054	3.15789	1.02041	3.58874	2.1531	1.43564	1.07889	0.316404	0.5524	no
32307645..32307937	32313377..32313666	296	80.405	chr2	+	YIPF4	NM_032312.4	SINE@AluSx1@+	SINE@AluSx1@-	3.97436	4.43864	3.0303	3.30579	3.9039	2.27273	2.18341	1.20482	4.73684	3.68727	2.86034	0.826933	1.06498	0.322234	0.5599	no
80433855..80434144	80436122..80436411	294	72.109	chr10	+	PRXL2A	NM_001243781.2	SINE@AluSq@+	SINE@AluJr@-	1.19522	3.2967	0.72993	5.40541	1.59363	0	1.23457	2.5641	2.20588	2.65681	1.51964	1.13718	1.06393	0.322679	0.5599	no
37538390..37538459	37539986..37540056	71	74.648	chr19	+	ZNF793	NM_001013659.3	SINE@AluSg4@-	LINE$SINE@L1ME3Cz#AluSq2@+	0	50	0	0	0	0	0	0	3.92157	12.5	0.784314	11.7157	1.06363	0.322807	0.5599	no
52633674..52633675,52639975..52640067	52669406..52669500	95	82.105	chr1	+	SHISAL2A	NR_135156.2	-@-@+-	SINE@AluSz6@+	0	0	0	20	0	0	0	1.81818	0	5	0.363636	4.63636	1.05112	0.328129	0.56593	no
57217416..57217701	57222077..57222366	292	81.849	chr19	+	ZNF264	NM_003417.5	SINE@AluSg7@-	SINE@AluSz@+	0	0	14.6341	7.42574	3.1348	2	0	1.42857	4.34783	5.51497	2.18224	3.33273	1.04374	0.331307	0.56934	no
73503113..73503406	73507702..73507990	294	74.83	chr6	+	MTO1	NM_012123.4	SINE@AluJr@-	SINE@AluY@+	7.01754	10	0	0	0	0	5.66038	0	2.32558	4.25439	1.59719	2.65719	1.04003	0.332908	0.57013	no
47819536..47819810	47822683..47822980	302	75.497	chr18	-	SMAD2	NM_001003652.4	SINE@AluYc@+	SINE@AluSx@-	0	3.1746	0	0	0	0	0	0.33223	0	0.79365	0.066446	0.727204	1.03719	0.334143	0.57143	no
204553104..204553173	204556550..204556617	72	75	chr1	+	MDM4	NM_001204171.1	SINE@AluSq2@-	SINE@AluJb@+	0.79365	4.92041	3.125	2.76817	1.83959	2.04545	2.57388	2.36626	1.72265	2.90181	2.10957	0.792241	1.0361	0.334617	0.57162	no
44299803..44299997	44303798..44303993	202	73.762	chr17	-	RUNDC3A-AS1	NR_110802.1	Simple_repeat$SINE@(AAAC)n#AluSp@+	SINE@AluJb@-	2.75862	0	0	25	0	6.25	0	0	0	6.93966	1.25	5.68966	1.03375	0.335641	0.57234	no
70816563..70816732	70817218..70817387	175	70.286	chr4	-	GRSF1	NM_002092.4	SINE@AluSz6@+	SINE@AluJb@-	1.33333	2.589	8.79121	0.57143	1.0101	0.79051	1.25523	3.8835	0.64725	3.32124	1.51732	1.80392	1.01453	0.344104	0.58064	no
32308113..32308408	32312207..32312504	298	86.577	chr2	+	YIPF4	NM_032312.4	SINE@AluY@-	SINE@AluY@+	3.73134	0	16.9491	6	11.1111	0	1.85185	0	0	6.67012	2.59259	4.07753	1.01204	0.345215	0.5819	no
40127131..40127427	40129261..40129559	300	82	chr7	-	MPLKIP	NM_138701.4	SINE@AluSx4@+	DNA$SINE@Charlie2b#AluSz@-	0	1.88679	18.75	0	0	0	3.20513	1.21951	0.90909	5.1592	1.06675	4.09245	1.00969	0.346264	0.58305	no
158196000..158196299	158198438..158198705	303	70.297	chr6	+	GTF2H5	NM_207118.3	SINE@AluY@+	SINE@AluSz@-	6.89655	5.40541	0	0	2.17391	0	0	4	0	3.07549	1.23478	1.84071	1.00629	0.347787	0.58358	no
68775030..68775136	68775989..68776097	109	81.651	chr12	+	SLC35E3	NR_149143.3	Retroposon&SINE@SVA_B_FLAM_C@+-	SINE@AluSq2@+	3.33333	0	0	5.66038	2.7027	0	0	1.66667	0	2.24843	0.873874	1.37455	1.00337	0.349097	0.58358	no
44304913..44305026	44305537..44305650	114	77.193	chr20	-	FITM2	NM_001080472.4	SINE@AluJo@-	SINE@AluSp@+	0	12.5	0	0	0	0	0	1.81818	0	3.125	0.363636	2.76136	0.994901	0.352924	0.58358	no
39491794..39491902	39491794..39491902	109	73.394	chr19	+	TIMM50	NM_001329559.2	SINE&SINE@AluJb_AluJo@+-	SINE&SINE@AluJb_AluJo@+-	8.82353	22.2222	14.8148	0	0	10.7143	0	0	17.6471	11.4651	5.67227	5.79287	0.991769	0.354347	0.58358	no
73503191..73503272	73504611..73504687	82	79.268	chr6	+	MTO1	NM_012123.4	SINE@AluJr@-	SINE@AluJb@+	0	0	0	40	0	0	6.15385	0	0	10	1.23077	8.76923	0.986051	0.356956	0.58358	no
214350657..214350838	214351089..214351246	182	74.176	chr1	-	PTPN14	NM_005401.5	SINE@AluSx@-	SINE$SINE@AluSg#AluSp@+	0	8.33333	0	8.72483	7.69231	0	0	0	0	4.26454	1.53846	2.72608	0.98085	0.359343	0.58358	no
37523081..37523301	37524856..37525075	221	74.208	chr21	+	DYRK1A	NM_001347722.2	SINE@AluJb@-	SINE@AluSx@+	0	0	18.1818	0	2.24719	0	0.81301	0	0	4.54545	0.61204	3.93341	0.977708	0.360791	0.58358	no
32309873..32309988	32315899..32316016	118	77.119	chr2	+	YIPF4	NM_032312.4	SINE@AluSx1@-	SINE@FLAM_C@+	3.0303	1.72414	12.987	9.67742	4.72441	2.12766	1.85185	0	10.3448	6.85472	3.80975	3.04497	0.976536	0.361331	0.58358	no
47811195..47811312	47817476..47817595	120	73.333	chr18	-	SMAD2	NM_001003652.4	SINE@AluYj4@+	SINE@FLAM_C@-	0	0	13.0435	0	0	0	0	2.22222	0	3.26087	0.444444	2.81643	0.968492	0.365063	0.58358	no
98873531..98873811	98874275..98874558	289	79.239	chr4	-	EIF4E	NM_001331017.1	SINE@AluSp@+	SINE@AluSx3@-	0	4.70588	0	0	0.81633	0	0	0	0	1.17647	0.163266	1.0132	0.965179	0.366608	0.58358	no
32309682..32309988	32312208..32312513	308	84.416	chr2	+	YIPF4	NM_032312.4	SINE@AluSx1@-	SINE@AluY@+	4.22125	10.8911	14.0351	7.54717	12.8866	3.36134	5.83942	2.5	7.79221	9.17365	6.47591	2.69774	0.961341	0.368403	0.58358	no
32307628..32307945	32313707..32314009	319	80.564	chr2	+	YIPF4	NM_032312.4	SINE@AluSx1@+	SINE@AluSx1@-	3.03767	3.92157	2.95858	3.37972	3.52645	2.3622	1.77936	1.28617	4.4226	3.32438	2.67536	0.649029	0.955068	0.371354	0.58358	no
39453855..39453931	39601241..39601315	77	80.519	chr2	+	MAP4K3-DT	NR_037875.1	SINE@AluJo@-	SINE@AluY@+	0	1.84332	0	0	0	0	0.35211	0	0	0.46083	0.070422	0.390408	0.946322	0.375497	0.58358	no
133020003..133020113	133021119..133021229	111	80.18	chr12	+	ZNF26	NM_001256280.2	SINE@AluSx1@+	SINE@AluSx1@-	0	12.5	0	0	2.43902	0	0	0	0	3.125	0.487804	2.6372	0.94189	0.37761	0.58358	no
25119616..25119740	25121779..25121909	132	70.455	chr7	-	CYCS	NM_018947.6	SINE@AluJo@-	SINE@AluJb@+	1.19177	2.09059	0	2.05656	1.56556	0.26667	1.36986	0.39422	0.62112	1.33473	0.843486	0.491244	0.936876	0.380011	0.58358	no
179356805..179356971	179357623..179357786	173	70.52	chr1	+	SOAT1	NM_001252511.1	SINE@AluJr@-	SINE@AluJo@+	5.3528	3.55114	4.46429	8.38509	7.76256	4.18605	3.07971	2.29885	3.19361	5.43833	4.10416	1.33417	0.934168	0.381313	0.58358	no
32309699..32309988	32312712..32312999	291	81.1	chr2	+	YIPF4	NM_032312.4	SINE@AluSx1@-	SINE@AluY@+	3.42385	7.80142	6.4257	7.69231	9.23695	3.30579	3.75	1.18577	5.8651	6.33582	4.66872	1.6671	0.933527	0.381621	0.58358	no
477346..477422	477781..477860	80	81.25	chr20	-	CSNK2A1	NM_177559.3	SINE@AluJb@-	SINE@AluSp@+	0	0	0	28.5714	0	0	2.53165	3.62319	0	7.14286	1.23097	5.91189	0.933266	0.381747	0.58358	no
128307831..128307934	128308710..128308816	110	73.636	chr7	-	RBM28	NM_018077.3	SINE@AluJr@-	SINE@AluSg@+	5.71429	0	4.66321	21.0526	3.04348	2.72374	4.60993	6.88073	2.87356	7.85753	4.02629	3.83124	0.931534	0.382582	0.58358	no
128298743..128298835	128307845..128307931	93	76.344	chr7	-	RBM28	NM_018077.3	SINE@AluJb@+	SINE@AluJr@-	10	1.92308	5.45455	30.7692	7.27273	5.7377	8.16327	7.89474	4.5	12.0367	6.71369	5.32303	0.929345	0.383639	0.58358	no
39427340..39427634	39427917..39428217	307	80.13	chr19	+	PLEKHG2	NM_001351693.2	SINE@AluSq2@-	SINE@AluSx1@+	5.4878	10.5263	14.0845	8.77193	5.96026	6.49351	10.9091	5.34351	10.3448	9.71764	7.81024	1.9074	0.927569	0.384499	0.58358	no
68846985..68847063	68848069..68848145	79	74.684	chr12	+	MDM2	NM_001145337.3	SINE@AluJo@-	SINE@AluJr4@+	2.96053	11.9403	10.6383	3.84615	5.98291	3.16456	3.80228	8.29016	5.06329	7.34632	5.26064	2.08568	0.921502	0.387445	0.58358	no
119316200..119316302	119398555..119398657	103	80.583	chr5	+	TNFAIP8	NM_001286817.2	SINE@AluJr@-	SINE@AluSq@+	0	0	0	9.52381	1.63934	0	0	0	0.54348	2.38095	0.436564	1.94439	0.91622	0.390024	0.58358	no
2439887..2440018	2444004..2444136	135	77.037	chr7	+	CHST12	NM_001243795.2	SINE&SINE@AluY_AluJo@+-	SINE@AluYa5@+	0	0	0	18.1818	0	4	0	0	0	4.54545	0.8	3.74545	0.914847	0.390696	0.58358	no
68766673..68766799	68776179..68776303	128	76.562	chr12	+	SLC35E3	NR_149143.3	SINE@AluJb@-	SINE$SINE@AluSx1#AluSq2@+	8.84354	8.33333	10.5263	16.6667	2.5974	9.09091	7.56303	13.5484	10.5263	11.0925	8.66521	2.42726	0.914492	0.39087	0.58358	no
37538277..37538603	37540004..37540289	336	70.536	chr19	+	ZNF793	NM_001013659.3	SINE@AluSg4@-	LINE$SINE@L1ME3Cz#AluSq2@+	4	8.33333	7.35294	0	0	3.38983	6.66667	0	4.44444	4.92157	2.90019	2.02138	0.912965	0.39162	0.58358	no
10459803..10459914	10460065..10460174	112	76.786	chr1	-	DFFA	NM_004401.3	SINE@AluJr@-	SINE@AluSx@+	0.69348	6.93069	7.31707	11.0092	5.17529	3.87597	4.01606	5.39957	5.28169	6.4876	4.74972	1.73789	0.907169	0.394473	0.58358	no
52859939..52860056	52890328..52890328,52891229..52891345	119	75.63	chr19	-	ZNF320	NM_001351777.1	SINE@AluY@-	-@-@+-	0	3.8835	0	0	0	0.89286	0	0	0	0.970875	0.178572	0.792303	0.904002	0.396039	0.58358	no
63277831..63278096	63278447..63278723	279	70.968	chr6	-	LGSN	NM_016571.3	SINE@AluSx1@+	SINE@AluJr@-	0	18.75	0	0	0	4.34783	0	0	0	4.6875	0.869566	3.81793	0.901839	0.397111	0.58358	no
40126438..40126717	40127144..40127427	286	84.965	chr7	-	MPLKIP	NM_138701.4	SINE@AluSg@-	SINE@AluSx4@+	0	0	12.5	0	0	0	2.94118	0	0	3.125	0.588236	2.53676	0.898097	0.39897	0.58358	no
93506489..93506566	93512303..93512380	78	73.077	chr12	+	MRPL42	NR_038160.2	SINE@AluSp@-	SINE@AluSq@+	1.76471	27.2727	0	0	0	0	1.69492	4.91803	3.125	7.25936	1.94759	5.31177	0.89009	0.40297	0.58358	no
36445623..36445839	36446270..36446486	222	78.829	chr19	-	ZNF566	NM_001145345.1	SINE@AluSp@+	SINE@AluSx4@-	3.00752	7.14286	14.6341	6.89655	6.22222	8.16327	9.17431	3.33333	0	7.92027	5.37863	2.54164	0.890047	0.402992	0.58358	no
476717..476871	477709..477864	157	80.892	chr20	-	CSNK2A1	NM_177559.3	SINE@AluJb@-	SINE@AluSp@+	0	3.77358	0	16.6667	0	2.27273	1.81818	5.30973	0	5.11006	1.88013	3.22993	0.886374	0.404837	0.58358	no
2640694..2640966	2644650..2644913	275	79.636	chr16	+	FLJ42627	NR_024492.1	SINE@AluJo@+	SINE@AluJb@-	0	9.09091	0	0	2.27273	0	0	0	0	2.27273	0.454546	1.81818	0.881917	0.407084	0.58358	no
154700556..154700819	154704776..154705035	266	79.323	chr1	-	KCNN3	NM_002249.6	SINE@AluSc8@+	SINE@AluSx1@-	0	0.20202	0	1.8797	0.18149	0.57471	0	0	0	0.52043	0.15124	0.36919	0.879736	0.408187	0.58403	no
133016508..133016723	133021226..133021451	228	74.123	chr12	+	ZNF26	NM_001256280.2	SINE@AluJb@+	SINE@AluSx1@-	0	16.6667	0	8.33333	0	1.07527	9.67742	0	2.7027	6.25	2.69108	3.55892	0.875789	0.410188	0.58593	no
50930275..50930576	50931429..50931727	308	79.221	chr12	+	METTL7A	NM_014033.4	SINE@AluSq2@-	SINE@AluSq2@+	0.98246	2.17391	16.6667	6.12245	4.90196	0	5.78231	4.62585	2.63158	6.48637	3.58834	2.89803	0.866335	0.415011	0.59175	no
35437179..35437314	35438000..35438136	139	71.942	chr17	-	SLFN13	NM_144682.6	SINE@AluJr@-	SINE@AluJo@+	2.83401	0	0	14.2857	0	0	1.03093	4.7619	2	4.27993	1.55857	2.72136	0.863688	0.416369	0.59254	no
3806088..3806367	3809435..3809715	282	83.688	chr17	-	NCBP3	NM_001114118.3	SINE@AluSx1@-	SINE@AluSq2@+	0	0	5.6338	0	1.0929	0	0	0	0.52632	1.40845	0.323844	1.08461	0.859827	0.418355	0.5936	no
35435338..35435409	35437979..35438049	72	81.944	chr17	-	SLFN13	NM_144682.6	SINE@AluJr@-	SINE@AluJo@+	4.16667	0	0	11.1111	0	0	0	3.07692	5	3.81944	1.61538	2.20406	0.852882	0.421945	0.59682	no
3806260..3806377	3809003..3809119	118	81.356	chr17	-	NCBP3	NM_001114118.3	SINE@AluSx1@-	SINE@AluJb@+	0	0	2.89855	0	0.81967	0	0	0	0	0.724638	0.163934	0.560704	0.845648	0.425708	0.6016	no
37244327..37244427	37247937..37248044	109	71.56	chr19	+	ZNF383	NM_001345947.2	SINE$SINE@AluSp#AluSx@-	SINE@AluSp@+	0.70423	6.66667	0	0	0.82645	0	0	1.47059	0.7874	1.84272	0.616888	1.22584	0.842637	0.427281	0.60312	no
12077825..12078128	12080067..12080368	305	87.869	chr19	+	ZNF844	NR_134326.2	SINE@AluY@-	SINE@AluY@+	0	7.69231	0	0	0	0	0	2.22222	0	1.92308	0.444444	1.47863	0.838876	0.429252	0.60446	no
203297698..203298007	203301253..203301568	323	71.827	chr2	+	CYP20A1	NM_001371696.1	SINE@AluSx@+	SINE@AluJo@-	2.78638	4.75687	6.74157	4.83333	3.06407	2.52101	6.04027	4.01338	4.17423	4.77954	3.96259	0.816946	0.829857	0.434005	0.60926	no
158193697..158194009	158198430..158198725	326	71.779	chr6	+	GTF2H5	NM_207118.3	SINE@AluY@+	SINE@AluSz@-	0	9.09091	0	0	2.73973	0	0	0	0	2.27273	0.547946	1.72478	0.825011	0.436574	0.61205	no
40029955..40030055	40029955..40030055	102	76.471	chr19	-	ZNF780B	NM_001005851.3	DNA&DNA@Tigger5b_Tigger5b@+-	DNA&DNA@Tigger5b_Tigger5b@+-	33.3333	0	0	0	0	3.125	3.125	1.94805	3.2967	8.33333	2.29895	6.03438	0.820637	0.438901	0.61403	no
55940116..55940424	55941173..55941477	309	84.79	chr7	+	ZNF713	NM_182633.3	SINE@AluSx3@-	SINE@AluSx@+	0	7.8125	20	0	0	13.6364	0	0	0	6.95312	2.72727	4.22585	0.816762	0.440971	0.61604	no
68848711..68849010	68850002..68850304	304	82.566	chr12	+	MDM2	NM_001145337.3	SINE@AluSx1@-	SINE@AluSz@+	4.87805	4.09091	2.32558	12.6437	3.36538	4.31373	4.72279	3.7037	5.46218	5.98456	4.31356	1.671	0.815572	0.441608	0.6164	no
98875570..98875848	98875958..98876253	297	78.451	chr4	-	EIF4E	NM_001331017.1	SINE@AluSc@+	SINE@AluSx@-	2.8	3.7037	15.0538	0	0.5988	3.16456	2.29358	5.59701	2.91005	5.38936	2.9128	2.47656	0.811168	0.443971	0.61852	no
36056737..36057040	36057694..36058000	314	80.255	chr1	+	2003-08-01	NM_177422.3	Simple_repeat&SINE@(TTCTTT)n_AluSc@+-	SINE@AluSq2@+	3.1746	1.38889	2.5641	4.87805	2.41935	0.9009	3.35366	2.52366	2.63158	3.00141	2.36583	0.63558	0.810598	0.444278	0.61852	no
93503383..93503522	93508307..93508445	141	80.142	chr12	+	MRPL42	NR_038160.2	SINE@AluJo@-	SINE&LTR@AluJo_MLT1H@+-	0	2.03046	1.41844	2.01729	0.9434	0.93458	0.80645	0.34483	1.79372	1.36655	0.964596	0.401952	0.809816	0.444698	0.61852	no
101823504..101823754	101824471..101824731	263	74.525	chr3	+	NXPE3	NM_001348997.2	SINE@AluJr@+	SINE@AluJb@-	1.92771	5.79065	11.1111	1.79211	5.80357	1.5873	2.31362	4.87805	2.57732	5.1554	3.43197	1.72342	0.808379	0.445472	0.61894	no
42538913..42539496	42541759..42542336	591	76.142	chr15	-	LRRC57	NM_153260.3	SINE$SINE@AluJr#AluSx1@+	SINE$SINE@AluSg#AluY@-	0.7722	2.8169	3.77358	2.61194	2.29358	2.00803	1.17925	1.53374	2.85714	2.49365	1.97435	0.519307	0.807798	0.445785	0.61895	no
109532027..109532214	109533721..109533910	192	86.979	chr8	+	PKHD1L1	NM_177531.6	-@-@+-	-@-@+-	3.75134	4.29185	10.3448	12.7168	6.37363	4.65116	5.23256	5.03778	8.97704	7.77619	6.05443	1.72176	0.80214	0.448843	0.62235	no
44303631..44303905	44305551..44305834	285	80.351	chr20	-	FITM2	NM_001080472.4	SINE@AluSz@-	SINE@AluSp@+	0	5.97015	2.53165	0	4.30108	0	0	0	0	2.12545	0.860216	1.26523	0.801314	0.44929	0.62235	no
74872408..74872589	74872904..74873079	183	75.41	chr16	-	WDR59	NM_030581.4	SINE@AluJr@+	SINE@AluSq2@-	0	18.1818	0	0	5.88235	0	0	0	0	4.54545	1.17647	3.36898	0.800368	0.449803	0.62235	no
2439889..2440005	2443881..2443997	117	75.214	chr7	+	CHST12	NM_001243795.2	SINE@AluJo@-	SINE@AluSx1@+	0	0	0	18.1818	0	5.88235	0	0	0	4.54545	1.17647	3.36898	0.800368	0.449803	0.62235	no
128304883..128304997	128307834..128307942	116	75.862	chr7	-	RBM28	NM_018077.3	SINE@AluSq@+	SINE@AluJr@-	6.19469	3.44828	3.28467	7.01754	3.27103	3.8835	5.39568	5.26316	3.14685	4.9863	4.19204	0.794251	0.79621	0.452063	0.62439	no
98874789..98875083	98875581..98875855	295	77.966	chr4	-	EIF4E	NM_001331017.1	SINE@AluSx@-	SINE@AluSc@+	2.88066	1.85185	21.2121	0	0.62112	2.53165	5.7377	5	0.64516	6.48616	2.90713	3.57903	0.793734	0.453412	0.62598	no
182919665..182919944	182922738..182923018	284	85.211	chr2	-	NCKAP1	NM_013436.5	SINE@AluSx@-	LINE$SINE@L2a#AluSq2@+	0	3.8961	0	0	0	0	0	0	1.2987	0.974025	0.25974	0.714285	0.789463	0.455745	0.62838	no
73502176..73502466	73506681..73506986	306	83.007	chr6	+	MTO1	NM_012123.4	SINE@AluSx@+	LINE&SINE@L1MB3_AluSq2@+-	0	1.90476	0	0	0	0	0	0	0.64103	0.47619	0.128206	0.347984	0.785896	0.457701	0.63053	no
3508022..3508282	3510173..3510447	278	70.144	chr4	-	LRPAP1	NM_002337.4	SINE@AluSx@-	SINE$LINE@AluJb#L1ME3B@+	1.85185	1.46341	10	0	0	1.45985	1.0101	1.11111	4.5977	3.32882	1.63575	1.69306	0.779449	0.46125	0.63487	no
25119289..25119559	25121663..25121931	277	76.895	chr7	-	CYCS	NM_018947.6	SINE@AluSq2@-	SINE@AluJb@+	1.05909	0.78003	0	3.2381	1.03785	0.92166	0.89021	0.06627	0.93677	1.26931	0.770552	0.498753	0.777379	0.462394	0.63582	no
73502176..73502463	73505549..73505836	293	79.863	chr6	+	MTO1	NM_012123.4	SINE@AluSx@+	SINE@AluSx1@-	0	1.74672	0	0	0	0	0	0	0.6079	0.43668	0.12158	0.3151	0.77313	0.464747	0.63802	no
105098876..105099147	105100239..105100516	280	77.143	chr6	-	BVES	NM_001199563.2	SINE@AluJb@-	SINE@AluY@+	0	17.8571	0	0	0	0	0	6.25	0	4.46429	1.25	3.21429	0.770934	0.465966	0.63914	no
214351089..214351246	214356075..214356235	161	76.398	chr1	-	PTPN14	NM_005401.5	SINE$SINE@AluSg#AluSp@+	SINE@AluJb@-	0	8.33333	0	6.63265	8.33333	0	0	0	0	3.7415	1.66667	2.07483	0.769825	0.466583	0.63944	no
73504616..73504892	73506699..73506994	296	75.338	chr6	+	MTO1	NM_012123.4	SINE@AluJb@+	SINE@AluSq2@-	0	0	0	26.087	0	0	9.25926	0	0	6.52174	1.85185	4.66989	0.765448	0.469022	0.64187	no
2441537..2441709	2442923..2443095	173	76.301	chr7	+	CHST12	NM_001243795.2	SINE@AluJb@+	SINE$SINE@AluSx1#AluSz@-	0	0	40	0	14.2857	0	0	0	0	10	2.85714	7.14286	0.763	0.47039	0.64271	no
124944291..124944548	124945344..124945579	258	76.744	chr9	-	SCAI	NM_001144877.3	Simple_repeat&SINE@(T)n_AluSx@+-	SINE@AluSz@+	0.56497	0	7.01754	12.5	8	0	2.8169	0	2.5641	5.02063	2.6762	2.34443	0.760865	0.471585	0.64407	no
57547628..57548274	57547628..57548274	657	74.429	chr18	-	FECH	NM_001371094.1	SINE&SINE@AluJb_AluJr@+-	SINE&SINE@AluJb_AluJr@+-	5.7971	0	10.7143	10.8696	1.85185	13.3333	3.44828	2.43902	0	6.84524	4.2145	2.63074	0.754016	0.475434	0.64849	no
68765441..68765509	68766815..68766883	71	80.282	chr12	+	SLC35E3	NR_149143.3	SINE@AluSz6@+	SINE@AluJb@-	1.05263	3.26797	5.37634	2.98507	3.0303	1.91388	1.81347	2.50896	3.38462	3.1705	2.53025	0.640257	0.752232	0.47644	0.64933	no
36056835..36056909	36068380..36068453	75	73.333	chr1	+	2003-08-01	NM_177422.3	SINE@AluSc@-	SINE@FLAM_A@+	3.7037	7.69231	25	0	6.81818	5.35714	5	2.89855	6.89655	9.099	5.39408	3.70492	0.752186	0.476465	0.64933	no
93507958..93508239	93508911..93509193	286	81.469	chr12	+	MRPL42	NR_038160.2	SINE@AluSp@-	SINE@AluSx1@+	1.76056	5.13699	10.119	16.6667	8.69565	7.40741	8.54271	2.89855	2.38727	8.42082	5.98632	2.4345	0.748854	0.478348	0.65032	no
2439413..2439576	2441546..2441711	168	84.524	chr7	+	CHST12	NM_001243795.2	SINE@AluJo@-	SINE@AluJb@+	0	0	66.6667	0	16.6667	10	0	0	0	16.6667	5.33333	11.3333	0.748228	0.478702	0.65032	no
47819549..47819773	47827532..47827759	240	73.75	chr18	-	SMAD2	NM_001003652.4	SINE@AluYc@+	Retroposon@SVA_B@+	0	4.54545	0	0	0	0	0	1.68539	0	1.13636	0.337078	0.799284	0.747862	0.478909	0.65032	no
71794247..71794383	71798253..71798390	139	80.576	chr12	+	RAB21	NM_014999.4	SINE@AluSx@+	SINE@AluSz@-	0	0	0	6.45161	0	0	1.53846	1.08108	0	1.6129	0.523908	1.08899	0.743397	0.481442	0.65192	no
2441425..2441710	2447473..2447758	286	77.273	chr7	+	CHST12	NM_001243795.2	SINE@AluJb@+	SINE@AluSz@-	0	0	17.3913	0	5.35714	1.6129	0	0	0	4.34783	1.39401	2.95382	0.73914	0.483864	0.6538	no
81415646..81415923	81416868..81417148	283	82.686	chr5	-	SSBP2	NM_001256735.2	SINE@AluY@+	SINE@AluSx1@-	1.29032	0	14.0496	0	2.22222	3.14465	0	0	2.42424	3.83498	1.55822	2.27676	0.736157	0.485567	0.65554	no
16237457..16237749	16240453..16240743	294	83.333	chr19	+	AP1M1	NM_001130524.2	SINE@AluSx1@+	SINE@AluSq2@-	1.31579	4.7619	0	0	0	0	3.125	0	0	1.51942	0.625	0.894422	0.735807	0.485767	0.65554	no
100189058..100189362	100195665..100195965	306	79.085	chr1	-	DBT	NM_001918.4	SINE@AluSz@+	SINE@AluSx1@-	0.6006	0.96491	2.375	0	0.92497	0	0.87951	1.15702	0.06329	0.985128	0.604958	0.38017	0.732297	0.487776	0.65681	no
127836945..127837142	127839513..127839708	201	78.607	chr4	+	HSPA4L	NM_001317381.2	SINE@AluSx@-	SINE@AluSx3@+	0	1.25786	0	7.74648	2.47934	0	0	0.87719	1.6129	2.25108	0.993886	1.2572	0.731884	0.488013	0.65681	no
2439599..2439731	2439887..2440018	135	75.556	chr7	+	CHST12	NM_001243795.2	SINE@AluY@+	SINE&SINE@AluY_AluJo@+-	0	0	0	18.1818	0	5.55556	0	1.92308	0	4.54545	1.49573	3.04973	0.730248	0.488951	0.65757	no
3803794..3804082	3806090..3806378	292	84.247	chr17	-	NCBP3	NM_001114118.3	SINE$SINE@FLAM_C#AluY@+	SINE@AluSx1@-	0	0	13.3333	0	0.86207	0	0	0	4.54545	3.33333	1.0815	2.25183	0.727857	0.490325	0.65861	no
21630490..21630768	21632860..21633139	280	84.643	chr18	+	SNRPD1	NM_001291916.2	SINE@AluSg4@+	SINE@AluY@-	5.46448	5.67376	4.3956	11.6505	1.69492	5.20833	5.91398	10.9091	1.43541	6.79608	5.03235	1.76374	0.726106	0.491333	0.6594	no
160026689..160026760	160029947..160030018	72	76.389	chr1	-	PIGM	NM_145167.3	SINE@AluJr@+	SINE@AluJr@-	0.79365	2.98507	20	0	0	0	1.5873	8.4507	3.36134	5.94468	2.67987	3.26481	0.722643	0.49333	0.66152	no
22894759..22895046	22899392..22899674	288	83.681	chr14	-	RBM23	NM_001352766.2	SINE@AluYa5@+	SINE@AluSg@-	0.28653	2.85714	0	2.85714	0	1.08696	2.98507	0	0	1.5002	0.814406	0.685796	0.718239	0.495877	0.66354	no
40126801..40127027	40127217..40127436	227	80.176	chr7	-	MPLKIP	NM_138701.4	SINE@AluY@-	SINE@AluSx4@+	0	0	17.8571	0	0	5	2.66667	0	0	4.46429	1.53333	2.93095	0.717581	0.496258	0.66377	no
73502176..73502456	73503112..73503398	287	77.7	chr6	+	MTO1	NM_012123.4	SINE@AluSx@+	SINE@AluJr@-	2.01005	2.33645	0	0	0	0	1.70455	0	1.24611	1.08663	0.590132	0.496493	0.715352	0.497551	0.66417	no
68775671..68776139	68780309..68780779	474	79.958	chr12	+	SLC35E3	NR_149143.3	SINE@AluSq2@+	SINE$SINE@AluJb#AluSp@-	1.88679	15.7895	0	0	1.92308	5.06329	1.5625	1.07527	0	4.41906	1.92483	2.49424	0.715258	0.497606	0.66417	no
69858718..69858962	69859857..69860102	247	79.757	chr18	-	CD226	NM_006566.4	SINE@AluSx4@-	SINE@AluSp@+	0.14388	0.30303	3.13901	1.50068	1.33404	0.61958	1.02981	0.85179	0.22239	1.27165	0.811522	0.460128	0.714244	0.498195	0.66432	no
133016508..133016794	133026108..133026399	297	75.084	chr12	+	ZNF26	NM_001256280.2	SINE@AluJb@+	SINE@AluSg7@-	1.1236	7.14286	0	5.88235	1.12994	2.47934	3.80952	2.12766	2.38095	3.5372	2.38548	1.15172	0.713624	0.498555	0.66432	no
73502176..73502460	73505979..73506262	288	83.333	chr6	+	MTO1	NM_012123.4	SINE@AluSx@+	SINE@AluSc8@-	0	1.66667	0	0	0	0	0	0	0.67568	0.416668	0.135136	0.281532	0.709599	0.500899	0.6666	no
98873655..98873725	98877010..98877081	73	73.973	chr4	-	EIF4E	NM_001331017.1	SINE@AluSp@+	SINE@AluJr4@-	0	8	0	0	2.7027	0.72993	0	0	0	2	0.686526	1.31347	0.708378	0.501611	0.6666	no
43584853..43585131	43587073..43587341	279	70.968	chr19	-	IRGQ	NM_001007561.2	SINE@AluJo@-	SINE@AluSx@+	0.11976	0	0.7732	0.11547	0.30303	0	0	0.33445	0	0.252107	0.127496	0.124611	0.699478	0.506824	0.67167	no
83834640..83835100	83834640..83835100	488	74.18	chr9	-	KIF27	NM_001271928.2	Simple_repeat@(TA)n@+	Simple_repeat@(TA)n@+	2.17391	5.88235	6	0	0	0	0	8.24742	1.53846	3.51406	1.95718	1.55689	0.69901	0.507099	0.67176	no
203298524..203298604	203302940..203303021	83	73.494	chr2	+	CYP20A1	NM_001371696.1	SINE@AluSz@+	SINE$SINE@AluSg#AluSx@-	8.25688	3.93701	7.69231	2.27273	5.88235	4.65116	5.88235	0	5.06329	5.53973	4.29583	1.2439	0.697579	0.507941	0.67231	no
32308749..32309056	32309682..32310000	322	81.366	chr2	+	YIPF4	NM_032312.4	SINE@AluYc@+	SINE@AluSx1@-	3.50679	9.20502	9.05923	5.38117	8.86076	3.97351	2.80374	5.20231	7.0632	6.78805	5.5807	1.20735	0.693552	0.510314	0.67489	no
47813249..47813418	47819633..47819804	173	78.613	chr18	-	SMAD2	NM_001003652.4	SINE$SINE@AluJr#AluSx3@-	SINE@AluYc@+	0	9.09091	0	0	0	0	0	3.84615	0	2.27273	0.76923	1.5035	0.690184	0.512305	0.67724	no
36063805..36064038	36069782..36070018	238	76.471	chr1	+	2003-08-01	NM_177422.3	SINE@AluJo@-	SINE@AluSq@+	2.39521	4.10959	7.28155	7.57576	6.01504	4.6875	3.94737	1.30435	5.74413	5.34053	4.33968	1.00085	0.684862	0.51546	0.67878	no
32955276..32955887	32955276..32955887	618	78.641	chr3	+	CCR4	NM_005508.5	SINE&SINE@AluSp_AluY@+-	SINE&SINE@AluSp_AluY@+-	3.44828	4.10959	5	25	5.26316	9.67742	8.93372	6.06061	0	9.38947	5.98698	3.40249	0.684097	0.515915	0.67878	no
47811212..47811448	47827531..47827759	240	76.667	chr18	-	SMAD2	NM_001003652.4	SINE@AluYj4@+	Retroposon@SVA_B@+	0	0	3.09278	0	0	0	0	1.33333	0	0.773195	0.266666	0.506529	0.681388	0.517527	0.68018	no
2434956..2435064	2439889..2439997	109	75.229	chr7	+	CHST12	NM_001243795.2	SINE@AluJo@+	SINE@AluJo@-	0	0	0	18.1818	0	1.66667	0	3.2	3.94737	4.54545	1.76281	2.78265	0.679335	0.51875	0.68122	no
44158260..44158533	44159762..44160048	289	79.585	chr19	+	ZNF234	NM_001144824.2	SINE@AluSx@-	SINE@AluSx1@+	0.88608	2.61438	2.63158	2.12766	2.6648	1.65746	1.7301	0.94787	1.71429	2.06493	1.7429	0.322021	0.678215	0.519418	0.68182	no
197884243..197884314	197886062..197886133	72	76.389	chr3	+	LRCH3	NM_001363887.1	SINE@AluSx1@-	SINE@AluJb@+	1.1236	21.2121	7.27273	2.85714	9.82143	4.6875	0	5.55556	5.92105	8.1164	5.19711	2.91929	0.666894	0.526204	0.68901	no
1663484..1663698	1663981..1664189	222	72.523	chr1	-	SLC35E2B	NM_001110781.3	SINE@AluSg@-	SINE@AluJo@+	5.6962	14.7368	3.83523	2.18023	4.98812	3.99543	4.78339	5.57491	5.45455	6.61213	4.95928	1.65285	0.66607	0.5267	0.68938	no
203303751..203303894	203305200..203305343	146	81.507	chr2	+	CYP20A1	NM_001371696.1	SINE@AluSz6@+	SINE@AluSc@-	1.96078	8.43585	8.97959	6.55738	5.19481	6.66667	4.09091	6	5.5814	6.4834	5.50676	0.976642	0.658678	0.531163	0.69382	no
10672998..10673247	10677888..10678140	254	78.74	chr17	-	SCO1	NM_004589.4	SINE@AluSc@-	SINE@AluSp@+	3.43249	7.2327	8.19672	7.8341	5.66667	8.0597	5.8309	5.45977	4.49173	6.674	5.90175	0.772249	0.658642	0.531185	0.69382	no
70248848..70248917	70249802..70249871	70	71.429	chr16	-	EXOSC6	NM_058219.3	SINE@AluJb@-	SINE@AluSx3@+	0	1.62162	2.46914	1.68067	1.35135	2.12766	0	0.42017	1.26984	1.44286	1.0338	0.409053	0.657436	0.531915	0.6942	no
37245887..37245960	37247854..37247927	75	76	chr19	+	ZNF383	NM_001345947.2	SINE@AluSx4@-	SINE@AluSp@+	0	4.34783	11.4286	0	7.40741	0	0	2.85714	0	3.9441	2.05291	1.89119	0.656081	0.532736	0.69499	no
47811190..47811486	47816765..47817060	298	81.879	chr18	-	SMAD2	NM_001003652.4	SINE@AluYj4@+	LTR&SINE@MER65A_AluSx3@+-	0	0	10.7143	0	3.05344	0	0	0	2.32558	2.67857	1.0758	1.60277	0.648419	0.537396	0.69866	no
47811190..47811489	47813405..47813705	301	84.385	chr18	-	SMAD2	NM_001003652.4	SINE@AluYj4@+	SINE$SINE@AluJr#AluSx3@-	0	0	12.5	0	0	0	0.91743	0	5.12821	3.125	1.20913	1.91587	0.645537	0.539155	0.70023	no
2441426..2441701	2442373..2442647	278	74.46	chr7	+	CHST12	NM_001243795.2	SINE@AluJb@+	SINE@AluY@-	0	1.19048	17.3913	0	5.35714	1.96078	0	3.33333	0	4.64545	2.13025	2.5152	0.642322	0.541121	0.70131	no
73929056..73929336	73930476..73930759	285	76.14	chr11	+	PAAF1	NM_001267804.2	SINE@AluJb@-	SINE@AluSx1@+	6.15385	0	16.6667	0	2.29885	8.57143	3.52941	1.88679	0	5.70513	3.2573	2.44783	0.640538	0.542215	0.70152	no
93507914..93507996	93507914..93507996	84	71.429	chr12	+	MRPL42	NR_038160.2	SINE&SINE@AluJo_AluSp@+-	SINE&SINE@AluJo_AluSp@+-	0	13.3333	0	0	0	0	0	6.25	0	3.33333	1.25	2.08333	0.640484	0.542248	0.70152	no
57835953..57836245	57838012..57838308	298	79.195	chr17	-	MRPS23	NM_016070.4	SINE@AluSx1@-	SINE@AluSz@+	1.75	1.20482	0	8.37696	1.65289	2.33918	1.51057	0	3.08219	2.83295	1.71697	1.11598	0.636421	0.544742	0.70371	no
49831959..49832205	49834779..49835018	247	72.065	chr17	+	KAT7	NM_001199157.2	SINE@AluSx1@-	SINE@AluJo@+	0	1.21951	0	13.9535	2.74725	0.86957	2.66667	1.59574	1.50376	3.79325	1.8766	1.91665	0.636059	0.544965	0.70371	no
36057711..36057956	36069139..36069387	250	76.4	chr1	+	2003-08-01	NM_177422.3	SINE@AluSq2@+	SINE&SINE@MIRc_AluJo@+-	6.89655	4.18605	9.42029	2.98507	4.12371	7.30594	4.82456	3.36134	5.10638	5.87199	4.94439	0.927604	0.631024	0.548067	0.70657	no
154482014..154482313	154483710..154484014	306	77.124	chr1	-	SHE	NM_001010846.3	SINE@AluSq2@-	SINE@AluSz@+	7.69231	4.54545	0	0	2.17391	6.34921	0	0	0	3.05944	1.70462	1.35482	0.625827	0.55128	0.70984	no
131201848..131202134	131203411..131203698	289	73.356	chr5	+	LYRM7	NR_121658.2	SINE@AluJb@-	SINE@AluSp@+	2.01342	3.48189	4.79492	2.61438	2.09524	4.58624	2.23642	1.61943	3.11833	3.22615	2.73113	0.495021	0.622153	0.553558	0.7113	no
165075103..165075227	165075740..165075862	125	80.8	chr4	-	TMEM192	NM_001100389.2	SINE@AluSx@+	SINE@AluSg4@-	5.73477	10	7.51174	1.03093	4.5977	4.21053	4.34783	3.28947	8	6.06936	4.88911	1.18025	0.621477	0.553977	0.7113	no
12656650..12656895	12657261..12657500	249	75.904	chr7	+	SCIN	NM_001112706.3	SINE@AluSx3@+	SINE@AluSz6@-	15.3846	0	0	0	0	0	0	0	7.5	3.84615	1.5	2.34615	0.620326	0.554693	0.71193	no
16237483..16237738	16242768..16243038	274	78.832	chr19	+	AP1M1	NM_001130524.2	SINE@AluSx1@+	SINE@AluSx@-	0	4.7619	0	0	0	0	0	2.32558	0	1.19047	0.465116	0.725359	0.619392	0.555274	0.7121	no
76040675..76040861	76043248..76043427	187	72.727	chr12	-	NAP1L1	NM_004537.7	SINE@AluSz@-	SINE@AluSx@+	0.4329	0	0	0	0	0	0.21413	0	0	0.108225	0.042826	0.065399	0.612691	0.559451	0.71421	no
2442923..2443400	2444002..2444481	483	82.816	chr7	+	CHST12	NM_001243795.2	DNA&SINE$SINE@MER1B_AluSx1#AluSz@+-	SINE$SINE@AluSx1#AluYa5@+	9.52381	0	0	0	0	4.7619	0	0	0	2.38095	0.95238	1.42857	0.606978	0.563027	0.71671	no
32312710..32313000	32313376..32313666	293	79.522	chr2	+	YIPF4	NM_032312.4	SINE@AluY@+	SINE@AluSx1@-	2.90909	0.90909	0	6	5.12821	0	0	0	2.18978	2.45454	1.4636	0.990947	0.606159	0.563541	0.71671	no
18100072..18100363	18102815..18103113	302	81.126	chr22	+	PEX26	NM_001127649.3	SINE@AluSq2@-	SINE@AluSx3@+	3.26087	5.22388	5	14.2857	2.15054	6.71642	10.2041	4.16667	3.20513	6.94261	5.28857	1.65405	0.606093	0.563582	0.71671	no
3851843..3852172	3853007..3853348	344	73.547	chrX	-	FAM239A	NR_146580.1	SINE@AluY@+	SINE@AluJr@-	1.09756	1.46751	9.61538	0	2.42424	0	4.56026	0	1.67131	3.04511	1.73116	1.31395	0.605693	0.563833	0.71671	no
49834161..49834365	49834812..49835008	205	71.707	chr17	+	KAT7	NM_001199157.2	SINE@AluJb@-	SINE@AluJo@+	0.93458	2.63158	5	13.9535	4.87805	3.47826	4.21687	5.64516	2.0202	5.62991	4.04771	1.5822	0.599309	0.567849	0.71976	no
73504615..73504875	73505584..73505845	267	75.281	chr6	+	MTO1	NM_012123.4	SINE@AluJb@+	SINE@AluSx1@-	0	0	0	15.3846	0	0	7.8125	0	0	3.84615	1.5625	2.28365	0.598673	0.56825	0.71976	no
56476932..56477140	56478163..56478376	215	84.651	chr16	+	OGFOD1	NM_018233.4	SINE@AluSp@+	SINE@AluSx1@-	0	0.51653	0	0	0	0	0.08826	0	0.19417	0.129133	0.056486	0.0726465	0.597906	0.568734	0.71976	no
155942307..155942403	155943068..155943166	100	76	chr3	+	GMPS	NM_003875.3	DNA&SINE@MER5B_AluY@+-	SINE@AluSz@+	7.61905	9.09091	15.8537	0	7.27273	7.5	6.09756	5.06329	6.30631	8.14091	6.44798	1.69293	0.583856	0.577638	0.72525	no
66118116..66118381	66121282..66121547	266	83.835	chr12	-	LLPH	NM_032338.4	SINE$DNA@AluSp#Tigger3b@+	SINE@AluSq2@-	1.58103	5.28455	0	0	0.9901	0.9375	1.1811	0.55866	1.68067	1.7164	1.06961	0.646789	0.580475	0.579793	0.72738	no
151118811..151118882	151119246..151119318	73	80.822	chr1	+	GABPB2	NM_001323912.2	SINE@AluSc8@-	SINE@AluJr@+	4.5	10	18.0851	11.3043	8.69565	15.6863	6.25	8.125	7.10383	10.9724	9.17215	1.80021	0.579507	0.580411	0.72758	no
32307764..32307837	32308353..32308426	76	72.368	chr2	+	YIPF4	NM_032312.4	SINE@AluSx1@+	SINE@AluY@-	4.08163	3.75	2.77778	5.22388	3.6036	0	0	2.08333	8.69565	3.95832	2.87652	1.08181	0.577305	0.581817	0.72816	no
68775666..68775973	68780162..68780472	312	75.321	chr12	+	SLC35E3	NR_149143.3	SINE@AluSq2@+	SINE@AluJb@-	0	15.7895	0	0	3.0303	5.97015	0	0	0	3.94737	1.80009	2.14728	0.576769	0.58216	0.72816	no
44800144..44800407	44800994..44801268	276	82.246	chr17	-	GJC1	NM_001080383.1	SINE@AluSq2@-	SINE@AluSx3@+	3.7037	7.5	21.7391	8.51064	12.5828	0	7.43802	11.7647	7.69231	10.3634	7.89556	2.4678	0.576621	0.582254	0.72816	no
475188..475471	476580..476859	286	74.476	chr20	-	CSNK2A1	NM_177559.3	SINE@AluSz@+	SINE@AluJb@-	0	3.94737	0	0	0.64103	0	1.29032	0.40161	0	0.986842	0.466592	0.52025	0.572742	0.584738	0.73012	no
68766655..68766884	68775666..68775895	230	81.739	chr12	+	SLC35E3	NR_149143.3	SINE@AluJb@-	SINE@AluSq2@+	4.23453	10.4839	9.90991	7.5	6.36364	8.20896	4.92308	8.52459	7.94393	8.03208	7.19284	0.839238	0.572294	0.585026	0.73019	no
73928724..73929336	73929786..73930389	630	74.286	chr11	+	PAAF1	NM_001267804.2	SINE$SINE@AluJb#AluSx3@-	SINE$SINE@AluSp#AluY@+	3.84615	0	10	0	3.93258	0	2.14286	1.36986	3.50877	3.46154	2.19081	1.27072	0.570738	0.586024	0.73115	no
73171638..73171939	73175295..73175595	302	83.113	chr17	+	SSTR2	NM_001050.3	SINE@AluSq@+	SINE@AluSx@-	0.31949	1.22951	7.40741	1.06007	1.37615	2.12766	3.26087	0	1.2959	2.50412	1.61212	0.892004	0.568744	0.587304	0.7316	no
203301488..203301568	203304791..203304871	81	77.778	chr2	+	CYP20A1	NM_001371696.1	SINE@AluJo@-	SINE@AluJb@+	5.29532	8.42105	11.5385	13.8686	10.8911	5.71429	8.60215	6.25	11.4942	9.78086	8.59036	1.1905	0.564268	0.590185	0.73346	no
2434488..2434590	2439889..2439995	107	77.57	chr7	+	CHST12	NM_001243795.2	SINE@AluSz@+	SINE@AluJo@-	0	0	0	10	0	4.44444	1.38889	0	0	2.5	1.16667	1.33333	0.554701	0.596369	0.73879	no
2441432..2441713	2443102..2443378	282	73.05	chr7	+	CHST12	NM_001243795.2	SINE@AluJb@+	SINE@AluSz@-	0	0	18.1818	0	10	0	0	0	0	4.54545	2	2.54545	0.55439	0.596571	0.73879	no
72288178..72288512	72288886..72289219	341	77.419	chr11	-	CLPB	NM_001258393.3	SINE@AluSz6@+	SINE@AluSc@-	3.28638	5.38117	21.4286	1.3245	5.69106	0.86207	7.21649	5.83942	7.8534	7.85515	5.49249	2.36267	0.552923	0.597522	0.73968	no
2444304..2444481	2447474..2447652	179	84.916	chr7	+	CHST12	NM_001243795.2	SINE$SINE@AluSx1#AluYa5@+	SINE@AluSz@-	6.66667	0	0	0	0	3.7037	0	0	0	1.66667	0.74074	0.925928	0.548633	0.60031	0.74226	no
12656642..12656919	12658974..12659255	282	82.624	chr7	+	SCIN	NM_001112706.3	SINE@AluSx3@+	SINE@AluSx3@-	15.3846	0	0	0	0	0	0	0	8.57143	3.84615	1.71429	2.13187	0.546991	0.601379	0.743	no
88258370..88258641	88261697..88261998	302	75.497	chr4	-	PPM1K	NM_152542.5	SINE@AluSc@+	Simple_repeat&SINE@(T)n_AluSq2@+-	1.56062	1.83616	1.25698	2.28634	1.53934	0.14255	1.34315	1.75695	2.57032	1.73503	1.47046	0.264563	0.546228	0.601876	0.74333	no
12078073..12078147	12079780..12079854	75	77.333	chr19	+	ZNF844	NR_134326.2	SINE$SINE@AluY#AluSz@-	SINE@AluSq2@+	4.6875	5	0	0	5	0	0	2.5641	0	2.42188	1.51282	0.909055	0.542725	0.604161	0.74447	no
46579955..46580148	46580739..46580927	194	77.32	chr16	-	SHCBP1	NM_001324318.2	SINE@AluSx1@+	SINE@AluJb@-	0.34602	0.271	0.7619	2.01207	0.24272	0.36563	0.74516	1.12923	0.68306	0.847747	0.63316	0.214588	0.542649	0.604211	0.74447	no
148102583..148102927	148102583..148102927	354	74.011	chr1	-	NBPF11	NR_046188.4	LINE&LINE@L1MC4_L1MC4@+-	LINE&LINE@L1MC4_L1MC4@+-	6.27451	2.85714	9.52381	5.88235	5.38117	6.29921	7.60234	3.8961	3.51906	6.13445	5.33958	0.794876	0.539623	0.606188	0.74575	no
123168018..123168097	123169913..123169992	81	71.605	chr10	+	BUB3	NM_004725.4	SINE@FLAM_C@-	SINE@AluJb@+	0.8	2.24719	0	7.27273	5	0	2.22222	0	0.9009	2.57998	1.62462	0.955356	0.535502	0.608887	0.74721	no
38782518..38783165	38782518..38783165	655	78.779	chr2	+	GEMIN6	NM_024775.10	SINE&SINE@AluY_AluSp@+-	SINE&SINE@AluY_AluSp@+-	2.06897	6.25	7.89474	16.6667	5.88235	8.16327	1.11111	9.09091	8.3871	8.2201	6.52695	1.69315	0.535298	0.609021	0.74721	no
36781254..36781550	36781839..36782131	300	80.333	chr20	-	SOGA1	NM_080627.4	SINE@AluSx@+	SINE$DNA@AluSz#MER5A@-	2.27273	13.7931	23.8095	4.87805	6.38298	4.54545	9.93377	9.30233	13.4328	11.1883	8.71947	2.46888	0.534168	0.609762	0.74754	no
49829886..49830130	49834776..49835016	248	73.387	chr17	+	KAT7	NM_001199157.2	SINE@AluSx1@-	SINE$DNA@AluJo#MER103C@+	0	1.11111	0	7.22892	1.57895	0.79365	1.57895	1.57068	0.80972	2.08501	1.26639	0.818617	0.532066	0.611143	0.74895	no
25119282..25119554	25121284..25121549	274	79.197	chr7	-	CYCS	NM_018947.6	SINE@AluSq2@-	SINE@AluSq4@+	1.6	0.6734	0.8547	0.70423	0.69984	0.78003	0.43668	0	1.8319	0.958082	0.74969	0.208392	0.530229	0.61235	0.75013	no
2435817..2435992	2444305..2444480	179	77.654	chr7	+	CHST12	NM_001243795.2	SINE@AluJb@-	SINE$SINE@AluSx1#AluYa5@+	5.19481	0	0	0	0	0	2.98507	0	0	1.2987	0.597014	0.701689	0.529012	0.613151	0.75047	no
154403198..154403422	154404203..154404419	225	81.333	chr6	-	CNKSR3	NM_173515.4	SINE@AluSx1@+	SINE@AluSx1@-	0	0	0	5.26316	0	0	0	0	3.0303	1.31579	0.60606	0.70973	0.527855	0.613913	0.75089	no
52863089..52863190	52863818..52863921	105	78.095	chr19	-	ZNF320	NM_001351777.1	SINE@AluSz6@-	SINE@AluSz6@+	0	0	12.7273	0	0	0	0	5	2.94118	3.18182	1.58824	1.59358	0.526466	0.614828	0.75114	no
73929056..73929339	73930097..73930382	290	74.828	chr11	+	PAAF1	NM_001267804.2	SINE@AluJb@-	SINE@AluY@+	4.5045	0	9.52381	0	3.22581	0	3.48837	1.5873	3.63636	3.50708	2.38757	1.11951	0.521776	0.617924	0.75347	no
68847456..68847752	68850002..68850301	301	82.06	chr12	+	MDM2	NM_001145337.3	SINE@AluYk11@-	SINE@AluSz@+	6.17577	4.06977	2.80374	9.73451	4.07407	4.4	6.43432	4	5.80913	5.69595	4.9435	0.752444	0.520862	0.618528	0.75368	no
93508928..93509203	93515371..93515646	278	83.453	chr12	+	MRPL42	NR_038160.2	SINE&LINE@AluSx1_L1M5@+-	SINE@AluSz6@-	1.14943	1.13636	6.36364	25	8.86076	7.84314	6.12245	2.32558	3.44828	8.41236	5.72004	2.69232	0.520462	0.618793	0.75368	no
21190676..21190949	21193253..21193529	280	82.857	chr19	+	ZNF431	NM_001319127.2	SINE@AluSp@-	SINE@AluSp@+	5.80645	10.8434	7.8125	2.85714	7.22222	5.71429	2.89855	7.78689	5.94406	6.82986	5.9132	0.916663	0.520444	0.618805	0.75368	no
133018656..133018758	133019997..133020101	105	70.476	chr12	+	ZNF26	NM_001256280.2	SINE@AluJo@-	SINE@AluSx1@+	0	12.5	0	0	2.5641	0	4	0	1.5873	3.125	1.63028	1.49472	0.519063	0.619719	0.75447	no
52669144..52669264	52669395..52669516	122	77.869	chr1	+	SHISAL2A	NR_135156.2	SINE@FLAM_C@-	SINE@AluSz6@+	0	0	0	37.5	0	7.69231	9.375	0	7.69231	9.375	4.95192	4.42308	0.517054	0.621049	0.75447	no
236898399..236898543	236903008..236903147	146	72.603	chr1	+	MTR	NM_000254.2	SINE@AluY@-	SINE$LINE@FRAM#L1ME3G@+	0	0	0	0.76336	0.1506	0	0.1506	0.20243	0	0.19084	0.100726	0.090114	0.51697	0.621105	0.75447	no
183097029..183097327	183099719..183100007	300	74.667	chr2	+	DUSP19	NM_001142314.2	SINE@AluJb@-	SINE@AluSz6@+	0	6.06061	17.4419	3.06122	0	8.57143	5.85366	0	8.4507	6.64092	4.57516	2.06576	0.516947	0.62112	0.75447	no
36068380..36068460	36069190..36069271	82	80.488	chr1	+	2003-08-01	NM_177422.3	SINE@FLAM_A@+	SINE@AluJo@-	5.7971	7.14286	24.5614	0	10.5263	9.61538	5.19481	4	4.91803	9.37534	6.85091	2.52443	0.51618	0.621629	0.7548	no
154481850..154482045	154483811..154484014	208	72.596	chr1	-	SHE	NM_001010846.3	SINE$SINE@AluJb#AluSq2@-	SINE@AluSz@+	12.5	0	0	0	2.04082	5.7971	0	0	0	3.125	1.56758	1.55742	0.514254	0.622907	0.75549	no
72287318..72287589	72288229..72288499	275	76.727	chr11	-	CLPB	NM_001258393.3	SINE@AluSz6@-	SINE@AluSz6@+	3.19149	10.1695	23.5294	7.08661	5.31915	5.97015	6.58436	16.2162	9.41176	10.9942	8.70033	2.29392	0.51031	0.625528	0.75795	no
92165933..92166150	92168631..92168842	220	76.818	chr14	+	CPSF2	NM_001322272.2	SINE@AluSx1@-	SINE@AluJb@+	0	0	0	6.15385	0.60241	0	1.9802	1.49254	0	1.53846	0.81503	0.723433	0.507629	0.627313	0.75938	no
46705712..46705984	46706298..46706594	297	74.747	chr16	-	MYLK3	NM_001308301.1	SINE@AluSz6@+	SINE$DNA@AluSx1#Tigger2a@-	11.1111	0	0	0	0	6.66667	0	0	0	2.77778	1.33333	1.44444	0.503254	0.630232	0.76262	no
93503422..93503683	93512170..93512428	266	77.068	chr12	+	MRPL42	NR_038160.2	SINE@AluJo@-	SINE@AluSq@+	0.50968	2.38095	2.38095	1.93906	2.41379	0.71174	0.75188	0.78431	2.74348	1.80266	1.48104	0.32162	0.500166	0.632296	0.76391	no
100032713..100032845	100033172..100033306	135	81.481	chr1	+	SLC35A3	NM_001271684.2	SINE$LINE@AluSg4#L1MC4@-	SINE@FLAM_C@+	0	0	0	5.88235	3.57143	0	0	0	0	1.47059	0.714286	0.756301	0.496078	0.635034	0.76581	no
475177..475468	476901..477188	292	76.37	chr20	-	CSNK2A1	NM_177559.3	SINE@AluSz@+	SINE@AluJr4@-	0.87719	0	1.66667	4.16667	0.81301	1.49254	1.42857	1.30719	1.36986	1.67763	1.28223	0.395398	0.494518	0.636081	0.76673	no
68775651..68775742	68780576..68780667	92	72.826	chr12	+	SLC35E3	NR_149143.3	SINE@AluSq2@+	SINE@AluSp@-	0	9.09091	0	0	0	0	5.55556	0	0	2.27273	1.11111	1.16162	0.492106	0.637701	0.76717	no
203302720..203303184	203303710..203304205	506	70.751	chr2	+	CYP20A1	NM_001371696.1	SINE$SINE@AluSg#AluSx@-	SINE$SINE$SINE@AluSz6#AluSq2#AluSx1@+	3.97849	6.48988	6.86427	7.38916	4.33437	8.51852	6.70017	4.91493	3.42466	6.18045	5.57853	0.60192	0.490744	0.638617	0.76721	no
100187533..100187705	100189179..100189360	184	75.543	chr1	-	DBT	NM_001918.4	SINE@AluJb@-	SINE@AluSz@+	3.93258	4.5	17.9487	0	3.79747	0	6.47482	12.1951	0	6.59533	4.49348	2.10184	0.488491	0.640132	0.76807	no
68481483..68481597	68481934..68482047	116	72.414	chr10	-	SLC25A16	NM_001324317.2	SINE@FLAM_C@-	SINE@AluSc8@+	0.8	11.7021	0	0	1.33333	3.9604	1.78571	0.72464	1.49254	3.12553	1.85932	1.26621	0.488242	0.6403	0.76807	no
53162573..53162867	53163036..53163332	300	85.333	chr19	-	ZNF665	NM_001353459.2	SINE@AluSg@+	SINE@AluSp@-	6.89655	0	0	0	0	0	1.42857	3.125	0	1.72414	0.910714	0.813424	0.48737	0.640888	0.76819	no
21191173..21191466	21192172..21192465	295	78.983	chr19	+	ZNF431	NM_001319127.2	SINE&LINE@AluSg_L1MA8@+-	LINE$SINE@L1MA8#AluSx3@-	3.44062	6.38298	8	0	5.05051	3.35366	4.43686	2.88184	2.60586	4.4559	3.66575	0.790154	0.483716	0.643352	0.77057	no
18092709..18092816	18096006..18096112	108	72.222	chr22	+	PEX26	NM_001127649.3	SINE@AluJo@+	SINE@AluSz@-	0	2.78884	0	3.38983	1.9685	0	0.76923	0.78125	2.06186	1.54467	1.11617	0.4285	0.471939	0.651328	0.7766	no
68766626..68766884	68776227..68776489	263	74.144	chr12	+	SLC35E3	NR_149143.3	SINE@AluJb@-	SINE@AluSx1@+	3.10263	8.16327	9.01639	5.55556	3.65854	6.14525	4.55764	7.53247	7.01754	6.45946	5.78229	0.677175	0.470253	0.652474	0.77758	no
57546702..57546977	57547633..57547912	282	71.631	chr18	-	FECH	NM_001371094.1	SINE$LTR@AluSg#THE1C-int@+	SINE@AluJr@-	7.69231	0	0	10.8696	0	10	0	5.40541	0	4.64047	3.08108	1.55939	0.467685	0.65422	0.77859	no
123168553..123168764	123169863..123170073	216	73.611	chr10	+	BUB3	NM_004725.4	SINE@AluSx1@-	SINE$SINE@AluJb#MIRb@+	0.52356	2.92398	0	3.00752	3.35731	0	2.04082	0	0.27473	1.61376	1.13457	0.479193	0.464887	0.656127	0.77937	no
124944301..124944547	124950838..124951075	249	75.1	chr9	-	SCAI	NM_001144877.3	Simple_repeat&SINE@(T)n_AluSx@+-	SINE@AluJr@+	1.28205	0	0	0	0	0	0	0	0.81967	0.320512	0.163934	0.156578	0.464152	0.656628	0.77941	no
44305541..44306190	44305541..44306190	664	80.723	chr20	-	FITM2	NM_001080472.4	SINE&SINE@AluSp_AluSx@+-	SINE&SINE@AluSp_AluSx@+-	0	23.5294	0	0	10.9091	0	0	0	5.26316	5.88235	3.23445	2.6479	0.462614	0.657677	0.78036	no
36057700..36057919	36063821..36064040	225	74.222	chr1	+	2003-08-01	NM_177422.3	SINE@AluSq2@+	SINE@AluJo@-	3.33333	5.33333	8.42697	4.87805	4.88506	6.61765	3.75	1.7341	7.12166	5.49292	4.82169	0.671226	0.461705	0.658298	0.78044	no
95184967..95185037	95186782..95186852	71	77.465	chr14	-	CLMN	NM_024734.4	SINE@AluJr@+	SINE@AluJr4@-	0	6.94444	0	3	5.20833	0	0	0	2.89855	2.48611	1.62138	0.864734	0.460356	0.65922	0.78044	no
92396199..92396275	92397165..92397241	77	71.429	chr1	+	RPAP2	NM_024813.3	LINE$Retroposon&SINE@L1MB8#SVA_E_FLAM_C@+-	SINE@AluJr@+	0	0	0	16.6667	0	0	5.40541	6.25	0	4.16667	2.33108	1.83559	0.458385	0.660567	0.78175	no
32853570..32853847	32857151..32857450	302	76.49	chr11	+	PRRG4	NM_024081.6	SINE@AluSg@+	SINE@AluSx1@-	0	1.22699	0.47847	0.9901	0.74766	0.70547	0.37879	0.51546	0.44444	0.67389	0.558364	0.115526	0.455012	0.662877	0.78339	no
89794988..89795673	89794988..89795673	720	71.111	chr14	-	EFCAB11	NM_145231.4	SINE&SINE$LINE@AluSz_AluYj4#L1MC3@+-	SINE&SINE$LINE@AluSz_AluYj4#L1MC3@+-	1.86335	3.33333	6.55738	25.8065	5.88235	11.4286	12.5	4.54545	0	9.39013	6.87127	2.51885	0.454912	0.662945	0.78339	no
53215172..53215464	53215683..53215975	297	78.788	chr19	+	ZNF818P	NR_073396.1	SINE@AluSc@-	SINE@AluSz6@+	3.81232	3.68098	12.1212	2.72727	3.43511	4.87805	3.82653	7.47664	3.54331	5.58544	4.63193	0.953517	0.45249	0.664606	0.78469	no
121649706..121649852	121650400..121650545	147	90.476	chr12	-	MORN3	NM_001363685.2	SINE@AluSx@-	SINE@AluSc8@+	0	0	0	10.8108	0	7.14286	0	0	0	2.7027	1.42857	1.27413	0.443357	0.670887	0.79042	no
69075187..69075302	69075878..69075993	116	80.172	chr9	+	FXN	NM_181425.3	SINE@AluSx@+	SINE@AluJb@-	3.125	0	0	25	10.9091	0	2.8169	6.06061	2.77778	7.03125	4.51288	2.51837	0.441309	0.672299	0.7915	no
47816765..47817061	47819526..47819812	300	79.667	chr18	-	SMAD2	NM_001003652.4	LTR&SINE@MER65A_AluSx3@+-	SINE@AluYc@+	0	9.09091	0	0	3.14961	0	0	1.25	2.32558	2.27273	1.34504	0.927689	0.437853	0.674685	0.79401	no
133015070..133015367	133026108..133026402	298	84.228	chr12	+	ZNF26	NM_001256280.2	SINE@AluSg4@+	SINE@AluSg7@-	4.34783	16.6667	0	3.57143	2.94118	5.40541	5.26316	7.5	2.27273	6.14648	4.6765	1.46999	0.437072	0.675225	0.79435	no
25986242..25986515	25990325..25990606	282	75.532	chr6	+	TRIM38	NM_006355.5	SINE@AluJb@+	SINE$DNA@AluJb#Charlie5@-	1.78817	0.72333	1.36426	4.68432	1.2	1.69051	2.61959	1.71849	1.70068	2.14002	1.78585	0.354166	0.435977	0.675982	0.79465	no
10672996..10673243	10674191..10674454	264	78.03	chr17	-	SCO1	NM_004589.4	SINE@AluSc@-	SINE&DNA@AluSq_MER5A1@+-	5.07246	7.01754	12.2449	20.5882	11.9403	10.9023	9.0301	5.92105	11.2149	11.2308	9.80173	1.42905	0.435231	0.676499	0.79497	no
182379263..182379524	182380966..182381246	281	75.089	chr1	-	GLUL	NM_002065.6	SINE@AluSx1@-	SINE@AluSz@+	0	6.66667	0.95238	0	0	5.45455	0	0	0	1.90476	1.09091	0.813852	0.43424	0.677184	0.79548	no
70148520..70148809	70149548..70149840	297	73.737	chr10	-	SAR1A	NM_001142648.2	SINE$Simple_repeat@AluJr#(CAAA)n@+	SINE@AluSx3@-	0	1.88679	5.40541	0	0	1.10294	0.97087	2.88462	1.51899	1.82305	1.29548	0.527566	0.425793	0.683044	0.80092	no
68765440..68765568	68766621..68766749	129	82.171	chr12	+	SLC35E3	NR_149143.3	SINE@AluSz6@+	SINE@AluJb@-	3.00429	1.7316	1.49254	3.16456	0.44444	1.06007	2.44698	3.83795	2.31579	2.34825	2.02105	0.327202	0.425747	0.683077	0.80092	no
133016076..133016795	133016076..133016795	744	70.43	chr12	+	ZNF26	NM_001256280.2	SINE$Simple_repeat&SINE@AluJb#(T)n_AluSx1@+-	SINE$Simple_repeat&SINE@AluJb#(T)n_AluSx1@+-	1.62162	2.5641	0	4.54545	0	1.81818	5.26316	0	0.90909	2.18279	1.59809	0.584706	0.421947	0.68572	0.80335	no
9524518..9524802	9527986..9528269	288	77.778	chr19	-	ZNF426	NM_001300883.3	SINE@AluSp@+	SINE@AluSx1@-	0.25641	2.30179	1.49371	5.24642	2.42718	1.76406	2.18579	1.28411	1.94286	2.32458	1.9208	0.403783	0.42169	0.685899	0.80335	no
134152546..134152830	134154175..134154458	288	82.639	chr5	-	SKP1	NM_170679.3	SINE@AluSc@-	SINE@AluSx3@+	0.60241	0	8.33333	0	3.1746	1.47059	0	1.2987	1.29032	2.23394	1.44684	0.787093	0.418699	0.687984	0.80489	no
34104359..34104906	34104359..34104906	551	80.944	chr15	+	PGBD4	NM_152595.5	DNA$Simple_repeat$SINE&SINE@MER75B#(GTTTT)n#AluSx_AluSp@+-	DNA$Simple_repeat$SINE&SINE@MER75B#(GTTTT)n#AluSx_AluSp@+-	8.09859	7.82609	14.7826	7.82609	11.3014	6.84932	9.74576	7.43494	9.17431	9.63335	8.90114	0.732205	0.41548	0.690231	0.80662	no
133016067..133016360	133017740..133018034	297	84.175	chr12	+	ZNF26	NM_001256280.2	SINE@AluSx1@-	LINE$SINE@L1MA4#AluY@+	1.82927	0	0	2.5641	0	3.47826	0	0	0	1.09834	0.695652	0.40269	0.413204	0.691821	0.80819	no
203298117..203298412	203301252..203301559	313	72.204	chr2	+	CYP20A1	NM_001371696.1	SINE$SINE@AluJo#AluSz@+	SINE@AluJo@-	2.01973	3.04183	3.81125	3.38983	3.39506	3.1477	2.76923	2.71318	2.51656	3.06566	2.90835	0.157314	0.412661	0.692201	0.8083	no
67316892..67316999	67317303..67317408	109	71.56	chr12	+	CAND1	NM_001329676.2	SINE@AluJr@+	SINE@AluJo@-	2.06897	0	0	8.40336	1.2945	1.23457	3.10734	2.38095	1.40187	2.61808	1.88385	0.734236	0.40862	0.69503	0.81104	no
50558734..50558883	50559079..50559228	150	74.667	chr15	-	TRPM7	NR_149152.2	SINE@AluJo@+	SINE@AluSx3@-	3.52941	3.38983	5.88235	1.25	3.4188	2.47525	2.7933	0.72993	5.6701	3.5129	3.01748	0.495422	0.402858	0.699072	0.81396	no
66121281..66121902	66121281..66121902	639	77.778	chr12	-	LLPH	NM_032338.4	SINE&SINE@AluJb_AluSq2@+-	SINE&SINE@AluJb_AluSq2@+-	1.20482	5.88235	3.7037	7.54717	9.1954	2.02247	2.40964	2.27273	3.15315	4.58451	3.81068	0.773832	0.395292	0.704397	0.81776	no
128655725..128655808	128660862..128660945	84	84.524	chr7	+	LINC01000	NR_024368.1	SINE@AluSg@+	LTR&SINE@THE1B_AluSx@+-	5.31915	0	0	0	2.5974	0	0	0	1.47059	1.32979	0.813598	0.516189	0.393122	0.705927	0.81924	no
32602543..32602845	32605427..32605730	306	82.68	chr1	+	ZBTB8A	NM_001291496.2	SINE@AluY@-	SINE@AluSx1@+	0	7.14286	0	13.6364	0	0	16.6667	0	0	5.1948	3.33333	1.86147	0.391734	0.706907	0.81977	no
133016516..133016795	133026530..133026819	290	74.483	chr12	+	ZNF26	NM_001256280.2	SINE@AluJb@+	SINE@AluSx1@-	0	7.14286	0	1.91083	0.75188	1.53061	4.80769	0	0.79365	2.26342	1.57677	0.686657	0.389277	0.708643	0.82105	no
2441421..2441708	2447874..2448157	298	70.134	chr7	+	CHST12	NM_001243795.2	SINE@AluJb@+	SINE@AluSz6@-	0.53191	0	17.3913	0	10	0	1.66667	0	2.38095	4.4808	2.80952	1.67128	0.386136	0.710864	0.82226	no
23257789..23258035	23258364..23258620	263	77.186	chr19	-	IPO5P1	NR_103741.1	SINE@AluSx1@+	Satellite&SINE@BSR/Beta_AluSx1@+-	1.89983	2.82486	3.90625	11.0294	2.40964	6.27803	5.67823	3.39806	2.90456	4.91509	4.1337	0.781384	0.385614	0.711233	0.82239	no
20314504..20314575	20316586..20316658	73	76.712	chr17	+	SPECC1	NM_001243439.2	SINE@AluJo@+	SINE@AluSq2@-	0.72993	0	0	0.97087	0	0	0	1.38889	0	0.4252	0.277778	0.147422	0.383773	0.712537	0.8233	no
39492744..39492888	39493254..39493394	145	84.828	chr19	+	TIMM50	NM_001329559.2	SINE@AluSx1@+	SINE@AluSx@-	5.88235	4.91803	6.66667	28.5714	10.1266	9.78261	3.7037	13.5135	10.2941	11.5096	9.4841	2.02552	0.38064	0.714758	0.82526	no
204551055..204551263	204556497..204556697	210	78.095	chr1	+	MDM4	NM_001204171.1	SINE@AluJb@-	SINE@AluJb@+	1.54762	3.94805	5.22727	3.5004	3.33565	3.62494	3.22721	3.37109	2.93265	3.55584	3.29831	0.257527	0.377595	0.71692	0.82716	no
2434807..2434937	2439889..2440018	131	79.389	chr7	+	CHST12	NM_001243795.2	SINE@AluJo@+	SINE@AluJo@-	0	2.43902	0	7.14286	0	5.76923	0	0	2.54237	2.39547	1.66232	0.73315	0.373466	0.719855	0.82964	no
34104359..34104608	34107672..34107923	252	85.317	chr15	+	PGBD4	NM_152595.5	SINE@AluSx@+	SINE@AluSq@-	10	2.06186	20	7.77778	6.74603	3.125	5.64516	12.6214	14.1304	9.95991	8.4536	1.50631	0.370776	0.72177	0.83074	no
93508906..93509195	93513861..93514148	290	84.828	chr12	+	MRPL42	NR_038160.2	SINE@AluSx1@+	SINE@AluSx1@-	1.47059	1.06383	7.52688	28.5714	10.7784	9.375	9.67742	3.40909	4.02299	9.65818	7.45259	2.20559	0.370599	0.721897	0.83074	no
35275689..35275810	35277193..35277315	124	76.613	chr14	+	PRORP	NM_014672.4	SINE@FLAM_C@+	SINE@AluSx@-	1.58228	4.96894	3.7594	4.81928	3.50877	2.5641	2.08333	3.90244	5.15464	3.78247	3.44266	0.339819	0.370437	0.722012	0.83074	no
38584482..38585095	38584482..38585095	626	73.802	chr22	-	FAM227A	NM_001013647.2	Simple_repeat$SINE&SINE@(TTAA)n#AluJr4_AluSq2@+-	Simple_repeat$SINE&SINE@(TTAA)n#AluJr4_AluSq2@+-	15	0	0	0	6.81818	0	0	0	5.08475	3.75	2.38059	1.36941	0.370285	0.72212	0.83074	no
68773394..68773699	68775668..68775979	312	76.282	chr12	+	SLC35E3	NR_149143.3	LTR&SINE@MamGypLTR3a_AluJr@+-	SINE@AluSq2@+	0	14.2857	0	0	3.84615	4.10959	1.47059	2.41935	0	3.57143	2.36914	1.20229	0.369499	0.722681	0.83108	no
151119327..151119521	151121540..151121737	200	79.5	chr1	+	GABPB2	NM_001323912.2	SINE$SINE@AluSc8#AluSc@+	SINE@AluSp@-	6.28931	3.79009	8	9.85915	7.54717	10	4.60526	5.02283	4.73538	6.98464	6.38213	0.60251	0.366042	0.725146	0.83331	no
35512704..35512835	35518910..35519041	133	74.436	chr20	+	CEP250	NM_007186.6	SINE@AluJr@-	SINE@AluSx3@+	4.16667	0	0	0	1.44928	0	0	0	1.88679	1.04167	0.667214	0.374453	0.364072	0.726553	0.83445	no
48577883..48578086	48580407..48580609	206	80.583	chrX	+	RBM3	NM_006743.5	SINE@AluSx@+	SINE@AluSx1@-	0.1651	0.16535	0.11739	1.95177	0.85543	0.33999	0.23624	0.42792	0.38679	0.599903	0.449274	0.150628	0.363923	0.726659	0.83445	no
73503116..73503413	73504892..73505192	308	73.701	chr6	+	MTO1	NM_012123.4	SINE@AluJr@-	SINE@AluSz@+	7.27273	2.87356	0	0	0	0	5.66038	0	3.38983	2.53657	1.81004	0.726531	0.362275	0.727837	0.8352	no
131201435..131202133	131201435..131202133	716	70.67	chr5	+	LYRM7	NR_121658.2	SINE&SINE@AluSp_AluJb@+-	SINE&SINE@AluSp_AluJb@+-	2.58741	4.84713	8.87145	5.6272	5.17241	5.43109	5.00626	3.37423	6.16698	5.4833	5.03019	0.453104	0.360989	0.728757	0.83595	no
93508916..93509203	93513192..93513476	294	73.129	chr12	+	MRPL42	NR_038160.2	SINE&LINE@AluSx1_L1M5@+-	SINE@AluJr@-	1.63934	0.97087	7.52688	28.5714	10.0559	8.57143	11.6071	3.37079	4.02299	9.67713	7.52564	2.15149	0.359963	0.72949	0.83611	no
34104359..34104613	34107970..34108224	255	82.745	chr15	+	PGBD4	NM_152595.5	SINE@AluSx@+	SINE@AluSx@-	7.54717	1.66667	20	7.77778	8.71795	4.49438	3.66492	12.2642	10.1562	9.2479	7.85953	1.38837	0.359144	0.730077	0.83626	no
9643055..9643379	9646065..9646384	326	78.528	chr19	-	ZNF562	NM_001130031.2	SINE$SINE@AluJr#AluSg@+	SINE@AluSp@-	1.65563	3.22581	2.43902	0	1.20482	4.44444	0.47619	0.76336	0.4065	1.83011	1.45906	0.371053	0.352526	0.734819	0.84044	no
9643574..9643661	9650892..9650980	89	87.64	chr19	-	ZNF562	NM_001130031.2	SINE@AluJo@-	SINE@AluSp@+	3.05344	1.81818	0	2.12766	0	1.47059	2.35294	0	3.2967	1.74982	1.42405	0.325774	0.351836	0.735315	0.84044	no
38782519..38782813	38783189..38783483	298	85.235	chr2	+	GEMIN6	NM_024775.10	SINE@AluY@+	SINE@AluSg@-	0	0	2.27273	15.3846	3.65854	4.16667	3.40909	1.1976	3.84615	4.41434	3.25561	1.15873	0.351019	0.735901	0.84066	no
72286224..72286391	72291897..72292065	171	76.023	chr11	-	CLPB	NM_001258393.3	SINE@AluJr4@-	SINE@AluY@+	2.61438	2.66667	10.5263	0	3.22581	1.96078	4.3956	3.63636	2.94118	3.95184	3.23195	0.719897	0.350828	0.736038	0.84066	no
36056747..36057035	36069779..36070070	292	85.959	chr1	+	2003-08-01	NM_177422.3	SINE@AluSc@-	SINE@AluSq@+	2.47253	0.93458	2.32558	7.54717	2.7027	0.95694	3.9604	2.89256	3.63036	3.31996	2.82859	0.491373	0.349697	0.736851	0.84128	no
42381074..42381281	42383434..42383639	208	92.788	chr22	-	NFAM1	NM_001371362.1	-@-@+-	-@-@+-	0.5988	4.54545	0	11.9048	9.375	0	6.25	0	0	4.26225	3.125	1.13725	0.345848	0.739618	0.84353	no
165071966..165072583	165075229..165075862	652	75.92	chr4	-	TMEM192	NM_001100389.2	SINE$SINE&LINE@AluSg#AluSx_L2a@+-	SINE&SINE$SINE@AluSx_AluSg4#AluSc@+-	2.04082	2.34899	2.38095	0.74813	1.85185	2.80899	1.65138	0.2907	1.81818	1.87972	1.68422	0.195503	0.343735	0.741139	0.84466	no
68775030..68775140	68776232..68776344	113	80.531	chr12	+	SLC35E3	NR_149143.3	Retroposon&SINE@SVA_B_FLAM_C@+-	SINE@AluSx1@+	0	0	0	5.35714	2.63158	0	0	1.78571	0	1.33929	0.883458	0.455827	0.341368	0.742844	0.84569	no
151121584..151121726	151123910..151124035	144	75.694	chr1	+	GABPB2	NM_001323912.2	SINE@AluSp@-	SINE@AluSz@+	4.58716	5.57491	7.69231	0	5	2.32558	4.71698	4.12371	3.57143	4.46359	3.94754	0.516055	0.338747	0.744734	0.84693	no
129487019..129487096	129488101..129488178	78	89.744	chr7	+	STRIP2	NM_020704.3	SINE@AluSq2@-	SINE@AluSq@+	0	0	0	4.44444	0	2.38095	0	1.2987	0	1.11111	0.73593	0.37518	0.335417	0.747139	0.84906	no
47813405..47813720	47819513..47819815	316	82.911	chr18	-	SMAD2	NM_001003652.4	SINE$SINE@AluJr#AluSx3@-	LTR$SINE@LTR57-int#AluYc@+	0	9.09091	0	0	0	0	0.68027	1.75439	5.12821	2.27273	1.51257	0.760153	0.334396	0.747876	0.84959	no
8614061..8614354	8614933..8615223	294	75.17	chr11	-	TRIM66	NM_014818.1	SINE$Simple_repeat@AluJb#(AAAT)n@+	SINE@AluSx@-	0	0.45249	2.27273	0	0	0.98039	0	0.65359	0.89286	0.681305	0.505368	0.175937	0.329986	0.751066	0.85169	no
28498800..28499435	28498800..28499435	656	74.695	chr1	+	PHACTR4	NM_001350160.2	SINE&SINE@AluSg_AluSp@+-	SINE&SINE@AluSg_AluSp@+-	2.48447	5.37791	5.97015	6.64653	4.40141	5.30303	4.98866	4.12371	5.37975	5.11977	4.83931	0.280453	0.329068	0.751731	0.85181	no
68845797..68845889	68848021..68848112	93	74.194	chr12	+	MDM2	NM_001145337.3	SINE@AluJb@-	SINE@AluJr4@+	2.83843	11.579	3.5503	1.48148	5.09804	2.67559	1.91083	6.61765	4.36242	4.86229	4.13291	0.729384	0.328731	0.751975	0.85181	no
32313377..32313665	32315468..32315748	292	78.425	chr2	+	YIPF4	NM_032312.4	SINE@AluSx1@-	SINE@AluY@+	4.25532	1.69492	0	0	4.25532	0	0	0	1.08696	1.48756	1.06846	0.419104	0.325994	0.753958	0.85317	no
68480500..68480794	68481933..68482233	302	84.768	chr10	-	SLC25A16	NM_001324317.2	SINE@AluSc8@-	SINE@AluSc8@+	2.54237	8.27586	17.0213	0	4.42478	5.47945	8.80503	4.22535	6.25	6.95988	5.83692	1.12296	0.325964	0.75398	0.85317	no
155942099..155942376	155942960..155943244	289	78.893	chr3	+	GMPS	NM_003875.3	SINE@AluY@-	SINE@AluSz@+	3.38983	5.43478	13.3588	0.79051	4.58015	4.0201	5.99078	4.12979	6.10998	5.74348	4.96616	0.777315	0.319176	0.758907	0.85692	no
42539515..42539593	42542259..42542338	81	79.012	chr15	-	LRRC57	NM_153260.3	SINE@FLAM_C@+	SINE@AluSg@-	10.5263	0	7.69231	0	11.579	1.26582	1.72414	2.94118	0	4.55466	3.50202	1.05264	0.315671	0.761456	0.85857	no
36270566..36270641	36271051..36271126	76	76.316	chr18	+	MOCOS	NM_017947.4	SINE@AluSc8@+	SINE@AluJo@-	0	0	0	15.3846	12.5	0	0	0	0	3.84615	2.5	1.34615	0.305256	0.769048	0.86497	no
49273843..49273937	49274305..49274398	97	78.351	chr12	+	TUBA1C	NM_001303117.2	SINE@AluJb@+	Simple_repeat&SINE@(T)n_AluJo@+-	5.6338	0	0	0	0	1.03093	1.5625	1.33333	1.17647	1.40845	1.02065	0.387804	0.304312	0.769738	0.86544	no
7684842..7684931	7686600..7686689	90	75.556	chr19	+	TRAPPC5	NM_174894.3	SINE@FLAM_A@+	SINE@AluSx1@-	0	0	2.17391	0	0	0	0	0	1.76991	0.543477	0.353982	0.189495	0.303841	0.770081	0.86552	no
32308347..32308426	32308867..32308945	80	75	chr2	+	YIPF4	NM_032312.4	SINE@AluY@-	SINE@AluYc@+	3.94737	0	16.2791	0	2.63158	15.3846	0	0	0	5.05661	3.60324	1.45337	0.303375	0.770422	0.8656	no
141947418..141947593	141948381..141948556	177	86.441	chr3	-	TFDP2	NM_001178138.2	SINE@AluSc8@-	SINE@AluSx@+	4.30108	14.7059	9.80392	8.82353	12.5	6.36364	4.28571	15.6626	3.27869	9.4086	8.41814	0.990464	0.298295	0.774138	0.86762	no
119922438..119922737	119924693..119924993	302	81.788	chrX	-	NKAP	NM_024528.4	SINE@AluSz@+	SINE@AluSz@-	0	0	7.69231	0	0	0	1.14943	5.40541	0	1.92308	1.31097	0.61211	0.296437	0.775498	0.86867	no
93512175..93512407	93514335..93514565	233	81.545	chr12	+	MRPL42	NR_038160.2	SINE@AluSq@+	SINE@AluSx1@-	3.06748	14.2857	1.6129	0	2.04082	8.33333	0	2.1978	6.20155	4.74152	3.7547	0.986822	0.296274	0.775618	0.86867	no
42538910..42538975	42542137..42542206	70	74.286	chr15	-	LRRC57	NM_153260.3	SINE@AluJr@+	SINE@AluSg@-	0	0	0	5.45455	2.43902	0	0	0	2.38095	1.36364	0.963994	0.399644	0.291266	0.779289	0.87028	no
42540751..42541046	42542059..42542341	297	83.165	chr15	-	LRRC57	NM_153260.3	SINE@AluSx3@+	SINE@AluSg@-	3.57143	0	16.6667	0	5.26316	0	8	0	6.28571	5.05952	3.90977	1.14975	0.290949	0.779522	0.87028	no
165072293..165072582	165075565..165075847	290	82.069	chr4	-	TMEM192	NM_001100389.2	SINE@AluSx@+	SINE&SINE@AluSx_AluSg4@+-	2.7027	3.48837	4.05405	2.58621	2.98507	6.97674	1.3245	0.82645	2.08333	3.20783	2.83922	0.368615	0.287938	0.781733	0.87086	no
203302940..203303284	203303434..203303779	352	76.989	chr2	+	CYP20A1	NM_001371696.1	SINE$SINE@AluSg#AluSx@-	SINE$SINE@AluSz6#AluSq2@+	2.89622	6.32319	6.93642	4.08163	5.17241	3.79147	5.83658	3.66667	5.4321	5.05937	4.77985	0.279519	0.287851	0.781796	0.87086	no
142161094..142161374	142162744..142163017	281	79.004	chr3	-	GK5	NM_001039547.3	SINE@AluSp@-	SINE@AluSg@+	0.69444	15.1899	0	0.91743	3.22581	3.36134	3.2491	2.92887	3.59712	4.20044	3.27245	0.927987	0.287812	0.781825	0.87086	no
36065972..36066051	36069110..36069189	80	80	chr1	+	2003-08-01	NM_177422.3	SINE@AluSx1@+	SINE@AluJo@-	13.924	3.80952	10.9375	0	9.72222	0	6.84932	1.81818	11.9658	7.16777	6.07111	1.09666	0.287623	0.781964	0.87086	no
203298412..203298715	203305204..203305499	312	77.564	chr2	+	CYP20A1	NM_001371696.1	SINE@AluSz@+	SINE@AluSc@-	1.88457	3.38078	12.9412	5.54217	6.92308	5.26316	7.14286	3.38983	3.62319	5.93717	5.26842	0.668751	0.286664	0.782669	0.87098	no
4354734..4355020	4357832..4358119	290	81.034	chr12	+	TIGAR	NM_020375.3	SINE@AluSz6@-	SINE@AluY@+	0	0	0	5.26316	0	3.125	1.51515	0	0	1.31579	0.92803	0.38776	0.286318	0.782923	0.87098	no
42088264..42088345	42089507..42089581	83	73.494	chr4	+	SLC30A9	NM_006345.4	SINE@AluJo@+	SINE@AluSp@-	6.25	8.33333	0	0	3.1746	2.5641	4.93827	2.83019	1.90476	3.64583	3.08238	0.563448	0.285682	0.783391	0.87098	no
2435812..2436099	2441425..2441713	289	78.201	chr7	+	CHST12	NM_001243795.2	SINE@AluJb@-	SINE@AluJb@+	0	0	11.2676	0	6.97674	0	2.24719	0.74074	0	2.8169	1.99293	0.823968	0.285426	0.783578	0.87098	no
44433124..44433400	44439031..44439327	299	75.251	chr3	-	ZNF445	NM_181489.6	SINE@AluSx1@-	SINE@AluSz@+	1.42857	11.4286	5.12821	6.61765	6.77966	9.375	0	6.04839	5	6.15075	5.44061	0.71014	0.281702	0.786318	0.87265	no
96015200..96015808	96015200..96015808	620	79.677	chr9	+	ERCC6L2	NM_020207.5	SINE&SINE@AluY_AluSz@+-	SINE&SINE@AluY_AluSz@+-	7.6087	10.3448	20	0	13.7931	15	8.88889	0	2.94118	9.48838	8.12463	1.36375	0.276777	0.789946	0.87514	no
18097259..18097494	18098417..18098654	239	80.753	chr22	+	PEX26	NM_001127649.3	SINE@AluY@-	SINE@AluSg@+	5.97015	7.52688	25	4.21941	9.09091	13.75	5.64516	5	13.4328	10.6791	9.38378	1.29533	0.273994	0.791998	0.87711	no
32329235..32329331	32329416..32329513	99	70.707	chr17	-	C17orf75	NM_022344.4	SINE@AluY@-	SINE@FLAM_C@+	5.06329	2.08333	0	13.7255	4.38596	2.7027	1.31579	6.89655	6.81818	5.21803	4.42384	0.794192	0.270667	0.794454	0.879	no
179336988..179337625	179336988..179337625	656	77.744	chr3	+	ZNF639	NM_001303425.2	SINE&SINE@AluY_AluSx@+-	SINE&SINE@AluY_AluSx@+-	1.61616	3.24675	2.17391	11.7647	2.33333	3.43643	5.13919	5.59441	4.03226	4.70038	4.10712	0.593258	0.270557	0.794536	0.879	no
73698612..73698749	73702843..73702959	138	72.464	chr14	+	DNAL1	NM_031427.4	SINE@AluSx@-	SINE@AluJr4@+	8.33333	0	0	22.2222	0	0	11.579	7.69231	11.5385	7.63889	6.16194	1.47694	0.269731	0.795146	0.87937	no
44800994..44801302	44801603..44801904	314	79.936	chr17	-	GJC1	NM_001080383.1	SINE@AluSx3@+	SINE@AluSx1@-	0	4.6875	18.9189	8.7037	8.28402	0	6.70732	13.3333	6.38298	8.07753	6.94153	1.136	0.264992	0.798649	0.88181	no
49830191..49830430	49834787..49835021	244	70.902	chr17	+	KAT7	NM_001199157.2	Simple_repeat&SINE@(T)n_AluSz@+-	SINE@AluJo@+	0	0.5814	0	10.7143	0.96463	1.49254	4.20561	1.13636	3.14465	2.82392	2.18876	0.635165	0.262165	0.800742	0.88279	no
128658948..128659035	128659616..128659703	88	79.545	chr7	+	LINC01000	NR_024368.1	LINE$SINE@L1M4c#AluSq@-	SINE@AluJb@+	1.7094	1.50376	15.3846	0	3.9604	3.52941	2.67857	6.06061	2.7933	4.64945	3.80446	0.844987	0.261131	0.801508	0.88333	no
165072015..165072256	165078779..165079036	263	75.665	chr4	-	TMEM192	NM_001100389.2	SINE&LINE@AluSg_L2a@+-	SINE@AluYh3@-	1.32231	1.24417	0	1.40515	1.65746	0	1.28866	1.23077	0.17699	0.992908	0.870776	0.122132	0.25784	0.803947	0.88524	no
131202214..131202295	131202594..131202675	83	77.108	chr5	+	LYRM7	NR_121658.2	SINE@AluSp@+	SINE@FAM@-	4.15335	12.4839	17.6259	9.29487	9.57944	13.2159	9.52381	7.91789	10.7672	10.8895	10.2008	0.688676	0.257452	0.804234	0.88524	no
68770708..68770787	68779183..68779262	80	82.5	chr12	+	SLC35E3	NR_149143.3	SINE@AluJo@+	SINE@AluJo@-	16.6667	0	0	0	6.89655	0	0	8.47458	0	4.16667	3.07423	1.09244	0.25728	0.804362	0.88524	no
50558891..50559071	50559852..50560032	181	76.243	chr15	-	TRPM7	NR_149152.2	SINE$SINE@AluJb#AluSx3@-	SINE@AluSx3@+	4.93827	0	0	10.5263	2.08333	5.47945	1.51515	6.95652	0	3.86615	3.20689	0.659258	0.24901	0.810502	0.88887	no
12188676..12188805	12189523..12189653	134	79.104	chr19	+	ZNF136	NM_001348014.1	SINE@FLAM_C@+	SINE@AluSz@-	0.16722	0.3268	0.1385	1.54525	0.93897	0.16611	0.48387	0.38911	0.33389	0.544442	0.46239	0.0820525	0.248694	0.810737	0.88887	no
36781585..36781688	36782012..36782111	105	80.952	chr20	-	SOGA1	NM_080627.4	SINE@FLAM_C@+	SINE@AluSz@-	0	0	25	0	1.85185	0	13.5593	0	8.10811	6.25	4.70386	1.54614	0.246672	0.812239	0.88981	no
63150641..63150810	63153573..63153742	170	83.529	chr15	-	RPS27L	NM_015920.4	SINE@AluY@-	SINE@AluSz6@+	0.49505	0.66667	0.48544	0	0.68729	0	0.81744	0	0.26954	0.41179	0.354854	0.056936	0.246409	0.812435	0.88981	no
55940811..55941476	55940811..55941476	681	78.414	chr7	+	ZNF713	NM_182633.3	SINE&SINE@AluSx_AluSx4@+-	SINE&SINE@AluSx_AluSx4@+-	0	0	20	0	8.69565	7.31707	0	0	3.0303	5	3.8086	1.1914	0.245681	0.812977	0.8901	no
68770552..68770848	68780490..68780784	298	78.188	chr12	+	SLC35E3	NR_149143.3	SINE&LINE@AluJo_L2c@+-	SINE@AluSp@-	3.77358	0	0	0	0	0	2.04082	1.50376	0	0.943395	0.708916	0.234479	0.242086	0.815653	0.89169	no
50930583..50930876	50931433..50931728	300	78.333	chr12	+	METTL7A	NM_014033.4	SINE@AluSp@-	SINE@AluSq2@+	1.30719	2.74474	8.57143	9.58904	4.5045	1.33333	8.28516	5.50459	5.51724	5.5531	5.02896	0.524136	0.236638	0.819713	0.89346	no
68481024..68481273	68481943..68482196	257	81.712	chr10	-	SLC25A16	NM_001324317.2	SINE@AluSq2@-	SINE@AluSc8@+	1.41243	10.2362	0	0	2.80374	1.38889	4.41989	0.62893	2.64026	2.91216	2.37634	0.53582	0.234365	0.821409	0.8945	no
203301966..203302205	203303959..203304189	240	78.75	chr2	+	CYP20A1	NM_001371696.1	SINE@AluSz@-	SINE@AluSx1@+	6.17978	9.36968	13.6986	8.15603	7.80142	10.0529	13.0909	6.66667	6.84932	9.35103	8.89225	0.458784	0.234228	0.821511	0.8945	no
123911420..123911490	123912688..123912759	73	80.822	chrX	+	XIAP	NM_001204401.1	Simple_repeat$SINE@(ATAA)n#AluSp@+	SINE@AluSz@-	5.32544	4.85437	8.43373	2.12766	5.34759	5.15464	6.06061	3.73134	4.20168	5.1853	4.89917	0.286128	0.232811	0.822569	0.89501	no
32312711..32312999	32313713..32313993	291	80.412	chr2	+	YIPF4	NM_032312.4	SINE@AluY@+	SINE@AluSx1@-	0.85106	0	0	8.69565	4.78723	2.5	0	0.73801	1.49254	2.38668	1.90356	0.483122	0.232138	0.823071	0.89501	no
203297292..203297419	203301442..203301565	128	73.438	chr2	+	CYP20A1	NM_001371696.1	SINE@AluSx@+	SINE@AluJo@-	3.62319	4.02802	6.45161	6.60793	8.48485	5.74713	2.65781	2.23464	5.15464	5.17769	4.85581	0.321873	0.220448	0.831814	0.90232	no
45597050..45597165	45600397..45600515	119	78.151	chr21	+	LINC01694	NR_146912.1	LTR@MSTA@-	LTR@MSTB1@+	2.29008	5.4902	8.33333	1.92308	4.63415	4.01786	5.23256	1.92308	5.10441	4.50917	4.18241	0.32676	0.219453	0.832559	0.90269	no
93508327..93508445	93513193..93513317	125	75.2	chr12	+	MRPL42	NR_038160.2	SINE&LTR@AluJo_MLT1H@+-	SINE@AluJr@-	0	1.20482	0	0	0.68966	0	0	0	0.47393	0.301205	0.232718	0.068487	0.219227	0.832728	0.90269	no
93508927..93509141	93514337..93514549	215	80.465	chr12	+	MRPL42	NR_038160.2	SINE@AluSx1@+	SINE@AluSx1@-	1.5748	0	7.77778	25	9.09091	10.1266	11.3208	2.29885	4.28571	8.58815	7.42456	1.16359	0.215305	0.835668	0.90526	no
49831668..49831901	49834786..49835014	236	74.153	chr17	+	KAT7	NM_001199157.2	SINE@AluY@-	SINE@AluJo@+	0	1.42857	0	7.69231	1.39535	1.56863	2.77778	2.14286	1.77515	2.28022	1.93195	0.348266	0.212915	0.837461	0.90597	no
119394614..119394895	119398410..119398697	289	84.083	chr5	+	TNFAIP8	NM_001286817.2	SINE@AluSz@-	SINE@AluSq@+	0.83682	0.24752	3.52564	1.8018	2.15054	1.21951	1.53374	1.14754	1.26939	1.60295	1.46414	0.138801	0.209404	0.840097	0.90732	no
37244097..37244368	37247867..37248139	275	84.727	chr19	+	ZNF383	NM_001345947.2	SINE@AluSx@-	SINE@AluSp@+	0.80972	3.4188	0	0	0.42017	0	0	1.20482	2.7027	1.05713	0.865538	0.191592	0.209092	0.840331	0.90732	no
165072338..165072581	165078783..165079027	245	80.408	chr4	-	TMEM192	NM_001100389.2	SINE@AluSx@+	SINE@AluYh3@-	1.41593	1.31148	0	1.64835	1.97368	0	1.38504	1.35593	0.1912	1.09394	0.98117	0.11277	0.208961	0.840429	0.90732	no
100027182..100027476	100029422..100029718	302	70.53	chr1	+	SLC35A3	NM_001271684.2	SINE@AluJo@+	SINE@AluSx1@-	0	5.26316	0	0	1.49254	0	0	0.64516	3.07263	1.31579	1.04207	0.273724	0.206127	0.842559	0.909	no
11296533..11296810	11298295..11298570	278	77.698	chr1	+	UBIAD1	NM_001330350.1	SINE@AluJb@-	SINE$Simple_repeat@AluSx#(AAAT)n@+	1.44928	5.55556	0	1.33333	0	1.24224	1.72414	0	5.8296	2.08454	1.7592	0.325346	0.201914	0.845727	0.91139	no
3804265..3804563	3806081..3806378	301	82.06	chr17	-	NCBP3	NM_001114118.3	SINE@AluSq2@+	SINE@AluSx1@-	1.85185	0	4.44444	0	0.92593	0.88496	1.47059	0	3.44828	1.57407	1.34595	0.22812	0.201651	0.845925	0.91139	no
7283247..7283546	7286628..7286933	309	80.583	chr6	-	SSR1	NM_003144.5	SINE$SINE@AluSx#AluSz@-	SINE@AluSx1@+	0	0	3.52941	3.73134	2.01681	2.9304	1.26263	0.92025	0.92166	1.81519	1.61035	0.204838	0.200851	0.846526	0.91173	no
124945408..124945565	124949468..124949630	165	75.152	chr9	-	SCAI	NM_001144877.3	SINE@AluSz@+	LINE&SINE@L2a_FRAM@+-	0	1.25786	0	10.5882	4	3.64964	1.59574	1.0101	2.35294	2.96152	2.52168	0.439841	0.187897	0.856288	0.92052	no
18102804..18103076	18104235..18104500	275	80.364	chr22	+	PEX26	NM_001127649.3	SINE@AluSx3@+	SINE@AluSp@-	5.12821	8.97436	0	13.7931	7.14286	10	11.7647	1.53846	1.0989	6.97392	6.30899	0.664932	0.18707	0.856913	0.92052	no
68774172..68774271	68775031..68775128	100	84	chr12	+	SLC35E3	NR_149143.3	SINE@AluJb@+	Retroposon&SINE@SVA_B_FLAM_C@+-	0	0	0	6.38298	1.66667	0	0	1.63934	3.22581	1.59574	1.30636	0.289381	0.185405	0.858169	0.92146	no
476391..476547	477721..477872	158	82.911	chr20	-	CSNK2A1	NM_177559.3	SINE@AluSx@-	SINE@AluSp@+	0	0	0	16.6667	0	4.54545	4.87805	7.75194	0	4.16667	3.43509	0.731579	0.181087	0.861431	0.92348	no
100023727..100024014	100032556..100032844	289	84.083	chr1	+	SLC35A3	NM_001271684.2	SINE@AluSc@+	SINE$LINE@AluSg4#L1MC4@-	0.6015	1.30597	0.69204	2.00286	0.7326	0.72993	1.70455	1.21396	1.05485	1.15059	1.08718	0.0634145	0.180789	0.861656	0.92348	no
21190665..21190955	21191173..21191466	295	80.339	chr19	+	ZNF431	NM_001319127.2	LINE$SINE@L1MA8#AluSp@-	SINE&LINE@AluSg_L1MA8@+-	3.56265	10.0437	7.00935	0.97087	7.28643	4.7619	3.63128	4.44444	5.17241	5.39664	5.05929	0.337343	0.180019	0.862238	0.92348	no
100189058..100189151	100192007..100192099	94	75.532	chr1	-	DBT	NM_001918.4	SINE@AluSz@+	SINE@AluJb@-	1.78571	3.125	0	0	0.86207	0	1.76991	2.7027	0	1.22768	1.06694	0.160741	0.179933	0.862303	0.92348	no
76204988..76205271	76207031..76207315	285	72.281	chr14	+	GPATCH2L	NM_017926.4	SINE@AluJr4@-	SINE@AluJo@+	1.80316	2.42024	2.91971	2.49822	3.47144	1.73244	2.52496	2.14634	1.82034	2.41033	2.3391	0.0712285	0.173327	0.8673	0.92704	no
16237434..16237748	16238937..16239249	316	83.544	chr19	+	AP1M1	NM_001130524.2	SINE$SINE@AluSx1#AluSz@+	Simple_repeat&SINE@(T)n_AluSp@+-	0.92593	4.7619	0	0	0	0	5.71429	0	0	1.42196	1.14286	0.2791	0.170736	0.869262	0.92803	no
88013158..88013349	88013586..88013778	197	80.203	chr14	+	GPR65	NM_003608.4	SINE@AluSx1@-	SINE@AluSx@+	0	0	8.38323	3.82775	2.11268	3.27869	4.04858	2.25225	2.05128	3.05274	2.7487	0.304049	0.168314	0.871096	0.92936	no
33646016..33646299	33646574..33646866	293	81.57	chr20	+	CBFA2T2	NM_001032999.3	SINE@AluSx1@-	SINE@AluSz@+	1.03093	8.09249	9.09091	1.5873	3.50877	6.07735	2.44898	3.68098	7.28477	4.95041	4.60017	0.350237	0.165409	0.873298	0.9314	no
4692457..4692550	4692817..4692909	94	82.979	chr12	+	NDUFA9	NM_005002.5	LTR@MSTA@+	LTR@MSTB1@-	0	0	12.9032	0	0	0	3.7037	6.45161	3.44828	3.22581	2.72072	0.505089	0.159963	0.877428	0.93455	no
100189070..100189379	100194320..100194634	322	78.882	chr1	-	DBT	NM_001918.4	SINE@AluSz@+	SINE$SINE@AluJr#AluSx3@-	1.1782	1.76282	2.09125	0	1.72712	0.16639	1.82648	2.06612	0	1.25807	1.15722	0.100845	0.156516	0.880045	0.93599	no
71790996..71791153	71794784..71794943	160	75.625	chr12	+	RAB21	NM_014999.4	SINE@AluJo@-	SINE@AluSx@+	1.8018	0	1.66667	0	0.84746	2.88462	0	0	0	0.867117	0.746416	0.120702	0.156354	0.880167	0.93599	no
100027168..100027470	100027947..100028240	310	70.323	chr1	+	SLC35A3	NM_001271684.2	SINE@AluJo@+	SINE@AluSx@-	0	5.33333	0	0	1.43541	0	0	0.72993	3.42679	1.33333	1.11843	0.214907	0.156282	0.880223	0.93599	no
16237849..16238145	16241705..16242002	302	74.834	chr19	+	AP1M1	NM_001130524.2	DNA&SINE@MER105_AluJb@+-	LINE$SINE@L1MEd#AluSp@+	6.66667	7.69231	0	0	11.4286	0	4.16667	0	0	3.58974	3.11905	0.470697	0.150875	0.88433	0.93906	no
477035..477187	477711..477864	154	80.519	chr20	-	CSNK2A1	NM_177559.3	SINE@AluJr4@-	SINE@AluSp@+	0	0	3.07692	9.375	0	4.23729	3.84615	4.0404	1.86335	3.11298	2.79744	0.315542	0.146656	0.887538	0.94177	no
2444304..2444479	2447874..2448047	185	72.973	chr7	+	CHST12	NM_001243795.2	SINE$SINE@AluSx1#AluYa5@+	SINE@AluSz6@-	7.27273	0	0	0	0	0	4.7619	0	2.91262	1.81818	1.5349	0.283279	0.145395	0.888497	0.94177	no
2444304..2444481	2447876..2448047	185	72.973	chr7	+	CHST12	NM_001243795.2	SINE$SINE@AluSx1#AluYa5@+	SINE@AluSz6@-	7.27273	0	0	0	0	0	4.7619	0	2.91262	1.81818	1.5349	0.283279	0.145395	0.888497	0.94177	no
133016070..133016373	133021483..133021785	305	86.885	chr12	+	ZNF26	NM_001256280.2	SINE@AluSx1@-	SINE@AluSx1@+	3.2967	0	0	0	0	3.36134	0	0	0	0.824175	0.672268	0.151907	0.144505	0.889174	0.942	no
16237451..16237745	16237849..16238139	296	75.676	chr19	+	AP1M1	NM_001130524.2	SINE@AluSx1@+	DNA&SINE@MER105_AluJb@+-	3.33333	5.88235	0	0	3.73832	0	6.38298	0	0	2.30392	2.02426	0.27966	0.143951	0.889595	0.94213	no
53874783..53874919	53875723..53875860	138	82.609	chr19	+	MYADM	NM_001290193.2	SINE@AluSx@-	SINE@AluSx1@+	0	0	2.02703	1.11111	2.34375	0	0.42017	0.4583	0.23981	0.784535	0.692406	0.092129	0.14339	0.890023	0.94227	no
22972148..22972283	22972813..22972952	140	77.143	chr14	-	AJUBA	NM_032876.6	-@-@+-	-@-@+-	2.22222	6.25	8.33333	20	12.5	7.84314	6.01504	9.79021	7.31707	9.20139	8.69309	0.508295	0.141662	0.891338	0.94304	no
142157949..142158273	142162693..142163016	326	81.595	chr3	-	GK5	NM_001039547.3	Simple_repeat&SINE$SINE@(GTT)n_AluJb#AluY@+-	SINE@AluSg@+	1.85874	4.93274	4.25532	4.18848	4.21053	5.74713	3.55556	3.84615	0.93897	3.80882	3.65967	0.149152	0.140549	0.892186	0.94362	no
144877113..144877378	144879779..144880072	294	72.109	chr8	-	ZNF250	NM_001363099.2	SINE@AluJo@-	SINE@AluSq10@+	0	0	0	9.67742	0	3.8674	2.74725	3.84615	0	2.41935	2.09216	0.327195	0.139439	0.89303	0.94388	no
100554544..100554784	100559458..100559695	242	77.273	chr10	+	HIF1AN	NM_017902.3	SINE@AluSq2@+	SINE@AluJo@-	3.84615	0	0	0	2.34375	0	0	0	1.75439	0.961538	0.819628	0.14191	0.138602	0.893667	0.94393	no
131201174..131201304	131202528..131202669	142	71.127	chr5	+	LYRM7	NR_121658.2	SINE@AluSx4@+	SINE@FAM@-	2.98273	8.46154	10.6796	6.59341	5.97303	9.6423	6.72131	4.42656	7.94702	7.17932	6.94204	0.237278	0.135832	0.895778	0.94522	no
67315173..67315470	67317477..67317782	308	81.169	chr12	+	CAND1	NM_001329676.2	SINE@AluY@+	Simple_repeat&SINE@(T)n_AluSx@+-	0.35587	0.43011	0	3.0303	1.7192	0.91954	0.47695	0.70175	0.50378	0.95407	0.864244	0.089826	0.134933	0.896463	0.94531	no
92162940..92163192	92169866..92170113	256	77.734	chr14	+	CPSF2	NM_001322272.2	SINE@AluSz@-	SINE@AluJo@+	0.05283	0.09017	0	1.03199	0.23077	0	0.67994	0.07553	0.31283	0.293747	0.259814	0.0339335	0.133013	0.897926	0.94622	no
23739273..23739596	23740018..23740330	324	83.951	chr22	-	ZNF70	NM_021916.4	SINE$SINE@AluSg#AluYm1@-	SINE@AluY@+	3.22581	6.66667	12.9032	4.54545	2.77778	4.61538	7.14286	9.21053	8.88889	6.83529	6.52709	0.308202	0.131085	0.899396	0.94722	no
83294068..83294360	83294774..83295074	316	75	chr4	-	HPSE	NM_006665.5	SINE@AluSx1@-	SINE@AluSz@+	0	8	3.7037	11.7647	0	6.91489	6.79612	6.38298	7.44681	5.8671	5.50816	0.358943	0.130917	0.899524	0.94722	no
182378783..182379082	182380967..182381279	319	74.608	chr1	-	GLUL	NM_002065.6	SINE@AluSz@-	SINE@AluSz@+	4.10959	0	0.95238	0	0	5.35714	0	0	0	1.26549	1.07143	0.194064	0.130597	0.899768	0.94722	no
32308277..32308409	32315897..32316033	137	70.073	chr2	+	YIPF4	NM_032312.4	SINE@AluY@-	SINE@FLAM_C@+	4.10959	0	0	0	4.30108	0	0	0	0	1.0274	0.860216	0.167181	0.125815	0.903415	0.9498	no
50623615..50623684	50624169..50624238	70	81.429	chr22	-	ARSA	NM_001085426.3	SINE&SINE@AluSx_AluJr@+-	SINE@AluSp@-	5.47945	8.92857	10.5263	12.5	7.40741	10	16.1905	7.92079	3.63636	9.35858	9.03101	0.327577	0.122281	0.906113	0.95204	no
203302249..203302537	203303015..203303304	293	73.379	chr2	+	CYP20A1	NM_001371696.1	SINE@AluJb@+	SINE@AluSx@-	3.14788	5.28	6.95876	10.1351	7.35294	2.08333	7.03704	5.19481	9.09091	6.38044	6.15181	0.228639	0.122234	0.906149	0.95204	no
71794784..71794944	71798094..71798255	162	79.012	chr12	+	RAB21	NM_014999.4	SINE@AluSx@+	SINE@AluSz@-	0	0	5	0	1.66667	3.75	0	0	0	1.25	1.08333	0.166666	0.120573	0.907417	0.95302	no
36511371..36511470	36518030..36518127	100	86	chr19	-	ZNF260	NM_001012756.3	SINE@AluSq2@+	SINE@AluSx1@-	0.82305	0	0	0	0	0	0.54645	0	0.34965	0.205762	0.17922	0.0265425	0.11943	0.90829	0.95305	no
69073913..69074041	69075866..69075993	129	82.946	chr9	+	FXN	NM_181425.3	SINE@AluSx1@+	SINE@AluJb@-	1.63934	0	0	14.2857	8.57143	0	5.71429	1.13636	2.38095	3.98126	3.56061	0.420657	0.119405	0.908309	0.95305	no
149447277..149447442	149448373..149448527	167	73.653	chr6	-	ZC3H12D	NM_207360.3	SINE@AluSg@-	SINE@AluJb@+	0.55955	3.52113	4.0724	1.95599	1.74326	3.14843	3.10174	1.05079	3.08989	2.52727	2.42682	0.100445	0.117591	0.909695	0.95419	no
37245803..37246106	37246476..37246802	327	77.676	chr19	+	ZNF383	NM_001345947.2	SINE@AluSx4@-	SINE@AluSz@+	1.95122	1.70455	6.8	4.25532	3.04183	6.61765	2.77778	3.80952	1.2987	3.67777	3.5091	0.168676	0.116968	0.91017	0.95437	no
40464136..40464250	40466408..40466512	115	74.783	chr3	+	RPL14	NM_003973.5	SINE@AluSx@-	SINE@AluSg7@+	2.82686	8.4507	0	4.6875	3.78788	2.47934	5.81395	0.80645	5.96026	3.99126	3.76958	0.221689	0.115729	0.911118	0.95473	no
32308113..32308413	32308756..32309047	304	84.868	chr2	+	YIPF4	NM_032312.4	SINE@AluY@-	SINE@AluYc@+	2.4055	0	10.582	2.7027	3.73832	3.33333	0	7.31707	3.84615	3.92255	3.64697	0.275578	0.114289	0.912217	0.95557	no
70816504..70816744	70818032..70818273	246	76.423	chr4	-	GRSF1	NM_002092.4	SINE@AluSz6@+	SINE@AluSz@-	0.58309	1.43369	8.51064	1.6	2.30548	3.7037	3.03738	3.26797	1.92678	3.03185	2.84826	0.183593	0.110805	0.914881	0.95702	no
183097246..183097325	183099852..183099932	81	75.309	chr2	+	DUSP19	NM_001142314.2	SINE@AluJb@-	SINE@AluSz6@+	0	7.40741	0	25	0	4	10.4651	0	22.2222	8.10185	7.33747	0.764385	0.108824	0.916396	0.9575	no
72024685..72024874	72027243..72027431	190	80.526	chr16	+	DHODH	NM_001361.5	SINE@AluSx1@+	SINE$SINE$DNA@AluSx1#AluY#MamRep137@-	0.64103	8.33333	0	1.66667	0	3.7594	0.86207	5.26316	2.33463	2.66026	2.44385	0.216406	0.10797	0.917049	0.9575	no
57219095..57219169	57221057..57221131	75	82.667	chr19	+	ZNF264	NM_003417.5	SINE@AluYj4@+	SINE@AluSx1@-	0	15.3846	0	0	1.07527	8.69565	3.84615	3.57143	0	3.84615	3.4377	0.408455	0.10794	0.917072	0.9575	no
16237412..16237502	16240563..16240655	93	72.043	chr19	+	AP1M1	NM_001130524.2	SINE$SINE@AluSx1#AluSz@+	SINE@AluSq2@-	4.7619	0	0	0	0	0	5.12821	0	0	1.19047	1.02564	0.164833	0.105399	0.919016	0.95877	no
216502045..216502295	216503444..216503698	259	75.29	chr2	+	RPL37A	NM_000998.5	SINE@AluSz6@+	SINE@AluSz6@-	1.2605	3.97448	3.78671	3.76914	2.5557	3.82838	3.2589	2.67746	3.33778	3.19771	3.13164	0.0660635	0.105396	0.919019	0.95877	no
71791876..71792159	71793946..71794228	292	72.603	chr12	+	RAB21	NM_014999.4	SINE@AluJr@-	SINE@AluJb@+	0	7.06522	4.41176	0	1.58103	1.5873	3.00231	3.4188	3.90947	2.86925	2.69978	0.169463	0.104367	0.919805	0.95877	no
42538918..42539182	42542888..42543153	269	75.465	chr15	-	LRRC57	NM_153260.3	SINE@AluJr@+	SINE@AluSg@-	0	1.62602	0.78125	2.86104	1.79641	1.50538	0.30675	0.40733	2.23084	1.31708	1.24934	0.0677355	0.0980304	0.924656	0.96289	no
71792039..71792166	71794259..71794391	134	75.373	chr12	+	RAB21	NM_014999.4	SINE@AluJr@-	SINE@AluSx@+	0	1.51515	0	2.35294	0.4386	0	1.50376	1.9685	0.60241	0.967022	0.902654	0.0643685	0.098013	0.924669	0.96289	no
50557677..50557814	50558740..50558876	138	76.812	chr15	-	TRPM7	NR_149152.2	SINE@AluSx@-	SINE@AluJo@+	3.2967	0	5.88235	4.16667	3.33333	1.71429	3	4.38596	3.66972	3.33643	3.22066	0.11577	0.0969207	0.925506	0.96345	no
133015086..133015378	133026520..133026814	295	84.407	chr12	+	ZNF26	NM_001256280.2	SINE@AluSg4@+	SINE@AluSx1@-	0	16.6667	0	0	3.38983	1.72414	6.12245	7.69231	0	4.16667	3.78575	0.380922	0.0954406	0.92664	0.96416	no
21630568..21630767	21631140..21631341	202	79.703	chr18	+	SNRPD1	NM_001291916.2	SINE@AluSg4@+	SINE@AluSz6@-	1.92308	5.71429	3.53357	7.17703	2.33645	1.66667	4.05405	6.01093	8.08081	4.58699	4.42978	0.15721	0.093292	0.928286	0.96508	no
68766626..68766899	68779641..68779913	279	76.703	chr12	+	SLC35E3	NR_149143.3	SINE@AluJb@-	SINE$Low_complexity@AluJr4#A-rich@+	3.05882	7.40741	7.74648	5.26316	3.07692	7.57576	4.21836	7.21925	6.61765	5.86897	5.74159	0.127379	0.0918898	0.92936	0.96588	no
50559056..50559301	50559781..50560028	249	85.141	chr15	-	TRPM7	NR_149152.2	SINE$SINE@AluJb#AluSx3@-	SINE@AluSx3@+	1.34228	6.89655	0	2.27273	1.44928	3.81679	1.86335	1.65289	3.7037	2.62789	2.4972	0.130688	0.0906714	0.930294	0.9659	no
36486041..36486337	36486808..36487104	300	80.333	chr11	-	TRAF6	NM_004620.4	SINE@AluSz6@-	SINE@AluSx1@+	2.11765	1.88679	7.41935	3.4965	4.6252	2.00803	2.47678	5.51378	3.42146	3.73007	3.60905	0.121023	0.0898781	0.930902	0.96591	no
133014314..133014409	133018654..133018758	107	73.832	chr12	+	ZNF26	NM_001256280.2	SINE@AluJb@+	SINE@AluJo@-	0	0	0	4.87805	0	0	1.06383	2.94118	1.5625	1.21951	1.1135	0.106011	0.0855773	0.934199	0.96739	no
35437971..35438128	35439474..35439630	161	74.534	chr17	-	SLFN13	NM_144682.6	SINE@AluJo@+	SINE@AluSx@-	1.23239	0	0.21231	0.1675	0.11001	0.11274	0.28209	0.74442	0.64378	0.40305	0.378608	0.024442	0.0846009	0.934947	0.96739	no
151119968..151120116	151120870..151121016	149	85.235	chr1	+	GABPB2	NM_001323912.2	SINE$SINE@AluSg4#AluSp@+	SINE@AluSp@-	10	0	0	0	3.125	0	0	3.33333	5	2.5	2.29167	0.208334	0.0844726	0.935046	0.96739	no
20620563..20620824	20621917..20622199	286	74.825	chr19	-	ZNF626	NM_001076675.3	SINE@AluSz@-	SINE@AluSz@+	3.73333	4.16667	7.32984	2.35294	1.21951	12	0	0	7.54717	4.39569	4.15334	0.242359	0.0840076	0.935402	0.96739	no
57214340..57214641	57222077..57222368	303	75.908	chr19	+	ZNF264	NM_003417.5	SINE@AluJb@-	SINE@AluSz@+	2.4	0.68807	0	7.32759	3.79147	3.34928	1.34529	2.36052	1.52091	2.60391	2.47349	0.130421	0.0839962	0.935411	0.96739	no
67316881..67316999	67317650..67317768	121	80.165	chr12	+	CAND1	NM_001329676.2	SINE@AluJr@+	SINE@AluSx@-	2.47934	0.86207	0	6.45161	3.18471	1.44231	1.76678	2.91262	2.4	2.44826	2.34128	0.106971	0.0816231	0.937231	0.96835	no
68766730..68766884	68775980..68776136	157	77.707	chr12	+	SLC35E3	NR_149143.3	SINE@AluJb@-	SINE@AluSq2@+	1.30435	7.35294	9.89011	7.89474	5.71429	9.09091	3.86266	6.43564	7.18563	6.61053	6.45783	0.152709	0.0805836	0.938029	0.96886	no
68766802..68766892	68770682..68770769	92	72.826	chr12	+	SLC35E3	NR_149143.3	SINE@AluJb@-	SINE@AluJo@+	1.1236	7.69231	8.62069	3.7037	7.40741	5.19481	3.26087	4.05405	5.83333	5.28507	5.15009	0.134981	0.077593	0.940323	0.9706	no
36056882..36057052	36067414..36067584	172	86.628	chr1	+	2003-08-01	NM_177422.3	Simple_repeat&SINE@(TTCTTT)n_AluSc@+-	SINE@AluSx@+	0	2.27273	0	8	2.35849	0.63492	3.65854	2.73438	2.80374	2.56818	2.43801	0.130168	0.074294	0.942855	0.97233	no
44431913..44432193	44439034..44439331	302	76.821	chr3	-	ZNF445	NM_181489.6	SINE@AluSz@-	SINE@AluSz@+	0.97087	9.52381	3.84615	0	6.25	4.61538	0	6.14525	0	3.58521	3.40213	0.183081	0.0739754	0.9431	0.97233	no
68766637..68766799	68774548..68774703	164	79.878	chr12	+	SLC35E3	NR_149143.3	SINE@AluJb@-	SINE$SINE@AluJb#AluSp@+	6.66667	6.25	9.375	9.09091	1.21212	12.2449	5.58659	11.1111	8.20896	7.84564	7.67274	0.172909	0.0731427	0.943739	0.97233	no
203303722..203303855	203304237..203304369	134	76.119	chr2	+	CYP20A1	NM_001371696.1	SINE$SINE@AluSz6#AluSq2@+	SINE@AluSc8@-	4.62046	11.9485	7.52688	4.44444	9.41176	4.7619	5.41872	10.4938	4.83092	7.13508	6.98343	0.151651	0.0730056	0.943844	0.97233	no
12080056..12080366	12080752..12081065	316	76.266	chr19	+	ZNF844	NR_134326.2	SINE@AluY@+	SINE@AluSz@-	1.8018	8.10811	1.35135	0	1.13636	3.6036	2.32558	3.50877	2.89855	2.81532	2.69457	0.120743	0.0724498	0.944271	0.97246	no
50706109..50706398	50707128..50707417	291	91.753	chr15	-	SPPL2A	NM_032802.4	SINE@AluYa8@+	SINE@AluY@-	10.6383	4.83092	0	16.6667	7.40741	10.6667	7.8125	4.05405	9.09091	8.03397	7.80631	0.227665	0.0668935	0.948537	0.9759	no
48578431..48578502	48580617..48580688	72	73.611	chrX	+	RBM3	NM_006743.5	SINE@AluSx1@+	SINE@AluSx1@-	0	0	8.33333	5.55556	3.61446	4.28571	2.68456	3.4965	2.67857	3.47222	3.35196	0.120263	0.0645806	0.950314	0.97646	no
70378424..70378713	70379626..70379937	312	76.282	chr16	-	ST3GAL2	NM_006927.4	SINE$SINE@AluSp#AluY@+	SINE@AluSz@-	0.57427	0.5489	0.83045	0.50573	1.12676	0.47096	0.5191	0.27972	0.62571	0.614837	0.60445	0.0103875	0.059874	0.95393	0.97954	no
42539152..42539279	42542953..42543085	134	73.881	chr15	-	LRRC57	NM_153260.3	SINE$SINE@AluJr#AluSx1@+	SINE@AluSg@-	0	2.05479	0	4.49438	1.20482	1.96078	0.1996	0.68027	3.8206	1.63729	1.57321	0.0640785	0.0542288	0.958268	0.98305	no
7283178..7283251	7286621..7286696	77	74.026	chr6	-	SSR1	NM_003144.5	SINE$SINE@AluSx#AluSz@-	SINE@AluSx1@+	0	3.8961	0	1.6129	0	4.30108	0.81967	0.91463	0.53191	1.37725	1.31346	0.063792	0.0538144	0.958587	0.98305	no
71793935..71794246	71794432..71794736	314	77.389	chr12	+	RAB21	NM_014999.4	SINE@AluJb@+	Simple_repeat&SINE@(TA)n_AluYk3@+-	0	10.9589	4.16667	0	2.54777	2.98013	5.50459	3.71747	3.5503	3.78139	3.66005	0.12134	0.0517929	0.960141	0.9843	no
151121429..151121732	151123179..151123482	307	81.433	chr1	+	GABPB2	NM_001323912.2	SINE@AluSp@-	SINE@AluSz6@+	5.5336	5.7554	7.62332	2.7972	4.32099	8.99471	3.90244	4.54545	5.04202	5.42738	5.36112	0.066258	0.0484946	0.962677	0.98539	no
32312190..32312502	32313707..32314011	316	81.646	chr2	+	YIPF4	NM_032312.4	SINE@AluY@+	SINE@AluSx1@-	2.24719	0	0	10	6.875	2.08333	1.83486	1.25	2.7027	3.0618	2.94918	0.11262	0.0473756	0.963537	0.98581	no
33646583..33646885	33647279..33647574	305	79.016	chr20	+	CBFA2T2	NM_001032999.3	SINE@AluSz@+	SINE@AluSp@-	0	9.67742	0	8.33333	3.10078	6.84211	4.56432	3.21101	4.22535	4.50269	4.38871	0.113974	0.0470906	0.963756	0.98581	no
16237847..16238128	16243671..16243955	286	75.175	chr19	+	AP1M1	NM_001130524.2	SINE@AluJb@-	SINE@AluSz6@+	2.39521	7.69231	0	0	7.27273	0	1.6129	0	3.22581	2.52188	2.42229	0.099592	0.0450474	0.965328	0.98678	no
37244602..37244676	37247991..37248065	75	73.333	chr19	+	ZNF383	NM_001345947.2	SINE@AluSp@-	SINE@AluSp@+	0	2.38095	0	0	1.40845	0	0	1.42857	0	0.595237	0.567404	0.0278335	0.0425169	0.967274	0.98781	no
51910304..51910584	51912983..51913260	282	83.688	chr15	+	TMOD3	NM_014547.5	SINE@AluSz@+	SINE@AluSx1@-	2.2756	3.05476	2.07429	3.21065	2.75514	2.32477	2.46288	2.73921	2.93123	2.65382	2.64265	0.011179	0.040446	0.968867	0.98828	no
197884164..197884457	197886056..197886353	298	75.839	chr3	+	LRCH3	NM_001363887.1	SINE$SINE@Alu#AluSx1@-	SINE@AluJb@+	1.7094	5.59441	4.33333	9.45455	8.41584	4.65116	3.77358	4.94505	4.24929	5.27292	5.20698	0.0659385	0.0388473	0.970097	0.98834	no
476915..477183	478652..478920	278	73.381	chr20	-	CSNK2A1	NM_177559.3	SINE@AluJr4@-	SINE@AluJb@+	2.32558	0	1.72414	2.43902	0	1.47059	3.42857	1.0101	2.04678	1.62218	1.59121	0.030977	0.0381211	0.970656	0.98834	no
141946867..141947026	141947433..141947593	161	86.957	chr3	-	TFDP2	NM_001178138.2	SINE@AluSg@+	SINE@AluSc8@-	2.3622	10.1266	6.25	17.0732	14.2857	13.0952	4.0404	9.30233	3.33333	8.95299	8.8114	0.141586	0.0377009	0.970979	0.98834	no
1469208..1469374	1469606..1469768	172	70.93	chr1	+	ATAD3C	NM_001039211.3	SINE$SINE@AluSc8#AluSq2@+	LTR&SINE$SINE@LTR7B_AluSx#AluJo@+-	0	9.375	0	0	11.1111	0	0	0	0	2.34375	2.22222	0.121528	0.0373503	0.971249	0.98834	no
68847894..68847983	68849812..68849901	90	81.111	chr12	+	MDM2	NM_001145337.3	SINE@AluJr4@+	SINE@AluSx@-	1.02639	6.96203	0	3.7037	5.37975	1.14943	1.69492	2.32558	3.77358	2.92303	2.86465	0.058378	0.0360389	0.972258	0.98834	no
68461772..68462053	68462354..68462656	303	76.898	chr2	-	FBXO48	NM_001024680.3	SINE@AluSg7@+	SINE@AluSq@-	2.22222	8.64198	14.0625	0	5	10	10.5263	0.62112	4.38247	6.23168	6.10598	0.125693	0.0358685	0.972389	0.98834	no
68766808..68766892	68775796..68775877	85	74.118	chr12	+	SLC35E3	NR_149143.3	SINE@AluJb@-	SINE@AluSq2@+	0	8.47458	10.2041	4.54545	8.77193	5.20833	3.52941	3.96825	7.14286	5.80603	5.72416	0.0818715	0.0358274	0.97242	0.98834	no
202875388..202875695	202877359..202877681	326	70.859	chr2	-	WDR12	NM_018256.4	SINE@AluSp@-	SINE@AluJb@+	3.96825	3.78007	3.39367	5.9633	1.97368	4.77387	4.87288	3.71681	5.88235	4.27632	4.24392	0.0324045	0.0357801	0.972457	0.98834	no
71786069..71786195	71794259..71794387	129	86.047	chr12	+	RAB21	NM_014999.4	SINE@AluY@-	SINE@AluSx@+	0	0.18727	0	0.43415	0.11148	0	0.18315	0.26042	0.20325	0.155355	0.15166	0.003695	0.0356494	0.972557	0.98834	no
18096421..18096716	18102805..18103108	304	85.197	chr22	+	PEX26	NM_001127649.3	SINE@AluY@-	SINE@AluSx3@+	1.73913	8.33333	0	12.5	5.47945	4.12371	12.5	1.44928	4.11765	5.64311	5.53402	0.109097	0.0329482	0.974636	0.98954	no
2435067..2435146	2443322..2443402	81	74.074	chr7	+	CHST12	NM_001243795.2	SINE@AluJo@+	DNA&SINE@MER1B_AluSz@+-	0	0	11.1111	0	8.33333	0	0	1.88679	3.22581	2.77778	2.68919	0.0885915	0.0295469	0.977253	0.99062	no
16237849..16238105	16244583..16244847	267	73.034	chr19	+	AP1M1	NM_001130524.2	SINE@AluJb@-	SINE$Simple_repeat@AluYb8#(AAAT)n@+	7.14286	7.69231	0	0	13.0435	0	5	0	0	3.70879	3.6087	0.100096	0.0290103	0.977666	0.99062	no
32309685..32309968	32310617..32310898	288	73.611	chr2	+	YIPF4	NM_032312.4	SINE@AluSx1@-	SINE&DNA@AluJb_MER8@+-	2.58976	5.17621	5.69948	4.85437	5.6872	3.86598	3.69318	5.38642	4.16171	4.57995	4.5589	0.021057	0.0276983	0.978676	0.99062	no
44302073..44302338	44302575..44302832	269	75.465	chr17	-	RUNDC3A-AS1	NR_110802.1	SINE@AluSz@-	LINE$SINE&SINE@L1MB3#AluSx_AluJr@+-	4.7619	0	0	10	0	0	17.8571	0	0	3.69048	3.57143	0.119047	0.0261131	0.979896	0.99062	no
50951597..50951899	50953087..50953397	313	85.623	chr18	+	ME2	NM_002396.5	SINE@AluY@+	SINE@AluYf1@-	2.06186	0	0	15.7895	12.1212	7.69231	0	1.94175	0	4.46283	4.35105	0.111779	0.0259285	0.980038	0.99062	no
74583894..74584052	74584587..74584746	160	73.75	chrX	-	RLIM	NM_183353.3	SINE@AluSx1@+	SINE@AluJb@-	0	6.57895	0	0	1.44928	0	2.85714	3.7037	0	1.64474	1.60202	0.0427135	0.0255101	0.98036	0.99062	no
68778664..68778741	68779185..68779262	79	79.747	chr12	+	SLC35E3	NR_149143.3	SINE@AluSq@+	SINE@AluJo@-	14.2857	0	0	0	7.59494	0	0	9.7561	0	3.57143	3.47021	0.101219	0.0254678	0.980393	0.99062	no
68766626..68766885	68769374..68769635	262	76.718	chr12	+	SLC35E3	NR_149143.3	SINE@AluJb@-	SINE@AluSq2@+	3.07329	8.79121	9.01639	5.55556	3.64583	10.101	4.86486	7.82609	6.38298	6.60911	6.56415	0.0449585	0.0251503	0.980637	0.99062	no
47827513..47827759	47837303..47837553	259	74.131	chr18	-	SMAD2	NM_001003652.4	Retroposon@SVA_B@+	SINE@AluY@+	0.39841	0	0	0	0	0	0	0.48544	0	0.0996025	0.097088	0.0025145	0.0178823	0.986232	0.99375	no
179357268..179357488	179357624..179357846	223	74.888	chr1	+	SOAT1	NM_001252511.1	SINE@AluSx1@-	SINE@AluJo@+	3.57724	3.37838	4.53172	5.59512	6.6313	3.76712	4.48065	1.99275	4.40061	4.27061	4.25449	0.016129	0.0168967	0.986991	0.9941	no
53142370..53142604	53144423..53144659	237	87.342	chrX	+	KANTR	NR_145973.1	SINE@AluSg@-	SINE@AluSx@+	0	7.14286	0	0	3.14685	1.89394	0.67114	0	3.07692	1.78571	1.75777	0.027945	0.0162111	0.987518	0.9941	no
141004030..141004305	141004761..141005035	282	84.752	chr7	-	MRPS33	NM_053035.3	SINE@AluY@+	SINE@AluYj4@-	1.01523	0	15.3846	4.13223	6.15385	6.66667	7.31707	0	5.26316	5.13302	5.08015	0.05287	0.015376	0.988161	0.99443	no
92165861..92166167	92167959..92168266	308	81.818	chr14	+	CPSF2	NM_001322272.2	SINE$LINE@AluSx1#L1MB7@-	SINE@AluSx1@+	0	0	0	5.88235	2.11268	0	0	0.5848	4.54545	1.47059	1.44859	0.0220015	0.0135642	0.989556	0.99457	no
131943966..131944158	131945593..131945797	205	74.634	chr12	+	PUS1	NM_001002019.3	SINE@AluJb@+	SINE@AluSx1@-	0	1.51515	0	7.57576	3.26797	1.69492	0	6.29371	0	2.27273	2.25132	0.0214075	0.0103268	0.992049	0.99495	no
35599851..35600162	35601065..35601373	316	75	chr1	-	PSMB2	NM_002794.5	SINE&LINE@AluJr_L2@+-	SINE@AluSx@-	6.46766	2.85714	0	5.38462	4.13534	2.7027	1.18577	2.55102	7.72727	3.67735	3.66042	0.016935	0.00945223	0.992722	0.9952	no
16241067..16241321	16245288..16245552	267	80.15	chr19	+	AP1M1	NM_001130524.2	SINE@AluSx1@+	SINE@AluSz@-	3	0	0	0	0	0	0	0	3.7037	0.75	0.74074	0.00926	0.00867509	0.99332	0.9952	no
197884159..197884445	197885340..197885622	288	81.597	chr3	+	LRCH3	NM_001363887.1	SINE@AluSx1@-	SINE@AluSp@+	2.51046	4.46841	5.61056	11.4391	7.04648	5.87393	6.48567	5.16648	5.39384	6.00713	5.99328	0.013855	0.00799917	0.993841	0.99541	no
44799212..44799495	44801004..44801302	302	79.139	chr17	-	GJC1	NM_001080383.1	SINE@AluSz@-	SINE@AluSx3@+	0	4.51745	11.3208	6.47149	5.30726	0	8.27586	8.57143	5.6338	5.57742	5.55767	0.0197525	0.00731433	0.994368	0.99562	no
151119040..151119323	151121441..151121726	290	71.724	chr1	+	GABPB2	NM_001323912.2	SINE@AluJr@+	SINE@AluSp@-	1.57233	3.44203	7.33591	1.63599	3.36391	6.87679	1.94004	1.9774	3.2967	3.49656	3.49097	0.005597	0.00357529	0.997247	0.99819	no
3506941..3507236	3508008..3508296	300	73.333	chr4	-	LRPAP1	NM_002337.4	SINE$LINE@AluJr#L1M4@+	LINE&SINE@L1ME3B_AluSx@+-	2.85714	3.93701	0	8.69565	0	6.89655	6.12245	0	6.30631	3.87245	3.86506	0.007388	0.00308148	0.997627	0.99826	no
37244086..37244368	37246503..37246806	304	76.316	chr19	+	ZNF383	NM_001345947.2	Simple_repeat&SINE@(TTA)n_AluSx@+-	SINE@AluSz@+	0.5988	1.03627	0.76336	5.16129	1.0274	3.125	0.63291	2	2.65487	1.88993	1.88804	0.001894	0.00172222	0.998674	0.99899	no
37535101..37535403	37535817..37536100	308	78.247	chr1	-	SNIP1	NM_024700.4	SINE@AluSx3@+	SINE@AluSx@-	2.6087	0.78125	0	5.71429	1.92308	1.78571	2.1645	3.33333	2.17391	2.27606	2.27611	4.6e-05	-3.97301e-05	0.999969	0.99997	no
36781393..36781475	36782046..36782127	83	72.289	chr20	-	SOGA1	NM_080627.4	SINE@AluSx@+	SINE@AluSz@-	0	18.1818	33.3333	0	16.3265	0	15.625	18.5185	14.2857	12.8788	12.9512	0.0723645	-0.0090377	0.993041	0.9952	no
71791065..71791142	71794259..71794336	78	73.077	chr12	+	RAB21	NM_014999.4	SINE@AluJo@-	SINE@AluSx@+	5.40541	0	0	0	0	4.83871	2	0	0	1.35135	1.36774	0.0163895	-0.0102241	0.992128	0.99495	no
151070934..151070934,151073039..151073151	151120220..151120338	119	72.269	chr1	+	GABPB2	NM_001323912.2	-@-@+-	SINE@AluSg4@+	2.8169	2.22222	11.5942	5.47945	5.43478	0	4.54545	9.34579	8.45771	5.52819	5.55675	0.0285535	-0.010749	0.991724	0.99495	no
42539196..42539570	42541995..42542347	378	75.397	chr15	-	LRRC57	NM_153260.3	SINE$SINE@FLAM_C#AluSx1@+	SINE$SINE@AluSg#AluY@-	0.97087	3.07692	7.40741	0	3.9823	1.77515	2.47525	2.53165	3.63636	2.8638	2.88014	0.016342	-0.0107772	0.991702	0.99495	no
57698805..57699083	57699698..57699979	283	84.099	chr19	-	ZNF154	NR_110974.2	SINE@AluSg@-	SINE@AluSx1@+	1.20482	1.34228	13.3333	0	6.91489	2.32558	5.88235	0	4.8951	3.97011	4.00358	0.0334765	-0.0107938	0.991689	0.99495	no
53213732..53214037	53215174..53215475	306	83.007	chr19	+	ZNF818P	NR_073396.1	SINE@AluSx1@+	SINE@AluSc@-	3.43137	4.27632	5.74163	2.81124	2.77778	1.06383	5.71429	4.63576	6.2069	4.06514	4.07971	0.014572	-0.0119513	0.990798	0.99495	no
133025657..133025792	133026268..133026401	136	75	chr12	+	ZNF26	NM_001256280.2	LTR$SINE@MLT1G3#FLAM_C@+	SINE@AluSg7@-	1.98675	3.7037	0	4.34783	1.53846	3.125	1.0101	3.84615	3.09278	2.50957	2.5225	0.012928	-0.0123403	0.990498	0.99495	no
78271906..78272217	78275323..78275623	313	79.553	chr9	+	CEP78	NM_001349839.2	Simple_repeat&SINE$SINE@(TTTCTTTT)n_AluJr#AluSx@+-	SINE@AluSq2@+	1.67785	4.31655	1.20482	13.1313	6.58436	5.919	6.38978	5.6701	1.03448	5.08263	5.11954	0.0369115	-0.0136717	0.989473	0.99457	no
92165866..92166162	92169854..92170145	300	76.333	chr14	+	CPSF2	NM_001322272.2	SINE$LINE@AluSx1#L1MB7@-	SINE@AluJo@+	0	0	0	7.63359	1.0929	0	3.8835	0	4.70588	1.9084	1.93646	0.0280585	-0.013901	0.989297	0.99457	no
44438160..44438440	44439050..44439328	284	79.225	chr3	-	ZNF445	NM_181489.6	SINE@AluSg@-	SINE@AluSz@+	1.24224	9.89011	2.38095	3.25203	3.75	4.93827	4.7619	5	2.63158	4.19133	4.21635	0.0250175	-0.0140251	0.989201	0.99457	no
16237849..16238145	16242025..16242320	307	73.29	chr19	+	AP1M1	NM_001130524.2	DNA&SINE@MER105_AluJb@+-	SINE@AluJb@+	5.12821	7.69231	0	0	12.1212	0	4.16667	0	0	3.20513	3.25758	0.052446	-0.0165823	0.987233	0.9941	no
43020569..43020643	43027115..43027192	78	74.359	chr8	+	HOOK3	NM_032410.4	SINE@AluSz@+	SINE@AluSq@-	0	11.6883	0	3	6.19048	1.86567	0.76923	5.59006	4.1958	3.67208	3.72225	0.0501705	-0.018561	0.985709	0.99353	no
115206003..115206082	115206576..115206650	80	80	chr5	-	PGGT1B	NM_005023.4	-@-@+-	-@-@+-	0	5	1.38889	4.31655	1.16279	0	4.34783	5.31915	2.7027	2.67636	2.70649	0.030134	-0.0197705	0.984778	0.99291	no
197884790..197884900	197886069..197886179	111	83.784	chr3	+	LRCH3	NM_001363887.1	SINE@FLAM_C@-	SINE@AluJb@+	0.53667	0.97087	1.96629	2	2.32558	1.56863	0.55046	1.73611	0.71301	1.36846	1.37876	0.0103005	-0.0208523	0.983945	0.99239	no
72287317..72287601	72291773..72292054	286	78.322	chr11	-	CLPB	NM_001258393.3	SINE@AluSz6@-	SINE@AluY@+	4.98915	6.55738	11.8421	6.93878	7.43243	6.58915	8.55263	6.66667	8.82353	7.58186	7.61288	0.031027	-0.0221003	0.982985	0.99173	no
43026932..43027059	43028204..43028333	130	72.308	chr8	+	HOOK3	NM_032410.4	SINE@AluSq@-	SINE@AluJb@+	1.4218	1.90476	4.73684	6.07595	3.7037	5.09554	2.60708	3.5545	2.83912	3.53484	3.55999	0.0251505	-0.0228591	0.982401	0.99146	no
21187468..21187746	21192179..21192454	280	76.429	chr19	+	ZNF431	NM_001319127.2	SINE@AluSp@+	SINE@AluSx3@-	2.65655	1.40845	3.57143	0	1.79211	2.38095	3.09278	2.38908	0	1.90911	1.93098	0.0218765	-0.0241852	0.98138	0.99074	no
22253849..22253947	22254391..22254486	100	80	chr8	+	POLR3D	NM_001722.3	SINE@AluSz@-	SINE@FLAM_A@+	0	3.06122	1.88679	0	2.2082	1.16618	1.14943	0.95238	0.79681	1.237	1.2546	0.0175975	-0.0244782	0.981154	0.99074	no
18093279..18093585	18097259..18097563	307	88.274	chr22	+	PEX26	NM_001127649.3	SINE@AluY@+	LINE$SINE@L1ME4b#AluY@-	0	3.57143	18.1818	12.7273	5.40541	12.1212	7.8125	5.12821	13.1579	8.62013	8.72504	0.104914	-0.0254637	0.980396	0.99062	no
118712348..118712636	118714592..118714873	290	83.793	chr4	+	METTL14	NM_020961.4	SINE@AluSz@+	SINE@AluSx1@-	2.29008	3.26087	3.84615	7.84314	4.57516	0	13.6364	2.11268	1.6129	4.31006	4.38742	0.07736	-0.0262037	0.979826	0.99062	no
119922576..119922662	119924903..119924993	91	74.725	chrX	-	NKAP	NM_024528.4	SINE@AluSz@+	SINE@AluSz@-	0	0	7.69231	0	0	0	10	0	0	1.92308	2	0.0769225	-0.0272034	0.979057	0.99062	no
100189070..100189370	100193600..100193889	302	77.483	chr1	-	DBT	NM_001918.4	SINE@AluSz@+	Simple_repeat&SINE@(ATTT)n_AluSg4@+-	1.99005	2.43902	2.75591	0.62762	2.26629	0.23419	2.42291	4.09556	0.86768	1.95315	1.97733	0.024176	-0.0279029	0.978518	0.99062	no
68775030..68775144	68778823..68778940	119	80.672	chr12	+	SLC35E3	NR_149143.3	Retroposon&SINE@SVA_B_FLAM_C@+-	SINE@AluSz6@+	0	0	0	3.8961	2.46914	0	0	2.5641	0	0.974025	1.00665	0.032623	-0.0295265	0.977269	0.99062	no
68766626..68766873	68770563..68770810	249	80.321	chr12	+	SLC35E3	NR_149143.3	SINE@AluJb@-	SINE@AluJo@+	4.04313	10	8.73016	5.08475	4.05405	12.0482	4.69613	7.08861	7.25806	6.96451	7.02901	0.064498	-0.0318127	0.975509	0.98954	no
3504793..3504955	3508015..3508177	163	83.436	chr4	-	LRPAP1	NM_002337.4	SINE@AluSx1@+	SINE@AluSx@-	4.87805	15.3846	0	0	0	7.40741	5.55556	0	13.0435	5.06567	5.20129	0.135623	-0.0320561	0.975322	0.98954	no
151070934..151070934,151073039..151073157	151119796..151119920	125	72	chr1	+	GABPB2	NM_001323912.2	-@-@+-	SINE@AluSc8@+	6.55738	1.63934	11.5942	5.45455	6.41026	0	5.19481	10.3448	10.0559	6.31137	6.40115	0.0897865	-0.0320778	0.975305	0.98954	no
68766626..68766765	68776523..68776662	140	80	chr12	+	SLC35E3	NR_149143.3	SINE@AluJb@-	SINE$SINE@AluSz6#AluSx1@+	5.55556	12	13.9535	0	0.81967	20	5.55556	8.01394	5.78035	7.87726	8.0339	0.156641	-0.0341222	0.973732	0.989	no
68765438..68765586	68780187..68780335	149	83.893	chr12	+	SLC35E3	NR_149143.3	SINE@AluSz6@+	SINE@AluJb@-	0.83799	0.44248	0	2.99401	0.47393	0.92593	1.48423	1.44509	1.1236	1.06862	1.09056	0.021936	-0.0353692	0.972773	0.98834	no
128192979..128193174	128194111..128194311	201	79.602	chr2	+	UGGT1	NM_020120.4	SINE@AluSc@+	SINE$SINE@AluSx1#AluSp@-	2.44898	5.01672	6.66667	6.77966	6	7.92079	2.91667	4.63918	4.90196	5.22801	5.27572	0.0477125	-0.0369936	0.971523	0.98834	no
3507083..3507159	3508223..3508299	77	70.13	chr4	-	LRPAP1	NM_002337.4	SINE@AluJr@+	SINE@AluSx@-	0	0	0	14.8148	0	10	9.30233	0	0	3.7037	3.86047	0.156763	-0.0371741	0.971384	0.98834	no
63150711..63150940	63152007..63152226	233	71.674	chr15	-	RPS27L	NM_015920.4	SINE@AluY@-	SINE@AluJr@+	1.13636	3.07692	6.66667	0	6.41711	1.83486	1.0989	2.06897	2.51572	2.71999	2.78711	0.0671245	-0.0403106	0.968971	0.98828	no
68772014..68772337	68775666..68775987	327	83.486	chr12	+	SLC35E3	NR_149143.3	SINE@AluSx1@-	SINE@AluSq2@+	0	10	0	0	5.76923	2.08333	5.17241	0	0	2.5	2.60499	0.104994	-0.0403262	0.968959	0.98828	no
151119968..151120127	151121541..151121698	160	80.625	chr1	+	GABPB2	NM_001323912.2	SINE$SINE@AluSg4#AluSp@+	SINE@AluSp@-	5.26316	4.5977	7.69231	0	5.35714	0	6.66667	5.47945	4.83871	4.38829	4.46839	0.0801015	-0.0415794	0.967995	0.98823	no
42540745..42541050	42542866..42543169	311	81.994	chr15	-	LRRC57	NM_153260.3	SINE@AluSx3@+	SINE@AluSg@-	0.45455	1.31148	1.25628	2.70793	1.80587	1.5873	0.85366	0.34965	2.6973	1.43256	1.45876	0.026196	-0.0425497	0.967249	0.98781	no
74736291..74736427	74738080..74738215	139	75.54	chr14	+	FCF1	NM_015962.5	SINE$LINE@AluSx#L1MA7@+	LINE&SINE@L1ME1_AluJb@+-	0.7874	2.72109	6.38298	20	7.31707	9.23077	7.92683	6.04982	7.69231	7.47287	7.64336	0.170492	-0.0442772	0.96592	0.98707	no
203303022..203303293	203303949..203304208	272	77.206	chr2	+	CYP20A1	NM_001371696.1	SINE@AluSx@-	SINE@AluSx1@+	3.94046	6.3593	10	8.78187	5.66038	8.29876	11.3402	5.80205	5.65371	7.27041	7.35102	0.0806145	-0.046574	0.964154	0.9859	no
37244096..37244368	37245025..37245280	273	80.586	chr19	+	ZNF383	NM_001345947.2	SINE@AluSx@-	SINE@AluSc8@+	0.81633	2.25564	0	8.33333	5.77508	1.65289	1.66113	0	5.68182	2.85133	2.95418	0.102859	-0.0484299	0.962726	0.98539	no
20540480..20540772	20542233..20542530	299	78.93	chr19	-	ZNF737	NM_001159293.2	SINE@AluSg@+	SINE@AluSp@-	2.8777	2.95359	4.41176	2.54237	0	3.61446	5.20833	3.64583	3.76712	3.19636	3.24715	0.050793	-0.0485589	0.962627	0.98539	no
142159843..142160146	142162717..142163018	304	81.579	chr3	-	GK5	NM_001039547.3	Simple_repeat&SINE@(TC)n_AluSx@+-	SINE@AluSg@+	1.18343	12.5	0	0.84746	1.97368	4.47761	5.08475	6.42202	0.91324	3.63272	3.77426	0.141537	-0.0496854	0.961761	0.98535	no
42078835..42079128	42079574..42079858	301	77.409	chr6	+	TAF8	NM_138572.3	SINE@AluSz@+	SINE@AluSz6@-	2.83159	4.41459	10.9375	5.19931	5.63107	5.08167	7.62463	5.13552	6.17761	5.84575	5.9301	0.0843525	-0.0514269	0.960422	0.9843	no
68775981..68776058	68779205..68779282	78	74.359	chr12	+	SLC35E3	NR_149143.3	SINE@AluSq2@+	SINE@AluJo@-	4.16667	0	0	0	2.27273	0	0	3.27869	0	1.04167	1.11028	0.0686165	-0.0567111	0.95636	0.98141	no
68766626..68766884	68778508..68778766	260	78.077	chr12	+	SLC35E3	NR_149143.3	SINE@AluJb@-	SINE@AluSq@+	3.90625	8.79121	9.01639	5.55556	5.43478	10.101	4.15704	8.40841	6.46154	6.81735	6.91256	0.0952035	-0.0585113	0.954977	0.9803	no
68765438..68765586	68780505..68780654	150	82	chr12	+	SLC35E3	NR_149143.3	SINE@AluSz6@+	SINE@AluSp@-	0.8982	0.44248	0	2.99401	0.4902	0.93458	1.59858	1.44509	1.14943	1.08367	1.12358	0.0399035	-0.0640598	0.950714	0.97656	no
36418018..36418309	36418569..36418863	295	85.085	chr21	+	CHAF1B	NM_005441.3	SINE@AluSg@-	SINE@AluSz@+	0	13.3333	3.61446	0	4.1958	5.82524	6.31579	0	5.84416	4.23695	4.4362	0.19925	-0.0649894	0.949999	0.97646	no
53136463..53136576	53137983..53138094	114	73.684	chr19	-	ZNF347	NM_001172675.2	SINE@FLAM_C@+	SINE@AluSc8@-	0.39062	0	11.4286	12.1212	7.93651	7.63359	11.2	0	4.34783	5.9851	6.22359	0.238486	-0.0654806	0.949622	0.97639	no
90385858..90386059	90389407..90389602	202	79.208	chr7	+	GTPBP10	NM_001042717.3	SINE@AluSz@+	SINE@AluSc5@-	2.24057	2.09699	10.828	1.77778	8.76494	2.37389	5.18359	0.82988	4.84496	4.23584	4.39945	0.163609	-0.066285	0.949004	0.97607	no
21385051..21385123	21386818..21386888	73	79.452	chr19	+	ZNF738	NM_001355237.2	SINE@AluSx@+	SINE@AluSp@-	0	9.52381	0	0	13.1579	0	0	0	0	2.38095	2.63158	0.250626	-0.068782	0.947087	0.97473	no
73173847..73174144	73175297..73175594	298	85.906	chr17	+	SSTR2	NM_001050.3	SINE@AluSx@+	SINE@AluSx@-	0.57803	4.10959	7.54717	1.72414	1.74292	8.33333	4.91803	0	3.18182	3.48973	3.63522	0.145487	-0.068998	0.946921	0.97473	no
127835418..127835718	127837807..127838104	308	78.247	chr4	+	HSPA4L	NM_001317381.2	SINE@AluSx@+	SINE@AluSx1@-	0.87719	3.18725	4.81928	1.43737	2.8481	1.6129	0	4.46429	4.4335	2.58027	2.67176	0.0914855	-0.0733543	0.943576	0.97233	no
32308114..32308388	32310616..32310891	282	74.823	chr2	+	YIPF4	NM_032312.4	SINE@AluY@-	SINE@AluJb@+	1.72712	3.46741	4.83384	4.22764	2.27273	3.8835	2.96736	5.81395	3.22581	3.564	3.63267	0.0686675	-0.0759518	0.941583	0.97158	no
109203577..109204239	109203577..109204239	673	72.808	chr1	+	KIAA1324	NM_001284352.2	SINE&SINE@AluY_AluJb@+-	SINE&SINE@AluY_AluJb@+-	0	0	0	10.7143	0	0	0	15	0	2.67857	3	0.321427	-0.0777152	0.940229	0.9706	no
89385566..89385837	89387647..89387918	274	80.657	chr1	+	GBP6	NM_198460.2	SINE@AluSz@-	SINE@AluSz@+	0	0	0	16.6667	5.32319	0	8.95522	0	8.33333	4.16667	4.52235	0.355681	-0.0832346	0.935995	0.96739	no
17344633..17345326	17344633..17345326	709	76.446	chr7	+	AHR	NM_001621.5	SINE&SINE@AluSc_AluSx@+-	SINE&SINE@AluSc_AluSx@+-	2.85714	5.90538	8.95706	6.37077	5.84035	5.61838	6.54517	6.06629	6.50922	6.02259	6.11588	0.0932945	-0.0834739	0.935812	0.96739	no
154474481..154475074	154475898..154476474	620	72.419	chrX	+	PLXNA3	NM_017514.5	SINE$SINE@AluJb#AluY@-	SINE$SINE@AluSp#AluJo@+	3.22581	1.7094	5	1.13636	7.38636	2.98507	3.0303	1.1236	0	2.76789	2.90507	0.137174	-0.0848128	0.934785	0.96739	no
57699094..57699393	57699682..57699980	303	81.518	chr19	-	ZNF154	NR_110974.2	DNA&SINE@HSMAR1_AluSg@+-	DNA$SINE@HSMAR1#AluSx1@+	3.7037	2.04918	5.94059	0	7.22892	0	4.70588	0	3.50877	2.92337	3.08871	0.165347	-0.0856029	0.934179	0.96739	no
1450049..1450161	1469559..1469673	115	75.652	chr1	+	ATAD3C	NM_001039211.3	SINE@AluY@+	SINE@AluJo@-	0	8.82353	0	0	12.5	0	0	0	0	2.20588	2.5	0.294118	-0.0856593	0.934136	0.96739	no
36445550..36445832	36447024..36447304	285	80.351	chr19	-	ZNF566	NM_001145345.1	SINE@AluSp@+	SINE@AluSz@-	0.6483	2.07792	4.61538	0	3.97351	2.72109	1.79104	0.26178	0.94162	1.8354	1.93781	0.102408	-0.0878348	0.932468	0.96689	no
38321575..38321657	38321575..38321657	84	85.714	chr12	+	ALG10B	NM_001013620.4	DNA@MADE1@-	DNA@MADE1@-	0	0	0	20	3.44828	5.35714	7.04225	2.38095	8.82353	5	5.41043	0.41043	-0.0894706	0.931214	0.96591	no
128112141..128112268	128112525..128112649,128113478..128113479	128	82.031	chr9	-	SLC25A25-AS1	NR_033374.1	SINE@AluSc8@+	SINE@AluSq2@-	5.55556	0	3.63636	0	6.01093	0	3.57143	0	2.7027	2.29798	2.45701	0.159032	-0.089631	0.931091	0.96591	no
21189276..21189490	21194475..21194695	221	73.756	chr19	+	ZNF431	NM_001319127.2	SINE&LINE@AluSx_L1MA8@+-	SINE@AluSx1@-	1.0453	3.0303	0.81633	4	3.7037	2.94118	3.18471	1.14943	0.57637	2.22298	2.31108	0.0880955	-0.0908287	0.930173	0.9659	no
152620504..152620789	152623609..152623897	292	78.082	chr4	-	TMEM154	NM_152680.3	SINE@AluSx@-	SINE@AluSz6@+	4.08163	6.84039	13.3333	0.5	7.75862	5.80913	6.09982	5.57769	6.80628	6.18884	6.41031	0.221471	-0.0913675	0.92976	0.9659	no
34104650..34104939	34106156..34106447	295	81.017	chr15	+	PGBD4	NM_152595.5	Simple_repeat&SINE@(GTTTT)n_AluSp@+-	LTR$SINE@MER90#AluSx3@+	2.67296	5.19481	3.89222	0.94044	5.94796	1.05263	4.35967	2.46305	2.64317	3.17511	3.2933	0.118189	-0.0948425	0.927098	0.96416	no
68766817..68766892	68769090..68769162	77	80.519	chr12	+	SLC35E3	NR_149143.3	SINE@AluJb@-	SINE@AluSx@+	0	8.77193	10.4167	4.7619	8.88889	5.97015	4.05405	4.42478	7.69231	5.98763	6.20604	0.218411	-0.0951347	0.926874	0.96416	no
152621820..152622112	152623603..152623895	295	80.678	chr4	-	TMEM154	NM_152680.3	SINE@AluSx1@-	SINE@AluSz6@+	3.97351	6.81818	16.129	0.48077	9.85401	5.85586	6.52174	5.88235	7.67045	6.85037	7.15688	0.30651	-0.0999795	0.923164	0.96196	no
40016239..40016536	40017979..40018269	300	80.667	chr19	+	ZNF546	NM_001297763.2	SINE@AluSx1@+	SINE@AluY@-	0	0	0	2.21239	1.48699	1.1236	0	0	0.46512	0.553098	0.615142	0.0620445	-0.104639	0.919597	0.95877	no
133016070..133016360	133019826..133020116	291	83.505	chr12	+	ZNF26	NM_001256280.2	SINE@AluSx1@-	SINE@AluSx1@+	3.33333	2	0	0	1.02041	2.8777	0	2.38095	0.87719	1.33333	1.43125	0.0979175	-0.105037	0.919293	0.95877	no
73504616..73504892	73505990..73506270	284	76.056	chr6	+	MTO1	NM_012123.4	SINE@AluJb@+	SINE@AluSc8@-	0	0	0	6.31579	0	0	9.25926	0	0	1.57895	1.85185	0.272904	-0.108449	0.916683	0.9575	no
71790979..71791279	71793946..71794244	309	75.081	chr12	+	RAB21	NM_014999.4	SINE@AluJo@-	SINE@AluJb@+	1.16732	4.65116	1.77515	0	1.85874	2.61905	2.72277	1.08696	1.71875	1.89841	2.00125	0.102847	-0.110116	0.915408	0.95702	no
16237457..16237736	16244913..16245189	281	83.63	chr19	+	AP1M1	NM_001130524.2	SINE@AluSx1@+	Simple_repeat&SINE@(TTG)n_AluSp@+-	0.96154	4.7619	0	0	0	0	8.33333	0	0	1.43086	1.66667	0.235806	-0.110401	0.91519	0.95702	no
16237472..16237749	16243272..16243554	291	76.632	chr19	+	AP1M1	NM_001130524.2	SINE@AluSx1@+	SINE@AluJb@-	1.21951	4.7619	0	0	0	0	8.69565	0	0	1.49535	1.73913	0.243777	-0.110499	0.915115	0.95702	no
151119032..151119318	151120764..151121052	291	70.79	chr1	+	GABPB2	NM_001323912.2	SINE@AluJr@+	SINE@AluSp@-	0.85179	2.41546	7.65766	1.63934	3.28947	7.20721	2.27273	2	1.92308	3.14106	3.3385	0.197435	-0.11202	0.913952	0.95676	no
21187988..21188279	21192167..21192454	295	74.576	chr19	+	ZNF431	NM_001319127.2	SINE@AluSq@+	SINE@AluSx3@-	2.32919	0	4.10959	0	2.19298	1.72414	3.04569	1.67785	0	1.60969	1.72813	0.118437	-0.113661	0.912698	0.95576	no
92166357..92166630	92169876..92170139	279	74.91	chr14	+	CPSF2	NM_001322272.2	SINE@AluJr@-	SINE@AluJo@+	0	0	0	7.05882	0.83333	0	3.36134	0	5.7971	1.7647	1.99835	0.233649	-0.116099	0.910835	0.95473	no
133019825..133020038	133021226..133021439	214	88.318	chr12	+	ZNF26	NM_001256280.2	SINE@AluSx1@+	SINE@AluSx1@-	0	4.7619	0	0	2.38095	0	0	2.38095	1.92308	1.19047	1.337	0.146521	-0.120223	0.907684	0.95302	no
32328610..32328903	32330854..32331146	294	85.714	chr17	-	C17orf75	NM_022344.4	SINE@AluSc8@+	SINE@AluYm1@-	4.43038	1.49254	5.10441	8.57143	4.21053	3.7037	5.36913	8.33333	3.8961	4.89969	5.10256	0.202868	-0.126401	0.902969	0.94964	no
100023847..100023924	100028563..100028640	78	73.077	chr1	+	SLC35A3	NM_001271684.2	SINE@AluSc@+	SINE@AluJb@-	0.49505	1.94805	0	0	0.5988	0.51546	1.76056	0.51282	0	0.610775	0.677528	0.066753	-0.127868	0.901849	0.94878	no
32309778..32309874	32310195..32310289	97	72.165	chr2	+	YIPF4	NM_032312.4	SINE@AluSx1@-	SINE@FLAM_C@+	3.26264	8.91089	1.08696	2.14592	7.83133	2.17391	5.38922	0.8	4.40529	3.8516	4.11995	0.268348	-0.129522	0.900588	0.94777	no
37391299..37391600	37392376..37392678	305	78.033	chr19	+	ZNF527	NM_032453.2	SINE$Simple_repeat@AluSp#(AAAT)n@+	SINE@AluJb@-	4.41176	6.45161	4.36893	0	3.33333	0	6.70732	2.83688	7.46269	3.80807	4.06804	0.259969	-0.133191	0.897791	0.94622	no
73171769..73171841	73175527..73175599	73	75.342	chr17	+	SSTR2	NM_001050.3	SINE@AluSq@+	SINE@AluSx@-	0	5	0	1.47059	2.10526	7.27273	0	0	0	1.61765	1.8756	0.257951	-0.135432	0.896083	0.94522	no
53354966..53355211	53356648..53356901	257	77.821	chr19	+	ZNF845	NM_138374.3	LINE$SINE@L1M3#AluSq2@-	SINE@AluYe5@+	0.55402	6.73077	2.25564	1.08696	1.64835	2.35294	2.62391	2.98507	4.59184	2.65685	2.84042	0.183575	-0.13577	0.895825	0.94522	no
4353555..4353819	4354764..4355030	268	82.09	chr12	+	TIGAR	NM_020375.3	SINE@AluSg@+	SINE$LINE@AluSz6#L1M5@-	0	0	0	5.45455	1.47059	0	0.70423	5.81395	0	1.36364	1.59775	0.234117	-0.136128	0.895553	0.94522	no
202875477..202875555	202876654..202876730	80	77.5	chr2	-	WDR12	NM_018256.4	SINE@AluSp@-	SINE@AluJr@+	1.61725	1.33779	9.03226	3.60825	2.53165	7.53425	4.43038	2.5641	3.73832	3.89889	4.15974	0.260852	-0.13868	0.893608	0.94393	no
23221621..23221719	23242592..23242691	100	82	chr19	-	ZNF724	NM_001355405.2	SINE@AluSz@-	SINE@AluSg@+	0	1.69492	8.76494	9.58084	4.56432	4.91803	5.32319	5	6.76819	5.01018	5.31475	0.304571	-0.139628	0.892886	0.94388	no
36067444..36067576	36069252..36069387	137	76.642	chr1	+	2003-08-01	NM_177422.3	SINE@AluSx@+	SINE&SINE@MIRc_AluJo@+-	0	2.97619	0	6.25	0.68966	4.42804	3.24675	2.83019	1.41509	2.30655	2.52195	0.215399	-0.142633	0.890598	0.94257	no
44923084..44923360	44923535..44923812	279	73.118	chr3	-	ZDHHC3	NR_146162.2	SINE@AluY@-	SINE@AluJr@+	3.44828	1.5625	0	3.62319	1.84049	5.46875	0	0	4.56853	2.15849	2.37555	0.217061	-0.145179	0.888661	0.94177	no
7683895..7684083	7684276..7684451	189	71.958	chr19	+	TRAPPC5	NM_174894.3	SINE$SINE@AluY#AluJr4@-	SINE@AluSq2@+	5.40541	0	0	0	2.72727	0	5.26316	0	0	1.35135	1.59809	0.246733	-0.146235	0.887858	0.94177	no
57547719..57547792	57547974..57548047	74	72.973	chr18	-	FECH	NM_001371094.1	SINE@AluJr@-	SINE@AluJb@+	0	0	0	12.5	5.26316	0	13.3333	0	0	3.125	3.7193	0.594298	-0.147217	0.887111	0.9417	no
73173975..73174049	73175527..73175601	75	74.667	chr17	+	SSTR2	NM_001050.3	SINE@AluSx@+	SINE@AluSx@-	0	11.1111	0	0	2.15827	14.8148	0	0	0	2.77778	3.39462	0.616839	-0.151137	0.884131	0.93906	no
92059542..92059816	92059914..92060193	280	82.857	chr14	-	ATXN3	NM_001164781.1	SINE@AluSx1@+	SINE@AluSq2@-	3.34728	8.13008	15.3285	12.3077	7.56757	16.129	9.66184	6.85484	10.9325	9.77838	10.2292	0.450772	-0.152804	0.882864	0.93814	no
78272219..78272314	78275660..78275754	98	78.571	chr9	+	CEP78	NM_001349839.2	SINE@AluJr@-	SINE@AluJr@+	1.95122	1.81818	0	12.5	6.34921	3.31126	2.94118	6.09756	3.64964	4.06735	4.46977	0.40242	-0.152921	0.882775	0.93814	no
113124890..113125174	113129899..113130174	295	70.508	chr1	+	LRIG2	NM_014813.3	SINE@AluJr@+	SINE@AluJb@-	1.375	6.13333	1.05042	1.41509	1.8018	1.91083	2.73973	5.2901	1.75	2.49346	2.69849	0.205032	-0.156243	0.880252	0.93599	no
39426852..39427019	39428052..39428217	168	79.762	chr19	+	PLEKHG2	NM_001351693.2	SINE$SINE@AluSz6#AluY@-	SINE@AluSx1@+	3.94737	0	0	0	4.93827	0	0	1.08696	0	0.986842	1.20505	0.218204	-0.157141	0.87957	0.93599	no
71793946..71794226	71798097..71798372	283	77.032	chr12	+	RAB21	NM_014999.4	SINE@AluJb@+	SINE@AluSz@-	0	4.32432	4.41176	0	1.78571	2.12121	3.92857	1.5873	2.46305	2.18402	2.37717	0.193148	-0.160467	0.877046	0.93446	no
72291314..72292054	72291314..72292054	766	78.59	chr11	-	CLPB	NM_001258393.3	SINE$LINE&SINE@AluY#L1MC4a_AluSx@+-	SINE$LINE&SINE@AluY#L1MC4a_AluSx@+-	2.73109	6.04651	2.85088	4.62428	4.7619	3.01418	4.34153	3.05164	5.90062	4.06319	4.21397	0.150784	-0.162191	0.875738	0.93338	no
171749312..171749407	171749312..171749407	96	79.167	chr2	+	DYNC1I2	NM_001271788.2	-@-@+-	-@-@+-	1.03093	0	7.24638	0	5.40541	2.22222	1.42857	1.60428	1.13636	2.06933	2.35937	0.29004	-0.163966	0.874392	0.93225	no
18095823..18096120	18102805..18103110	308	78.571	chr22	+	PEX26	NM_001127649.3	SINE@AluSz@-	SINE@AluSx3@+	2.30608	4.44444	0	4.49438	3.4134	4.62963	2.15054	0.59701	4.3364	2.81122	3.0254	0.214171	-0.169744	0.870013	0.92852	no
53136463..53136573	53140075..53140187	113	81.416	chr19	-	ZNF347	NM_001172675.2	SINE@FLAM_C@+	SINE@AluSq@-	0.42373	0	11.4286	3.80952	7.04225	4.90196	9.21053	0	1.05263	3.91546	4.44147	0.526019	-0.172342	0.868045	0.92704	no
141947407..141947534	141948976..141949101	128	84.375	chr3	-	TFDP2	NM_001178138.2	SINE@AluSc8@-	SINE@AluY@+	0	5.08475	0	0	3.48837	2.5974	0	0	1.44928	1.27119	1.50701	0.235823	-0.172562	0.867879	0.92704	no
68765438..68765586	68772057..68772204	149	77.181	chr12	+	SLC35E3	NR_149143.3	SINE@AluSz6@+	SINE@AluSx1@-	0.87209	0.41152	0	2.99401	0.44444	0.93458	1.97842	1.44092	1.11359	1.0694	1.18239	0.112985	-0.173055	0.867506	0.92704	no
90385759..90385996	90389869..90390104	241	73.859	chr7	+	GTPBP10	NM_001042717.3	SINE@AluSz@+	SINE@AluJr4@-	2.94659	2.94659	7.74818	4.49898	4.92424	5.93692	5.80153	2.5641	4.5082	4.53508	4.747	0.211913	-0.175218	0.865869	0.92597	no
21385174..21385466	21386716..21387005	295	80	chr19	+	ZNF738	NM_001355237.2	SINE@AluSx3@+	SINE@AluSp@-	0	3.84615	0	0.81967	1.06383	0	0	2.4	3.33333	1.16646	1.35943	0.192977	-0.175608	0.865574	0.92596	no
11721715..11721908	11722923..11723114	195	81.026	chr1	+	DRAXIN	NM_198545.4	SINE$SINE@AluSx1#AluSx@+	SINE@AluSx@-	0	0	20.8333	0	0	0	0	9.09091	23.0769	5.20833	6.43357	1.22523	-0.178396	0.863465	0.92402	no
115205805..115205932	115206662..115206794	133	85.714	chr5	-	PGGT1B	NM_005023.4	LINE@L1ME3A@+	LINE@L1M5@-	5.97015	5.45455	9.52381	15.0943	13.125	5.88235	8.78661	12.3894	7.14286	9.01071	9.46524	0.454527	-0.179447	0.862671	0.92348	no
7918012..7918286	7919225..7919487	275	77.455	chr1	-	TNFRSF9	NM_001561.6	SINE@AluSq2@-	SINE@AluSx@+	1.25261	3.77358	7.6087	4.08163	4.18848	2.1097	5.98504	5.98504	3.8961	4.17913	4.43287	0.253742	-0.179559	0.862586	0.92348	no
86022916..86023014	86025021..86025123	105	84.762	chr2	-	POLR1A	NM_015425.6	SINE@AluSx3@-	SINE@AluSq2@+	0.29499	2.58621	5.34759	3.29218	5.32544	2.38095	4.59459	0	3.367	2.88024	3.1336	0.253353	-0.181212	0.861337	0.92348	no
32876104..32876244	32878852..32878983	141	75.887	chr19	-	CEP89	NM_032816.5	SINE@AluJb@-	SINE@AluJr@+	0	3.0303	1.40845	0	2.08333	0	0.69444	2.27273	1.21951	1.10969	1.254	0.144315	-0.181327	0.861249	0.92348	no
35512694..35512838	35517626..35517770	146	72.603	chr20	+	CEP250	NM_007186.6	SINE@AluJr@-	SINE@AluJb@+	2.8169	0	0	0	2.85714	0	0	0	1.49254	0.704225	0.869936	0.165711	-0.18443	0.858906	0.92194	no
32309874..32309988	32310215..32310329	115	79.13	chr2	+	YIPF4	NM_032312.4	SINE@AluSx1@-	SINE@FLAM_C@+	1.52505	1.44928	4.34783	2.65487	4.36681	2.43902	2.30415	0.68966	3.53357	2.49426	2.66664	0.172385	-0.186946	0.857006	0.92052	no
9524978..9525057	9525898..9525979	82	82.927	chr19	-	ZNF426	NM_001300883.3	SINE@AluY@+	SINE@AluSx@-	0.61538	0	7.7551	1.33333	5.21739	0	1.35135	2.27273	5.12821	2.42595	2.79394	0.367983	-0.186998	0.856967	0.92052	no
50559287..50559438	50559787..50559929	154	72.727	chr15	-	TRPM7	NR_149152.2	SINE$SINE@AluJb#AluSx3@-	SINE@AluSx3@+	0.71429	0	1.47059	7.14286	0	2.80374	0.83333	5.31915	4.5	2.33194	2.69124	0.359309	-0.194978	0.850949	0.91525	no
16241040..16241338	16243256..16243574	324	71.605	chr19	+	AP1M1	NM_001130524.2	LINE$SINE@L1MEd#AluSx1@+	SINE@AluJb@-	2.58621	0	0	0	0	0	0	0	4.34783	0.646552	0.869566	0.223014	-0.195998	0.85018	0.91474	no
100023739..100024027	100029428..100029718	291	82.818	chr1	+	SLC35A3	NM_001271684.2	SINE@AluSc@+	SINE@AluSx1@-	0.31746	1.28913	0.71685	1.51745	0.3992	0.70299	1.7585	1.24805	1.04275	0.960222	1.0303	0.0700755	-0.196698	0.849653	0.91448	no
2434956..2435211	2447894..2448145	263	71.483	chr7	+	CHST12	NM_001243795.2	SINE@AluJo@+	SINE@AluSz6@-	0.46729	0	7.14286	0	5	0	0.89286	1.88679	3.55556	1.90254	2.26704	0.364505	-0.197358	0.849156	0.91425	no
68772178..68772342	68775975..68776139	166	84.94	chr12	+	SLC35E3	NR_149143.3	SINE@AluSx1@-	SINE@AluSq2@+	2.22222	0	0	0	3.77358	0	0	0	0	0.555555	0.754716	0.199161	-0.202172	0.845532	0.91139	no
72286477..72286749	72288229..72288511	284	78.873	chr11	-	CLPB	NM_001258393.3	SINE$LINE@AluSx#L1MC4@-	SINE@AluSz6@+	1.983	10.101	9.72222	4.2735	5.05051	0	7.30337	11.7647	11.6071	6.51993	7.14515	0.625214	-0.204481	0.843796	0.91003	no
151119333..151119513	151120866..151121049	186	77.957	chr1	+	GABPB2	NM_001323912.2	SINE$SINE@AluSc8#AluSc@+	SINE@AluSp@-	7	2.08333	10	10.6061	8.98876	15	4.54545	6.62252	4.83871	7.42235	7.99909	0.57674	-0.208288	0.840935	0.90756	no
2434944..2435199	2443133..2443389	259	74.131	chr7	+	CHST12	NM_001243795.2	SINE@AluJo@+	SINE@AluSz@-	0	0	7.14286	0	4.91803	0	0	1.91571	4.13223	1.78571	2.19319	0.407479	-0.208969	0.840424	0.90732	no
127836094..127836385	127837803..127838094	302	78.808	chr4	+	HSPA4L	NM_001317381.2	SINE@AluY@+	SINE@AluSx1@-	1.18343	1.75879	6.01093	0.76336	4.22535	1.25	0	3.04183	5.21327	2.42913	2.74609	0.316962	-0.209088	0.840334	0.90732	no
16761567..16761658	16763385..16763476	92	91.304	chrX	+	SYAP1	NM_032796.4	SINE@AluSx3@+	SINE@AluSx1@-	1.16822	0.20833	0	6.84411	2.33918	1.85185	3.19285	1.32626	3.1185	2.05516	2.36573	0.310563	-0.210215	0.839487	0.90732	no
165075110..165075227	165076971..165077088	118	84.746	chr4	-	TMEM192	NM_001100389.2	SINE@AluSx@+	SINE@AluSx@-	6.92308	3.77358	7.65957	2.22222	5.47945	2.72109	4.91803	3.68098	11.0497	5.14461	5.56985	0.425242	-0.21291	0.837465	0.90597	no
51912146..51912436	51912983..51913271	293	83.276	chr15	+	TMOD3	NM_014547.5	SINE@AluSp@+	SINE@AluSx1@-	1.79104	11.3924	6.57895	8.69565	6.86567	10.0775	5.58659	6.64557	8.5213	7.11451	7.53933	0.424818	-0.212962	0.837425	0.90597	no
203302738..203302844	203303742..203303849	108	76.852	chr2	+	CYP20A1	NM_001371696.1	SINE@AluSg@-	SINE@AluSz6@+	5.46875	11.9438	9.92908	9.02778	5.55556	26.6667	4.58716	7.61905	6.25	9.09235	10.1357	1.04334	-0.214382	0.836361	0.9057	no
45035121..45035245	45035893..45036020	128	76.562	chr13	+	GPALPP1	NM_001316952.2	SINE@AluY@-	SINE@AluJr4@+	0	0	2.22222	0	0	0	0	3.87597	0	0.555555	0.775194	0.219639	-0.218472	0.833294	0.903	no
2439414..2439591	2444304..2444481	178	77.528	chr7	+	CHST12	NM_001243795.2	SINE@AluJo@-	SINE$SINE@AluSx1#AluYa5@+	9.52381	0	0	0	0	16.6667	0	0	0	2.38095	3.33333	0.952381	-0.220479	0.83179	0.90232	no
21188050..21188274	21194473..21194695	226	79.204	chr19	+	ZNF431	NM_001319127.2	SINE@AluSq@+	SINE@AluSx1@-	0.97403	3.33333	1.53846	0	3.52941	1.92308	2.3622	0.54348	0	1.46145	1.67163	0.210179	-0.22201	0.830644	0.90166	no
21189215..21189460	21190703..21190943	247	78.138	chr19	+	ZNF431	NM_001319127.2	SINE@AluSx@+	SINE@AluSp@-	2.83401	8.0292	4.39024	2.77778	5.70265	4.58333	4.08805	6.47059	3.125	4.50781	4.79392	0.286116	-0.224913	0.828472	0.89961	no
42539913..42540189	42542892..42543168	280	83.571	chr15	-	LRRC57	NM_153260.3	SINE@AluSx@+	SINE@AluSg@-	0	1.30719	0.26525	2.75049	1.73913	1.65094	0.375	0.30675	2.12291	1.08073	1.23895	0.158213	-0.22802	0.826148	0.8974	no
35512704..35512838	35517917..35518054	140	73.571	chr20	+	CEP250	NM_007186.6	SINE@AluJr@-	SINE@AluJr@+	3.44828	0	0	0	3.77358	0	0	0	1.85185	0.86207	1.12509	0.263016	-0.230476	0.824313	0.89571	no
72360691..72360976	72365942..72366228	288	80.208	chr5	+	PTCD2	NM_024754.5	SINE@AluSz@-	SINE&SINE@AluSq2_MIR@+-	0.65359	0	2.08333	0	0.91743	0.68966	1.49813	0.61728	0.26385	0.68423	0.79727	0.11304	-0.230879	0.824012	0.89569	no
165075110..165075227	165075426..165075541	118	77.119	chr4	-	TMEM192	NM_001100389.2	SINE@AluSx@+	SINE@AluSc@-	8.43882	5.15464	8.33333	1.47059	3.61446	5.30973	4.62185	3.7037	15.3846	5.84935	6.52687	0.677527	-0.232099	0.823101	0.89501	no
53136463..53136582	53138285..53138404	121	75.207	chr19	-	ZNF347	NM_001172675.2	SINE@FLAM_C@+	SINE@AluJb@-	0.52356	0	8.16327	16.6667	10	3.84615	15.9091	4.54545	2.5641	6.33838	7.37296	1.03458	-0.232764	0.822604	0.89501	no
57836675..57836985	57838000..57838308	312	77.885	chr17	-	MRPS23	NM_016070.4	SINE@AluSx@-	SINE$SINE@AluJr#AluSz@+	1.19284	0.96774	0	3.33333	0.91743	4.34783	0.50251	0	2.38095	1.37348	1.62974	0.256266	-0.236198	0.820041	0.89352	no
16761567..16761679	16763887..16763998	114	83.333	chrX	+	SYAP1	NM_032796.4	SINE$Simple_repeat@AluSx3#(AATG)n@+	SINE@AluSx@-	0.22075	0	0	3.50877	1.68539	1.69903	0.9009	0.5291	0.7984	0.93238	1.12256	0.190184	-0.236747	0.819632	0.89346	no
78272235..78272325	78273452..78273542	91	84.615	chr9	+	CEP78	NM_001349839.2	SINE@AluJr@-	SINE@AluSx@+	3.8835	0	0	30	13.7931	11.3636	4.61538	13.1148	7.35294	8.47087	10.048	1.57709	-0.236796	0.819595	0.89346	no
12077838..12078122	12079384..12079657	287	78.049	chr19	+	ZNF844	NR_134326.2	SINE@AluY@-	SINE@AluSz@+	0.97087	8.69565	0	0	0.95694	2.43902	2.0202	8.21918	1.28205	2.41663	2.98348	0.566848	-0.237201	0.819293	0.89346	no
2434957..2435215	2447491..2447749	259	77.22	chr7	+	CHST12	NM_001243795.2	SINE@AluJo@+	SINE@AluSz@-	0	0	7.14286	0	3.57143	0.87719	0	2.48756	4.13223	1.78571	2.21368	0.427967	-0.237403	0.819142	0.89346	no
69302877..69303166	69306654..69306958	305	79.344	chr16	+	SNTB2	NM_006750.3	SINE@AluSx1@-	SINE@AluSx@+	0	0	0.76923	0.60606	0.97087	0.4662	0.61162	0	0	0.343823	0.409738	0.0659155	-0.239249	0.817766	0.89288	no
131201031..131201331	131201835..131202136	304	74.342	chr5	+	LYRM7	NR_121658.2	SINE@AluSx4@+	SINE@AluJb@-	3.05164	5.87595	7.52066	4.51977	5.18519	6.11588	6.65874	2.93686	6.70103	5.242	5.51954	0.277535	-0.240329	0.816962	0.8923	no
133016682..133016788	133018654..133018758	107	76.636	chr12	+	ZNF26	NM_001256280.2	SINE@AluJb@+	SINE@AluJo@-	0	7.14286	0	0	0	2.27273	4	0	5	1.78571	2.25455	0.468831	-0.240699	0.816686	0.8923	no
21185475..21185759	21193248..21193529	285	82.456	chr19	+	ZNF431	NM_001319127.2	SINE@AluSq2@-	SINE@AluSp@+	3.59629	8.22222	6.56168	4.61847	4.37158	8.61423	6.54206	4.5098	6.23529	5.74967	6.05459	0.304927	-0.241837	0.815838	0.89169	no
2434945..2435219	2442378..2442654	279	75.269	chr7	+	CHST12	NM_001243795.2	SINE$Simple_repeat@AluJo#(TAGA)n@+	SINE@AluY@-	0	0.5102	7.14286	0	3.48837	1.26582	0	3.34572	3.57143	1.91326	2.33427	0.421003	-0.241909	0.815785	0.89169	no
21191173..21191466	21194474..21194744	295	73.898	chr19	+	ZNF431	NM_001319127.2	SINE&LINE@AluSg_L1MA8@+-	SINE@AluSx1@-	2.91971	6.47773	3.57143	0	5.90062	3.56083	3.62319	1.96078	2.84698	3.24222	3.57848	0.336263	-0.243194	0.814828	0.89151	no
68766627..68766879	68777841..68778096	257	78.988	chr12	+	SLC35E3	NR_149143.3	SINE@AluJb@-	SINE@AluJb@+	3.41207	9.41176	9.32203	5.66038	5.50459	11.1111	4.85714	8.59873	6.90909	6.95156	7.39613	0.444572	-0.244628	0.813761	0.89065	no
128648800..128648951	128655627..128655777	152	70.395	chr7	+	LINC01000	NR_024368.1	DNA&SINE@MER8_AluJb@+-	SINE@AluSg@+	1.23288	0	0	0	0.63492	0.409	0.22321	0	0.65274	0.30822	0.383974	0.075754	-0.248198	0.811105	0.88897	no
39427039..39427325	39427922..39428210	294	80.612	chr19	+	PLEKHG2	NM_001351693.2	SINE@AluY@-	SINE@AluSx1@+	6.08108	0	8	0	5.55556	7.69231	0	3.24675	4	3.52027	4.09892	0.578654	-0.24904	0.810479	0.88887	no
74250891..74251183	74252708..74252997	294	82.313	chr18	-	CYB5A	NM_001914.4	SINE@AluSx@+	SINE@AluSq2@-	6.52174	0	0	0	0	0	0	12	0	1.63044	2.4	0.769565	-0.250255	0.809576	0.88852	no
32955374..32955453	32955845..32955924	80	75	chr3	+	CCR4	NM_005508.5	SINE@AluSp@+	SINE$SINE@AluSx#AluY@-	10	0	0	0	0	0	7.40741	9.09091	0	2.5	3.29966	0.799664	-0.250852	0.809132	0.88834	no
71785911..71786086	71794770..71794945	176	81.818	chr12	+	RAB21	NM_014999.4	Simple_repeat&SINE@(TGTTTTTTTT)n_AluY@+-	Simple_repeat$SINE@(TA)n#AluSx@+	0	0	0.32206	0.16835	0.62959	0	0	0	0.17778	0.122603	0.161474	0.0388715	-0.252193	0.808137	0.88755	no
93763474..93763593	93763998..93764102	120	74.167	chr11	+	C11orf54	NM_001351991.2	SINE@AluJr@+	SINE@AluJo@-	0	2.32558	6.52174	0	2.63158	6.25	4.65116	0	0	2.21183	2.70655	0.494718	-0.253238	0.80736	0.88701	no
158973345..158973485	158974262..158974406	145	84.828	chr6	-	RSPH3	NM_031924.6	-@-@+-	-@-@+-	7.95455	21.4286	10.9091	4.54545	26.4706	10.3448	4.87805	22.7273	0	11.2094	12.8841	1.67473	-0.253757	0.806975	0.88689	no
12079397..12079661	12080759..12081033	275	76.364	chr19	+	ZNF844	NR_134326.2	SINE@AluSz@+	SINE@AluSz@-	1.64141	8.72093	1.0101	0	0.9901	3.90625	2.44898	6.33803	3.10078	2.84311	3.35683	0.513718	-0.255033	0.806029	0.88616	no
149555480..149555824	149555480..149555824	354	74.576	chr1	+	NBPF19	NM_001351365.1	LINE@L1MC4@-	LINE@L1MC4@-	3.0303	0	14.2857	7.10059	11.8056	6.77966	9.26829	2.71318	4.16667	6.10415	6.94667	0.842522	-0.255372	0.805777	0.88616	no
18097262..18097562	18097931..18098231	302	80.795	chr22	+	PEX26	NM_001127649.3	LINE$SINE@L1ME4b#AluY@-	SINE@AluSz6@+	1.09489	3.50877	4.08163	11.2	6.38978	5.26316	3.79747	3.125	9.17874	4.97132	5.55083	0.579508	-0.256082	0.80525	0.88591	no
16238921..16239231	16241040..16241338	312	78.526	chr19	+	AP1M1	NM_001130524.2	SINE@AluSp@-	LINE$SINE@L1MEd#AluSx1@+	2.27273	0	0	0	0	0	0	0	4.25532	0.568183	0.851064	0.282882	-0.260381	0.802063	0.88363	no
53142322..53142603	53144124..53144405	284	79.93	chrX	+	KANTR	NR_145973.1	SINE@AluSg@-	SINE@AluSz6@+	0	4.65116	0	0	4.04412	1.69492	0.35211	0	1.43369	1.16279	1.50497	0.342178	-0.263121	0.800034	0.88232	no
203298412..203298715	203301926..203302226	314	76.433	chr2	+	CYP20A1	NM_001371696.1	SINE@AluSz@+	SINE@AluSz@-	5.53571	6.10998	6.06061	2.01342	5.78512	3.28947	7.17131	4.21053	5.71429	4.92993	5.23414	0.304214	-0.26397	0.799406	0.88193	no
36067738..36067837	36069110..36069208	100	75	chr1	+	2003-08-01	NM_177422.3	SINE@AluSx@+	SINE@AluJo@-	6.37255	3.1746	8.53659	0	4.63576	4.22535	5	1.16279	10.7692	4.52093	5.15863	0.637691	-0.264496	0.799016	0.88181	no
68771542..68771655	68775030..68775140	114	76.316	chr12	+	SLC35E3	NR_149143.3	SINE@AluJb@+	Retroposon&SINE@SVA_B_FLAM_C@+-	0	0	0	5.35714	6.06061	0	0	3.0303	0	1.33929	1.81818	0.478897	-0.264721	0.79885	0.88181	no
149448373..149448520	149449478..149449627	150	78.667	chr6	-	ZC3H12D	NM_207360.3	SINE@AluJb@+	SINE@AluSz@-	0.52006	3.07692	4.41176	2	1.81269	3.47432	3.31429	1.82648	3.19343	2.50218	2.72424	0.222057	-0.264962	0.798671	0.88181	no
36063813..36064034	36065339..36065561	225	74.222	chr1	+	2003-08-01	NM_177422.3	SINE@AluJo@-	SINE@AluSc@+	0	5.7554	8.66667	7.93651	8.09524	7.84314	4.84848	0.97087	9.41704	5.58964	6.23495	0.645309	-0.265272	0.798442	0.88181	no
113127219..113127520	113129050..113129328	304	76.645	chr1	+	LRIG2	NM_014813.3	SINE@AluSx@-	SINE@AluSc@+	0	1.97368	0	0	0.86957	2.54237	0	0	0	0.49342	0.682388	0.188968	-0.266637	0.797433	0.88159	no
16237606..16237749	16238725..16238864	144	77.083	chr19	+	AP1M1	NM_001130524.2	SINE@AluSx1@+	SINE@AluJb@-	0	4.7619	0	0	0	0	0	0	9.09091	1.19047	1.81818	0.627707	-0.271544	0.793807	0.87881	no
68847884..68847961	68849701..68849776	78	80.769	chr12	+	MDM2	NM_001145337.3	SINE@AluJr4@+	SINE@AluSx@-	0.23148	3.38983	0	1.88679	2.84698	0.76923	0	1.23457	3.43348	1.37702	1.65685	0.279827	-0.27762	0.789325	0.87476	no
51510145..51510431	51511400..51511688	292	81.507	chr12	+	SLC4A8	NM_001258401.2	SINE@AluYj4@+	SINE@AluSx@-	5.26316	0	0	0	0	0	0	10.1695	0	1.31579	2.0339	0.718108	-0.278382	0.788763	0.87444	no
100023738..100024025	100028322..100028616	296	74.662	chr1	+	SLC35A3	NM_001271684.2	SINE@AluSc@+	SINE@AluJb@-	0.29326	1.341	0.71685	1.40647	0.54545	0.68143	1.64114	1.23267	1.04712	0.939395	1.02956	0.090167	-0.27961	0.787858	0.87375	no
93505981..93506082	93508293..93508394	102	75.49	chr12	+	MRPL42	NR_038160.2	SINE@AluSq2@-	SINE@AluJo@+	2.45902	0.84746	0	4.16667	2.4	3.125	5.20833	0	0.48309	1.86829	2.24328	0.374996	-0.280066	0.787523	0.87368	no
43617350..43617637	43618162..43618446	291	79.725	chr6	+	POLH	NM_006502.3	DNA$SINE@MER5A1#AluSz@+	SINE@AluSc@-	2.39001	3.43075	1.66667	4.60751	4.38871	1.14286	4.8474	2.00803	4.13943	3.02374	3.30529	0.281551	-0.281838	0.786218	0.87265	no
9524500..9524806	9525480..9525786	310	76.452	chr19	-	ZNF426	NM_001300883.3	SINE@AluSp@+	Simple_repeat&SINE$SINE@(TTG)n_AluSx#AluYh3@+-	0.9058	3.87812	2.54777	10.8108	4.87805	5.06757	7.81759	3.57143	4.28571	4.53562	5.12407	0.588445	-0.282759	0.78554	0.8724	no
32312212..32312496	32313377..32313660	287	82.23	chr2	+	YIPF4	NM_032312.4	SINE@AluY@+	SINE@AluSx1@-	7.27273	4	0	0	10.6383	0	2.73973	0	4.54545	2.81818	3.5847	0.766513	-0.28288	0.785451	0.8724	no
133012595..133012880	133016507..133016795	296	71.284	chr12	+	ZNF26	NM_001256280.2	SINE@AluSq2@-	SINE@AluJb@+	0	1.53846	0	8.33333	2.3622	2.08333	6.30631	1.40845	3.0303	2.46795	3.03812	0.57017	-0.285243	0.783714	0.87098	no
37018706..37018909	37019067..37019268	204	85.294	chr21	+	RIPPLY3	NM_001317768.1	SINE@AluSq2@-	SINE@AluSp@+	0	3.92157	0	0	0	0	0	7.69231	0	0.980393	1.53846	0.558069	-0.286866	0.78252	0.87098	no
96015035..96015220	96015613..96015808	196	76.02	chr9	+	ERCC6L2	NM_020207.5	SINE$SINE@AluSz6#AluSz@-	SINE@AluY@+	4.34783	8.57143	20	0	11.3402	11.8421	9.73451	6.38298	7.54717	8.22982	9.3694	1.13958	-0.287839	0.781806	0.87086	no
69858827..69858908	69859775..69859858	84	73.81	chr18	-	CD226	NM_006566.4	SINE@AluSx4@-	SINE@AluSp@+	0	0	0	1.43266	0.57803	0.56022	0.72993	0.42194	0	0.358165	0.458024	0.099859	-0.289622	0.780496	0.87075	no
21189215..21189490	21192175..21192453	282	74.823	chr19	+	ZNF431	NM_001319127.2	SINE&LINE@AluSx_L1MA8@+-	SINE@AluSx3@-	2.71186	0	3.61842	4.42478	3.93375	2.33645	5.01931	3.22581	0.65359	2.68877	3.03378	0.345017	-0.289795	0.780369	0.87075	no
105360024..105360654	105360024..105360654	642	79.751	chr2	-	FHL2	NM_001318897.2	SINE&SINE@AluSx1_AluY@+-	SINE&SINE@AluSx1_AluY@+-	10.7143	11.7647	0	0	0	0	0	0	42.8571	5.61975	8.57143	2.95168	-0.29138	0.779206	0.87028	no
203300915..203301210	203305205..203305499	299	77.926	chr2	+	CYP20A1	NM_001371696.1	SINE@AluSp@+	SINE@AluSc@-	1.32701	3.58621	7.26257	4.329	6.50888	3.31492	6.56566	3.0445	3.26531	4.1262	4.53985	0.413657	-0.291397	0.779193	0.87028	no
133016240..133016372	133025660..133025792	133	75.188	chr12	+	ZNF26	NM_001256280.2	SINE@AluSx1@-	SINE@FLAM_C@+	2.85714	3.50877	0	0	0	3.2967	0	3.92157	2.55102	1.59148	1.95386	0.36238	-0.291681	0.778985	0.87028	no
122027247..122027327	122028324..122028402	81	75.309	chr5	+	SRFBP1	NM_152546.3	SINE@AluJr@-	SINE@AluSx1@+	0	0.76336	0	0.34247	0	0.89686	0.23981	0	0.61983	0.276458	0.3513	0.0748425	-0.291805	0.778894	0.87028	no
18094220..18094499	18102806..18103102	298	79.866	chr22	+	PEX26	NM_001127649.3	SINE@AluY@-	SINE@AluSx3@+	4.31034	7.52688	0	13.1579	14.0496	8.69565	7.31707	0	6.34921	6.24878	7.2823	1.03353	-0.292757	0.778196	0.87028	no
204551045..204551270	204552065..204552289	230	76.522	chr1	+	MDM4	NM_001204171.1	SINE@AluJb@-	SINE@AluSp@+	0.9434	1.53173	5.72519	2.86029	3.56278	3.28515	3.40671	2.81602	2.18949	2.76515	3.05203	0.286877	-0.293597	0.77758	0.87025	no
57220640..57220933	57222076..57222363	295	84.068	chr19	+	ZNF264	NM_003417.5	SINE@AluSx@-	SINE@AluSz@+	2.92398	6.93642	0	6.15385	4.22535	9.67742	1.89873	4	3.24324	4.00356	4.60895	0.605385	-0.294265	0.77709	0.87001	no
68775030..68775136	68777845..68777953	109	77.982	chr12	+	SLC35E3	NR_149143.3	Retroposon&SINE@SVA_B_FLAM_C@+-	SINE@AluJb@+	0	0	0	5.66038	6.66667	0	0	3.33333	0	1.41509	2	0.584905	-0.298853	0.773729	0.86747	no
68769380..68769492	68775030..68775140	113	80.531	chr12	+	SLC35E3	NR_149143.3	SINE@AluSq2@+	Retroposon&SINE@SVA_B_FLAM_C@+-	0	0	0	5.35714	7.14286	0	0	2.5	0	1.33929	1.92857	0.589287	-0.299557	0.773214	0.8672	no
203301938..203302537	203301938..203302537	608	71.711	chr2	+	CYP20A1	NM_001371696.1	SINE&SINE@AluJb_AluSz@+-	SINE&SINE@AluJb_AluSz@+-	4.44136	7.44681	7.03125	9.60591	10.6061	1.75439	9.55631	7.07071	9.73783	7.13133	7.74506	0.613727	-0.299662	0.773137	0.8672	no
34851143..34851262	34851143..34851262	124	82.258	chr1	-	SMIM12	NM_001320261.2	SINE&SINE@MIRb_MIRb@+-	SINE&SINE@MIRb_MIRb@+-	0.67114	0	0	0	0	0	1.35135	0	0	0.167785	0.27027	0.102485	-0.301383	0.771878	0.86632	no
119922456..119922737	119924397..119924680	285	82.456	chrX	-	NKAP	NM_024528.4	SINE@AluSz@+	SINE@AluSq2@-	0	0	6.25	0	0	0	9.30233	2.22222	0	1.5625	2.30491	0.74241	-0.301681	0.77166	0.86632	no
66889291..66889586	66890008..66890313	307	80.456	chr16	+	PDP2	NM_001329933.2	SINE@AluSz@-	SINE@AluSq2@+	5.11509	4.34783	9.49721	5.15695	9.63303	5.70265	8.12379	4.92813	4.11348	6.02927	6.50022	0.470946	-0.302492	0.771068	0.86602	no
39490882..39491034	39493256..39493403	153	82.353	chr19	+	TIMM50	NM_001329559.2	SINE@AluSp@+	LTR&SINE@LTR7_AluSx@+-	5.45455	0	14.2857	3.84615	4.08163	5.19481	6.89655	9.67742	8.06452	5.8966	6.78299	0.886384	-0.307325	0.767537	0.86358	no
44799219..44799510	44802708..44803009	304	76.316	chr17	-	GJC1	NM_001080383.1	SINE@AluSz@-	SINE@AluJb@+	0.45147	5.50964	9.375	4.3	5.33643	0	8.62944	8.33333	5.92105	4.90903	5.64405	0.735023	-0.307778	0.767207	0.86352	no
43615665..43615818	43619236..43619391	156	71.154	chr6	+	POLH	NM_006502.3	SINE@AluSc@-	SINE@AluJb@+	7.66284	9.30233	6.45161	10.9375	12.963	8.51064	4.87805	3.84615	17.3913	8.58857	9.51782	0.92925	-0.309727	0.765785	0.86222	no
155821537..155821754	155823399..155823617	219	84.932	chr3	-	SLC33A1	NM_004733.4	SINE@AluSp@-	SINE@AluSx@+	0	0	0	20	9.32203	2.04082	6.66667	11.2903	3.22581	5	6.50913	1.50913	-0.313033	0.763376	0.85981	no
68840519..68840809	68849999..68850301	304	77.961	chr12	+	MDM2	NM_001145337.3	Simple_repeat&SINE@(GTTT)n_AluSz@+-	SINE@AluSz@+	0.52731	0.21937	0.35039	0.35518	0.5514	0.3884	0.35571	0.261	0.37938	0.363063	0.387178	0.0241155	-0.313937	0.762718	0.85938	no
17110547..17110841	17113199..17113497	304	75	chr22	+	IL17RA	NM_001289905.1	SINE@AluJo@+	SINE@AluJb@-	3.16901	1.50943	1.69492	0.27933	1.51515	0.57471	2.49377	1.97842	2.83688	1.66317	1.87979	0.216614	-0.315209	0.761792	0.85864	no
767846..768496	767846..768496	674	78.932	chr11	-	GATD1	NM_001318823.2	SINE$LTR&SINE@AluSc#MLT1A0_AluSx1@+-	SINE$LTR&SINE@AluSc#MLT1A0_AluSx1@+-	2.6178	6.28141	5.09804	9.69697	8.18505	7.84314	3.91389	4.36364	7.98005	5.92356	6.45715	0.533599	-0.317081	0.76043	0.85771	no
18091092..18091169	18098061..18098140	80	73.75	chr22	+	PEX26	NM_001127649.3	LINE$SINE@L1ME4b#FLAM_A@-	SINE@AluSz6@+	0	0.57143	0	1.20968	1.31579	1.21457	0	0	0.35336	0.445277	0.576744	0.131466	-0.317624	0.760035	0.85757	no
71788005..71788117	71791174..71791289	117	72.65	chr12	+	RAB21	NM_014999.4	SINE@AluJb@+	SINE@AluJo@-	0.07962	0.60423	0.15314	0.22989	0.32077	1.31332	0	0.08482	0.08475	0.26672	0.360732	0.094012	-0.318579	0.75934	0.85709	no
10674143..10674430	10678960..10679236	290	80	chr17	-	SCO1	NM_004589.4	SINE@AluSq@+	SINE@AluSx1@-	2.38365	2.84091	3.94089	12.2066	6.57277	6.08365	6.01266	5.46697	5.83446	5.343	5.9941	0.651097	-0.319157	0.758921	0.85692	no
42540746..42541047	42541762..42542058	303	83.828	chr15	-	LRRC57	NM_153260.3	SINE@AluSx3@+	SINE$SINE@AluSg#AluY@-	3.84615	0	9.7561	0	0	2.27273	7.01754	5.40541	6.34921	3.40056	4.20898	0.808416	-0.320314	0.75808	0.85658	no
57836675..57836964	57837698..57837998	312	70.513	chr17	-	MRPS23	NM_016070.4	SINE@AluSx@-	SINE@AluJr@+	0.27322	1.1236	0	7.40741	3.52941	4.87805	1.31579	1.92308	2.10526	2.20106	2.75032	0.54926	-0.322502	0.756491	0.85509	no
21187988..21188273	21190665..21190944	286	79.021	chr19	+	ZNF431	NM_001319127.2	SINE@AluSq@+	SINE@AluSp@-	2.21402	6.66667	4.92424	0.58824	5.72687	4.61538	2.29008	3.67893	3.87409	3.59829	4.03707	0.438778	-0.323901	0.755476	0.85425	no
21185469..21185755	21191178..21191461	287	81.533	chr19	+	ZNF431	NM_001319127.2	SINE@AluSq2@-	SINE@AluSg@+	2.77778	7.96813	6.29723	4.54545	5.94315	7.54986	6.28743	3.29489	5.95238	5.39715	5.80554	0.408394	-0.324588	0.754978	0.85399	no
51910289..51910585	51914739..51915033	298	81.544	chr15	+	TMOD3	NM_014547.5	SINE@AluSz@+	SINE@AluSq2@-	2.64731	2.6965	2.12766	3.08908	3.08666	2.01091	2.82087	2.92376	2.80505	2.64014	2.72945	0.0893125	-0.326617	0.753506	0.85317	no
21187435..21187752	21190666..21190976	319	79.31	chr19	+	ZNF431	NM_001319127.2	SINE$SINE@AluSp#AluSx1@+	LINE$SINE@L1MA8#AluSp@-	2.43408	5.93607	4.24837	0.55556	4.2042	5.52147	1.90476	3.82353	3.0303	3.29352	3.69685	0.403332	-0.328931	0.75183	0.85181	no
32308762..32309045	32313707..32313993	289	85.121	chr2	+	YIPF4	NM_032312.4	SINE@AluYc@+	SINE@AluSx1@-	1.71674	0	7.93651	1.44928	4.43038	4.0404	0	4.41989	4	2.77563	3.37813	0.602502	-0.330652	0.750584	0.85145	no
36417077..36417241	36418697..36418861	165	82.424	chr21	+	CHAF1B	NM_005441.3	Simple_repeat&SINE@(CA)n_AluJb@+-	SINE@AluSz@+	0	10.5263	0	0	0	6.89655	0	4.7619	6.25	2.63158	3.58169	0.95011	-0.33088	0.750419	0.85145	no
80435064..80435143	80436340..80436419	82	74.39	chr10	+	PRXL2A	NM_001243781.2	SINE@AluSx@+	DNA&SINE@MER5B_AluJr@+-	1.23457	2.7027	0	0	1.31579	0	0	2.91262	2.12766	0.984317	1.27121	0.286897	-0.332017	0.749596	0.85094	no
68479850..68479990	68481022..68481164	143	80.42	chr10	-	SLC25A16	NM_001324317.2	SINE@AluSx@+	SINE@AluSq2@-	2.25225	11.7647	0	0	4.7619	5	5.92105	5	1.22951	3.50424	4.38249	0.878252	-0.333966	0.748188	0.84964	no
100023727..100024027	100027947..100028238	303	83.168	chr1	+	SLC35A3	NM_001271684.2	SINE@AluSc@+	SINE@AluSx@-	0.29586	1.25899	0.69204	1.47929	0.5102	0.73394	1.65929	1.25	1.0582	0.931545	1.04233	0.110781	-0.338004	0.745271	0.84724	no
133014285..133014410	133026113..133026246	135	75.556	chr12	+	ZNF26	NM_001256280.2	SINE@AluJb@+	SINE@AluSg7@-	0	0	0	5.26316	1.5873	5.26316	0	2.43902	0	1.31579	1.8579	0.542106	-0.339397	0.744265	0.8467	no
36063813..36064034	36064894..36065120	229	71.616	chr1	+	2003-08-01	NM_177422.3	SINE@AluJo@-	SINE@AluSg@+	0	4.84848	8.66667	3.94089	7.14286	5.26316	3.96825	2.15054	6.46259	4.36401	4.99748	0.63347	-0.340135	0.743733	0.8464	no
32877776..32878079	32878686..32878973	304	71.382	chr19	-	CEP89	NM_032816.5	SINE&SINE@AluJr_AluSq2@+-	SINE@AluJr@+	0	3.77358	0.71942	0	0.90498	1.38249	0	4.25532	1.02041	1.12325	1.51264	0.38939	-0.342133	0.742293	0.84537	no
39491860..39492021	39492719..39492880	162	71.605	chr19	+	TIMM50	NM_001329559.2	SINE@AluJo@-	SINE@AluSx1@+	3.1941	5.14286	6.61157	10.7527	8.98876	8.06452	6.54206	5.26316	6.0241	6.4253	6.97652	0.551215	-0.343269	0.741475	0.84474	no
133212854..133213166	133213706..133214000	315	75.556	chr12	+	ZNF268	NM_001165881.3	SINE$SINE@AluJr#AluSz@-	LINE$SINE$SINE@L1MB5#AluY#AluSz@+	0	0	12.5	0	0	0	0	0	27.2727	3.125	5.45455	2.32955	-0.344274	0.740751	0.84452	no
50557677..50557932	50558422..50558676	256	80.078	chr15	-	TRPM7	NR_149152.2	SINE@AluSx@-	SINE@AluSx1@+	5.7508	2.66667	0	0	3.86905	1.48515	5.13595	2.75862	0	2.10437	2.64975	0.545387	-0.346551	0.739113	0.84326	no
52863048..52863119	52863322..52863391	72	70.833	chr19	-	ZNF320	NM_001351777.1	SINE@AluSz6@-	SINE@AluSg@+	0	0	9.09091	0	0	0	3.57143	14.2857	0	2.27273	3.57143	1.2987	-0.349291	0.737142	0.84131	no
50950468..50950789	50951596..50951893	326	72.393	chr18	+	ME2	NM_002396.5	Simple_repeat&SINE$DNA@(T)n_AluSz#MER5A@+-	SINE@AluY@+	1.03806	5	0	4.34783	9.09091	0.97087	3.49345	1.11111	1.8797	2.59647	3.30921	0.712735	-0.35188	0.735283	0.84044	no
69320506..69320804	69323680..69323973	299	80.936	chr2	-	GFPT1	NM_001244710.1	SINE@AluSz@+	SINE$SINE@AluJb#AluSc@-	1.57658	1.03199	0	1.85676	1.63522	1.03093	0.72416	1.17584	1.75538	1.11633	1.26431	0.147973	-0.35218	0.735068	0.84044	no
99534211..99534379	99534524..99534690	169	75.148	chr7	+	ZKSCAN5	NM_001318083.2	SINE@AluJb@-	SINE@AluSc@+	0	3.57143	0	0	0	6.25	0	0	1.0101	0.892857	1.45202	0.559162	-0.352656	0.734726	0.84044	no
47813407..47813718	47837268..47837579	312	83.974	chr18	-	SMAD2	NM_001003652.4	SINE$SINE@AluJr#AluSx3@-	SINE@AluY@+	0.47619	0	0	0	0	0	0.2994	0	0.60423	0.119048	0.180726	0.0616785	-0.358092	0.73083	0.83682	no
71791151..71791286	71794259..71794393	137	75.912	chr12	+	RAB21	NM_014999.4	SINE@AluJo@-	SINE@AluSx@+	0.56818	1.77778	0	2.24719	1.36054	3.57143	1.0989	0.75472	0.36496	1.14829	1.43011	0.281823	-0.359691	0.729685	0.83611	no
93763469..93763594	93764617..93764741	126	76.19	chr11	+	C11orf54	NM_001351991.2	SINE@AluJr@+	SINE@AluSz6@-	0.77519	1.50376	0	6.45161	3.14136	0	3	7.14286	1.03093	2.18264	2.86303	0.68039	-0.360545	0.729074	0.83601	no
50557655..50557894	50559781..50560020	243	81.07	chr15	-	TRPM7	NR_149152.2	SINE@AluSx@-	SINE@AluSx3@+	1.5625	0	0	7.14286	1.14943	2.77778	4.23729	6.25	0	2.17634	2.8829	0.70656	-0.362753	0.727495	0.83511	no
57863364..57863550	57863762..57863947	187	75.401	chr19	+	ZNF587	NM_032828.4	SINE$SINE@AluSg#AluY@-	SINE@AluSx4@+	1.71429	1.63551	2.64317	9.40171	6.14657	2.16216	3.27169	4.5283	6.63507	3.84867	4.54876	0.700088	-0.369058	0.722995	0.83114	no
69281988..69282070	69282265..69282347	83	74.699	chr5	-	CCDC125	NM_176816.5	SINE@AluSp@-	SINE@AluSz@+	0	21.0526	0	5	0	33.3333	10.5263	0	4.16667	6.51316	9.60526	3.09211	-0.371698	0.721114	0.83074	no
2839159..2839456	2839955..2840259	308	80.519	chr4	+	SH3BP2	NM_001122681.2	SINE@AluJb@-	SINE&LINE@AluJb_L1ME3B@+-	3.49345	4.96183	1.1194	3.17965	3.67647	3.03712	3.62595	2.93367	4.05079	3.18858	3.4648	0.276217	-0.375927	0.718105	0.82792	no
93512175..93512469	93515370..93515663	295	82.373	chr12	+	MRPL42	NR_038160.2	SINE@AluSq@+	SINE@AluSz6@-	1.19332	4.28571	0.55556	0	1.5873	2.85714	0	1.24224	4.0201	1.50865	1.94136	0.432709	-0.376575	0.717644	0.82769	no
203302249..203302537	203305216..203305499	291	71.134	chr2	+	CYP20A1	NM_001371696.1	SINE@AluJb@+	SINE@AluSc@-	2.90974	5.42857	8.25688	8.87218	11.3475	4.30622	9.06667	4.41176	6.42458	6.36684	7.11135	0.744507	-0.37884	0.716036	0.82644	no
40463982..40464248	40465920..40466198	279	78.853	chr3	+	RPL14	NM_003973.5	SINE@AluSx@-	SINE@AluSx@+	2.09059	2.89855	8.23529	3	6.58915	2.94906	6.16883	3.53357	3.89222	4.05611	4.62657	0.570458	-0.382706	0.713293	0.82387	no
476566..476865	478652..478949	309	74.434	chr20	-	CSNK2A1	NM_177559.3	SINE@AluJb@-	SINE@AluJb@+	0	2.4	0	0	0	0	2.7907	0	1.84332	0.6	0.926804	0.326804	-0.384953	0.711701	0.82263	no
65775979..65776054	65776847..65776923	77	72.727	chr11	-	AP5B1	NM_138368.5	SINE@AluSx1@-	SINE@AluJb@+	0.68493	5.92105	12.0482	3.48837	10.4839	8.25688	4.66321	4.06504	5.11628	5.53564	6.51706	0.981421	-0.386197	0.710821	0.82226	no
127836945..127837215	127839969..127840234	276	76.812	chr4	+	HSPA4L	NM_001317381.2	SINE@AluSx@-	SINE@AluSx@+	0	1.7094	0	2.74725	1.38889	0	3.94737	0	2.23464	1.11416	1.51418	0.400018	-0.387876	0.709633	0.82144	no
155941107..155941417	155942097..155942404	315	85.714	chr3	+	GMPS	NM_003875.3	SINE@AluYk3@+	DNA&SINE@MER5B_AluY@+-	4.21053	0	0	11.7647	6.66667	6.45161	0	2.43902	10.6383	3.99381	5.23912	1.24531	-0.387951	0.70958	0.82144	no
141004030..141004305	141005363..141005638	279	81.362	chr7	-	MRPS33	NM_053035.3	SINE@AluY@+	SINE@AluSc@-	0	0	2.6087	0.43103	2.17391	3.57143	0	0	0	0.759932	1.14907	0.389136	-0.389076	0.708785	0.82105	no
40610801..40610873	40662854..40662925	73	79.452	chr15	+	KNL1	NM_170589.5	SINE@AluSq2@-	SINE@AluJb@+	6.82261	12.0172	16.0714	11.5578	8.91089	10.9948	16.1654	13.3333	12.8834	11.6172	12.4576	0.840316	-0.389489	0.708493	0.82105	no
47812939..47813188	47822725..47822984	263	80.228	chr18	-	SMAD2	NM_001003652.4	SINE@AluSq2@+	SINE@AluSx@-	0	2.08333	0	0	1.27389	1.26582	0	0	1.19048	0.520833	0.746038	0.225205	-0.392747	0.706192	0.81924	no
24001074..24001148	24002002..24002077	76	77.632	chr2	+	UBXN2A	NM_181713.4	SINE@AluSp@-	SINE@AluJb@+	2.15827	2.08333	0	11.8644	5.6	3.52113	1.44928	9.42029	5.6338	4.0265	5.1249	1.0984	-0.395585	0.70419	0.81776	no
32955261..32955565	32955916..32956222	313	78.275	chr3	+	CCR4	NM_005508.5	SINE@AluSp@+	SINE@AluSx@-	2.72727	0	4.16667	0	2.27273	2.41546	2.42215	3.77358	0	1.72348	2.17678	0.453299	-0.396494	0.70355	0.81737	no
93364864..93365145	93366733..93367009	284	76.408	chr1	+	DR1	NM_001938.3	SINE@AluY@-	SINE@AluJb@+	0.14749	0	1.4652	0.21322	0.21786	0.88889	0.53957	1.46751	0	0.456478	0.622766	0.166289	-0.3974	0.702911	0.81693	no
68773489..68773583	68775652..68775748	100	73	chr12	+	SLC35E3	NR_149143.3	SINE@AluJr@-	SINE@AluSq2@+	0	7.69231	0	0	0	0	5	10.3448	0	1.92308	3.06897	1.14589	-0.397451	0.702876	0.81693	no
16238708..16238894	16242152..16242338	190	74.211	chr19	+	AP1M1	NM_001130524.2	SINE@AluJb@-	LINE$SINE@L1MEd#AluJb@+	1.63934	0	0	0	0	0	0	0	4	0.409835	0.8	0.390165	-0.39979	0.701229	0.81557	no
50558416..50558592	50559304..50559487	185	76.757	chr15	-	TRPM7	NR_149152.2	SINE@AluSx1@+	SINE$SINE@AluJb#AluSx3@-	6.77291	2.11864	0.4878	0	2.85714	1.21951	4	3.15315	3.40909	2.34484	2.92778	0.58294	-0.400466	0.700754	0.81532	no
18095840..18096122	18097930..18098211	284	80.634	chr22	+	PEX26	NM_001127649.3	SINE&SINE@MIR_AluSz@+-	SINE@AluSz6@+	1.86625	3.2	0	5.26316	4.1206	3.44828	2.7027	0.66007	4.46194	2.58235	3.07872	0.496366	-0.400647	0.700627	0.81532	no
10458857..10459153	10459963..10460260	299	81.271	chr1	-	DFFA	NM_004401.3	SINE@AluSx3@-	SINE@AluSx@+	0.85003	3.08285	3.58515	3.27586	2.58007	2.30583	4.10023	2.27596	3.62875	2.69847	2.97817	0.279695	-0.403617	0.69854	0.81364	no
37390035..37390320	37391296..37391581	287	83.972	chr19	+	ZNF527	NM_032453.2	SINE@AluSx1@-	SINE@AluSp@+	2.08333	6.01093	0.81967	0	3.93701	2.42588	1.8018	2.40964	3.07018	2.22848	2.7289	0.50042	-0.403649	0.698517	0.81364	no
93512170..93512460	93513861..93514148	291	83.162	chr12	+	MRPL42	NR_038160.2	SINE@AluSq@+	SINE@AluSx1@-	1.31579	5.17241	0.6993	0	1.68067	4.34783	0	1.3986	4.41989	1.79688	2.3694	0.572523	-0.404202	0.698129	0.81364	no
156970447..156970702	156972552..156972807	261	82.759	chr7	+	NOM1	NM_138400.2	SINE@AluSx@-	SINE@AluSq2@+	0.48309	6.17761	2.8169	2.78884	5.53633	2.29358	3.83142	2.59259	3.53774	3.06661	3.55833	0.491722	-0.404282	0.698073	0.81364	no
77023793..77024088	77025411..77025704	307	79.479	chr11	+	ACER3	NM_001300955.2	SINE@AluY@+	DNA&SINE@MER58C_AluSz@+-	2.25564	11.9565	15.873	9.80392	20	18.6046	3.61446	11.8644	5.08475	9.97227	11.8337	1.86138	-0.407873	0.695553	0.81135	no
42909152..42909442	42910043..42910330	292	81.849	chr21	+	NDUFV3	NM_001001503.2	SINE@AluSx1@-	SINE@AluSq2@+	1.71946	5.56701	7.34824	4.17867	6.4133	8.91089	3.35821	5.95238	2.3511	4.70334	5.39718	0.693831	-0.412342	0.692424	0.8083	no
151119024..151119105	151120845..151120926	82	71.951	chr1	+	GABPB2	NM_001323912.2	SINE@AluJr@+	SINE@AluSp@-	0.44843	0	0	0	0	1.13636	0	0	0	0.112107	0.227272	0.115165	-0.417455	0.688852	0.80531	no
133014550..133014834	133016520..133016795	286	76.224	chr12	+	ZNF26	NM_001256280.2	SINE@AluSx@-	SINE@AluJb@+	0	1.75439	0	8.82353	2.5	1.84049	6.25	0	7.79221	2.64448	3.67654	1.03206	-0.41808	0.688416	0.8051	no
16240487..16240751	16241037..16241293	266	81.203	chr19	+	AP1M1	NM_001130524.2	LINE&SINE@L1MEd_AluSq2@+-	LINE$SINE@L1MEd#AluSx1@+	2.91262	0	0	0	0	0	0	0	7.40741	0.728155	1.48148	0.753327	-0.419105	0.687701	0.80485	no
23701792..23702073	23702271..23702550	283	85.159	chrX	-	ACOT9	NM_001033583.3	Simple_repeat$SINE@(CA)n#AluSx1@+	SINE@AluSg7@-	0	0	6.17284	5.55556	4	2.22222	3.34728	6.09137	2.53807	2.9321	3.63979	0.707688	-0.420648	0.686625	0.80389	no
37244298..37244391	37247533..37247627	95	84.211	chr19	+	ZNF383	NM_001345947.2	SINE$SINE@AluSp#AluSx@-	SINE$LINE@FLAM_C#L1MB7@+	1.44231	2.46914	0	0	1.55039	0	2.5974	1.63934	0.64516	0.977862	1.28646	0.308595	-0.42168	0.685906	0.80335	no
128302769..128303062	128304880..128305182	306	74.51	chr7	-	RBM28	NM_018077.3	SINE@AluJr@-	SINE@AluSq@+	0	3.33333	1.66667	0	3.15315	1.83486	1.48368	1.71821	0	1.25	1.63798	0.38798	-0.429615	0.68039	0.79836	no
63148929..63149164	63151999..63152226	240	70.833	chr15	-	RPS27L	NM_015920.4	SINE@AluSc@-	SINE$DNA@AluJr#MER119@+	1.20482	0	8.33333	0	4.96183	3.0303	1.0929	2.94118	4	2.38454	3.20524	0.820704	-0.430892	0.679504	0.79761	no
203303943..203304216	203305219..203305494	283	78.445	chr2	+	CYP20A1	NM_001371696.1	SINE@AluSx1@+	SINE@AluSc@-	3.42972	6.45604	10.7143	7.60135	8.98204	9.3633	11.7359	5.16432	4.4289	7.05035	7.9349	0.88455	-0.433579	0.677642	0.79572	no
73504136..73504372	73504960..73505195	238	73.95	chr6	+	MTO1	NM_012123.4	SINE@AluJb@-	LINE$SINE@L1MB3#AluSz@+	2.40964	3.14465	7.69231	0	0	0	0	0	33.3333	3.31165	6.66667	3.35502	-0.436285	0.67577	0.79465	no
68766626..68766879	68768965..68769218	254	81.496	chr12	+	SLC35E3	NR_149143.3	SINE@AluJb@-	SINE@AluSx@+	3.61111	9.41176	9.32203	3.94737	5.50459	11.1111	4.85714	8.46395	7.14286	6.57307	7.41593	0.842863	-0.443002	0.671132	0.79042	no
93503470..93503540	93507835..93507905	71	77.465	chr12	+	MRPL42	NR_038160.2	SINE@AluJo@-	SINE@AluJo@+	2.23881	3.92157	4.7619	5.14286	3.2967	2.06897	5.88235	5.61224	5.51724	4.01628	4.4755	0.459215	-0.445459	0.669438	0.78901	no
71788033..71788137	71798248..71798354	108	72.222	chr12	+	RAB21	NM_014999.4	SINE@AluJb@+	SINE@AluSz@-	0	0	0.12642	0	0	0.1845	0	0.0854	0	0.031605	0.05398	0.022375	-0.448297	0.667486	0.787	no
170089644..170089933	170091999..170092290	292	85.616	chr3	-	PHC3	NM_001308116.2	SINE@AluSx1@+	SINE@AluSx@-	0.31387	0.7371	0.11299	0.52288	0.913	0.86133	0.10515	0.31904	0.39293	0.42171	0.51829	0.09658	-0.450099	0.666248	0.78583	no
182380314..182380456	182381135..182381279	147	74.15	chr1	-	GLUL	NM_002065.6	SINE@AluJr@-	SINE@AluSz@+	0	0	1.36986	0	0	3.75	0	0	0	0.342465	0.75	0.407535	-0.451789	0.665087	0.78475	no
68776498..68776702	68780170..68780371	205	75.61	chr12	+	SLC35E3	NR_149143.3	SINE$SINE@AluSz6#AluSx1@+	SINE@AluJb@-	2.04082	0	0	0	0	0	0	1.53846	2.77778	0.510205	0.863248	0.353043	-0.452222	0.66479	0.78469	no
7283168..7283244	7285394..7285470	77	72.727	chr6	-	SSR1	NM_003144.5	SINE@AluSz@-	SINE@AluSz@+	0	4.02685	0	0	1.65975	3.19149	0.49261	0.93458	1.0929	1.00671	1.47427	0.467554	-0.453354	0.664013	0.78436	no
37485402..37485711	37486933..37487225	310	81.29	chr19	+	ZNF570	NM_001300993.2	SINE@AluSz6@-	SINE@AluSg@+	4.0404	4.29594	6.0241	1.0274	3.86473	5.17241	2.95567	6.29921	3.53818	3.84696	4.36604	0.51908	-0.45504	0.662857	0.78339	no
119921856..119922140	119922447..119922730	287	80.836	chrX	-	NKAP	NM_024528.4	SINE@AluSc8@-	SINE@AluSz@+	0	0	6.52174	0	0	0	14.2857	1.78571	0	1.63044	3.21428	1.58385	-0.456186	0.662072	0.78323	no
101824439..101824752	101826742..101827057	318	80.189	chr3	+	NXPE3	NM_001348997.2	SINE@AluJb@-	SINE$Simple_repeat@AluSq2#(AATA)n@+	1.19403	7.63359	0	0	2.51799	3.06748	1.78282	3.05164	4.49438	2.2069	2.98286	0.775957	-0.460494	0.659125	0.78044	no
92396681..92396926	92397120..92397367	248	77.823	chr1	+	RPAP2	NM_024813.3	SINE@AluSp@-	SINE@AluJr@+	2.5641	2.5641	0	6.55738	5.91398	1.47059	9.89011	2.7027	0	2.92139	3.99548	1.07408	-0.460984	0.658791	0.78044	no
18342910..18342911,18348948..18349058	18368161..18368272	113	74.336	chr19	+	PGPEP1	NM_001329478.2	-@-@+-	SINE@AluSz6@+	2.39808	1.94805	5.57185	0.49261	4.5	6.36364	3.69004	0.68966	1.26183	2.60265	3.30103	0.698387	-0.461102	0.65871	0.78044	no
42909149..42909442	42911958..42912251	295	80.339	chr21	+	NDUFV3	NM_001001503.2	SINE@AluSx1@-	SINE@AluSp@+	0.11628	2.746	6.89655	1.10294	2.85714	3.06122	5.70175	3.60934	1.81818	2.71544	3.40953	0.694083	-0.462119	0.658015	0.78044	no
92388260..92388389	92396809..92396939	131	78.626	chr1	+	RPAP2	NM_024813.3	LINE$SINE@L1MB8#AluJo@+	LINE&SINE@L1MB8_AluSp@+-	1.85185	0	0	0	1.96078	0	0	1.92308	0	0.462962	0.776772	0.31381	-0.464558	0.656351	0.77937	no
36745785..36745867	36746517..36746600	84	72.619	chr19	-	ZNF850	NM_001267779.1	SINE@AluJr4@+	SINE@AluSq10@-	0	5	7.69231	0	0	4.4	7.82123	8.43373	1.15607	3.17308	4.36221	1.18913	-0.464949	0.656085	0.77937	no
120617199..120617470	120620358..120620644	290	81.379	chrX	+	MCTS1	NM_014060.3	Simple_repeat&SINE@(TTG)n_AluSx@+-	SINE@AluSx3@+	3.94737	0	0	0	0.95238	0	0	0	9.09091	0.986842	2.00866	1.02182	-0.465155	0.655944	0.77937	no
93506266..93506585	93512152..93512469	321	81.308	chr12	+	MRPL42	NR_038160.2	SINE@AluSp@-	DNA$SINE@Charlie10#AluSq@+	0.80863	4.73373	0.45045	2.43902	1.71821	7.92079	1.08696	2.28426	1.43885	2.10796	2.88981	0.781856	-0.465701	0.655572	0.77937	no
63152007..63152216	63152574..63152795	223	76.682	chr15	-	RPS27L	NM_015920.4	SINE@AluJr@+	SINE@AluSp@-	1.97628	0	1.72414	3.27869	5.15464	0.84746	1.53846	1.85676	1.75	1.74478	2.22946	0.484686	-0.46689	0.654762	0.77894	no
120617184..120617481	120620040..120620334	300	80.667	chrX	+	MCTS1	NM_014060.3	Simple_repeat&SINE@(TTG)n_AluSx@+-	SINE@AluY@+	3.2967	0	0	0	0	0	4.16667	0	2.85714	0.824175	1.40476	0.580587	-0.46929	0.653128	0.77758	no
120617180..120617481	120620040..120620332	303	80.858	chrX	+	MCTS1	NM_014060.3	Simple_repeat&SINE@(TTG)n_AluSx@+-	SINE@AluY@+	3.2967	0	0	0	0	0	4.16667	0	2.85714	0.824175	1.40476	0.580587	-0.46929	0.653128	0.77758	no
63148860..63149032	63153569..63153741	173	83.815	chr15	-	RPS27L	NM_015920.4	SINE@AluSc@-	SINE@AluSz6@+	0.51948	0.45351	0.48544	0	0.96339	0	0.76142	0	0.69284	0.364607	0.48353	0.118923	-0.469429	0.653034	0.77758	no
18100180..18100258	18102786..18102864	80	72.5	chr22	+	PEX26	NM_001127649.3	SINE@AluSq2@-	SINE@AluSx3@+	5.71429	5.71429	0	0	0	8.57143	5.88235	5.55556	0	2.85715	4.00187	1.14472	-0.471954	0.651318	0.7766	no
68766751..68766873	68771548..68771671	124	79.839	chr12	+	SLC35E3	NR_149143.3	SINE@AluJb@-	SINE@AluJb@+	1.20482	8.92857	11.25	8.33333	9.09091	12.1951	4.12844	10.0775	7.45342	7.42918	8.58908	1.1599	-0.474211	0.649785	0.77535	no
128305488..128305609	128308711..128308830	122	72.131	chr7	-	RBM28	NM_018077.3	SINE@FLAM_C@-	SINE@AluSg@+	0	4	5.71429	0	3.66972	1.96078	4.88506	3.57143	1.49701	2.42857	3.1168	0.688227	-0.474967	0.649272	0.77502	no
165071971..165072255	165075228..165075543	318	75.472	chr4	-	TMEM192	NM_001100389.2	SINE&LINE@AluSg_L2a@+-	SINE@AluSc@-	1.39373	1.97044	0	0	0.54348	1.53846	1.90736	0	1.65289	0.841042	1.12844	0.287396	-0.476399	0.648302	0.77416	no
21187462..21187752	21194475..21194739	293	74.403	chr19	+	ZNF431	NM_001319127.2	SINE@AluSp@+	SINE@AluSx1@-	0.86705	2.95567	0.64103	0	1.78571	2.91971	1.5873	1.14943	0	1.11594	1.48843	0.372492	-0.479318	0.646324	0.77209	no
44433127..44433405	44443436..44443769	335	70.149	chr3	-	ZNF445	NM_181489.6	SINE@AluSx1@-	SINE@AluY@+	0.23041	0	0	1.80361	0.64309	0	0.4717	1.88285	0.79156	0.508505	0.75784	0.249335	-0.479393	0.646274	0.77209	no
70248671..70248831	70250637..70250801	172	73.837	chr16	-	EXOSC6	NM_058219.3	Simple_repeat&SINE@(T)n_AluJb@+-	SINE$SINE@AluJr#AluSx@+	0.52402	0.99558	2.77778	1.49007	1.58228	1.78571	1.55993	1.53846	1.80361	1.44686	1.654	0.207135	-0.480098	0.645797	0.77204	no
158974847..158975137	158975902..158976194	293	75.768	chr6	-	RSPH3	NM_031924.6	SINE@AluSc@-	SINE@AluJb@+	0.82645	7.22892	14.2857	7.27273	6.15385	5.71429	14.8148	10.9375	6.89655	7.40345	8.9034	1.49995	-0.480616	0.645447	0.77191	no
52859974..52860092	52862871..52862988	120	79.167	chr19	-	ZNF320	NM_001351777.1	SINE@AluY@-	SINE@AluSx3@+	0	7.14286	0	0	21.0526	0	0	0	0	1.78571	4.21053	2.42481	-0.48252	0.64416	0.77066	no
51912976..51913239	51914047..51914299	268	71.642	chr15	+	TMOD3	NM_014547.5	SINE@AluSx1@-	SINE@AluJr@+	0.27894	5.90164	1.23239	2.16346	2.98805	3.55556	0.7326	3.86965	3.8961	2.39411	3.00839	0.614284	-0.482739	0.644012	0.77066	no
53354399..53354487	53355113..53355201	89	75.281	chr19	+	ZNF845	NM_138374.3	SINE@AluSz@+	SINE@AluSq2@-	0	0.42017	0	0	0	0.29326	0	0	0.64725	0.105042	0.188102	0.0830595	-0.482781	0.643983	0.77066	no
82925217..82925494	82926867..82927159	298	72.483	chr4	-	LIN54	NM_001115007.3	SINE@AluJb@-	SINE@AluSc8@+	0	0.32154	0	1.01695	0.60976	0.77882	0.24661	0.2681	0.35757	0.334622	0.452172	0.11755	-0.486997	0.641139	0.76821	no
68765449..68765586	68773425..68773562	138	78.986	chr12	+	SLC35E3	NR_149143.3	SINE@AluSz6@+	SINE@AluJr@-	0.90361	0.45249	0	3.14465	0.91324	1.21951	1.66667	2.25989	1.19617	1.12519	1.4511	0.325909	-0.487425	0.640851	0.76819	no
71794448..71794613	71794778..71794945	168	81.548	chr12	+	RAB21	NM_014999.4	SINE@AluYk3@-	Simple_repeat$SINE@(TA)n#AluSx@+	0	0	5	0	1.57895	2.77778	1.85185	0	3.125	1.25	1.86672	0.616716	-0.489111	0.639715	0.76795	no
145290440..145290784	145290440..145290784	354	74.576	chr1	-	NBPF20	NM_001278267.1	LINE&LINE@L1MC4_L1MC4@+-	LINE&LINE@L1MC4_L1MC4@+-	0	10.5263	4.16667	0	0	8.69565	10.6195	7.24638	0	3.67325	5.3123	1.63905	-0.49009	0.639057	0.76745	no
18097928..18098199	18104230..18104502	276	80.797	chr22	+	PEX26	NM_001127649.3	SINE@AluSz6@+	SINE@AluSp@-	1.42857	2.18978	0	9.72222	6.89655	2.85714	7.84314	2.85714	1.9802	3.33514	4.48683	1.15169	-0.491152	0.638342	0.76717	no
3506382..3506671	3506932..3507229	305	71.148	chr4	-	LRPAP1	NM_002337.4	SINE@AluSq2@-	SINE@AluJr@+	0	2.32558	0	8.88889	0	8.33333	8.92857	0	3.79747	2.80362	4.21187	1.40826	-0.49119	0.638317	0.76717	no
92059539..92059830	92060271..92060558	296	72.973	chr14	-	ATXN3	NM_001164781.1	SINE@AluSx1@+	SINE@AluSz@-	1.33657	1.16732	2.03125	6.19718	1.00756	6.01942	3.54906	2.41327	3.87685	2.68308	3.37323	0.690152	-0.491354	0.638206	0.76717	no
127837902..127838102	127839305..127839508	204	84.804	chr4	+	HSPA4L	NM_001317381.2	SINE@AluSx1@-	SINE@AluSx3@+	1.53257	2.06897	6.66667	2.73973	6.52174	4.16667	0	5	4.51128	3.25198	4.03994	0.787953	-0.491875	0.637856	0.76717	no
53135540..53135660	53136463..53136584	122	77.049	chr19	-	ZNF347	NM_001172675.2	SINE@AluSx1@-	SINE@FLAM_C@+	0.5848	0	11.4286	9.7561	10.4167	8.13953	16.4706	0	2.5974	5.44237	7.52484	2.08247	-0.493202	0.636965	0.76697	no
68766626..68766885	68770991..68771250	260	80	chr12	+	SLC35E3	NR_149143.3	SINE@AluJb@-	SINE@AluSz@+	3.1941	6.77966	9.01639	1.74419	4.87805	9.52381	4.18719	7.27273	4.62725	5.18358	6.09781	0.914221	-0.493224	0.63695	0.76697	no
101823938..101824020	101824667..101824752	87	77.011	chr3	+	NXPE3	NM_001348997.2	SINE@AluJb@+	SINE@AluJb@-	1.38889	5.61798	0	0	4	0	4.16667	4.73373	0	1.75172	2.58008	0.828363	-0.494212	0.636287	0.76673	no
69281895..69282573	69281895..69282573	687	78.02	chr5	-	CCDC125	NM_176816.5	SINE$Simple_repeat&SINE@AluSz#(TGTAA)n_AluSp@+-	SINE$Simple_repeat&SINE@AluSz#(TGTAA)n_AluSp@+-	0	12.3596	0	3.50877	0	13.5135	5.71429	0	10.5882	3.96708	5.96321	1.99613	-0.496239	0.634927	0.76581	no
166924095..166924398	166926256..166926553	306	83.007	chr6	-	RNASET2	NM_003730.6	SINE@AluSx4@-	SINE@AluSx@+	0	2.5	0	0	4.87805	0	0	1.24224	0	0.625	1.22406	0.599058	-0.497724	0.633931	0.76506	no
16237157..16237437	16237856..16238134	282	75.177	chr19	+	AP1M1	NM_001130524.2	SINE@AluSz@+	SINE@AluJb@-	3.65854	2.5641	0	0	13.7931	0	1.85185	0	0	1.55566	3.12899	1.57333	-0.498413	0.63347	0.76479	no
11842673..11842946	11843739..11844014	277	82.671	chr8	-	CTSB	NM_001908.5	SINE$SINE@AluSg#AluSq2@-	SINE@AluSx1@+	1.40845	10.4167	9.35252	4.28571	7.54717	9.40171	9.09091	13.6364	0	6.36584	7.93523	1.56939	-0.499859	0.632502	0.76391	no
133014287..133014410	133016082..133016216	135	77.778	chr12	+	ZNF26	NM_001256280.2	SINE@AluJb@+	SINE@AluSx1@-	0	0	0	5.40541	3.7037	4	0	2.94118	0	1.35135	2.12898	0.777624	-0.500044	0.632378	0.76391	no
92163734..92164040	92169846..92170145	313	74.121	chr14	+	CPSF2	NM_001322272.2	LTR&SINE@THE1C_AluSp@+-	SINE@AluJo@+	0	0.41494	0	0.97919	0.60293	0.10482	0.42772	0.62267	0.56315	0.348533	0.464258	0.115726	-0.501078	0.631686	0.7638	no
70377544..70377827	70379635..70379937	303	82.508	chr16	-	ST3GAL2	NM_006927.4	SINE@AluSg@+	SINE@AluSz@-	0.43497	0.58858	0.98119	0.53619	1.56937	0.50729	0.43273	0.50835	0.81577	0.635232	0.766702	0.13147	-0.502677	0.630617	0.7628	no
68768965..68769077	68775030..68775140	113	78.761	chr12	+	SLC35E3	NR_149143.3	SINE@AluSx@+	Retroposon&SINE@SVA_B_FLAM_C@+-	0	0	0	3.79747	6.25	0	0	2.63158	0	0.949368	1.77632	0.826948	-0.509199	0.626267	0.7584	no
21185474..21186287	21185474..21186287	854	72.131	chr19	+	ZNF431	NM_001319127.2	SINE&LINE$SINE@AluSz_L1MA2#AluSq2@+-	SINE&LINE$SINE@AluSz_L1MA2#AluSq2@+-	1.15489	3.06122	3.43284	3.34448	1.88953	5.3271	3.57143	1.63934	3.59458	2.74836	3.2044	0.456039	-0.510122	0.625653	0.75795	no
21185473..21185759	21187458..21187744	291	81.1	chr19	+	ZNF431	NM_001319127.2	SINE@AluSq2@-	SINE@AluSp@+	1.89349	6.82303	4.84211	3.77734	3.06122	8.72093	5.9322	2.95652	4.85981	4.33399	5.10614	0.772144	-0.51234	0.624178	0.75674	no
78899597..78899720	78902646..78902769	124	82.258	chr6	+	IRAK1BP1	NM_001010844.4	SINE@AluSx@-	Simple_repeat$SINE@(TACA)n#AluSz@+	0	4.82759	0	0	1.36986	6.41026	0.38023	2.1978	0	1.2069	2.07163	0.864732	-0.514371	0.622829	0.75549	no
52154108..52154214	52169655..52169753	107	70.093	chr19	-	ZNF836	NM_001102657.3	SINE@AluSz6@-	SINE@AluJb@+	0.95238	0	3.14961	0.37594	4.72441	0.4878	1.11732	0	2.19436	1.11948	1.70478	0.585295	-0.515593	0.622018	0.75498	no
37245022..37245290	37245802..37246083	285	77.193	chr19	+	ZNF383	NM_001345947.2	SINE@AluSc8@+	SINE@AluSx4@-	2.73973	3.50877	8.42697	6.66667	7.74194	10.2564	5.38462	4.16667	3.80435	5.33554	6.2708	0.935263	-0.517798	0.620557	0.75447	no
44439031..44439328	44440914..44441210	300	82.333	chr3	-	ZNF445	NM_181489.6	SINE@AluSz@+	SINE@AluSg@-	0.5618	3.9801	1.96078	0	0.92166	7.5	0	3.89222	0.42918	1.62567	2.54861	0.922942	-0.517982	0.620435	0.75447	no
2441482..2441641	2445500..2445660	161	70.807	chr7	+	CHST12	NM_001243795.2	SINE@AluJb@+	SINE@AluSx3@-	1.17647	0	26.6667	0	14.2857	13.1579	0	6.84932	18.1818	6.96078	10.4949	3.53416	-0.518513	0.620083	0.75447	no
43831381..43831381,43833505..43833626	43851591..43851714	124	91.935	chr19	+	ZNF283	NM_181845.2	-@-@+-	SINE@AluY@+	4.34783	0	1.05263	0	0	2	2.9703	5.71429	0	1.35011	2.13692	0.786803	-0.521828	0.61789	0.75347	no
71790980..71791281	71799801..71800095	304	72.697	chr12	+	RAB21	NM_014999.4	SINE@AluJo@-	SINE@AluSx1@+	1.1811	1.91083	0	0	0.74074	2.12766	0	1.44404	1.05708	0.772983	1.0739	0.300922	-0.522066	0.617732	0.75347	no
90387066..90387306	90389835..90390078	246	71.545	chr7	+	GTPBP10	NM_001042717.3	SINE@AluSz@+	SINE@AluJr4@-	3.40633	4.25139	7.2	3.40265	2.84091	12.2378	4.29553	2.68097	6.42202	4.56509	5.69544	1.13035	-0.524451	0.616158	0.75219	no
2435078..2435147	2436035..2436104	70	81.429	chr7	+	CHST12	NM_001243795.2	SINE@AluJo@+	SINE@AluJb@-	0	0	3.0303	0	10	0	0	0	0	0.757575	2	1.24242	-0.525697	0.615335	0.75147	no
158973835..158974103	158975902..158976195	295	70.508	chr6	-	RSPH3	NM_031924.6	SINE@AluSc5@-	SINE@AluJb@+	0	7.40741	6.66667	0	3.1746	4.08163	6.96203	4.08163	4.37956	3.51852	4.53589	1.01737	-0.527008	0.614471	0.75099	no
43020553..43020651	43021886..43021982	100	75	chr8	+	HOOK3	NM_032410.4	SINE@AluSz@+	SINE@AluY@-	1.96078	11.4942	0	6.39535	11.1111	4.34783	4.25532	6.32911	5.76923	4.96259	6.36252	1.39993	-0.52703	0.614457	0.75099	no
151120748..151121057	151123174..151123480	311	81.35	chr1	+	GABPB2	NM_001323912.2	SINE@AluSp@-	SINE@AluSz6@+	4.18605	4.66667	7.61421	2.7972	4.25532	9.34066	4.56989	5.36913	4.27632	4.81603	5.56226	0.746232	-0.52874	0.61333	0.75047	no
92397876..92397957	92400402..92400483	83	77.108	chr1	+	RPAP2	NM_024813.3	SINE@AluJo@+	SINE@AluJr@-	5.55556	0	4.7619	0	9.09091	0	6.66667	0	3.57143	2.57937	3.8658	1.28644	-0.528835	0.613267	0.75047	no
16241050..16241320	16244904..16245184	284	80.634	chr19	+	AP1M1	NM_001130524.2	SINE@AluSx1@+	Simple_repeat&SINE@(TTG)n_AluSp@+-	2.27273	0	0	0	0	0	0	0	7.69231	0.568183	1.53846	0.970279	-0.534757	0.609376	0.74736	no
71702330..71702579	71704595..71704831	261	71.264	chr12	+	TMEM19	NM_018279.4	SINE@AluSz6@-	SINE@AluSx3@+	10.0598	13.6634	9.47137	8.37989	9.14729	8.25959	12.5561	13.0621	13.1026	10.3936	11.2255	0.831928	-0.535878	0.608641	0.74721	no
165075237..165075308	165077766..165077833	73	75.342	chr4	-	TMEM192	NM_001100389.2	SINE@AluSc@-	SINE@AluSz6@+	1.13636	2.63158	0	0	4.87805	0	0	0	3.2967	0.941985	1.63495	0.692965	-0.536359	0.608325	0.74721	no
32308198..32308274	32310214..32310290	77	70.13	chr2	+	YIPF4	NM_032312.4	SINE@AluY@-	SINE@FLAM_C@+	0.8658	1.36986	4.1958	0	3.40909	0	3.30579	1.28205	3	1.60787	2.19939	0.591521	-0.536678	0.608116	0.74721	no
80434937..80435221	80436125..80436411	289	70.934	chr10	+	PRXL2A	NM_001243781.2	SINE&LTR@AluSx_MER67B@+-	SINE@AluJr@-	1.44231	3.77358	0	0	2.34114	0	2.29885	3.01508	1.49254	1.30397	1.82952	0.52555	-0.537581	0.607525	0.74682	no
767939..768017	768683..768761	79	73.418	chr11	-	GATD1	NM_001318823.2	SINE@AluSx1@-	SINE@AluSx@+	0	11.7647	16.6667	0	10.6061	11.1111	6.25	10	7.93651	7.10784	9.18074	2.07289	-0.538303	0.607052	0.74653	no
203301922..203302077	203303742..203303894	157	79.618	chr2	+	CYP20A1	NM_001371696.1	SINE@AluSz@-	SINE@AluSz6@+	3.79464	9.17969	5.6338	5.07246	5	8.69565	6.00858	5.99078	7.26496	5.92015	6.59199	0.671847	-0.540241	0.605784	0.74554	no
134154176..134154456	134155804..134156085	286	75.175	chr5	-	SKP1	NM_170679.3	SINE@AluSx3@+	SINE@AluJo@-	0	0	1.5748	0	1.27877	0.43668	0	0	1.64609	0.3937	0.672308	0.278608	-0.540343	0.605718	0.74554	no
133021467..133021776	133026110..133026414	312	82.692	chr12	+	ZNF26	NM_001256280.2	SINE@AluSx1@+	SINE@AluSg7@-	4.34783	0	0	4.16667	2.63158	4.7619	0.92593	3.57143	2.27273	2.12862	2.83271	0.704089	-0.540487	0.605623	0.74554	no
36064904..36065178	36069110..36069382	278	76.259	chr1	+	2003-08-01	NM_177422.3	SINE@AluSg@+	SINE@AluJo@-	4.36047	3.36134	10	0	6.34146	6.3745	5.40541	3.44828	5.81395	4.43045	5.47672	1.04627	-0.543795	0.603462	0.74413	no
128652078..128652329	128653687..128653937	255	72.549	chr7	+	LINC01000	NR_024368.1	-@-@+-	-@-@+-	0	0	2.25989	0	2.13777	0.57803	0	1.42857	0.47022	0.564972	0.922918	0.357946	-0.543888	0.603402	0.74413	no
206650296..206650560	206653023..206653306	287	76.307	chr1	+	DYRK3	NM_003582.3	SINE@AluJb@+	SINE@AluJb@-	0	0.97087	0	0	0	0	2.04082	0.52632	0	0.242718	0.513428	0.27071	-0.545506	0.602346	0.74333	no
128192897..128193195	128194260..128194566	307	84.691	chr2	+	UGGT1	NM_020120.4	SINE@AluSc@+	SINE$SINE@AluSp#AluSx1@-	4.88449	5.39683	7.2327	5.90406	5.32258	4.40529	6.70732	6.91928	8.34697	5.85452	6.34029	0.485768	-0.545643	0.602257	0.74333	no
52689698..52689950	52694726..52694976	255	82.745	chr13	+	SUGT1	NM_001130912.3	SINE@AluSx@+	SINE@AluY@-	0.59172	7.14286	0	0	3.84615	2.72727	0.87719	3.33333	3.37553	1.93364	2.83189	0.898249	-0.547818	0.600841	0.74263	no
30310754..30310912	30311671..30311827	161	77.64	chr10	-	MTPAP	NM_018109.3	SINE@AluSx1@+	SINE@AluSc8@-	0.37665	0.37313	5.5	3.43348	5.12129	2.54777	2.5	2.63158	2.71429	2.42082	3.10299	0.682171	-0.549232	0.599921	0.74207	no
43020441..43020707	43026916..43027185	272	79.779	chr8	+	HOOK3	NM_032410.4	SINE@AluSz@+	SINE@AluSq@-	0	5.6338	0	4.51389	5.26316	2.87958	1.86698	3.15315	3.50076	2.53692	3.33273	0.795803	-0.550463	0.59912	0.74137	no
32602048..32602348	32602549..32602850	304	84.868	chr1	+	ZBTB8A	NM_001291496.2	SINE@AluSp@+	SINE@AluY@-	4.65116	0	0	0	0	0	16.6667	0	0	1.16279	3.33333	2.17054	-0.55439	0.596571	0.73879	no
77081656..77081925	77083106..77083380	276	80.072	chr7	-	FAM185BP	NR_146190.1	SINE@AluSx1@-	SINE@AluSx@+	0	4.16667	0	0	0	6	0	0.65789	2.98507	1.04167	1.92859	0.886925	-0.554713	0.596362	0.73879	no
2435040..2435192	2439453..2439605	153	83.66	chr7	+	CHST12	NM_001243795.2	SINE@AluJo@+	SINE&SINE@AluY_AluJo@+-	0	0	7.14286	0	7.14286	0	0	1.96078	6.34921	1.78571	3.09057	1.30486	-0.555972	0.595545	0.73867	no
30580670..30580802	30581177..30581308	134	82.836	chr16	-	ZNF785	NM_152458.7	SINE@AluSz@-	SINE@AluY@+	1.05263	6.94444	0	1.51515	3.9604	6.45161	5	0	1.77305	2.37805	3.43701	1.05896	-0.56116	0.592191	0.7348	no
36063898..36064045	36067428..36067575	150	75.333	chr1	+	2003-08-01	NM_177422.3	SINE@AluJo@-	SINE@AluSx@+	0	3.5461	0	5.61798	4.7619	2.33645	3.09278	0.51813	5.08475	2.29102	3.1588	0.867782	-0.562104	0.591581	0.73433	no
15660720..15660903	15661094..15661282	190	80	chr19	+	CYP4F3	NM_001199209.2	SINE@AluSx1@-	Simple_repeat$SINE@(AAAAC)n#AluSx@+	4.21053	0	0	8	5.82524	2.08333	6.16438	0	7.79221	3.05263	4.37303	1.3204	-0.562122	0.591569	0.73433	no
81415956..81416227	81416866..81417148	284	85.563	chr5	-	SSBP2	NM_001256735.2	SINE@AluSz@+	SINE@AluSx1@-	2.89855	0	13.0435	0	2.85714	2.94118	40	0	0	3.98551	9.15966	5.17416	-0.563331	0.590789	0.73392	no
23258174..23258254	23261741..23261744,23270218..23270292,23274076..23274077	81	85.185	chr19	-	IPO5P1	NR_103741.1	SINE@AluSp@-	Satellite@BSR/Beta@+	0.45767	1.2987	8.52713	1.3986	5.14019	9.15033	2.81124	2.32558	1.5873	2.92053	4.20293	1.2824	-0.565119	0.589637	0.73306	no
155821770..155822070	155822308..155822598	301	77.741	chr3	-	SLC33A1	NM_004733.4	SINE@AluSx1@-	SINE@AluSx3@+	0.57143	2	7.69231	0	4.32099	0	3.0303	6.66667	4.41767	2.56594	3.68713	1.12119	-0.566177	0.588956	0.7325	no
93506267..93506564	93508906..93509203	301	79.734	chr12	+	MRPL42	NR_038160.2	SINE@AluSp@-	SINE&LINE@AluSx1_L1M5@+-	0.84034	3.14136	4.82759	6.81818	6.37584	9.58084	4.5082	3.21543	1.36187	3.90687	5.00844	1.10157	-0.566334	0.588855	0.7325	no
113129039..113129321	113130938..113131234	297	79.798	chr1	+	LRIG2	NM_014813.3	SINE@AluSc@+	SINE@AluSx1@-	0	2.27273	9.7561	0	3.4965	0	17.1875	0.57803	5.33333	3.00721	5.31907	2.31186	-0.566435	0.588789	0.7325	no
72286481..72286763	72290671..72290960	294	79.932	chr11	-	CLPB	NM_001258393.3	SINE@AluSx@-	SINE@AluSx1@+	1.14123	5.22088	3.44828	1.5873	3.87324	5.41872	5.09259	2.07254	1.2987	2.84942	3.55116	0.701735	-0.568267	0.587611	0.73169	no
66682768..66683048	66684359..66684647	293	78.157	chr11	-	SPTBN2	NM_006946.3	SINE@AluSz@-	SINE@AluJb@+	6.66667	0	0	0	0	0	0	0	25	1.66667	5	3.33333	-0.569275	0.586963	0.73146	no
16243279..16243950	16243279..16243950	704	70.597	chr19	+	AP1M1	NM_001130524.2	SINE&SINE@AluSz6_AluJb@+-	SINE&SINE@AluSz6_AluJb@+-	0.60606	0	0	0	0	0	0	0	2.27273	0.151515	0.454546	0.303031	-0.569276	0.586963	0.73146	no
11721853..11722117	11722849..11723113	265	79.623	chr1	+	DRAXIN	NM_198545.4	SINE@AluSx1@+	SINE@AluSx@-	0	0	7.93651	0	0	0	0	8	11.1111	1.98413	3.82222	1.83809	-0.570192	0.586374	0.7313	no
68767317..68767536	68780169..68780392	227	74.009	chr12	+	SLC35E3	NR_149143.3	SINE@AluJb@+	SINE@AluJb@-	0.70922	1.47059	2.11268	5.66038	2.94118	8.33333	5.40541	1.33333	0	2.48822	3.60265	1.11443	-0.574181	0.583816	0.72925	no
92162998..92163182	92168641..92168818	186	82.796	chr14	+	CPSF2	NM_001322272.2	SINE@AluSz@-	SINE@AluJb@+	0.06807	0.11862	0	0.49587	0.19139	0	0.62073	0.36004	0.12862	0.17064	0.260156	0.089516	-0.574381	0.583688	0.72925	no
133025652..133025736	133026190..133026273	85	71.765	chr12	+	ZNF26	NM_001256280.2	LTR$SINE@MLT1G3#FLAM_C@+	SINE@AluSg7@-	1.53846	6.06061	0	0	0	5.43478	0	8	2.32558	1.89977	3.15207	1.2523	-0.574442	0.583649	0.72925	no
36511243..36511333	36518040..36518128	91	87.912	chr19	-	ZNF260	NM_001012756.3	SINE@AluSp@+	LINE&SINE@HAL1_AluSx1@+-	0	0.62893	0	0	0	0	1.05263	0	0.5291	0.157232	0.316346	0.159113	-0.576667	0.582225	0.72816	no
2442371..2442544	2444304..2444477	175	86.286	chr7	+	CHST12	NM_001243795.2	LINE$SINE@L1MB3#AluY@-	SINE$SINE@AluSx1#AluYa5@+	9.52381	0	0	0	0	14.2857	0	9.09091	0	2.38095	4.67532	2.29437	-0.577585	0.581638	0.72816	no
93508285..93508440	93513859..93514011	156	74.359	chr12	+	MRPL42	NR_038160.2	SINE@AluJo@+	SINE@AluSx1@-	0	1.0989	0	0	0.55866	1.49254	0	0	0.45662	0.274725	0.501564	0.226839	-0.57797	0.581392	0.72816	no
767849..768030	768491..768673	183	84.699	chr11	-	GATD1	NM_001318823.2	SINE@AluSx1@-	SINE$SINE@AluSx3#AluSc@+	2.17391	7.59494	8.62069	0	5.99251	6.50407	5.05051	4.54545	6.34921	4.59739	5.68835	1.09096	-0.579723	0.580273	0.72758	no
32308353..32308426	32312324..32312396	74	70.27	chr2	+	YIPF4	NM_032312.4	SINE@AluY@-	SINE@AluY@+	9.52381	0	0	0	7.69231	0	16.6667	0	0	2.38095	4.8718	2.49084	-0.580597	0.579715	0.72738	no
16237849..16238129	16241049..16241320	285	73.333	chr19	+	AP1M1	NM_001130524.2	SINE@AluJb@-	SINE@AluSx1@+	4.10959	7.69231	0	0	14.8148	0	4.54545	0	5.55556	2.95047	4.98316	2.03269	-0.584572	0.577182	0.72496	no
127835413..127835720	127836941..127837256	318	77.673	chr4	+	HSPA4L	NM_001317381.2	SINE@AluSx@+	SINE@AluSx@-	0	2.00803	0	2.1097	0	0	2.06186	2.07469	3.8835	1.02943	1.60401	0.574577	-0.584789	0.577044	0.72496	no
124944301..124944477	124949193..124949369	178	79.775	chr9	-	SCAI	NM_001144877.3	Simple_repeat&SINE@(T)n_AluSx@+-	SINE@AluSq@+	1.51515	6.59341	0	5.26316	4.31034	5	4.7619	3.125	3.65854	3.34293	4.17116	0.828226	-0.584984	0.57692	0.72496	no
203300925..203301210	203301927..203302216	290	79.655	chr2	+	CYP20A1	NM_001371696.1	SINE@AluSp@+	SINE@AluSz@-	3.79581	5.66616	3.2	2.36967	5.625	1.9802	6.41892	3.125	4.89691	3.75791	4.40921	0.651296	-0.586454	0.575985	0.72432	no
68767318..68767537	68780483..68780705	224	79.464	chr12	+	SLC35E3	NR_149143.3	SINE@AluJb@+	SINE@AluSp@-	0.84034	1.47059	2.11268	5.66038	3.09278	9.09091	5.10204	1.31579	0	2.521	3.7203	1.19931	-0.587972	0.575021	0.72339	no
63151304..63151533	63152008..63152226	231	73.593	chr15	-	RPS27L	NM_015920.4	SINE@AluSz@-	SINE@AluJr@+	0.45767	0	3.7037	0	3.61757	0.79051	1.47059	1.05042	1.14566	1.04034	1.61495	0.574607	-0.588148	0.574909	0.72339	no
121648939..121649234	121650563..121650842	296	79.73	chr12	-	MORN3	NM_001363685.2	SINE@AluSg@-	SINE$DNA@AluSg#MER5B@+	0	2.08333	0	0	0	0	0	0	8.33333	0.520833	1.66667	1.14583	-0.589299	0.574179	0.7229	no
122959962..122960250	122961329..122961644	318	72.327	chr11	+	JHY	NM_024806.4	SINE@AluSz6@+	SINE@AluSx@-	2.08333	0	0	0	8.33333	0	0	0	0	0.520833	1.66667	1.14583	-0.589299	0.574179	0.7229	no
122959962..122960250	122961329..122961644	318	72.642	chr11	+	JHY	NM_024806.4	SINE@AluSz6@+	SINE@AluSx@-	2.08333	0	0	0	8.33333	0	0	0	0	0.520833	1.66667	1.14583	-0.589299	0.574179	0.7229	no
53213729..53213799	53215276..53215345	72	79.167	chr19	+	ZNF818P	NR_073396.1	SINE@AluSx1@+	SINE@AluSc@-	6.52174	0	6.38298	4	0	0	6.25	10.5263	14.8936	4.22618	6.33399	2.10781	-0.58943	0.574096	0.7229	no
43850436..43850733	43851428..43851734	312	75.962	chr19	+	ZNF283	NM_181845.2	DNA&SINE@Kanga1c_AluSz6@+-	SINE@AluY@+	3.0888	7.54717	11.1864	4.83871	7.07071	3.7594	8.97436	10.2041	9.28571	6.66528	7.85885	1.19357	-0.590504	0.573415	0.7229	no
72286222..72286371	72290818..72290968	154	74.675	chr11	-	CLPB	NM_001258393.3	SINE$SINE@AluJb#AluJr4@-	SINE@AluSx1@+	0.5618	1.69492	0	0	1.11111	0	2.12766	0	1.2987	0.56418	0.907494	0.343314	-0.591205	0.572971	0.72282	no
3504451..3504754	3508015..3508320	308	81.494	chr4	-	LRPAP1	NM_002337.4	SINE@AluSx1@+	LINE&SINE@L1ME3B_AluSx@+-	4.10959	7.14286	0	0	4.34783	3.44828	2.38095	1.72414	8	2.81311	3.98024	1.16713	-0.591914	0.572521	0.72254	no
203297696..203298008	203305196..203305499	314	80.255	chr2	+	CYP20A1	NM_001371696.1	SINE@AluSx@+	SINE@AluSc@-	1.73847	3.39869	6.50888	4.75436	4.10959	3.16206	8.43882	4.60123	4.23163	4.1001	4.90867	0.808566	-0.592151	0.572371	0.72254	no
151070934..151070934,151073039..151073157	151119613..151119736	125	72	chr1	+	GABPB2	NM_001323912.2	-@-@+-	SINE@AluSc@+	5.33333	3.61446	9.7561	5.45455	6.32911	7.24638	4.6729	6.45161	10	6.03961	6.94	0.90039	-0.593983	0.571212	0.72146	no
4796192..4796482	4799139..4799431	293	83.618	chr19	+	FEM1A	NM_018708.3	SINE@AluSx3@-	SINE$Simple_repeat@AluSg4#(AAAC)n@+	0	1.75439	0	0	1.17647	0	0	1.68776	0.93458	0.438597	0.759762	0.321165	-0.595256	0.570407	0.72073	no
63151242..63151407	63153569..63153736	168	79.762	chr15	-	RPS27L	NM_015920.4	SINE@AluSz@-	SINE@AluSz6@+	0.69284	0.35336	0.33113	0	0.78918	0	1.0395	0.36232	0.26247	0.344332	0.490694	0.146361	-0.595425	0.5703	0.72073	no
51912980..51913271	51914383..51914676	295	82.034	chr15	+	TMOD3	NM_014547.5	SINE@AluSx1@-	SINE@AluSz@+	2.12389	10.7595	5.12821	7.58621	7.80287	12.3134	5.90909	4.51745	8	6.39945	7.70857	1.30912	-0.596061	0.569899	0.72066	no
52689689..52689765	52690958..52691034	77	74.026	chr13	+	SUGT1	NM_001130912.3	SINE@AluSx@+	SINE@AluJo@-	1.92308	3.92157	0	0	7.40741	2.5	1.04167	0	1.38889	1.46116	2.46759	1.00643	-0.596884	0.569379	0.72029	no
21185469..21185749	21187988..21188268	282	78.723	chr19	+	ZNF431	NM_001319127.2	SINE@AluSq2@-	SINE@AluSq@+	1.72043	6.34921	5.12249	3.91753	3.16742	8.30258	6.09756	2.72727	5.40541	4.27741	5.14005	0.862633	-0.597941	0.568711	0.71976	no
127837036..127837238	127839316..127839510	205	84.39	chr4	+	HSPA4L	NM_001317381.2	SINE@AluSx@-	SINE@AluSx3@+	0	2.54777	0	4.09836	3.63636	0	5.88235	0	3.48837	1.66153	2.60142	0.939883	-0.598191	0.568554	0.71976	no
93507852..93507954	93515544..93515646	103	76.699	chr12	+	MRPL42	NR_038160.2	SINE@AluJo@+	SINE@AluSz6@-	7.40741	0	0	14.2857	0	0	12.1951	21.2766	10	5.42328	8.69434	3.27106	-0.598436	0.5684	0.71976	no
7684862..7685285	7686521..7686938	441	72.336	chr19	+	TRAPPC5	NM_174894.3	SINE$SINE@AluSz6#FLAM_A@+	SINE$SINE@AluJo#AluSx1@-	0	0	5.47264	0	1.23457	0	1.69492	5.7554	3.08789	1.36816	2.35456	0.986396	-0.601741	0.566317	0.71842	no
86020289..86020568	86023749..86024030	286	77.972	chr2	-	POLR1A	NM_015425.6	SINE@AluJb@+	SINE@AluSx@-	3.66089	6.62021	0	5.31915	7.01754	6.42857	1.88172	1.95122	8.10811	3.90006	5.07743	1.17737	-0.602299	0.565966	0.71826	no
165074749..165074866	165075110..165075227	118	84.746	chr4	-	TMEM192	NM_001100389.2	SINE@AluSp@-	SINE@AluSx@+	7.56303	7.54717	9.09091	1.16279	5.55556	5.40541	7.01754	9.32203	10.119	6.34098	7.48392	1.14294	-0.602907	0.565584	0.71807	no
133021937..133022208	133026131..133026398	273	80.952	chr12	+	ZNF26	NM_001256280.2	SINE@AluSz@+	SINE@AluSg7@-	2.65487	0	0	4.7619	2.77778	2.43902	4.20168	2.8169	0.66225	1.85419	2.57953	0.725334	-0.604517	0.564572	0.71707	no
2434807..2434888	2439494..2439575	82	80.488	chr7	+	CHST12	NM_001243795.2	SINE@AluJo@+	SINE@AluJo@-	0	6.25	0	0	0	10	0	0	6	1.5625	3.2	1.6375	-0.604627	0.564503	0.71707	no
34106152..34106447	34107665..34107960	300	83.667	chr15	+	PGBD4	NM_152595.5	LTR$SINE@MER90#AluSx3@+	SINE@AluSq@-	0.47962	0.63694	0.44444	0.34483	0	0.58651	0	1.40187	1.54321	0.476457	0.706318	0.22986	-0.605679	0.563842	0.71671	no
93506435..93506564	93507830..93507957	130	76.154	chr12	+	MRPL42	NR_038160.2	SINE@AluSp@-	SINE&SINE@AluJo_AluSp@+-	4.34783	11.1111	0	3.92157	1.66667	7.69231	5.9322	12.6126	5.02513	4.84513	6.58578	1.74066	-0.605754	0.563795	0.71671	no
37537911..37538209	37542116..37542414	304	83.224	chr19	+	ZNF793	NM_001013659.3	SINE@AluY@-	LINE$SINE@L1ME3Cz#AluSx1@+	0	0	12.9032	23.8095	7.69231	0	30	22.2222	10	9.17819	13.9829	4.80472	-0.60788	0.562462	0.71668	no
133208951..133209227	133213729..133214000	283	80.919	chr12	+	ZNF268	NM_001165881.3	SINE@AluSg@-	LINE$SINE@L1MB5#AluY@+	0	0	12.5	0	10	11.1111	0	0	6.25	3.125	5.47222	2.34722	-0.610452	0.560851	0.71492	no
182379849..182380146	182380969..182381279	317	74.448	chr1	-	GLUL	NM_002065.6	SINE@AluSq2@-	SINE@AluSz@+	0	0	0.53191	0	0	2.29008	0	0	0	0.132977	0.458016	0.325039	-0.610616	0.560748	0.71492	no
52513448..52513532	52516209..52516295	87	75.862	chr19	+	ZNF578	NM_001099694.2	SINE@AluY@+	SINE@AluSz@-	2.10526	0	0	0	0	0	0	9.09091	0	0.526315	1.81818	1.29187	-0.611443	0.560231	0.7147	no
61680061..61680778	61680061..61680778	734	76.294	chr17	-	BRIP1	NM_032043.3	SINE&SINE$DNA@AluSz_AluY#MARNA@+-	SINE&SINE$DNA@AluSz_AluY#MARNA@+-	0	0	4.61538	0	0	0	0	0	20	1.15385	4	2.84615	-0.612417	0.559622	0.71421	no
52861524..52861617	52863322..52863413	94	81.915	chr19	-	ZNF320	NM_001351777.1	SINE@AluSz@-	SINE@AluSg@+	0	0	0	3.22581	8.69565	0	1.5873	0	0	0.806453	2.05659	1.25014	-0.612555	0.559536	0.71421	no
93506268..93506421	93508293..93508445	154	77.922	chr12	+	MRPL42	NR_038160.2	SINE@AluSp@-	SINE&LTR@AluJo_MLT1H@+-	0.21368	1.25	0	1.42857	0.75472	4.59184	0	1.10375	0.23419	0.723062	1.3369	0.613838	-0.613969	0.558653	0.71383	no
2442473..2442663	2443866..2444058	193	80.829	chr7	+	CHST12	NM_001243795.2	LINE$SINE@L1MB3#AluY@-	SINE$SINE@AluSx1#AluYa5@+	0	2.22222	0	0	0	2.7027	0	2.89855	0	0.555555	1.12025	0.564695	-0.614526	0.558305	0.71368	no
68774303..68774415	68775030..68775140	113	78.761	chr12	+	SLC35E3	NR_149143.3	SINE@AluSp@+	Retroposon&SINE@SVA_B_FLAM_C@+-	0	0	0	5.35714	4	0	0	5	2.77778	1.33929	2.35556	1.01627	-0.614855	0.5581	0.71368	no
73979357..73979639	73981086..73981366	284	82.042	chr15	-	STOML1	NM_001256675.2	LINE&SINE@L1ME1_AluSx@+-	SINE@AluSz@+	0	0.60976	0	0	2.66667	0	0	0	0	0.15244	0.533334	0.380894	-0.614952	0.558039	0.71368	no
10672993..10673247	10677079..10677343	266	79.323	chr17	-	SCO1	NM_004589.4	SINE@AluSc@-	SINE@AluSp@+	5.11945	6.58537	6.80628	8.64198	10.6918	8.86076	7.45342	5.07246	5.89971	6.78827	7.59563	0.807364	-0.616106	0.557319	0.71328	no
30580676..30580778	30580909..30581010	103	82.524	chr16	-	ZNF785	NM_152458.7	SINE@AluSz@-	SINE@AluSq2@+	0.71942	4.11765	4.32692	1.28205	1.96078	2.7027	4.04624	4.43038	2.90828	2.61151	3.20968	0.598166	-0.616247	0.557232	0.71328	no
11842985..11843235	11843760..11844014	255	79.216	chr8	-	CTSB	NM_001908.5	SINE@AluSg@-	SINE@AluSx1@+	1.47059	8.57143	9.73451	3.44828	5.26316	12.3077	7	11.8881	1.51515	5.8062	7.59482	1.78862	-0.616743	0.556923	0.71328	no
133208214..133208614	133212748..133213154	411	77.859	chr12	+	ZNF268	NM_001165881.3	SINE$SINE@AluJo#AluSz@+	SINE$SINE@AluJr#AluSz@-	0	2.91262	0	1.53061	0	3.05344	0	1.63043	4.45545	1.11081	1.82786	0.717057	-0.61688	0.556837	0.71328	no
39491696..39491844	39493254..39493393	149	75.168	chr19	+	TIMM50	NM_001329559.2	SINE@AluJb@+	SINE@AluSx@-	4.20168	5.52764	8.51064	4.6875	5.19481	8.28402	5.83333	5.22388	7.56303	5.73186	6.41981	0.687949	-0.61838	0.555904	0.71262	no
52860386..52860550	52863028..52863190	169	73.373	chr19	-	ZNF320	NM_001351777.1	SINE@AluSq2@+	SINE@AluSz6@-	0	0	12.6437	0	0	0	12.5	11.9048	4.34783	3.16092	5.75052	2.5896	-0.619933	0.554937	0.71195	no
133019813..133020117	133026523..133026827	305	80.328	chr12	+	ZNF26	NM_001256280.2	LINE$SINE@L1MA4#AluSx1@+	SINE@AluSx1@-	0	3.84615	0	0	1.90476	0.86957	2.5974	1.72414	0.625	0.961538	1.54417	0.582636	-0.621605	0.553898	0.7113	no
127844877..127844948	127846111..127846182	72	76.389	chr2	-	POLR2D	NM_004805.4	SINE@AluSq2@-	SINE@AluSx1@+	1.69492	16.4706	7.14286	9.375	15.2174	9.18367	7.83133	9.02256	11.6667	8.67084	10.5843	1.91348	-0.622568	0.5533	0.71129	no
36056734..36057029	36065338..36065630	296	86.824	chr1	+	2003-08-01	NM_177422.3	SINE@AluSc@-	SINE@AluSc@+	0.75758	0	0	9.09091	3.79147	0.77519	5.92593	2.66667	6.21118	2.46212	3.87409	1.41197	-0.623749	0.552568	0.71064	no
7683668..7683934	7684276..7684539	270	81.481	chr19	+	TRAPPC5	NM_174894.3	SINE@AluY@-	SINE@AluSq2@+	5.55556	0	0	0	6	2.04082	4.65116	0	0	1.38889	2.5384	1.14951	-0.624351	0.552194	0.71044	no
167041844..167042116	167045450..167045732	283	81.979	chr6	+	FGFR1OP	NM_194429.3	SINE@AluSg@-	SINE@AluY@+	0.57143	0	0	0	0.45249	0	0.46083	0	0.34014	0.142857	0.250692	0.107835	-0.624724	0.551963	0.71043	no
120800152..120800407	120801469..120801723	256	82.812	chr9	+	B3GNT10	NR_027442.2	SINE@AluSx1@-	SINE@AluSx@+	0.35211	2.11864	4.3956	0.97087	1.80995	0	6.62461	4.12698	1.98413	1.95931	2.90913	0.949829	-0.630203	0.548573	0.70664	no
36270444..36271115	36270444..36271115	694	72.046	chr18	+	MOCOS	NM_017947.4	SINE&SINE@AluSc8_AluJo@+-	SINE&SINE@AluSc8_AluJo@+-	0	0	0	11.1111	14.2857	0	0	0	14.2857	2.77778	5.71428	2.93651	-0.630439	0.548428	0.70664	no
155821996..155822070	155826242..155826316	76	75	chr3	-	SLC33A1	NM_004733.4	SINE@AluSx1@-	SINE@AluSz@+	0	3.0303	0	0	1.5873	0	0	1.33333	4.46429	0.757575	1.47698	0.719409	-0.631204	0.547956	0.70657	no
68770563..68770849	68772043..68772326	289	79.931	chr12	+	SLC35E3	NR_149143.3	SINE&LINE@AluJo_L2c@+-	SINE@AluSx1@-	3.77358	0	0	0	2.38095	0	7.14286	0.68493	0	0.943395	2.04175	1.09835	-0.631917	0.547516	0.70643	no
42911497..42911622	42912901..42913026	126	72.222	chr21	+	NDUFV3	NM_001001503.2	SINE@AluJb@-	SINE$SINE@AluYk3#AluY@+	3.23741	15.6626	3.92157	0	13.3333	6.66667	0	14.0187	7.76699	5.70541	8.35714	2.65173	-0.635506	0.545305	0.70386	no
90387139..90387335	90389407..90389602	198	84.343	chr7	+	GTPBP10	NM_001042717.3	SINE@AluSz@+	SINE@AluSc5@-	3.42298	3.57143	9.699	0	8.24742	7.5188	4.69314	0	8.46561	4.17335	5.78499	1.61164	-0.636313	0.544809	0.70371	no
72288889..72289188	72291762..72292063	304	84.868	chr11	-	CLPB	NM_001258393.3	SINE@AluSc@-	SINE@AluY@+	7.05394	4.10959	13.5922	1.49254	9.25926	4.62428	12.931	6.71141	8.16327	6.56208	8.33785	1.77577	-0.639905	0.542603	0.70152	no
50948539..50948842	50951596..50951890	306	83.333	chr18	+	ME2	NM_002396.5	SINE@AluSc@-	SINE@AluY@+	1.41414	2.38095	1.11732	0	4.08163	0.82645	0.43478	2.51256	1.08696	1.2281	1.78848	0.560373	-0.640228	0.542405	0.70152	no
101782668..101782776	101823644..101823749	109	73.394	chr3	+	NXPE3	NM_001348997.2	SINE@AluJb@-	SINE@AluJr@+	0	0.34843	0.38462	0.68729	0	2.0339	0	1.3468	0	0.355085	0.67614	0.321055	-0.641018	0.541921	0.70152	no
182379555..182379824	182380979..182381279	304	72.697	chr1	-	GLUL	NM_002065.6	SINE@AluJb@-	SINE@AluSz@+	0	0	0.47393	0	0	2.29008	0	0	0	0.118483	0.458016	0.339534	-0.641035	0.54191	0.70152	no
127837809..127837999	127839517..127839708	201	79.602	chr4	+	HSPA4L	NM_001317381.2	SINE@AluSx1@-	SINE@AluSx3@+	0.7874	5.69106	1.31579	3.44828	4.6729	10	0	3	3.15315	2.81063	4.16521	1.35458	-0.642862	0.540791	0.70117	no
12078134..12078417	12080076..12080368	306	72.876	chr19	+	ZNF844	NR_134326.2	SINE@AluSz@-	SINE@AluY@+	2.51397	3.30579	1.21951	0	0	7.21649	4.51613	1.45985	0.89286	1.75982	2.81707	1.05725	-0.642886	0.540776	0.70117	no
133018665..133018753	133022124..133022212	89	74.157	chr12	+	ZNF26	NM_001256280.2	SINE@AluJo@-	SINE@AluSz@+	5.55556	0	0	0	4.34783	0	7.8125	0	1.51515	1.38889	2.7351	1.34621	-0.643972	0.540112	0.70086	no
93508293..93508445	93515372..93515524	153	75.817	chr12	+	MRPL42	NR_038160.2	SINE&LTR@AluJo_MLT1H@+-	SINE@AluSz6@-	0	1.0989	0	0	0.64103	1.62602	0	0	0.44643	0.274725	0.542696	0.267971	-0.644728	0.53965	0.70055	no
93504182..93504433	93512180..93512428	254	80.709	chr12	+	MRPL42	NR_038160.2	SINE@AluSz@-	SINE@AluSq@+	4.85934	3.79147	3.98406	3.21429	2.48756	5.82524	7.36842	1.68919	6.76533	3.96229	4.82715	0.864858	-0.645491	0.539183	0.70023	no
68770565..68770846	68780173..68780459	288	79.514	chr12	+	SLC35E3	NR_149143.3	SINE@AluJo@+	SINE@AluJb@-	3.57143	0	0	0	0	14.2857	0	0.84746	0	0.892857	3.02663	2.13378	-0.648201	0.537529	0.69866	no
31861471..31861547	31862793..31862871	80	72.5	chr17	-	UTP6	NM_018428.3	SINE@AluJo@+	SINE@AluSq2@-	1.68776	0	0	0	1.20482	0	4.03226	0	0	0.42194	1.04742	0.625476	-0.650954	0.535852	0.69705	no
68478747..68478937	68479850..68480042	194	77.32	chr10	-	SLC25A16	NM_001324317.2	Simple_repeat&SINE@(TA)n_AluSc@+-	SINE@AluSx@+	3.50877	14.2857	0	0	4.91803	6.25	6.87023	12.069	3.25203	4.44862	6.67185	2.22323	-0.651133	0.535743	0.69705	no
133012601..133012734	133014289..133014410	134	70.896	chr12	+	ZNF26	NM_001256280.2	SINE@AluSq2@-	SINE@AluJb@+	0	0	0	5.40541	2.85714	3.125	2.91971	2.27273	0	1.35135	2.23492	0.883563	-0.652098	0.535155	0.69671	no
38782146..38782343	38782612..38782813	202	85.644	chr2	+	GEMIN6	NM_024775.10	SINE@AluSx3@-	SINE@AluY@+	2.45399	2.29008	5.88235	0	2.53165	3.57143	1.18577	8.33333	3.33333	2.6566	3.7911	1.1345	-0.653357	0.53439	0.696	no
12652830..12653120	12657217..12657500	296	76.689	chr7	+	SCIN	NM_001112706.3	SINE@AluSx3@+	SINE@AluSz6@-	0.90498	0	0	0	0	0	4.61538	0	0	0.226245	0.923076	0.696831	-0.654077	0.533953	0.69572	no
45077604..45077676	45079078..45079151	75	80	chr20	+	STK4	NM_001352385.2	SINE@AluSq2@-	SINE@AluJb@+	3.67334	4.77099	6.99756	5.45194	5.7377	5.95794	5.22388	5.13122	6.20942	5.22346	5.65203	0.428574	-0.654328	0.5338	0.69572	no
24001994..24002129	24002573..24002710	138	81.159	chr2	+	UBXN2A	NM_181713.4	SINE$SINE@AluJb#AluSx@+	DNA$SINE@Charlie1b#AluSq2@-	1.83357	4.41501	10.8108	3.7037	4.93827	4.34783	8.64198	8.79765	5.82524	5.19077	6.51019	1.31942	-0.655305	0.533207	0.69532	no
18094229..18094499	18097933..18098211	281	79.359	chr22	+	PEX26	NM_001127649.3	SINE@AluY@-	SINE@AluSz6@+	2.74314	1.96078	0	9.7561	9.30931	4.10959	6.41026	0	6.71642	3.61501	5.30912	1.69411	-0.658051	0.531543	0.694	no
10676335..10676407	10677953..10678023	74	75.676	chr17	-	SCO1	NM_004589.4	SINE@AluSp@-	SINE@AluSp@+	1.02041	6.66667	0	5.06329	6.25	5.88235	1.5873	10.6383	0	3.18759	4.87159	1.684	-0.660309	0.530176	0.69307	no
16238803..16238873	16243671..16243741	71	83.099	chr19	+	AP1M1	NM_001130524.2	SINE@AluJb@-	SINE@AluSz6@+	1.72414	0	0	0	0	0	0	0	9.09091	0.431035	1.81818	1.38715	-0.661776	0.529289	0.6922	no
16240478..16240744	16243665..16243933	269	82.528	chr19	+	AP1M1	NM_001130524.2	SINE@AluSq2@-	SINE@AluSz6@+	0.8547	0	0	0	0	0	0	0	4.54545	0.213675	0.90909	0.695415	-0.663718	0.528117	0.69095	no
7683227..7683511	7684272..7684558	289	85.121	chr19	+	TRAPPC5	NM_174894.3	SINE$DNA@AluSx1#MER58A@-	SINE$SINE@AluSx4#AluSq2@+	11.1111	0	0	0	1.78571	0	16.6667	4.05405	5.17241	2.77778	5.53577	2.75799	-0.670077	0.52429	0.68679	no
69280811..69281018	69282354..69282567	218	75.229	chr5	-	CCDC125	NM_176816.5	SINE@AluJb@-	SINE@AluSz@+	0	16.2791	0	0	0	0	25	0	19.5122	4.06977	8.90244	4.83267	-0.67045	0.524066	0.68678	no
21185998..21186286	21192183..21192467	289	78.547	chr19	+	ZNF431	NM_001319127.2	SINE@AluSz@+	LINE$SINE@L1MA8#AluSx3@-	1.77515	0	2.89855	3.85965	2.24439	4.39883	3.61446	2.00893	1.57618	2.13334	2.76856	0.63522	-0.672178	0.52303	0.68571	no
21187226..21187454	21192167..21192400	235	73.191	chr19	+	ZNF431	NM_001319127.2	SINE@AluSx1@+	SINE@AluSx3@-	3.386	0	3.61446	0	1.81159	2.8169	7.88177	1.43369	0.57971	1.75012	2.90473	1.15462	-0.672742	0.522692	0.68555	no
22895084..22895374	22899385..22899669	292	85.274	chr14	-	RBM23	NM_001352766.2	SINE@AluSp@+	SINE@AluSg@-	0.25126	0	0	1.85185	0.81967	0.81633	4.34783	0	0	0.525778	1.19677	0.670988	-0.672899	0.522598	0.68555	no
43720224..43720488	43725432..43725665	266	72.556	chr12	-	PUS7L	NM_001098615.2	SINE@AluSz@+	SINE@AluSg4@-	0	2.86976	0.7722	2.75862	2.64228	1.23203	1.48368	1.54321	4.04624	1.60014	2.18949	0.589343	-0.679979	0.518366	0.681	no
18093266..18093335	18097373..18097442	70	80	chr22	+	PEX26	NM_001127649.3	SINE@AluY@+	SINE@AluY@-	0	0	16.6667	0	6.66667	4.25532	14.8148	0	11.1111	4.16667	7.36958	3.20291	-0.682819	0.516675	0.67934	no
68772039..68772337	68778508..68778807	301	80.399	chr12	+	SLC35E3	NR_149143.3	SINE@AluSx1@-	SINE@AluSq@+	5.88235	0	0	0	4.05405	0	3.66972	2	2.85714	1.47059	2.51618	1.04559	-0.683892	0.516036	0.67878	no
36336407..36336533	36338409..36338535	127	76.378	chr19	-	ZFP14	NM_020917.3	SINE@AluSp@-	SINE@AluJb@+	2.22222	1.47059	8.69565	0	2.5	7.46269	4.79452	6.06061	1.76991	3.09712	4.51755	1.42043	-0.683923	0.516018	0.67878	no
72288894..72289183	72290667..72290960	296	83.446	chr11	-	CLPB	NM_001258393.3	SINE@AluSc@-	SINE@AluSx1@+	1.34615	2.09424	7.8125	0.57471	3.93013	5.04202	8.57143	3.0303	1.11524	2.9569	4.33782	1.38092	-0.684718	0.515546	0.67878	no
151119758..151119946	151121429..151121617	191	85.34	chr1	+	GABPB2	NM_001323912.2	SINE$SINE@AluSc8#AluSc@+	SINE@AluSp@-	18.1818	0	0	5.26316	3.92157	20	0	8.62069	16.129	5.86124	9.73426	3.87301	-0.685246	0.515232	0.67878	no
128304878..128305014	128305488..128305623	137	77.372	chr7	-	RBM28	NM_018077.3	SINE@AluSq@+	SINE@FLAM_C@-	0	6.50888	2.36686	0	3.94089	2.95858	4.98688	2.94118	1.42857	2.21894	3.25122	1.03228	-0.685601	0.515021	0.67878	no
42911448..42911636	42912714..42912914	201	74.129	chr21	+	NDUFV3	NM_001001503.2	Simple_repeat&SINE@(T)n_AluJb@+-	SINE$SINE@AluYk3#AluY@+	2.38095	11.3821	3.44828	0	11.2903	5.10204	0	9.03614	6.62252	4.30283	6.4102	2.10737	-0.686432	0.514528	0.67877	no
67317142..67317392	67318032..67318291	263	70.722	chr12	+	CAND1	NM_001329676.2	SINE@AluJo@-	SINE@AluSz@+	2.98507	3.62903	3.84615	3.75587	2.47748	8.92857	6.34921	2.83286	2.33577	3.55403	4.58478	1.03075	-0.687115	0.514123	0.67851	no
42539912..42540209	42541762..42542059	301	79.734	chr15	-	LRRC57	NM_153260.3	SINE@AluSx@+	SINE$SINE@AluSg#AluY@-	1.66667	0	0	0	0	2.35294	0	2.27273	0	0.416668	0.925134	0.508466	-0.687626	0.51382	0.6784	no
36069110..36069387	36069791..36070068	279	74.91	chr1	+	2003-08-01	NM_177422.3	SINE&SINE@MIRc_AluJo@+-	SINE@AluSq@+	4.51866	3.07167	7.83133	0	5.10638	5.90406	5.58376	2.92887	5.07726	3.85541	4.92007	1.06465	-0.688837	0.513102	0.67773	no
127836097..127836381	127836945..127837238	297	79.461	chr4	+	HSPA4L	NM_001317381.2	SINE@AluY@+	SINE@AluSx@-	0.66667	1.0101	1.98675	2.10084	1.88679	0	3.14136	1.10294	4.11392	1.44109	2.049	0.607912	-0.689404	0.512767	0.67757	no
52513457..52513744	52514666..52514952	288	76.389	chr19	+	ZNF578	NM_001099694.2	SINE@AluY@+	SINE@AluSg@-	1.47059	0	0	0	0	0	0	9.09091	0	0.367648	1.81818	1.45053	-0.695113	0.509393	0.67395	no
3504331..3504550	3508088..3508306	221	76.923	chr4	-	LRPAP1	NM_002337.4	SINE@AluSx1@+	LINE&SINE@L1ME3B_AluSx@+-	3.09278	7.14286	0	0	1.35135	6.06061	3.22581	0	12.1212	2.55891	4.5518	1.99289	-0.69833	0.507499	0.67201	no
23258342..23258422	23261741..23261744,23270218..23270292,23274076..23274078	82	79.268	chr19	-	IPO5P1	NR_103741.1	SINE@AluSx1@-	Satellite@BSR/Beta@+	0	2.47934	0	1.28205	1.22699	5.05051	0.36101	0.99502	0.9009	0.940348	1.70689	0.766539	-0.700408	0.506278	0.67123	no
30311700..30311784	30312033..30312117	85	75.294	chr10	-	MTPAP	NM_018109.3	SINE@AluSc8@-	SINE@AluSq2@+	0.58824	0.60241	5.88235	7.5188	8.06452	3.93258	3.7037	3.90625	5.04451	3.64795	4.93031	1.28236	-0.701389	0.505702	0.67075	no
2434584..2434782	2442925..2443121	199	74.874	chr7	+	CHST12	NM_001243795.2	SINE@AluSz@+	SINE$SINE@AluSx1#AluSz@-	0	0	0	1.50376	0	0	1.36986	0	3.44828	0.37594	0.963628	0.587688	-0.704647	0.503793	0.66849	no
34106162..34106438	34107977..34108251	280	82.857	chr15	+	PGBD4	NM_152595.5	SINE@AluSx3@+	SINE@AluSx@-	0.44843	0.56497	0.44643	0.34602	0	0.70671	0	1.40845	1.41243	0.451462	0.705518	0.254056	-0.706167	0.502903	0.66759	no
141945136..141945417	141948834..141949085	286	75.175	chr3	-	TFDP2	NM_001178138.2	SINE@AluSp@-	SINE@AluY@+	1.78571	7.44681	0	4.36508	5.51471	3.9823	4.32432	5.05051	3.38346	3.3994	4.45106	1.05166	-0.70781	0.501943	0.6666	no
7918486..7918655	7919237..7919406	170	84.706	chr1	-	TNFRSF9	NM_001561.6	SINE@AluJb@-	SINE@AluSx@+	3.6036	4.5977	16.3265	0	9.02256	5.10204	11.6751	7.42358	9.27152	6.13196	8.49897	2.36701	-0.70787	0.501908	0.6666	no
12652816..12653131	12658943..12659261	321	78.505	chr7	+	SCIN	NM_001112706.3	SINE@AluSx3@+	SINE@AluSx3@-	0.82305	0	0	0	0	0	5.45455	0	0	0.205762	1.09091	0.885148	-0.708057	0.501799	0.6666	no
52513463..52514039	52514666..52515249	590	73.559	chr19	+	ZNF578	NM_001099694.2	SINE$SINE@AluSx#AluY@+	SINE$SINE@AluSg#AluSq2@-	1.50376	0	0	0	0	0	0	10	0	0.37594	2	1.62406	-0.708671	0.501441	0.6666	no
57861336..57861415	57864860..57864939	80	80	chr19	+	ZNF587	NM_032828.4	SINE@AluJb@-	SINE@AluSz6@+	1.79372	4.58716	11.1111	5.96491	6.26959	6.33803	6.40177	7.55208	9.29095	5.86423	7.17048	1.30626	-0.711191	0.499971	0.66565	no
39793575..39793664	39793944..39794029	90	76.667	chr7	+	LINC00265	NR_026999.1	-@-@+-	-@-@+-	4.87805	0	0	0	2.72727	4.16667	1.63934	0	2.27273	1.21951	2.1612	0.94169	-0.71287	0.498994	0.66463	no
42909251..42909441	42912477..42912666	196	84.694	chr21	+	NDUFV3	NM_001001503.2	SINE@AluSx1@-	SINE$SINE@AluY#AluYk3@+	0	3.5503	7.89474	0	4.48718	5.76923	4.72441	4.13223	1.67785	2.86126	4.15818	1.29692	-0.713736	0.49849	0.66432	no
100024713..100024782	100027170..100027240	71	76.056	chr1	+	SLC35A3	NM_001271684.2	SINE@AluSc5@-	SINE@AluJo@+	0	7.6087	24.1379	9.30233	15.1786	15	20.8333	10.5263	7.97101	10.2622	13.9018	3.63961	-0.714832	0.497854	0.66422	no
70147871..70148164	70148520..70148812	297	73.064	chr10	-	SAR1A	NM_001142648.2	SINE@AluY@-	SINE$Simple_repeat@AluJr#(CAAA)n@+	0	1.92308	4.65116	0	0	2.22222	3.90625	5.35714	1.81269	1.64356	2.65966	1.0161	-0.715871	0.49725	0.66417	no
123909026..123909319	123910599..123910890	296	83.108	chrX	+	XIAP	NM_001204401.1	SINE@AluSz@-	SINE@AluY@+	1.42857	3.0825	4.55192	2.61233	3.55731	2.16561	3.29598	3.83586	4.21217	2.91883	3.41339	0.494556	-0.716237	0.497038	0.66417	no
16243659..16243942	16244915..16245196	285	81.754	chr19	+	AP1M1	NM_001130524.2	SINE@AluSz6@+	SINE@AluSp@-	0.68493	0	0	0	0	0	0	0	4.7619	0.171233	0.95238	0.781147	-0.716439	0.496921	0.66417	no
21186076..21186293	21194478..21194693	218	81.651	chr19	+	ZNF431	NM_001319127.2	SINE@AluSz@+	SINE@AluSx1@-	0.72464	1.4652	1.11111	5.58376	2.83401	5.99078	2.84091	1.77936	2.32558	2.22118	3.15413	0.932951	-0.719228	0.495304	0.66305	no
37244382..37244674	37246493..37246807	316	76.899	chr19	+	ZNF383	NM_001345947.2	SINE@AluSp@-	SINE@AluSz@+	0	0	1.31579	2.46154	1.05263	4.19162	1.1236	0.76923	0.8427	0.944333	1.59596	0.651623	-0.720317	0.494674	0.66249	no
44799087..44799158	44801143..44801213	72	75	chr17	-	GJC1	NM_001080383.1	SINE@AluSz6@-	SINE@AluSx3@+	0	0.78125	0	4.80769	15.5963	0	0	0	4.25532	1.39724	3.97033	2.57309	-0.720397	0.494627	0.66249	no
24573604..24573894	24574547..24574822	298	70.47	chr22	+	SNRPD3	NM_001278656.1	SINE@AluJo@+	SINE@AluJb@-	2.47619	3.87978	8.48126	4.74041	5.13992	6.28366	5.99714	4.8312	6.49351	4.89441	5.74909	0.854676	-0.720618	0.4945	0.66249	no
133208077..133208503	133208955..133209395	448	75.223	chr12	+	ZNF268	NM_001165881.3	SINE$SINE@AluJo#AluSz@+	SINE$SINE@AluJb#AluSg@-	0	1.69492	0	2.3622	2.88462	2.0979	0	1.93548	0.95238	1.01428	1.57408	0.559796	-0.723038	0.493102	0.6615	no
7283250..7283545	7285395..7285693	303	79.538	chr6	-	SSR1	NM_003144.5	SINE@AluSx@-	SINE@AluSz@+	0.4779	0.55866	2.07039	1.05634	2.05656	2.34657	0.58394	0.87131	1.17241	1.04082	1.40616	0.365336	-0.726492	0.49111	0.65938	no
119921845..119922131	119922939..119923223	289	80.969	chrX	-	NKAP	NM_024528.4	SINE@AluSc8@-	SINE@AluSz@+	0	0	3.1746	3.92157	0	7.89474	11.7647	0	0	1.77404	3.93189	2.15785	-0.728968	0.489686	0.65803	no
86023760..86024055	86024848..86025147	302	83.775	chr2	-	POLR1A	NM_015425.6	LINE&SINE@L1MB2_AluSx@+-	SINE@AluSq2@+	2.24719	5.37084	4.01606	4.45736	5.78512	3.97351	3.88802	3.10559	6.97168	4.02286	4.74478	0.721921	-0.729929	0.489134	0.65757	no
93503383..93503683	93508906..93509203	305	74.426	chr12	+	MRPL42	NR_038160.2	SINE@AluJo@-	SINE&LINE@AluSx1_L1M5@+-	0.30151	1.25786	4.2471	2.79898	6.23306	2.71003	2.99728	0.9901	2.36908	2.15136	3.05991	0.908548	-0.731627	0.48816	0.65681	no
68478761..68479055	68481932..68482233	302	85.43	chr10	-	SLC25A16	NM_001324317.2	SINE@AluSc@-	SINE@AluSc8@+	2.15054	10.2362	0	1.28205	6.81818	0	9.87654	2.77778	8.21918	3.4172	5.53834	2.12113	-0.73295	0.487402	0.65663	no
3869199..3869475	3872155..3872429	279	74.194	chr20	+	MAVS	NM_001206491.1	SINE$SINE@AluY#AluJr4@-	SINE@AluJr4@+	2.51219	4.59211	6.96629	2.94352	5.02684	5.89091	4.32403	4.89691	4.56311	4.25353	4.94036	0.686833	-0.733015	0.487364	0.65663	no
68840847..68841133	68850015..68850301	289	81.661	chr12	+	MDM2	NM_001145337.3	SINE@AluSz@-	SINE@AluSz@+	0.33165	0.21743	0.11398	0.21954	0.47569	0.25463	0.23935	0.18764	0.20568	0.22065	0.272598	0.051948	-0.733225	0.487244	0.65663	no
42567855..42568031	42569302..42569485	184	78.804	chr15	+	HAUS2	NM_001323630.2	SINE$SINE@AluSg#AluSx1@+	SINE@AluJb@-	1.39442	2.18579	1.71184	4.74934	2.85388	4.09234	3.04826	2.07824	3.29277	2.51035	3.0731	0.562751	-0.73468	0.486412	0.65613	no
128306450..128306522	128307840..128307912	73	83.562	chr9	-	TRUB2	NM_001329863.2	SINE@AluSx3@-	SINE@AluJo@+	1.27389	4.08163	2.14286	5.76923	1.85185	2.5	9.15033	0.83333	12.2807	3.3169	5.32324	2.00634	-0.736671	0.485273	0.65543	no
46799683..46799927	46801243..46801510	270	75.185	chr16	-	C16orf87	NM_001348660.2	SINE@AluJr@-	SINE@AluSx@+	4.24448	3.88601	7.61155	3.61011	5.44041	7.46888	5.91133	3.79147	5.48482	4.83804	5.61938	0.781345	-0.739706	0.483542	0.65365	no
142160720..142161011	142162727..142163012	294	73.129	chr3	-	GK5	NM_001039547.3	SINE@AluJr@-	SINE@AluSg@+	1.22449	7.30337	2.4	0.51948	5.84416	4.56853	3.86266	5.12821	1	2.86184	4.08071	1.21888	-0.74098	0.482817	0.65294	no
119316200..119316302	119396869..119396971	103	77.67	chr5	+	TNFAIP8	NM_001286817.2	SINE@AluJr@-	SINE@AluSq@+	0	0.97087	4.34783	5.06329	8.77193	0	4.29448	7.36842	0.86207	2.5955	4.25938	1.66388	-0.741857	0.482318	0.65255	no
18096436..18096717	18097931..18098211	282	82.979	chr22	+	PEX26	NM_001127649.3	SINE@AluY@-	SINE@AluSz6@+	1.05634	2.08333	0	9.21053	6.31579	2.29885	8.19672	2.43902	4.49438	3.08755	4.74895	1.6614	-0.7424	0.482008	0.65241	no
68767317..68767537	68772038..68772257	223	76.233	chr12	+	SLC35E3	NR_149143.3	SINE@AluJb@+	SINE@AluSx1@-	0.75188	1.27389	1.93548	5.66038	2.54237	9.09091	7.6087	1.20482	0	2.40541	4.08936	1.68395	-0.744099	0.481043	0.65166	no
149724629..149724693,149726329..149726378	149724629..149724693,149726329..149726378	118	74.576	chr6	-	NUP43	NR_104456.2	SINE@AluSq@-	SINE@AluSq@-	3.69748	11.6142	8.71935	7.3955	13.4058	8.58369	11.0619	5.83658	8.08314	7.85662	9.39423	1.53761	-0.74489	0.480594	0.65133	no
85651413..85651524	85653496..85653608	114	71.053	chr1	-	ZNHIT6	NM_017953.4	SINE@AluSz6@-	SINE@AluJr@+	0	0.23981	1.83486	0	0.95759	0.6135	0.57971	0.81871	1.13852	0.518667	0.821606	0.302939	-0.745457	0.480272	0.65117	no
133017910..133018000	133018668..133018758	91	78.022	chr12	+	ZNF26	NM_001256280.2	SINE@AluY@+	SINE@AluJo@-	0	0	0	2.38095	0	0	4	0	3.22581	0.595237	1.44516	0.849925	-0.745565	0.480211	0.65117	no
68766626..68766873	68768018..68768265	248	79.435	chr12	+	SLC35E3	NR_149143.3	SINE@AluJb@-	SINE@AluSq2@+	3.05164	7.01754	7.74648	2.15827	3.5	9.25926	4.25	7.36041	7.01754	4.99348	6.27744	1.28396	-0.747285	0.479236	0.65032	no
73503116..73503272	73507184..73507340	157	82.166	chr6	+	MTO1	NM_012123.4	SINE@AluJr@-	SINE@AluJr@+	0	1.47059	0	0	0	0	12.5	0	0	0.367648	2.5	2.13235	-0.74739	0.479177	0.65032	no
53355289..53355469	53356729..53356906	185	75.135	chr19	+	ZNF845	NM_138374.3	SINE@AluSc@-	SINE@AluYe5@+	1.63934	0	1.35135	0	0.67568	0.75758	2.20588	2.66667	0	0.747672	1.26116	0.51349	-0.747914	0.47888	0.65032	no
166923373..166923486	166924704..166924820	117	77.778	chr6	-	RNASET2	NM_003730.6	SINE@AluSx1@-	SINE@AluSp@+	0	6.84932	0	6.81818	22.0339	6.66667	3.33333	2.8777	0	3.41688	6.98232	3.56544	-0.74924	0.47813	0.65032	no
23257394..23257651	23258364..23258617	260	80	chr19	-	IPO5P1	NR_103741.1	SINE@AluSp@+	SINE@AluSx1@-	3.08219	4.34783	3.03951	6.54545	3.98773	6.06061	7.36196	2.84698	5.3125	4.25375	5.11396	0.860211	-0.749247	0.478126	0.65032	no
119394612..119394895	119396722..119397013	294	80.272	chr5	+	TNFAIP8	NM_001286817.2	SINE@AluSz@-	SINE@AluSq@+	0.65681	0.40161	5.88235	1.08992	3.61991	2.48227	2.70588	3.6855	2.04082	2.00767	2.90688	0.899204	-0.750257	0.477555	0.65026	no
20620849..20621146	20621887..20622199	313	73.802	chr19	-	ZNF626	NM_001076675.3	SINE$SINE@AluSg#AluY@-	SINE$Low_complexity@AluSz#A-rich@+	2.38532	0	7.86517	2.08333	0	12.6984	8.08824	0	6.42857	3.08345	5.44304	2.35959	-0.750604	0.477359	0.65026	no
40129345..40129555	40131418..40131636	222	71.622	chr7	-	MPLKIP	NM_138701.4	DNA$SINE@Charlie2b#AluSz@-	SINE@AluSz@+	0	0.77519	0	0	0	0	3.37079	0.47847	0	0.193798	0.769852	0.576054	-0.754049	0.475415	0.64849	no
47816765..47817060	47837281..47837578	298	84.899	chr18	-	SMAD2	NM_001003652.4	LTR&SINE@MER65A_AluSx3@+-	SINE@AluY@+	0.41841	0	0	0	1.49254	0	0	0	0.31746	0.104603	0.362	0.257398	-0.755726	0.474471	0.64773	no
151119314..151119512	151124272..151124459	202	76.733	chr1	+	GABPB2	NM_001323912.2	SINE$SINE$SINE@AluSc8#AluJr#AluSc@+	Simple_repeat&SINE@(T)n_AluSx4@+-	6.32184	2.28311	4.87805	8.98876	12.5828	7.92079	4.63576	6.21469	4.6595	5.61794	7.2027	1.58476	-0.76349	0.470116	0.64261	no
36065344..36065614	36069114..36069387	275	76.727	chr1	+	2003-08-01	NM_177422.3	SINE@AluSc@+	SINE&SINE@MIRc_AluJo@+-	5.49451	3.55556	10	0	6.33484	7.8125	8.08824	2.66667	7.09677	4.76252	6.3998	1.63729	-0.764337	0.469643	0.64224	no
16763006..16763271	16764393..16764661	270	80.741	chrX	+	SYAP1	NM_032796.4	SINE@AluJo@+	SINE@AluSx@-	5.72917	6.90506	6.49652	6.13409	7.66551	6.92308	9.8546	7.51708	3.87597	6.31621	7.16725	0.851038	-0.765192	0.469165	0.64187	no
70378700..70378769	70379731..70379800	70	77.143	chr16	-	ST3GAL2	NM_006927.4	SINE$SINE@AluSp#AluY@+	SINE@AluSz@-	0.67568	0	1.38889	1.04712	1.7301	2.1978	0.55556	0	1.40187	0.777922	1.17707	0.399143	-0.765297	0.469107	0.64187	no
22666192..22666485	22666952..22667240	294	79.592	chr19	+	ZNF492	NM_020855.3	SINE@AluSx@-	SINE@AluSp@+	1.21951	0	0	0	0	0.57803	0.67568	0	2.5641	0.304878	0.763562	0.458684	-0.766837	0.468247	0.64144	no
44302593..44302828	44303529..44303774	246	81.707	chr17	-	RUNDC3A-AS1	NR_110802.1	SINE@AluSx@+	SINE@AluSx1@-	1.75439	0	0	0	0	0	17.8571	0	0	0.438597	3.57143	3.13283	-0.770135	0.466411	0.63944	no
40126803..40127027	40128717..40128937	225	83.556	chr7	-	MPLKIP	NM_138701.4	SINE@AluY@-	SINE@AluSc8@+	1.66667	0	0	0	0	17.2414	0	0	0	0.416668	3.44828	3.03161	-0.771978	0.465386	0.63862	no
2434811..2434937	2448037..2448162	127	79.528	chr7	+	CHST12	NM_001243795.2	SINE@AluJo@+	SINE@AluSz6@-	0.78125	1.5873	0	0	0	5	0	0	2.54237	0.592137	1.50847	0.916337	-0.773811	0.464369	0.63778	no
40126438..40126726	40128634..40128929	296	83.108	chr7	-	MPLKIP	NM_138701.4	SINE@AluSg@-	SINE@AluSc8@+	1.26582	0	0	0	0	13.3333	0	0	0	0.316455	2.66667	2.35021	-0.773996	0.464266	0.63778	no
92059910..92060191	92061979..92062259	283	84.806	chr14	-	ATXN3	NM_001164781.1	SINE@AluSq2@-	SINE@AluSx1@+	0.33898	2.8125	5	1.766	3.62538	5.19481	1.69173	3.19001	2.8777	2.47937	3.31593	0.836556	-0.777107	0.462544	0.63582	no
53493120..53493207	53495425..53495510	88	79.545	chr19	+	ZNF813	NM_001004301.4	SINE@AluSq10@+	SINE@AluSg@-	1.0989	0	0	1.18694	0.6993	0.65359	0.2584	5.91398	0.27855	0.57146	1.56076	0.989304	-0.777796	0.462163	0.63582	no
92166418..92166640	92168631..92168842	225	72.889	chr14	+	CPSF2	NM_001322272.2	SINE@AluJr@-	SINE@AluJb@+	0	0	0	2.38095	0.47619	0	1.73913	1.1194	2.46914	0.595237	1.16077	0.565535	-0.782955	0.459318	0.63248	no
36062147..36062308	36069929..36070090	162	80.247	chr1	+	2003-08-01	NM_177422.3	SINE@AluSz6@-	SINE@AluSq@+	2.77778	0	0	0	4.87805	0.76336	0.71942	0.84746	0.66225	0.694445	1.57411	0.879663	-0.786674	0.457274	0.63022	no
21185490..21185751	21189212..21189471	262	76.718	chr19	+	ZNF431	NM_001319127.2	SINE@AluSq2@-	SINE@AluSx@+	2.11516	6.89655	5.0173	4.55408	4.55487	8.24561	6.82927	3.73134	4.8976	4.64577	5.65174	1.00597	-0.790503	0.455177	0.62787	no
149983616..149983876	149984378..149984642	266	73.684	chr5	+	SLC26A2	NM_000112.4	SINE@AluJr@-	SINE@AluSc8@+	3.79747	3.13901	4.16667	0	3.02013	4.9505	2.13415	2.72109	5.47945	2.77579	3.66106	0.885277	-0.792511	0.454079	0.62663	no
18128715..18128916	18130107..18130306	203	83.251	chr6	-	TPMT	NM_001346817.1	SINE@AluSc8@-	SINE@AluSq2@+	0.15361	0	0	0.36765	0.28818	0.72115	0.31397	0	0	0.130315	0.26466	0.134345	-0.796727	0.451781	0.62427	no
156970012..156970257	156970447..156970697	255	76.078	chr7	+	NOM1	NM_138400.2	SINE@AluSz6@+	SINE@AluSx@-	2.19436	3.37838	3.37838	3.71622	3.79009	3.02376	2.65487	4.34783	3.82022	3.16683	3.52735	0.360519	-0.797384	0.451424	0.62405	no
22284284..22284414	22287150..22287279	131	88.55	chr16	+	EEF2K	NM_013302.4	SINE@AluSx@-	SINE@AluSx@+	0.25381	0	0.48544	0.71174	1.76565	0	0.19084	0.63694	0.71124	0.362748	0.660934	0.298187	-0.799908	0.450052	0.62243	no
113313887..113314176	113314615..113314916	304	80.921	chr9	-	WDR31	NR_134677.2	SINE@AluY@+	SINE@AluSp@-	5	0	0	0	9.67742	7.01754	0	0	0	1.25	3.33899	2.08899	-0.800614	0.449669	0.62235	no
148531919..148532263	148531919..148532263	354	75.706	chr1	-	NBPF14	NM_015383.2	LINE&LINE@L1MC4_L1MC4@+-	LINE&LINE@L1MC4_L1MC4@+-	2.73973	2.10526	0	2.41546	3.63636	5	2.90698	0	1.92308	1.81511	2.69328	0.878172	-0.801004	0.449458	0.62235	no
102051333..102051435	102053516..102053618	103	88.35	chr14	+	DYNC1H1	NM_001376.5	SINE@AluSx@+	SINE@AluY@-	9.09091	0	0	0	7.14286	0	0	44.4444	0	2.27273	10.3175	8.04473	-0.804342	0.447651	0.621	no
10457481..10457654	10459768..10459926	174	70.115	chr1	-	DFFA	NM_004401.3	SINE@AluSx1@+	SINE@AluJr@-	0.80285	3.74415	8.24499	3.7594	6.19224	3.09278	6.38528	4.53431	6.75381	4.13785	5.39168	1.25384	-0.804415	0.447611	0.621	no
212733158..212733450	212736037..212736323	295	77.288	chr1	-	NSL1	NM_015471.4	SINE@AluJo@+	SINE@AluJb@-	1.10497	0	0	0	0	0	0.75472	0.94563	1.16279	0.276243	0.572628	0.296385	-0.80818	0.445579	0.61894	no
22287151..22287291	22287819..22287954	141	73.759	chr16	+	EEF2K	NM_013302.4	SINE@AluSx@+	SINE@AluJr4@-	0.98522	1.94175	1.34529	1.79372	2.28571	5.97015	0.70922	1.46341	1.4881	1.51649	2.38332	0.866823	-0.808192	0.445573	0.61894	no
39792147..39792252	39793553..39793664	115	73.043	chr7	+	LINC00265	NR_026999.1	-@-@+-	-@-@+-	4.61538	5.40541	0	0	10.7143	2.38095	3.77358	0	5.40541	2.5052	4.45485	1.94965	-0.810046	0.444574	0.61852	no
9583736..9584008	9584402..9584673	277	82.671	chr1	+	SLC25A33	NM_032315.3	SINE@AluY@+	SINE@AluSx@-	2.77778	10.1695	0	1.13636	5.98291	8.86076	6.53595	3.0303	2.85714	3.52091	5.45341	1.9325	-0.810139	0.444524	0.61852	no
158975901..158976201	158976815..158977113	302	74.834	chr6	-	RSPH3	NM_031924.6	SINE@AluJb@+	SINE@AluSp@-	0	7.27273	4.58015	0	3.9604	1.85185	7.74648	5.17241	3.8835	2.96322	4.52293	1.55971	-0.811805	0.443629	0.61839	no
42078840..42079136	42081353..42081668	318	78.931	chr6	+	TAF8	NM_138572.3	SINE@AluSz@+	SINE$SINE@AluSq2#AluYb9@-	0.46948	0.67114	2.19298	7.62712	6.54206	7.47126	3.54331	3.71622	0.61728	2.74018	4.37803	1.63785	-0.8129	0.443041	0.61784	no
38065720..38065992	38066652..38066940	292	73.973	chr10	+	ZNF33A	NR_136710.2	SINE@AluSq2@-	SINE@AluSz6@+	3.26087	6.77966	0	0	6.46766	8.57143	6.92308	0.55556	0	2.51013	4.50355	1.99341	-0.812986	0.442995	0.61784	no
36629650..36629937	36633045..36633341	304	77.961	chr19	+	ZNF382	NM_032825.5	SINE@AluJb@+	SINE@AluY@-	0	0	0	3.58306	12.1951	0	0	2.43902	1	0.895765	3.12683	2.23106	-0.815555	0.441617	0.6164	no
44382298..44382572	44384732..44385018	288	73.611	chr19	-	ZNF285	NM_001291488.2	SINE$LTR@AluSg#LTR105_Mam@-	SINE@AluJo@+	0	5.88235	0	0	0	0	0	22.2222	5.81395	1.47059	5.60723	4.13665	-0.819479	0.439519	0.61428	no
42088274..42088418	42089557..42089705	149	76.51	chr4	+	SLC30A9	NM_006345.4	SINE$SINE&LTR@AluJr#AluJo_MSTA@+-	SINE@AluSp@-	3.27869	2.6087	0	0	3.0303	2.46914	2.73224	1.92308	0.8	1.47185	2.19095	0.719105	-0.819722	0.43939	0.61428	no
151120355..151120531	151120752..151120929	178	85.393	chr1	+	GABPB2	NM_001323912.2	SINE$SINE@AluSg4#AluSp@+	SINE@AluSp@-	1.5873	1.38889	0	0	0	0	3.125	2.7027	1.31579	0.744047	1.4287	0.684651	-0.820546	0.43895	0.61403	no
44302684..44302831	44303837..44303994	158	73.418	chr17	-	RUNDC3A-AS1	NR_110802.1	SINE@AluSx@+	SINE@AluJb@-	0.82645	0	0	0	0	0	15.3846	0	0	0.206613	3.07692	2.87031	-0.821587	0.438395	0.61379	no
11720310..11720614	11722824..11723127	306	83.66	chr1	+	DRAXIN	NM_198545.4	SINE&DNA@AluSq2_MER5A1@+-	SINE$DNA@AluSx#MER58B@-	0	0	4.46429	0	0	0	0	9.67742	6.12245	1.11607	3.15997	2.0439	-0.822076	0.438135	0.6137	no
104986563..104986692	104987325..104987452	132	72.727	chr7	-	LINC01004	NR_039981.2	SINE@AluJb@+	SINE@AluY@-	0.6993	0	3.94737	0	1.13636	6.25	1.75439	2.7027	0	1.16167	2.36869	1.20702	-0.824277	0.436964	0.61233	no
42538459..42538539	42538922..42538997	81	75.309	chr15	-	LRRC57	NM_153260.3	SINE@FLAM_C@-	SINE@AluJr@+	0	0	0	2.14286	3.63636	0	0	0.64103	2.27273	0.535715	1.31002	0.774309	-0.826216	0.435934	0.61142	no
133018807..133018892	133025660..133025745	86	75.581	chr12	+	ZNF26	NM_001256280.2	LINE&SINE@L1MA4_AluJo@+-	SINE@FLAM_C@+	1.11111	3.92157	0	0	0	5.10204	0	4.7619	2.6087	1.25817	2.49453	1.23636	-0.828035	0.434969	0.61034	no
75943257..75943458	75944837..75945034	205	70.732	chr17	-	ACOX1	NM_004035.7	SINE@AluJr@+	SINE@AluSx@-	0.61242	4.77064	0.6135	3.23529	3.92857	4.34783	1.62602	3.50877	2.53521	2.30796	3.18928	0.881317	-0.830126	0.433862	0.60926	no
151119457..151119762	151121433..151121738	310	83.871	chr1	+	GABPB2	NM_001323912.2	SINE$SINE@AluSc8#AluSc@+	SINE@AluSp@-	6.62983	3.31325	4	2.98507	4.16667	10.3093	2.88066	4.34783	6.27063	4.23204	5.59501	1.36298	-0.831001	0.433399	0.60895	no
2835200..2835478	2835836..2836127	293	72.355	chr19	+	ZNF554	NM_001102651.2	SINE@AluY@+	SINE@AluJo@-	0	3.73832	0	0	6.66667	1.54639	0	0	3.26087	0.93458	2.29479	1.36021	-0.831564	0.433102	0.6088	no
44223887..44224187	44224423..44224709	301	80.399	chr21	-	ICOSLG	NM_001283052.2	SINE@AluSp@-	SINE@AluSz@+	5.65371	12.9032	0	2.65487	4.43548	14.2857	9.21053	4.16667	7.84314	5.30295	7.98831	2.68535	-0.833614	0.43202	0.60755	no
92167016..92167313	92169853..92170145	301	77.409	chr14	+	CPSF2	NM_001322272.2	LINE$SINE@L1MB7#AluSz@-	SINE@AluJo@+	2.55102	2.38095	0	8.69565	4.66321	4.24242	5.16129	2.12766	10	3.40691	5.23892	1.83201	-0.834105	0.431761	0.60745	no
55940122..55940282	55940599..55940760	162	79.63	chr7	+	ZNF713	NM_182633.3	SINE@AluSx3@-	SINE@AluSz6@+	0	9.58904	0	0	9.67742	0	0	40	0	2.39726	9.93548	7.53822	-0.83459	0.431506	0.60736	no
95184827..95185120	95186569..95186863	303	76.568	chr14	-	CLMN	NM_024734.4	SINE@AluJr@+	SINE@AluJr4@-	2.40964	5.42636	4.65116	1.19048	4.10959	6.0241	1.40845	8.82353	3.66972	3.41941	4.80708	1.38767	-0.839757	0.42879	0.60407	no
72286479..72286761	72291773..72292060	289	79.931	chr11	-	CLPB	NM_001258393.3	SINE@AluSx@-	SINE@AluY@+	4.15704	7.35294	9.16031	3.8835	7.54717	4.82759	9.70464	5.47945	10.0629	6.13845	7.52435	1.3859	-0.840735	0.428277	0.60362	no
13772546..13772836	13773019..13773308	292	80.822	chr19	+	MRI1	NM_032285.4	SINE@AluY@+	DNA&SINE@MER96B_AluSz@+-	2.19512	6.56535	8.89454	7.62829	9.34903	7.84024	5.03324	9.51493	6.58955	6.32082	7.6654	1.34457	-0.840737	0.428276	0.60362	no
68766334..68766415	68766808..68766892	85	77.647	chr12	+	SLC35E3	NR_149143.3	SINE@AluSp@+	SINE@AluJb@-	0.63291	7.09677	4.90196	2.38095	4.51128	8.16327	3.41297	3.57143	5.82011	3.75315	5.09581	1.34266	-0.842052	0.427587	0.60318	no
33042242..33042340	33043838..33043936	99	94.949	chr9	-	SMU1	NM_018225.3	-@-@+-	-@-@+-	4.03587	7.5	0	16.6667	25	0	16.6667	14.9425	3.92157	7.05063	12.1062	5.05552	-0.842503	0.427351	0.60312	no
70376745..70377040	70377543..70377838	297	81.818	chr16	-	ST3GAL2	NM_006927.4	SINE@AluSg7@-	SINE@AluSg@+	1.50754	6.8	1.90476	2.89855	5.01792	2.02899	4.09253	3.92927	7.51566	3.27771	4.51687	1.23916	-0.844054	0.42654	0.60251	no
119922925..119923222	119924396..119924694	300	83	chrX	-	NKAP	NM_024528.4	SINE@AluSz@+	SINE$SINE@AluSq2#AluSz@-	0	0	3.38983	3.92157	0	5.66038	10.9244	3.125	0	1.82785	3.94195	2.1141	-0.846791	0.425112	0.60103	no
92162923..92163195	92167973..92168256	284	80.282	chr14	+	CPSF2	NM_001322272.2	SINE@AluSz@-	SINE@AluSx1@+	0.04871	0.08375	0	0.39139	0.28674	0	0.45208	0.12788	0.28749	0.130963	0.230838	0.0998755	-0.853242	0.421759	0.59682	no
93505916..93506227	93508906..93509203	314	78.981	chr12	+	MRPL42	NR_038160.2	SINE@AluSq2@-	SINE&LINE@AluSx1_L1M5@+-	1.98675	0.43668	3.34928	5.9322	5.82011	6.10329	5.28302	1.45631	2.34542	2.92623	4.20163	1.2754	-0.854148	0.421289	0.59642	no
4797159..4797448	4799141..4799438	298	84.228	chr19	+	FEM1A	NM_018708.3	SINE@AluY@-	SINE$Simple_repeat@AluSg4#(AAAC)n@+	0	3.22581	0	0	4.19162	1.26582	0	0	4	0.806453	1.89149	1.08504	-0.85439	0.421164	0.59642	no
151118798..151118940	151123317..151123478	162	71.605	chr1	+	GABPB2	NM_001323912.2	SINE@AluSc8@-	SINE@AluSz6@+	5.88235	4.83871	0	4.34783	3.7037	8.66142	2.5788	5.94059	4.96454	3.76722	5.16981	1.40259	-0.855205	0.420742	0.59618	no
32313707..32313993	32315468..32315754	298	78.859	chr2	+	YIPF4	NM_032312.4	SINE@AluSx1@-	SINE@AluY@+	2.01005	0	0	1.36986	3.9548	1.94175	0	0.98039	1.0929	0.844978	1.59397	0.748991	-0.85549	0.420595	0.59618	no
203302694..203302970	203303434..203303712	281	77.58	chr2	+	CYP20A1	NM_001371696.1	SINE@AluSg@-	SINE@AluSq2@+	3.43699	3.91061	5.36913	3.02013	4.85437	7.04225	4.09357	3.09278	4.31267	3.93422	4.67913	0.744913	-0.857058	0.419784	0.59535	no
27803906..27804027	27805001..27805132	133	70.677	chr8	+	ESCO2	NM_001017420.3	SINE@FLAM_C@-	SINE@AluYb8@+	0	0.19231	0.23981	0.58252	0.40486	0.9434	0.69204	0	0.17668	0.25366	0.443396	0.189736	-0.859808	0.418365	0.5936	no
25986278..25986530	25988497..25988740	261	75.096	chr6	+	TRIM38	NM_006355.5	SINE@AluJb@+	SINE$LINE@AluSz6#L1MC1@-	1.14943	0.54201	1.74672	2.94118	1.54739	1.47679	2.73327	2.13178	2.34089	1.59484	2.04602	0.451189	-0.859978	0.418277	0.5936	no
40126637..40126720	40129657..40129742	86	81.395	chr7	-	MPLKIP	NM_138701.4	SINE@AluSg@-	SINE@FLAM_C@+	1.92308	0	0	0	0	0	100	0	0	0.48077	20	19.5192	-0.860568	0.417974	0.5936	no
42909686..42910334	42909686..42910334	663	77.526	chr21	+	NDUFV3	NM_001001503.2	SINE&SINE@AluSq2_AluSx3@+-	SINE&SINE@AluSq2_AluSx3@+-	3.39426	6.08108	3.8961	4.11687	6.26781	7.10227	2.84091	6.84932	3.62998	4.37208	5.33806	0.96598	-0.860947	0.417779	0.5936	no
32328609..32328904	32329070..32329365	296	85.473	chr17	-	C17orf75	NM_022344.4	SINE@AluSc8@+	SINE@AluY@-	10.219	0.72464	6.03448	7.21649	14.2857	8.27586	4.34783	6.66667	7.69231	6.04865	8.25368	2.20503	-0.862902	0.416773	0.59267	no
151118803..151118942	151120370..151120526	159	71.698	chr1	+	GABPB2	NM_001323912.2	SINE@AluSc8@-	SINE@AluSp@+	4.25532	3.57143	0	1.90114	1.12994	1.43885	3.19149	6.40394	6.99301	2.43197	3.83145	1.39947	-0.863443	0.416495	0.59254	no
53214095..53214399	53215658..53215960	309	75.081	chr19	+	ZNF818P	NR_073396.1	SINE@AluSx3@-	SINE@AluSz6@+	1.99115	3.09278	8.92857	3.53357	5.85242	5.05618	5.17241	7.27273	4.83871	4.38652	5.63849	1.25197	-0.863743	0.416341	0.59254	no
3869626..3869892	3872169..3872436	270	73.704	chr20	+	MAVS	NM_001206491.1	SINE@AluSx1@-	SINE@AluJr4@+	2.19681	4.50526	7.22733	3.88649	5.70426	5.73723	4.90549	4.90514	5.09531	4.45397	5.26949	0.815514	-0.865384	0.415499	0.59192	no
9643081..9643367	9647089..9647368	287	82.578	chr19	-	ZNF562	NM_001130031.2	SINE@AluSg@+	SINE@AluSc@-	0.85837	2.33236	0.40161	0	2.5974	2.85714	1.96078	0.48077	0	0.898085	1.57922	0.681133	-0.865794	0.415289	0.59188	no
68773405..68773699	68778510..68778807	300	74.667	chr12	+	SLC35E3	NR_149143.3	LTR&SINE@MamGypLTR3a_AluJr@+-	SINE@AluSq@+	8.33333	0	0	0	3.38983	7.40741	1.68067	4.12371	3.0303	2.08333	3.92638	1.84305	-0.866512	0.414921	0.59175	no
35661133..35661374	35666274..35666516	244	81.148	chr22	+	APOL6	NM_030641.4	SINE@AluSx1@+	SINE@AluSx@-	3.31187	4.18994	3.75783	7.71388	6.46766	5.16039	6.09504	5.18135	4.93066	4.74338	5.56702	0.82364	-0.869445	0.41342	0.59002	no
20620559..20620825	20623528..20623813	287	72.125	chr19	-	ZNF626	NM_001076675.3	SINE@AluSz@-	SINE@AluSq2@+	1.21581	3.44828	0	0	1.13636	1.66667	0.74627	2.7027	3.63636	1.16602	1.97767	0.81165	-0.870345	0.41296	0.58963	no
92166346..92166657	92167959..92168266	314	71.338	chr14	+	CPSF2	NM_001322272.2	SINE$LINE@AluJr#L1MB7@-	SINE@AluSx1@+	0	0	0	1.5625	1.50754	0	0	0.3876	4.93827	0.390625	1.36668	0.976057	-0.876241	0.409958	0.58587	no
67469345..67469638	67470293..67470590	300	82.333	chr4	-	CENPC	NR_155754.2	SINE@AluSx1@-	SINE@AluSq2@+	3.89171	7.40741	11.9761	4.6332	10.9477	6.75182	8.8785	6.61376	9.92908	6.97709	8.62417	1.64708	-0.876726	0.409712	0.58578	no
128306777..128306949	128308720..128308887	173	74.566	chr9	-	TRUB2	NM_001329863.2	SINE@AluSx@-	SINE@AluSx3@+	1.98864	2.67857	5.43478	5.86081	9.89011	4.32099	5.42169	3.5533	3.71901	3.9907	5.38102	1.39032	-0.879499	0.408307	0.58403	no
59274231..59274528	59274844..59275141	298	81.208	chr17	+	GDPD1	NM_182569.4	SINE@AluSz6@+	SINE@AluSx1@-	0	5.88235	10.9091	0	33.3333	4.05405	5.55556	0	9.25926	4.19786	10.4404	6.24258	-0.880305	0.407899	0.58397	no
22894759..22894900	22913820..22913821,22917028..22917166	144	79.167	chr14	-	RBM23	NM_001352766.2	SINE@AluYa5@+	SINE@AluSx4@+	0	3.27869	0	0	0.91743	0.84034	4.62963	2.11268	0.52632	0.819673	1.80528	0.985608	-0.880547	0.407776	0.58397	no
50558278..50559476	50558278..50559476	1250	70.4	chr15	-	TRPM7	NR_149152.2	SINE$SINE&SINE$SINE@AluSx1#AluJo_AluJb#AluSx3@+-	SINE$SINE&SINE$SINE@AluSx1#AluJo_AluJb#AluSx3@+-	3.68421	2.55906	0.72993	2.91262	3.80577	2.21519	3.23834	2.83019	3.01783	2.47146	3.02146	0.550009	-0.881579	0.407254	0.58358	no
154474721..154474791	154476295..154476364	71	77.465	chrX	+	PLXNA3	NM_017514.5	SINE$SINE@AluJb#AluY@-	SINE@AluSp@+	0	0	0	0	50	0	0	0	0	0	10	10	-0.881917	0.407084	0.58358	no
35858106..35858216	35863060..35863172	113	77.876	chr9	+	TMEM8B	NM_001042590.4	SINE@AluSx@-	SINE@AluJr@+	0	0	0	0	0	0	33.3333	0	0	0	6.66667	6.66667	-0.881917	0.407084	0.58358	no
3504793..3504956	3506071..3506237	167	80.24	chr4	-	LRPAP1	NM_002337.4	SINE@AluSx1@+	SINE@AluSz6@-	0	0	0	0	0	0	0	33.3333	0	0	6.66667	6.66667	-0.881917	0.407084	0.58358	no
11723587..11723806	11725120..11725342	224	75.446	chr1	+	DRAXIN	NM_198545.4	SINE@AluSq@-	SINE@AluJr@+	0	0	0	0	33.3333	0	0	0	0	0	6.66667	6.66667	-0.881917	0.407084	0.58358	no
133212854..133213143	133213413..133213717	310	76.452	chr12	+	ZNF268	NM_001165881.3	SINE@AluSz@-	SINE$SINE@AluY#AluSz@+	0	0	0	0	0	0	0	0	26.5306	0	5.30612	5.30612	-0.881917	0.407084	0.58358	no
133209276..133209405	133213403..133213533	131	79.389	chr12	+	ZNF268	NM_001165881.3	SINE@AluJb@-	SINE@AluSz@+	0	0	0	0	0	0	0	0	25	0	5	5	-0.881917	0.407084	0.58358	no
46704454..46704551	46705883..46705979	98	83.673	chr16	-	MYLK3	NM_001308301.1	SINE@AluSq2@-	SINE@AluSz6@+	0	0	0	0	0	25	0	0	0	0	5	5	-0.881917	0.407084	0.58358	no
128684909..128685195	128685938..128686225	290	84.138	chr7	+	FAM71F2	NM_001128926.3	SINE@AluSx@-	SINE@AluSx4@+	0	0	0	0	0	0	25	0	0	0	5	5	-0.881917	0.407084	0.58358	no
128684908..128685190	128686604..128686889	286	83.217	chr7	+	FAM71F2	NM_001128926.3	SINE@AluSx@-	SINE@AluSz@+	0	0	0	0	0	0	25	0	0	0	5	5	-0.881917	0.407084	0.58358	no
154388780..154388908	154390390..154390517	133	82.707	chr6	-	CNKSR3	NM_173515.4	LINE$LTR$LINE@L1MB1#LTR16D1#L1M3@-	LTR@LTR16D@+	0	0	0	0	0	0	0	23.8095	0	0	4.7619	4.7619	-0.881917	0.407084	0.58358	no
2643529..2643643	2644521..2644635	116	79.31	chr16	+	FLJ42627	NR_024492.1	SINE@AluSp@+	SINE@AluSz6@-	0	0	0	0	0	0	0	0	21.4286	0	4.28571	4.28571	-0.881917	0.407084	0.58358	no
133211295..133211600	133212854..133213159	312	79.487	chr12	+	ZNF268	NM_001165881.3	LINE$SINE@L1MC3#AluSp@+	SINE$SINE@AluJr#AluSz@-	0	0	0	0	0	0	0	0	20.4546	0	4.09091	4.09091	-0.881917	0.407084	0.58358	no
79412018..79412123	79412018..79412123	106	84.906	chr15	+	TMED3	NM_001330376.1	LINE@L1PA13@+	LINE@L1PA13@+	0	0	0	0	20	0	0	0	0	0	4	4	-0.881917	0.407084	0.58358	no
227684031..227684114	227684819..227684903	86	76.744	chr2	-	SLC19A3	NM_025243.4	SINE$LINE@AluJb#L1ME4b@-	SINE@AluSx@+	0	0	0	0	0	20	0	0	0	0	4	4	-0.881917	0.407084	0.58358	no
227684712..227684977	227686342..227686607	267	74.532	chr2	-	SLC19A3	NM_025243.4	SINE@AluSx@+	SINE@AluJr@-	0	0	0	0	0	20	0	0	0	0	4	4	-0.881917	0.407084	0.58358	no
227684343..227684968	227684343..227684968	643	74.028	chr2	-	SLC19A3	NM_025243.4	SINE&SINE@AluSx_AluSx@+-	SINE&SINE@AluSx_AluSx@+-	0	0	0	0	0	20	0	0	0	0	4	4	-0.881917	0.407084	0.58358	no
227683831..227684088	227684711..227684968	260	78.846	chr2	-	SLC19A3	NM_025243.4	SINE@AluJb@-	SINE@AluSx@+	0	0	0	0	0	20	0	0	0	0	4	4	-0.881917	0.407084	0.58358	no
154396801..154397106	154398799..154399096	309	80.906	chr6	-	CNKSR3	NM_173515.4	SINE@AluY@-	SINE@AluSp@+	0	0	0	0	0	20	0	0	0	0	4	4	-0.881917	0.407084	0.58358	no
21805195..21805473	21806184..21806453	282	77.305	chr19	-	ZNF43	NM_001256649.2	SINE@AluSx1@+	SINE@AluSq2@-	0	0	0	0	0	16.6667	0	0	0	0	3.33333	3.33333	-0.881917	0.407084	0.58358	no
32602544..32602854	32604865..32605173	313	87.22	chr1	+	ZBTB8A	NM_001291496.2	SINE@AluY@-	SINE@AluSx1@+	0	0	0	0	0	0	16.6667	0	0	0	3.33333	3.33333	-0.881917	0.407084	0.58358	no
79708946..79709458	79710742..79711263	526	78.517	chr17	+	LINC02078	NR_109783.1	SINE$SINE@AluJb#AluSp@+	SINE$SINE@AluJr#AluSx1@-	0	0	0	0	16.6667	0	0	0	0	0	3.33333	3.33333	-0.881917	0.407084	0.58358	no
79709140..79709448	79711057..79711353	309	73.139	chr17	+	LINC02078	NR_109783.1	SINE$SINE@AluJb#AluSp@+	LINE&SINE@L1MC5a_AluJr@+-	0	0	0	0	16.6667	0	0	0	0	0	3.33333	3.33333	-0.881917	0.407084	0.58358	no
154392916..154393209	154398804..154399095	295	82.034	chr6	-	CNKSR3	NM_173515.4	Simple_repeat&SINE@(GTTT)n_AluSx1@+-	SINE@AluSp@+	0	0	0	0	0	15.625	0	0	0	0	3.125	3.125	-0.881917	0.407084	0.58358	no
220814621..220814769	220817089..220817230	149	78.523	chr1	+	MARC1	NM_022746.4	SINE@AluJo@+	SINE@AluSx@-	0	0	0	0	0	0	15	0	0	0	3	3	-0.881917	0.407084	0.58358	no
133208059..133208141	133209032..133209114	84	79.762	chr12	+	ZNF268	NM_001165881.3	LINE$SINE@L1MC3#AluJo@+	SINE@AluSg@-	0	0	0	0	14.2857	0	0	0	0	0	2.85714	2.85714	-0.881917	0.407084	0.58358	no
68779679..68779964	68780162..68780450	293	75.085	chr12	+	SLC35E3	NR_149143.3	SINE@AluJr4@+	SINE@AluJb@-	0	0	0	0	0	14.2857	0	0	0	0	2.85714	2.85714	-0.881917	0.407084	0.58358	no
154395742..154396031	154398800..154399091	293	75.427	chr6	-	CNKSR3	NM_173515.4	SINE@AluJb@-	SINE@AluSp@+	0	0	0	0	0	14	0	0	0	0	2.8	2.8	-0.881917	0.407084	0.58358	no
61638912..61639005	61639336..61639429	94	79.787	chr11	+	RPLP0P2	NR_002775.2	SINE@AluSz6@-	SINE@AluJr@+	0	0	0	0	13.7931	0	0	0	0	0	2.75862	2.75862	-0.881917	0.407084	0.58358	no
68768973..68769258	68780170..68780459	291	81.443	chr12	+	SLC35E3	NR_149143.3	Simple_repeat$SINE@(TAA)n#AluSx@+	SINE@AluJb@-	0	0	0	0	0	13.6364	0	0	0	0	2.72727	2.72727	-0.881917	0.407084	0.58358	no
167045099..167045411	167050506..167050798	317	73.817	chr6	+	FGFR1OP	NM_194429.3	SINE@AluSx@-	SINE@AluSz@+	0	0	0	0	0	0	0	0	13.3333	0	2.66667	2.66667	-0.881917	0.407084	0.58358	no
68461406..68461477	68461754..68461826	73	75.342	chr2	-	FBXO48	NM_001024680.3	SINE@AluYb8@-	SINE$Simple_repeat@AluSg7#(A)n@+	0	0	0	0	0	0	13.3333	0	0	0	2.66667	2.66667	-0.881917	0.407084	0.58358	no
154391237..154391518	154398814..154399094	285	81.754	chr6	-	CNKSR3	NM_173515.4	SINE@AluY@-	SINE@AluSp@+	0	0	0	0	0	13.1579	0	0	0	0	2.63158	2.63158	-0.881917	0.407084	0.58358	no
73979342..73979443	73979964..73980064	102	74.51	chr15	-	STOML1	NM_001256675.2	SINE@AluSx@-	SINE$LINE@AluJb#L1ME4b@+	0	0	0	0	0	0	0	0	12.5	0	2.5	2.5	-0.881917	0.407084	0.58358	no
726778..726911	726778..726911	139	70.504	chr1	-	LOC100133331	NR_028327.1	-@-@+-	-@-@+-	0	0	0	0	0	0	0	0	12.5	0	2.5	2.5	-0.881917	0.407084	0.58358	no
38450803..38450879	38451835..38451912	78	73.077	chr10	+	LINC00999	NR_024497.2	-@-@+-	-@-@+-	0	0	0	0	0	0	0	0	12.5	0	2.5	2.5	-0.881917	0.407084	0.58358	no
11721715..11721839	11723756..11723880	125	89.6	chr1	+	DRAXIN	NM_198545.4	SINE$SINE@AluSx1#AluSx@+	SINE@AluSq@-	0	0	0	0	12.5	0	0	0	0	0	2.5	2.5	-0.881917	0.407084	0.58358	no
11721839..11722115	11723616..11723893	278	82.374	chr1	+	DRAXIN	NM_198545.4	SINE@AluSx1@+	SINE&SINE@MIR_AluSq@+-	0	0	0	0	12.5	0	0	0	0	0	2.5	2.5	-0.881917	0.407084	0.58358	no
154390803..154391101	154398799..154399095	300	84.667	chr6	-	CNKSR3	NM_173515.4	LTR$SINE@MLT1B#AluSz@-	SINE@AluSp@+	0	0	0	0	0	12.5	0	0	0	0	2.5	2.5	-0.881917	0.407084	0.58358	no
2439413..2439605	2444107..2444302	196	79.592	chr7	+	CHST12	NM_001243795.2	SINE&SINE@AluY_AluJo@+-	SINE@AluYa5@+	0	0	0	0	0	12.5	0	0	0	0	2.5	2.5	-0.881917	0.407084	0.58358	no
16239290..16239366	16240538..16240614	77	79.221	chr19	+	AP1M1	NM_001130524.2	SINE@FLAM_A@+	SINE@AluSq2@-	0	0	0	0	12.5	0	0	0	0	0	2.5	2.5	-0.881917	0.407084	0.58358	no
161135686..161135755	161137658..161137727	70	77.143	chr1	+	LOC112543491	NR_156734.1	SINE@AluSx3@-	SINE@AluSz@+	0	0	0	0	0	0	0	0	11.7647	0	2.35294	2.35294	-0.881917	0.407084	0.58358	no
102480852..102480921	102481516..102481585	70	82.857	chr7	-	RASA4B	NM_001367767.2	SINE$LINE@FLAM_A#L1MC5@-	SINE@AluSx@+	0	0	0	0	0	0	0	0	11.1111	0	2.22222	2.22222	-0.881917	0.407084	0.58358	no
121650245..121650371	121651136..121651264	130	76.154	chr12	-	MORN3	NM_001363685.2	SINE@AluSc8@+	SINE@AluJr@-	0	0	0	0	0	0	11.1111	0	0	0	2.22222	2.22222	-0.881917	0.407084	0.58358	no
59621595..59621893	59622036..59622327	300	82	chr15	+	GCNT3	NM_004751.3	SINE@AluSz@-	SINE@AluSx1@+	0	0	0	0	11.1111	0	0	0	0	0	2.22222	2.22222	-0.881917	0.407084	0.58358	no
177712200..177712485	177722133..177722419	287	83.624	chr5	-	FAM153A	NR_146226.1	SINE@AluSx@+	SINE@AluSx@-	0	0	0	0	0	0	0	0	11.1111	0	2.22222	2.22222	-0.881917	0.407084	0.58358	no
154394026..154394306	154404556..154404840	288	70.833	chr6	-	CNKSR3	NM_173515.4	SINE@AluJr@-	SINE@AluSx1@+	0	0	0	0	11.1111	0	0	0	0	0	2.22222	2.22222	-0.881917	0.407084	0.58358	no
154396794..154397104	154404551..154404856	314	82.166	chr6	-	CNKSR3	NM_173515.4	SINE@AluY@-	SINE@AluSx1@+	0	0	0	0	11.1111	0	0	0	0	0	2.22222	2.22222	-0.881917	0.407084	0.58358	no
11149429..11149714	11149956..11150233	289	70.934	chr2	+	C2orf50	NM_001371320.1	SINE@AluJb@+	SINE@AluSx3@-	0	0	0	0	11.1111	0	0	0	0	0	2.22222	2.22222	-0.881917	0.407084	0.58358	no
16238059..16238134	16239643..16239718	76	71.053	chr19	+	AP1M1	NM_001130524.2	SINE@AluJb@-	SINE@AluSz@+	0	0	0	0	11.1111	0	0	0	0	0	2.22222	2.22222	-0.881917	0.407084	0.58358	no
137383168..137383326	137383168..137383326	159	84.277	chr7	-	DGKI	NM_001321710.2	-@-@+-	-@-@+-	0	0	0	0	10.3448	0	0	0	0	0	2.06897	2.06897	-0.881917	0.407084	0.58358	no
35858308..35858381	35863016..35863089	74	74.324	chr9	+	TMEM8B	NM_001042590.4	SINE@AluSx@-	SINE@AluJr@+	0	0	0	0	0	0	10	0	0	0	2	2	-0.881917	0.407084	0.58358	no
68771537..68771670	68772206..68772337	134	79.851	chr12	+	SLC35E3	NR_149143.3	SINE@AluJb@+	SINE@AluSx1@-	0	0	0	0	10	0	0	0	0	0	2	2	-0.881917	0.407084	0.58358	no
79632098..79632186,79663143..79663185	79632098..79632186,79663143..79663185	136	72.059	chr10	-	LINC02679	NR_134315.1	SINE@AluY@+	SINE@AluY@+	0	0	0	0	0	10	0	0	0	0	2	2	-0.881917	0.407084	0.58358	no
2643393..2643611	2644716..2644923	219	70.32	chr16	+	FLJ42627	NR_024492.1	SINE@AluSp@+	SINE@AluJb@-	0	0	0	0	0	0	0	0	10	0	2	2	-0.881917	0.407084	0.58358	no
68769385..68769457	68780251..68780323	73	78.082	chr12	+	SLC35E3	NR_149143.3	SINE@AluSq2@+	SINE@AluJb@-	0	0	0	0	9.09091	0	0	0	0	0	1.81818	1.81818	-0.881917	0.407084	0.58358	no
68772239..68772337	68774866..68774962	99	83.838	chr12	+	SLC35E3	NR_149143.3	SINE@AluSx1@-	SINE@AluSz6@+	0	0	0	0	9.09091	0	0	0	0	0	1.81818	1.81818	-0.881917	0.407084	0.58358	no
42332127..42332408	42333109..42333393	285	82.105	chr10	-	LOC441666	NR_024380.1	SINE@AluSc@-	SINE@AluSx3@+	0	0	0	0	0	0	0	0	8.49673	0	1.69935	1.69935	-0.881917	0.407084	0.58358	no
68774871..68774962	68780688..68780779	94	81.915	chr12	+	SLC35E3	NR_149143.3	SINE@AluSz6@+	SINE@AluSp@-	0	0	0	0	0	0	0	8.33333	0	0	1.66667	1.66667	-0.881917	0.407084	0.58358	no
49504433..49504707	49506383..49506658	277	82.31	chr20	-	PTGIS	NM_000961.4	SINE@AluSp@+	SINE@AluSz6@-	0	0	0	0	0	8.33333	0	0	0	0	1.66667	1.66667	-0.881917	0.407084	0.58358	no
49504864..49505135	49506383..49506656	274	82.117	chr20	-	PTGIS	NM_000961.4	SINE@AluY@+	SINE@AluSz6@-	0	0	0	0	0	8.33333	0	0	0	0	1.66667	1.66667	-0.881917	0.407084	0.58358	no
68296947..68297181	68298831..68299048	235	75.745	chr15	-	ITGA11	NM_001004439.2	SINE@AluJb@-	SINE@AluJb@+	0	0	0	0	0	0	0	8.33333	0	0	1.66667	1.66667	-0.881917	0.407084	0.58358	no
46705259..46705541	46706297..46706582	286	83.217	chr16	-	MYLK3	NM_001308301.1	SINE@AluSz6@+	SINE@AluSx1@-	0	0	0	0	0	8	0	0	0	0	1.6	1.6	-0.881917	0.407084	0.58358	no
154391931..154392221	154395742..154396030	294	80.272	chr6	-	CNKSR3	NM_173515.4	SINE@AluSc@+	SINE@AluJb@-	0	0	0	0	0	8	0	0	0	0	1.6	1.6	-0.881917	0.407084	0.58358	no
17797297..17797450	17800096..17800245	154	78.571	chr10	+	TMEM236	NM_001098844.3	SINE@AluSq10@-	SINE@AluSz6@+	0	0	0	0	0	7.69231	0	0	0	0	1.53846	1.53846	-0.881917	0.407084	0.58358	no
68770552..68770628	68772126..68772202	77	74.026	chr12	+	SLC35E3	NR_149143.3	SINE@AluJo@+	SINE@AluSx1@-	0	0	0	0	0	0	7.69231	0	0	0	1.53846	1.53846	-0.881917	0.407084	0.58358	no
73155478..73155661	73264317..73264498	184	82.609	chr18	-	LINC02864	NR_034133.1	SINE@AluY@-	SINE@AluY@+	0	0	0	0	7.69231	0	0	0	0	0	1.53846	1.53846	-0.881917	0.407084	0.58358	no
38447957..38448067	38450802..38450912	112	70.536	chr10	+	LINC00999	NR_024497.2	-@-@+-	-@-@+-	0	0	0	0	0	0	0	0	7.69231	0	1.53846	1.53846	-0.881917	0.407084	0.58358	no
33005196..33005490	33005596..33005897	303	74.587	chr6	-	HLA-DOA	NM_002119.4	SINE@AluSc@+	SINE$DNA@AluJr#MER5B@-	0	0	0	0	0	7.69231	0	0	0	0	1.53846	1.53846	-0.881917	0.407084	0.58358	no
46702640..46702897	46704151..46704378	258	77.132	chr16	-	MYLK3	NM_001308301.1	SINE@AluSc@+	DNA&SINE@Charlie5_AluSz6@+-	0	0	0	0	0	0	0	0	7.46269	0	1.49254	1.49254	-0.881917	0.407084	0.58358	no
726958..727191	728649..728883	239	72.803	chr1	-	LOC100133331	NR_028327.1	-@-@+-	-@-@+-	0	0	0	0	0	0	0	0	7.40741	0	1.48148	1.48148	-0.881917	0.407084	0.58358	no
167043373..167043682	167050495..167050805	317	75.71	chr6	+	FGFR1OP	NM_194429.3	SINE@AluSq2@-	SINE&LINE@AluSz_L1MB7@+-	0	0	0	0	0	0	0	0	7.40741	0	1.48148	1.48148	-0.881917	0.407084	0.58358	no
102051338..102051414	102053962..102054038	77	77.922	chr14	+	DYNC1H1	NM_001376.5	SINE@AluSx@+	SINE@AluJb@-	0	0	0	0	7.40741	0	0	0	0	0	1.48148	1.48148	-0.881917	0.407084	0.58358	no
16239311..16239414	16240625..16240728	104	73.077	chr19	+	AP1M1	NM_001130524.2	SINE@FLAM_A@+	SINE@AluSq2@-	0	0	0	0	7.31707	0	0	0	0	0	1.46341	1.46341	-0.881917	0.407084	0.58358	no
2879728..2880030	2882573..2882872	303	81.518	chr19	+	ZNF556	NR_145838.2	SINE@AluY@+	Simple_repeat&SINE@(GT)n_AluSc@+-	0	0	0	0	0	0	0	7.14286	0	0	1.42857	1.42857	-0.881917	0.407084	0.58358	no
2879356..2880042	2880874..2881589	724	75.414	chr19	+	ZNF556	NR_145838.2	SINE&SINE@AluY_AluSg@+-	SINE&SINE@AluSq2_AluSx1@+-	0	0	0	0	0	0	0	7.14286	0	0	1.42857	1.42857	-0.881917	0.407084	0.58358	no
2879349..2880049	2879349..2880049	719	73.992	chr19	+	ZNF556	NR_145838.2	SINE&SINE@AluY_AluSg@+-	SINE&SINE@AluY_AluSg@+-	0	0	0	0	0	0	0	7.14286	0	0	1.42857	1.42857	-0.881917	0.407084	0.58358	no
16238725..16238863	16241186..16241322	140	71.429	chr19	+	AP1M1	NM_001130524.2	SINE@AluJb@-	SINE@AluSx1@+	0	0	0	0	0	0	0	0	7.14286	0	1.42857	1.42857	-0.881917	0.407084	0.58358	no
10315313..10315416	10315845..10315948	104	80.769	chr12	+	KLRD1	NM_001351060.1	SINE@AluJr4@-	SINE@AluSz@+	0	0	0	0	0	0	0	6.89655	0	0	1.37931	1.37931	-0.881917	0.407084	0.58358	no
84527196..84527451	84569746..84570007	268	79.851	chr15	-	UBE2Q2P1	NR_003661.2	SINE@AluY@-	SINE@AluSx1@+	0	0	0	0	0	0	6.66667	0	0	0	1.33333	1.33333	-0.881917	0.407084	0.58358	no
128684334..128684629	128684907..128685200	297	83.165	chr7	+	FAM71F2	NM_001128926.3	SINE@AluSz@+	SINE@AluSx@-	0	0	0	0	0	0	6.66667	0	0	0	1.33333	1.33333	-0.881917	0.407084	0.58358	no
154390883..154390964	154398801..154398882	82	73.171	chr6	-	CNKSR3	NM_173515.4	SINE@AluSz@-	SINE@AluSp@+	0	0	0	0	0	6.66667	0	0	0	0	1.33333	1.33333	-0.881917	0.407084	0.58358	no
16241723..16242016	16242745..16243058	317	77.287	chr19	+	AP1M1	NM_001130524.2	SINE@AluSp@+	SINE@AluSx@-	0	0	0	0	0	0	0	6.66667	0	0	1.33333	1.33333	-0.881917	0.407084	0.58358	no
10240059..10240203	10315993..10316136	145	79.31	chr12	+	KLRD1	NM_001351060.1	SINE@AluJb@-	SINE@AluSz@+	0	0	0	0	0	0	0	0	6.45161	0	1.29032	1.29032	-0.881917	0.407084	0.58358	no
64321624..64321696	64322924..64322996	73	76.712	chr17	-	PECAM1	NM_000442.5	SINE@AluJb@+	SINE@AluSx@-	0	0	0	0	0	0	0	0	6.25	0	1.25	1.25	-0.881917	0.407084	0.58358	no
102051224..102051331	102051928..102052043	116	76.724	chr14	+	DYNC1H1	NM_001376.5	SINE$SINE@AluJr#AluSx@+	SINE$SINE@AluJr#AluSq@-	0	0	0	0	6.25	0	0	0	0	0	1.25	1.25	-0.881917	0.407084	0.58358	no
16237298..16237448	16238723..16238873	151	72.848	chr19	+	AP1M1	NM_001130524.2	SINE@AluSz@+	SINE@AluJb@-	0	0	0	0	0	0	0	0	6.25	0	1.25	1.25	-0.881917	0.407084	0.58358	no
116711253..116711913	116711253..116711913	675	72	chr12	-	C12orf49	NM_001353624.2	SINE&SINE@AluY_AluJo@+-	SINE&SINE@AluY_AluJo@+-	0	0	0	0	6.15385	0	0	0	0	0	1.23077	1.23077	-0.881917	0.407084	0.58358	no
73928724..73929018	73929775..73930074	308	81.169	chr11	+	PAAF1	NM_001267804.2	SINE@AluSx3@-	SINE@AluSp@+	0	0	0	0	6.12245	0	0	0	0	0	1.22449	1.22449	-0.881917	0.407084	0.58358	no
2856301..2856370	2857906..2857975	70	78.571	chr19	+	ZNF555	NM_001172775.2	SINE@AluSx@-	SINE@AluJr4@+	0	0	0	0	5.88235	0	0	0	0	0	1.17647	1.17647	-0.881917	0.407084	0.58358	no
119923793..119923862	119924635..119924702	70	77.143	chrX	-	NKAP	NM_024528.4	SINE@AluSp@+	SINE$SINE@AluSq2#AluSz@-	0	0	0	0	0	0	0	5.88235	0	0	1.17647	1.17647	-0.881917	0.407084	0.58358	no
154390799..154391099	154404551..154404851	301	84.385	chr6	-	CNKSR3	NM_173515.4	SINE@AluSz@-	SINE@AluSx1@+	0	0	0	0	5.88235	0	0	0	0	0	1.17647	1.17647	-0.881917	0.407084	0.58358	no
16238756..16238873	16243806..16243924	119	73.109	chr19	+	AP1M1	NM_001130524.2	SINE@AluJb@-	SINE@AluSz6@+	0	0	0	0	0	0	0	0	5.26316	0	1.05263	1.05263	-0.881917	0.407084	0.58358	no
66683065..66683364	66684355..66684655	303	77.228	chr11	-	SPTBN2	NM_006946.3	SINE@AluYa5@-	SINE@AluJb@+	0	0	0	0	0	0	0	0	5.08475	0	1.01695	1.01695	-0.881917	0.407084	0.58358	no
124944407..124944490	124950736..124950824	89	71.91	chr9	-	SCAI	NM_001144877.3	Simple_repeat&SINE@(T)n_AluSx@+-	SINE@AluJr@+	0	0	0	0	0	0	0	0	5	0	1	1	-0.881917	0.407084	0.58358	no
82488596..82488671	82489723..82489801	79	78.481	chr17	+	NARF	NM_001038618.3	SINE@AluSg@-	SINE@FLAM_C@+	0	0	0	0	5	0	0	0	0	0	1	1	-0.881917	0.407084	0.58358	no
35513259..35513425	35517603..35517765	167	75.449	chr20	+	CEP250	NM_007186.6	SINE@AluSp@-	SINE@AluJb@+	0	0	0	0	5	0	0	0	0	0	1	1	-0.881917	0.407084	0.58358	no
16237152..16237437	16242768..16243068	304	75.658	chr19	+	AP1M1	NM_001130524.2	SINE@AluSz@+	LINE&SINE@L1MEd_AluSx@+-	0	0	0	0	0	0	0	5	0	0	1	1	-0.881917	0.407084	0.58358	no
102051333..102051432	102054639..102054738	100	87	chr14	+	DYNC1H1	NM_001376.5	SINE@AluSx@+	SINE@AluSx1@-	0	0	0	0	4.7619	0	0	0	0	0	0.95238	0.95238	-0.881917	0.407084	0.58358	no
2442923..2443390	2443876..2444300	472	73.729	chr7	+	CHST12	NM_001243795.2	SINE$SINE@AluSx1#AluSz@-	SINE$SINE@AluSx1#AluYa5@+	0	0	0	0	0	4.7619	0	0	0	0	0.95238	0.95238	-0.881917	0.407084	0.58358	no
16239347..16239426	16242935..16243013	80	75	chr19	+	AP1M1	NM_001130524.2	SINE@FLAM_A@+	SINE@AluSx@-	0	0	0	0	4.6875	0	0	0	0	0	0.9375	0.9375	-0.881917	0.407084	0.58358	no
16243688..16243949	16245293..16245552	262	82.061	chr19	+	AP1M1	NM_001130524.2	SINE@AluSz6@+	SINE@AluSz@-	0	0	0	0	0	0	0	0	4.34783	0	0.869566	0.869566	-0.881917	0.407084	0.58358	no
1149855..1150031	1151596..1151774	179	84.358	chr7	-	ZFAND2A	NM_001365383.1	SINE@AluSx@-	SINE@AluSx1@+	0	0	0	0	0	0	0	0	4.16667	0	0.833334	0.833334	-0.881917	0.407084	0.58358	no
47813054..47813417	47813054..47813417	372	71.505	chr18	-	SMAD2	NM_001003652.4	SINE&SINE$SINE@AluSq2_AluJr#AluSx3@+-	SINE&SINE$SINE@AluSq2_AluJr#AluSx3@+-	0	0	0	0	4.16667	0	0	0	0	0	0.833334	0.833334	-0.881917	0.407084	0.58358	no
2444003..2444301	2447473..2447772	301	85.382	chr7	+	CHST12	NM_001243795.2	SINE@AluYa5@+	SINE@AluSz@-	0	0	0	0	0	4.16667	0	0	0	0	0.833334	0.833334	-0.881917	0.407084	0.58358	no
18093476..18093581	18094779..18094882	107	83.178	chr22	+	PEX26	NM_001127649.3	SINE@AluY@+	SINE@AluSx3@-	0	0	0	0	0	4.10959	0	0	0	0	0.821918	0.821918	-0.881917	0.407084	0.58358	no
2434920..2435016	2439494..2439598	105	79.048	chr7	+	CHST12	NM_001243795.2	SINE@AluJo@+	SINE&SINE@AluY_AluJo@+-	0	0	0	0	0	0	0	3.94737	0	0	0.789474	0.789474	-0.881917	0.407084	0.58358	no
2856428..2856505	2857695..2857772	78	78.205	chr19	+	ZNF555	NM_001172775.2	SINE@AluSx@-	SINE@FRAM@+	0	0	0	0	0	0	3.84615	0	0	0	0.76923	0.76923	-0.881917	0.407084	0.58358	no
73502616..73502697	73503191..73503274	84	76.19	chr6	+	MTO1	NM_012123.4	SINE@AluSc@+	SINE@AluJr@-	0	0	0	0	0	0	3.84615	0	0	0	0.76923	0.76923	-0.881917	0.407084	0.58358	no
102051055..102051267	102052140..102052359	220	78.182	chr14	+	DYNC1H1	NM_001376.5	SINE@AluJr@+	SINE@AluJb@-	0	0	0	0	0	0	0	3.84615	0	0	0.76923	0.76923	-0.881917	0.407084	0.58358	no
154391941..154392222	154404205..154404480	284	80.986	chr6	-	CNKSR3	NM_173515.4	SINE&LINE@AluSc_L1ME3F@+-	SINE@AluSx1@-	0	0	0	0	0	0	0	0	3.84615	0	0.76923	0.76923	-0.881917	0.407084	0.58358	no
52860042..52860210	52863753..52863921	170	79.412	chr19	-	ZNF320	NM_001351777.1	SINE@AluY@-	SINE@AluSz6@+	0	0	0	0	0	0	0	0	3.7037	0	0.74074	0.74074	-0.881917	0.407084	0.58358	no
2643538..2643824	2644640..2644913	288	73.264	chr16	+	FLJ42627	NR_024492.1	SINE@AluSp@+	SINE@AluJb@-	0	0	0	0	0	0	0	0	3.7037	0	0.74074	0.74074	-0.881917	0.407084	0.58358	no
16238803..16239228	16241717..16242118	432	78.704	chr19	+	AP1M1	NM_001130524.2	SINE$SINE@AluJb#AluSp@-	SINE$SINE@AluJb#AluSp@+	0	0	0	0	0	0	0	0	3.57143	0	0.714286	0.714286	-0.881917	0.407084	0.58358	no
46704135..46704315	46705337..46705521	186	86.559	chr16	-	MYLK3	NM_001308301.1	SINE@AluSz6@-	SINE@AluSz6@+	0	0	0	0	0	0	0	0	3.38983	0	0.677966	0.677966	-0.881917	0.407084	0.58358	no
20316567..20316658	20317144..20317234	92	83.696	chr17	+	SPECC1	NM_001243439.2	SINE@AluSq2@-	SINE@AluJo@+	0	0	0	0	3.33333	0	0	0	0	0	0.666666	0.666666	-0.881917	0.407084	0.58358	no
154392908..154393209	154404554..154404856	303	88.119	chr6	-	CNKSR3	NM_173515.4	Simple_repeat&SINE@(GTTT)n_AluSx1@+-	SINE@AluSx1@+	0	0	0	0	3.0303	0	0	0	0	0	0.60606	0.60606	-0.881917	0.407084	0.58358	no
40126438..40126733	40127754..40128057	304	82.895	chr7	-	MPLKIP	NM_138701.4	SINE$DNA@AluSg#Charlie2b@-	SINE&DNA@AluSx_Charlie2b@+-	0	0	0	0	2.94118	0	0	0	0	0	0.588236	0.588236	-0.881917	0.407084	0.58358	no
57607387..57607487	57612556..57612656	101	72.277	chr19	+	ZNF530	NR_135923.2	SINE@AluSq2@-	SINE@AluJr@+	0	0	0	0	0	2.92398	0	0	0	0	0.584796	0.584796	-0.881917	0.407084	0.58358	no
154391239..154391531	154404551..154404844	295	82.712	chr6	-	CNKSR3	NM_173515.4	SINE@AluY@-	SINE@AluSx1@+	0	0	0	0	2.85714	0	0	0	0	0	0.571428	0.571428	-0.881917	0.407084	0.58358	no
36056746..36056830	36065969..36066054	86	86.047	chr1	+	2003-08-01	NM_177422.3	SINE@AluSc@-	SINE@AluSx1@+	0	0	0	0	0	2.85714	0	0	0	0	0.571428	0.571428	-0.881917	0.407084	0.58358	no
8722753..8722840	8724286..8724372	88	70.455	chr2	-	KIDINS220	NR_145964.2	SINE@AluJo@+	SINE@AluSx1@-	0	0	0	0	0	0	0	2.77778	0	0	0.555556	0.555556	-0.881917	0.407084	0.58358	no
75464182..75464280	75465286..75465385	100	76	chr15	-	PTPN9	NM_002833.4	SINE@AluJr@+	SINE@AluSq2@-	0	0	0	0	0	0	0	0	2.7027	0	0.54054	0.54054	-0.881917	0.407084	0.58358	no
181326135..181327040	181326135..181327040	937	71.398	chr5	+	LOC100132062	NR_028325.1	-@-@+-	-@-@+-	0	0	0	0	0	0	2.5641	0	0	0	0.51282	0.51282	-0.881917	0.407084	0.58358	no
21484117..21484481	21484117..21484481	374	75.401	chr1	+	NBPF3	NM_001256417.3	LINE&LINE@L1MC4_L1MC4@+-	LINE&LINE@L1MC4_L1MC4@+-	0	0	0	0	0	0	0	2.52101	0	0	0.504202	0.504202	-0.881917	0.407084	0.58358	no
113038532..113038687	113041047..113041201	157	72.611	chr9	-	ZFP37	NM_003408.3	SINE@AluJb@+	SINE@AluSx1@-	0	0	0	0	2.5	0	0	0	0	0	0.5	0.5	-0.881917	0.407084	0.58358	no
113038532..113038687	113041047..113041201	162	71.605	chr9	-	ZFP37	NM_003408.3	SINE@AluJb@+	SINE@AluSx1@-	0	0	0	0	2.5	0	0	0	0	0	0.5	0.5	-0.881917	0.407084	0.58358	no
16239501..16239799	16242757..16243068	315	72.381	chr19	+	AP1M1	NM_001130524.2	LINE$SINE@L1MEd#AluSz@+	LINE&SINE@L1MEd_AluSx@+-	0	0	0	0	0	0	0	2.5	0	0	0.5	0.5	-0.881917	0.407084	0.58358	no
8722749..8722837	8724667..8724754	89	74.157	chr2	-	KIDINS220	NR_145964.2	SINE@AluJo@+	SINE@AluJb@-	0	0	0	0	0	0	0	2.43902	0	0	0.487804	0.487804	-0.881917	0.407084	0.58358	no
100554355..100554471	100559601..100559715	119	77.311	chr10	+	HIF1AN	NM_017902.3	SINE@AluJo@+	LTR?&SINE@MamRep1151_AluJo@+-	0	0	0	0	2.40964	0	0	0	0	0	0.481928	0.481928	-0.881917	0.407084	0.58358	no
47810655..47810778	47817475..47817598	124	78.226	chr18	-	SMAD2	NM_001003652.4	SINE@FLAM_C@+	SINE@FLAM_C@-	0	0	0	0	0	0	0	2.38095	0	0	0.47619	0.47619	-0.881917	0.407084	0.58358	no
75340220..75340220,75340829..75340944	75342262..75342375	117	86.325	chr15	+	COMMD4	NR_104312.2	-@-@+-	SINE@AluJb@+	0	0	0	0	0	0	0	0	2.38095	0	0.47619	0.47619	-0.881917	0.407084	0.58358	no
35513245..35513557	35518749..35519062	322	79.814	chr20	+	CEP250	NM_007186.6	SINE@AluSp@-	SINE&LINE@AluSx3_L1MC5a@+-	0	0	0	0	2.34375	0	0	0	0	0	0.46875	0.46875	-0.881917	0.407084	0.58358	no
35448847..35448945,35449714..35449714	35451098..35451197	101	83.168	chr19	+	FFAR2	NM_005306.3	SINE@AluSq2@-	SINE@AluSc5@+	0	0	0	0	0	2.32558	0	0	0	0	0.465116	0.465116	-0.881917	0.407084	0.58358	no
35855404..35855556	35863009..35863160	153	73.856	chr9	+	TMEM8B	NM_001042590.4	SINE@AluSp@-	SINE@AluJr@+	0	0	0	0	0	0	2.27273	0	0	0	0.454546	0.454546	-0.881917	0.407084	0.58358	no
40126801..40127027	40131648..40131861	227	77.974	chr7	-	MPLKIP	NM_138701.4	SINE@AluY@-	Simple_repeat$SINE@(AAAAC)n#AluSz@+	0	0	0	0	0	2.27273	0	0	0	0	0.454546	0.454546	-0.881917	0.407084	0.58358	no
47817514..47817599	47819528..47819611	86	81.395	chr18	-	SMAD2	NM_001003652.4	LTR&SINE@MER101-int_FLAM_C@+-	SINE@AluYc@+	0	0	0	0	0	0	0	2.22222	0	0	0.444444	0.444444	-0.881917	0.407084	0.58358	no
2439713..2439888	2442931..2443105	176	82.386	chr7	+	CHST12	NM_001243795.2	SINE&SINE@AluY_AluJo@+-	SINE$SINE@AluSx1#AluSz@-	0	0	0	0	0	0	0	0	2.22222	0	0.444444	0.444444	-0.881917	0.407084	0.58358	no
34501956..34502258	34506472..34506776	307	80.13	chr19	+	WTIP	NM_001080436.2	SINE$SINE@AluSx#AluSz@-	SINE$Simple_repeat@AluSz6#(AAAT)n@+	0	0	0	0	0	0	0	2.17391	0	0	0.434782	0.434782	-0.881917	0.407084	0.58358	no
34506476..34506772	34508079..34508373	298	78.523	chr19	+	WTIP	NM_001080436.2	SINE$Simple_repeat@AluSz6#(AAAT)n@+	SINE@AluSx1@-	0	0	0	0	0	0	0	2.08333	0	0	0.416666	0.416666	-0.881917	0.407084	0.58358	no
54030461..54030587	54030975..54031100	127	84.252	chr1	-	TMEM59	NM_001305049.1	SINE@AluJr@-	SINE@AluSq2@+	0	0	0	0	0	0	0	2.07612	0	0	0.415224	0.415224	-0.881917	0.407084	0.58358	no
120613245..120613327	120620342..120620431	92	75	chrX	+	MCTS1	NM_014060.3	SINE@AluSz6@-	SINE@AluSx3@+	0	0	0	0	1.96078	0	0	0	0	0	0.392156	0.392156	-0.881917	0.407084	0.58358	no
229322455..229322582	229322455..229322582	135	72.593	chr1	-	CCSAP	NM_145257.5	Simple_repeat@(TAACTA)n@+	Simple_repeat@(TAACTA)n@+	0	0	0	0	1.93548	0	0	0	0	0	0.387096	0.387096	-0.881917	0.407084	0.58358	no
16238727..16238883	16239639..16239795	161	72.05	chr19	+	AP1M1	NM_001130524.2	SINE@AluJb@-	LINE$SINE@L1MEd#AluSz@+	0	0	0	0	0	0	0	0	1.92308	0	0.384616	0.384616	-0.881917	0.407084	0.58358	no
39791921..39792049	39793381..39793511	131	70.229	chr7	+	LINC00265	NR_026999.1	-@-@+-	-@-@+-	0	0	0	0	1.85185	0	0	0	0	0	0.37037	0.37037	-0.881917	0.407084	0.58358	no
54027496..54027617	54030461..54030583	123	82.114	chr1	-	TMEM59	NM_001305049.1	SINE@AluSz6@+	SINE@AluJr@-	0	0	0	0	0	0	0	1.80723	0	0	0.361446	0.361446	-0.881917	0.407084	0.58358	no
166923097..166923179	166926467..166926542	83	79.518	chr6	-	RNASET2	NM_003730.6	SINE@AluSx@-	SINE@AluSx@+	0	0	0	0	1.78571	0	0	0	0	0	0.357142	0.357142	-0.881917	0.407084	0.58358	no
43585348..43585420	43588425..43588496	73	79.452	chr19	-	IRGQ	NM_001007561.2	SINE@AluSc8@-	SINE@AluSx@+	0	0	0	0	0	0	1.78571	0	0	0	0.357142	0.357142	-0.881917	0.407084	0.58358	no
120612922..120613224	120620031..120620332	310	80.323	chrX	+	MCTS1	NM_014060.3	SINE$LINE@AluSz6#L1MC5@-	SINE@AluY@+	0	0	0	0	0	0	1.74672	0	0	0	0.349344	0.349344	-0.881917	0.407084	0.58358	no
70324965..70325046	70324965..70325046	86	72.093	chr18	+	SOCS6	NM_004232.4	-@-@+-	-@-@+-	0	0	0	0	0	1.66667	0	0	0	0	0.333334	0.333334	-0.881917	0.407084	0.58358	no
120612922..120613249	120620313..120620655	347	79.827	chrX	+	MCTS1	NM_014060.3	SINE$LINE@AluSz6#L1MC5@-	SINE$SINE@AluY#AluSx3@+	0	0	0	0	1.66667	0	0	0	0	0	0.333334	0.333334	-0.881917	0.407084	0.58358	no
34502420..34502718	34506476..34506782	307	82.736	chr19	+	WTIP	NM_001080436.2	SINE@AluSz@-	SINE$Simple_repeat@AluSz6#(AAAT)n@+	0	0	0	0	0	0	0	1.49254	0	0	0.298508	0.298508	-0.881917	0.407084	0.58358	no
3504332..3504535	3506470..3506671	204	81.373	chr4	-	LRPAP1	NM_002337.4	SINE@AluSx1@+	SINE@AluSq2@-	0	0	0	0	1.47059	0	0	0	0	0	0.294118	0.294118	-0.881917	0.407084	0.58358	no
472904..473027	476260..476380	124	78.226	chr20	-	CSNK2A1	NM_177559.3	SINE&LINE@AluJb_L1MCa@+-	SINE@AluSx@-	0	0	0	0	0	0	0	0	1.44928	0	0.289856	0.289856	-0.881917	0.407084	0.58358	no
8806400..8806718	8808779..8809093	320	83.125	chr19	-	ZNF558	NM_144693.3	SINE&LINE@AluSc_L1MEg@+-	SINE@AluSc@-	0	0	0	0	0	0	1.38889	0	0	0	0.277778	0.277778	-0.881917	0.407084	0.58358	no
5358079..5358152	5358079..5358152	78	76.923	chr9	-	PLGRKT	NM_018465.4	-@-@+-	-@-@+-	0	0	0	0	1.38889	0	0	0	0	0	0.277778	0.277778	-0.881917	0.407084	0.58358	no
182789228..182789509	182790515..182790801	287	80.836	chr2	+	DNAJC10	NM_001271581.3	SINE@AluSx@-	SINE@AluSq@+	0	0	0	0	0	0	1.25	0	0	0	0.25	0.25	-0.881917	0.407084	0.58358	no
63819575..63819653	63819575..63819653	79	83.544	chr9	+	MIR4477B	NR_039689.1	DNA@Tigger1@+	DNA@Tigger1@+	0	0	0	0	0	0	1.21951	0	0	0	0.243902	0.243902	-0.881917	0.407084	0.58358	no
112190379..112190714	112194783..112195086	338	71.598	chr4	+	FAM241A	NM_152400.3	SINE@AluSp@+	SINE@AluSc@-	0	0	0	0	1.17647	0	0	0	0	0	0.235294	0.235294	-0.881917	0.407084	0.58358	no
44440996..44441073	44443862..44443939	78	74.359	chr3	-	ZNF445	NM_181489.6	SINE@AluSg@-	SINE@AluJb@+	0	0	0	0	0	0	0	0	1.14286	0	0.228572	0.228572	-0.881917	0.407084	0.58358	no
98876949..98877065	98878376..98878490	119	76.471	chr4	-	EIF4E	NM_001331017.1	Simple_repeat&SINE@(AT)n_AluJr4@+-	SINE@AluY@+	0	0	0	0	0	0	1.08696	0	0	0	0.217392	0.217392	-0.881917	0.407084	0.58358	no
100357882..100358079	100360321..100360516	198	82.828	chr3	+	NIT2	NM_020202.5	SINE@AluSz@-	SINE@AluSz6@+	0	0	0	0	0	0	0	1.03093	0	0	0.206186	0.206186	-0.881917	0.407084	0.58358	no
472915..473026	474055..474166	116	75.862	chr20	-	CSNK2A1	NM_177559.3	SINE@AluJb@+	SINE@AluJr@-	0	0	0	0	0	0	0	0	1.03093	0	0.206186	0.206186	-0.881917	0.407084	0.58358	no
91967306..91967438	91968966..91969098	135	84.444	chr14	-	TRIP11	NM_004239.4	SINE@AluSx1@-	SINE@FLAM_C@+	0	0	0	0	0	0	0	0	1.02041	0	0.204082	0.204082	-0.881917	0.407084	0.58358	no
57217793..57217871	57219096..57219171	79	86.076	chr19	+	ZNF264	NM_003417.5	SINE@AluSg@-	SINE@AluYj4@+	0	0	0	0	0	0	0	0.97087	0	0	0.194174	0.194174	-0.881917	0.407084	0.58358	no
44436678..44436752	44443879..44443956	78	85.897	chr3	-	ZNF445	NM_181489.6	SINE@FLAM_C@-	SINE@AluJb@+	0	0	0	0	0	0	0	0	0.88496	0	0.176992	0.176992	-0.881917	0.407084	0.58358	no
43585031..43585125	43588045..43588138	95	74.737	chr19	-	IRGQ	NM_001007561.2	SINE@AluJo@-	SINE@AluSz@+	0	0	0	0	0	0	0	0.883	0	0	0.1766	0.1766	-0.881917	0.407084	0.58358	no
47817476..47817595	47837286..47837403	120	75	chr18	-	SMAD2	NM_001003652.4	SINE@FLAM_C@-	SINE@AluY@+	0	0	0	0	0	0	0	0.8658	0	0	0.17316	0.17316	-0.881917	0.407084	0.58358	no
167043387..167043661	167048268..167048551	286	73.776	chr6	+	FGFR1OP	NM_194429.3	SINE@AluSq2@-	SINE@AluJb@+	0	0	0	0	0	0	0	0	0.84034	0	0.168068	0.168068	-0.881917	0.407084	0.58358	no
9644306..9644405	9647433..9647532	101	78.218	chr19	-	ZNF562	NM_001130031.2	SINE@AluJo@+	SINE@AluJr@-	0	0	0	0	0	0	0	0	0.74627	0	0.149254	0.149254	-0.881917	0.407084	0.58358	no
35701767..35701894	35702654..35702771	131	71.756	chr20	-	RBM39	NR_040722.2	SINE@AluSx3@-	SINE@AluSz@+	0	0	0	0	0	0.61728	0	0	0	0	0.123456	0.123456	-0.881917	0.407084	0.58358	no
73743306..73743387	73743306..73743387	82	70.732	chr4	+	CXCL8	NM_000584.4	DNA@MER53@+	DNA@MER53@+	0	0	0	0	0	0	0.57803	0	0	0	0.115606	0.115606	-0.881917	0.407084	0.58358	no
105167967..105168039	105167967..105168039	76	71.053	chr12	+	WASHC4	NM_015275.3	-@-@+-	-@-@+-	0	0	0	0	0	0.54645	0	0	0	0	0.10929	0.10929	-0.881917	0.407084	0.58358	no
68774554..68774761	68780163..68780381	220	75.909	chr12	+	SLC35E3	NR_149143.3	SINE$SINE@AluJb#AluSp@+	SINE@AluJb@-	0	0	0	0	0.49505	0	0	0	0	0	0.09901	0.09901	-0.881917	0.407084	0.58358	no
17783109..17783337	17785633..17785860	229	84.716	chr2	+	2001-01-01	NM_182625.5	SINE@AluSz6@-	SINE@AluSz@+	0	0	0	0	0	0	0	0.45524	0	0	0.091048	0.091048	-0.881917	0.407084	0.58358	no
100357650..100357942	100360321..100360585	293	76.792	chr3	+	NIT2	NM_020202.5	SINE@AluSz@-	SINE@AluSz6@+	0	0	0	0	0	0	0	0.44053	0	0	0.088106	0.088106	-0.881917	0.407084	0.58358	no
76036801..76037016	76040629..76040852	224	75.446	chr12	-	NAP1L1	NM_004537.7	SINE@AluSx@+	SINE@AluSz@-	0	0	0	0	0	0	0.42283	0	0	0	0.084566	0.084566	-0.881917	0.407084	0.58358	no
75469369..75469452	75471750..75471833	84	90.476	chr14	+	JDP2	NM_001135047.2	-@-@+-	-@-@+-	0	0	0	0	0	0	0	0	0.3861	0	0.07722	0.07722	-0.881917	0.407084	0.58358	no
56476849..56476924	56478247..56478323	77	75.325	chr16	+	OGFOD1	NM_018233.4	SINE@AluSp@+	SINE@AluSx1@-	0	0	0	0	0	0	0.24938	0	0	0	0.049876	0.049876	-0.881917	0.407084	0.58358	no
118679216..118679534	118683389..118683699	322	74.224	chr10	-	CACUL1	NM_153810.5	SINE$SINE@AluSz6#AluSq2@-	Simple_repeat$SINE@(A)n#AluSz@+	0	0	0	0	0	0	0.19802	0	0	0	0.039604	0.039604	-0.881917	0.407084	0.58358	no
133209276..133209390	133214405..133214520	116	73.276	chr12	+	ZNF268	NM_001165881.3	SINE@AluJb@-	SINE@FLAM_A@+	0	0	0	0	21.4286	0	0	0	0	0	4.28571	4.28571	-0.881917	0.407084	0.58358	no
133212951..133213031	133213701..133213781	81	72.84	chr12	+	ZNF268	NM_001165881.3	SINE@AluSz@-	SINE$SINE@AluY#AluSz@+	0	0	0	0	0	0	0	0	18.1818	0	3.63636	3.63636	-0.881917	0.407084	0.58358	no
16238803..16238882	16241715..16241794	80	82.5	chr19	+	AP1M1	NM_001130524.2	SINE@AluJb@-	SINE@AluSp@+	0	0	0	0	0	0	0	0	14.2857	0	2.85714	2.85714	-0.881917	0.407084	0.58358	no
16238803..16238885	16239500..16239582	83	81.928	chr19	+	AP1M1	NM_001130524.2	SINE@AluJb@-	SINE@AluSz@+	0	0	0	0	0	0	0	0	14.2857	0	2.85714	2.85714	-0.881917	0.407084	0.58358	no
225490334..225490571	225491161..225491399	240	82.083	chr1	-	ENAH	NM_001008493.3	SINE@AluSx@+	SINE@AluSx1@-	0	0	0	0	0	0	0	10.5263	0	0	2.10526	2.10526	-0.881917	0.407084	0.58358	no
225490339..225490560	225492116..225492338	227	74.009	chr1	-	ENAH	NM_001008493.3	SINE@AluSx@+	SINE@AluJr@-	0	0	0	0	0	0	0	10.5263	0	0	2.10526	2.10526	-0.881917	0.407084	0.58358	no
16238015..16238118	16239311..16239414	104	72.115	chr19	+	AP1M1	NM_001130524.2	SINE@AluJb@-	SINE@FLAM_A@+	0	0	0	0	10.5263	0	0	0	0	0	2.10526	2.10526	-0.881917	0.407084	0.58358	no
113390079..113390148	113391108..113391180	73	84.932	chr12	+	PLBD2	NM_173542.4	Simple_repeat@(CCAT)n@+	-@-@+-	0	0	0	0	8.57143	0	0	0	0	0	1.71429	1.71429	-0.881917	0.407084	0.58358	no
44964218..44964324	44965030..44965151	122	71.311	chr20	-	STK4-AS1	NR_038341.1	SINE@AluJb@-	SINE@AluJo@+	0	0	0	0	0	7.14286	0	0	0	0	1.42857	1.42857	-0.881917	0.407084	0.58358	no
20317133..20317234	20317457..20317558	102	79.412	chr17	+	SPECC1	NM_001243439.2	SINE@AluJo@+	SINE&SINE@AluJo_AluSz@+-	0	0	0	0	7.14286	0	0	0	0	0	1.42857	1.42857	-0.881917	0.407084	0.58358	no
10529657..10529941	10530981..10531263	287	81.533	chr16	-	EMP2	NM_001424.6	SINE@AluSp@+	SINE@AluSx1@-	0	0	0	0	5.71429	0	0	0	0	0	1.14286	1.14286	-0.881917	0.407084	0.58358	no
166924185..166924265	166926256..166926332	83	75.904	chr6	-	RNASET2	NM_003730.6	SINE@AluSx4@-	SINE@AluSx@+	0	0	0	0	5.49451	0	0	0	0	0	1.0989	1.0989	-0.881917	0.407084	0.58358	no
52859903..52860628	52859903..52860628	748	71.39	chr19	-	ZNF320	NM_001351777.1	SINE&LTR$SINE@AluSq2_MER41D#AluY@+-	SINE&LTR$SINE@AluSq2_MER41D#AluY@+-	0	0	0	0	0	0	0	5.26316	0	0	1.05263	1.05263	-0.881917	0.407084	0.58358	no
122326024..122326118	122330768..122330857	95	71.579	chr9	+	MRRF	NM_001346339.2	SINE$SINE@AluJr#AluSx1@-	SINE@AluSx1@+	0	0	0	0	0	0	5.26316	0	0	0	1.05263	1.05263	-0.881917	0.407084	0.58358	no
2640765..2640897	2644556..2644685	133	72.18	chr16	+	FLJ42627	NR_024492.1	SINE@AluJo@+	SINE$SINE@AluSz6#AluJb@-	0	0	0	0	5.26316	0	0	0	0	0	1.05263	1.05263	-0.881917	0.407084	0.58358	no
102051334..102051435	102051756..102051857	102	88.235	chr14	+	DYNC1H1	NM_001376.5	SINE@AluSx@+	SINE@AluSq@-	0	0	0	0	5.26316	0	0	0	0	0	1.05263	1.05263	-0.881917	0.407084	0.58358	no
161135592..161135821	161136460..161136691	240	70.417	chr1	+	LOC112543491	NR_156734.1	SINE@AluSx3@-	SINE@AluJr@+	0	0	0	0	0	0	0	0	5.12821	0	1.02564	1.02564	-0.881917	0.407084	0.58358	no
51518323..51518631	51519022..51519327	311	80.064	chr19	-	SIGLEC6	NM_001245.7	LINE$SINE@L1MEg#AluSz@-	SINE@AluY@+	0	0	0	0	4.71698	0	0	0	0	0	0.943396	0.943396	-0.881917	0.407084	0.58358	no
38448278..38448380	38450777..38450879	103	70.874	chr10	+	LINC00999	NR_024497.2	-@-@+-	-@-@+-	0	0	0	0	0	0	0	0	4.54545	0	0.90909	0.90909	-0.881917	0.407084	0.58358	no
2434926..2435009	2443011..2443094	84	78.571	chr7	+	CHST12	NM_001243795.2	SINE@AluJo@+	SINE$SINE@AluSx1#AluSz@-	0	0	0	0	0	0	0	4.54545	0	0	0.90909	0.90909	-0.881917	0.407084	0.58358	no
26020688..26020764	26021703..26021779	79	73.418	chr20	+	LOC100134868	NR_004846.3	SINE@AluYc@-	SINE$Simple_repeat@AluSq2#(AAAT)n@+	0	0	0	0	0	3.57143	0	0	0	0	0.714286	0.714286	-0.881917	0.407084	0.58358	no
34502257..34502435	34506595..34506776	182	76.923	chr19	+	WTIP	NM_001080436.2	SINE@AluSz@-	SINE$Simple_repeat@AluSz6#(AAAT)n@+	0	0	0	0	0	0	0	2.63158	0	0	0.526316	0.526316	-0.881917	0.407084	0.58358	no
45034727..45034955	45036744..45036982	241	72.199	chr13	+	GPALPP1	NM_001316952.2	SINE$SINE@AluSx1#AluY@-	SINE@AluJr@+	0	0	0	0	0	2.18978	0	0	0	0	0.437956	0.437956	-0.881917	0.407084	0.58358	no
182787643..182787931	182789228..182789515	291	79.725	chr2	+	DNAJC10	NM_001271581.3	SINE@AluJb@+	SINE@AluSx@-	0	0	0	0	0	1.83486	0	0	0	0	0.366972	0.366972	-0.881917	0.407084	0.58358	no
32601193..32601481	32603142..32603428	290	85.172	chr1	+	ZBTB8A	NM_001291496.2	SINE@AluSq4@+	SINE@AluSx3@-	0	0	0	0	0	0	0	0	1.81818	0	0.363636	0.363636	-0.881917	0.407084	0.58358	no
76040629..76040863	76044002..76044250	252	70.238	chr12	-	NAP1L1	NM_004537.7	DNA&SINE@Tigger2a_AluSz@+-	SINE@AluSz@+	0	0	0	0	0	0	0.24691	0	0	0	0.049382	0.049382	-0.881917	0.407084	0.58358	no
43585348..43585508	43588045..43588205	163	76.687	chr19	-	IRGQ	NM_001007561.2	SINE@AluSc8@-	SINE$SINE@AluSx#AluSz@+	0	0	0	0	0	0	0	0.17301	0	0	0.034602	0.034602	-0.881917	0.407084	0.58358	no
36063805..36064053	36066271..36066521	251	70.916	chr1	+	2003-08-01	NM_177422.3	SINE@AluJo@-	SINE@AluSq2@+	0	2.8777	5.90909	3.93701	7.02479	5.14286	3.49206	1.23967	5.98291	3.18095	4.57646	1.39551	-0.883287	0.406392	0.58358	no
23701792..23702073	23703342..23703617	284	80.282	chrX	-	ACOT9	NM_001033583.3	Simple_repeat$SINE@(CA)n#AluSx1@+	SINE@AluSc8@-	0	2.8777	7.01754	2.5	3.42857	1.84049	5.34979	4.947	7.14286	3.09881	4.54174	1.44293	-0.88357	0.40625	0.58358	no
3868353..3868648	3869176..3869472	299	82.609	chr20	+	MAVS	NM_001206491.1	SINE@AluSx1@+	SINE$SINE@AluY#AluJr4@-	4.10023	9.19118	0	10.5485	9.60961	10.0244	8.04124	7.60234	4.96183	5.95998	8.04789	2.08791	-0.885192	0.405432	0.58358	no
50703358..50703693	50706083..50706412	336	85.714	chr15	-	SPPL2A	NM_032802.4	SINE@AluSg@-	SINE&SINE@AluYa8_MIR3@+-	3.37268	5.11811	3.90879	3.7594	5.81114	9.85915	6.5	0	6.14754	4.03974	5.66357	1.62382	-0.885262	0.405397	0.58358	no
16763007..16763082	16763963..16764038	76	73.684	chrX	+	SYAP1	NM_032796.4	SINE@AluJo@+	SINE@AluSx@-	0	8.52273	15.3846	9.80392	8.57143	22.6415	16.8675	7.69231	6.45161	8.42782	12.4449	4.01705	-0.887943	0.404048	0.58358	no
68770574..68770849	68773409..68773679	276	79.71	chr12	+	SLC35E3	NR_149143.3	SINE&LINE@AluJo_L2c@+-	SINE@AluJr@-	5	0	0	0	2.06186	9.09091	2.12766	2.1978	0	1.25	3.09565	1.84565	-0.888727	0.403654	0.58358	no
86020430..86020561	86022890..86023016	133	76.692	chr2	-	POLR1A	NM_015425.6	SINE@AluJb@+	SINE@AluSx3@-	2.55682	1.5444	0	0	4.32432	1.36054	1.28205	0	2.57235	1.0253	1.90785	0.882547	-0.889032	0.403501	0.58358	no
13787935..13788177	13789126..13789366	244	82.377	chr6	-	MCUR1	NM_001031713.3	SINE@AluSx@-	SINE@AluSg@+	2.47396	5.11727	7.21649	2.37154	6.469	4.77816	4.96032	4.9505	5.12821	4.29481	5.25724	0.962423	-0.891627	0.4022	0.58358	no
165075896..165076051	165078787..165078946	160	80.625	chr4	-	TMEM192	NM_001100389.2	SINE$LINE@AluSx#L1ME3G@+	SINE@AluYh3@-	3.24324	1.91847	1.65975	2.42718	9.58904	1.62602	3.94089	2.20588	1.86667	2.31216	3.8457	1.53354	-0.891896	0.402066	0.58358	no
73700081..73700369	73702142..73702426	289	82.699	chr14	+	DNAL1	NM_031427.4	SINE@AluSz@+	SINE@AluSg@-	3.37079	5	0	2.38095	2.85714	13.1868	4.16667	1.88679	2.67857	2.68793	4.9552	2.26726	-0.891938	0.402045	0.58358	no
47822683..47822977	47830307..47830590	298	78.523	chr18	-	SMAD2	NM_001003652.4	SINE@AluSx@-	SINE@AluSx@+	0	1.25	0	0	1.6129	0.97087	0	0.99256	0	0.3125	0.715266	0.402766	-0.896023	0.400003	0.58358	no
68481624..68482226	68481624..68482226	624	77.244	chr10	-	SLC25A16	NM_001324317.2	SINE&SINE@AluSc8_AluSx@+-	SINE&SINE@AluSc8_AluSx@+-	3.31325	10.6195	0	0	3.37079	0	12.8205	4.36893	14	3.48318	6.91205	3.42887	-0.897291	0.399371	0.58358	no
222568578..222568855	222570526..222570802	278	83.813	chr2	-	FARSB	NM_005687.5	SINE@AluSx@+	SINE@AluSz@-	0.64935	0	0	0	0	0	0	2.23214	0.90498	0.162337	0.627424	0.465086	-0.900503	0.397774	0.58358	no
68770997..68771109	68775030..68775140	113	79.646	chr12	+	SLC35E3	NR_149143.3	SINE@AluSz@+	Retroposon&SINE@SVA_B_FLAM_C@+-	0	0	0	2.83019	10.7143	0	0	3.84615	0	0.707547	2.91209	2.20454	-0.900667	0.397692	0.58358	no
133015038..133015380	133021107..133021485	381	77.428	chr12	+	ZNF26	NM_001256280.2	SINE@AluSg4@+	SINE&SINE@AluSx1_AluSx1@+-	0	10	0	0	2.7027	1.72414	14.2857	6.45161	2.77778	2.5	5.58839	3.08839	-0.901543	0.397257	0.58358	no
67338599..67338873	67339109..67339383	280	80.357	chr17	-	PSMD12	NM_001316341.2	SINE@AluSq@+	SINE@AluSx@-	2.61941	4.61538	5.64784	8.07087	10.5118	8.71795	6.32689	2.78293	5.96708	5.23837	6.86132	1.62295	-0.905879	0.39511	0.58358	no
21187404..21187524	21194566..21194683	121	71.074	chr19	+	ZNF431	NM_001319127.2	SINE$SINE@AluSp#AluSx1@+	SINE@AluSx1@-	3.19149	4.93827	2.77778	0	8	6.66667	6.25	1.69492	0	2.72689	4.52232	1.79543	-0.909146	0.393498	0.58358	no
119921849..119922140	119923674..119923965	295	84.068	chrX	-	NKAP	NM_024528.4	SINE@AluSc8@-	SINE@AluSp@+	5	0	0	0	9.09091	0	0	0	10.6383	1.25	3.94584	2.69584	-0.90933	0.393407	0.58358	no
72024817..72024984	72026793..72026960	168	80.952	chr16	+	DHODH	NM_001361.5	SINE@AluSx1@+	Simple_repeat&SINE@(TG)n_AluSx1@+-	1.46628	1.14286	2.46914	4.14508	4.57746	1.53846	4.66531	0.90361	5.16899	2.30584	3.37077	1.06493	-0.910565	0.392799	0.58358	no
123909025..123909330	123911196..123911498	308	83.442	chrX	+	XIAP	NM_001204401.1	SINE@AluSz@-	Simple_repeat$SINE@(ATAA)n#AluSp@+	2.4	2.48027	5.52147	3.81558	4.14439	2.07006	5.81162	5.02355	5.18519	3.55433	4.44696	0.892632	-0.911907	0.392139	0.58358	no
152645280..152645386	152648147..152648251	108	84.259	chr7	-	XRCC2	NM_005431.2	SINE@AluJo@-	SINE@AluSx1@+	1.27119	0	1.83486	0	0.625	1.42857	1.44404	1.36364	1.04439	0.776512	1.18113	0.404616	-0.911917	0.392134	0.58358	no
200977591..200977857	200978486..200978752	271	77.122	chr2	-	FAM126B	NM_001321621.2	SINE@AluJb@+	SINE@AluSx3@-	4.08627	5.46075	10.9929	7.88091	8.52713	9.29204	7.38137	8.62999	7.99031	7.10521	8.36417	1.25896	-0.912689	0.391755	0.58358	no
18091326..18091467	18097727..18097858	142	74.648	chr22	+	PEX26	NM_001127649.3	SINE@AluSq2@+	LINE$SINE@L1ME4b#FLAM_C@-	2.28216	4	0	0	3.39367	3.14961	1.9656	1.05263	2.78422	1.57054	2.46915	0.898606	-0.914517	0.390858	0.58358	no
10677846..10678120	10678959..10679236	279	83.154	chr17	-	SCO1	NM_004589.4	SINE@AluSp@+	SINE@AluSx1@-	2.27519	4.45205	0.55556	7.00637	5.7725	5.42636	5.21739	5.80357	2.24	3.57229	4.89196	1.31967	-0.914671	0.390783	0.58358	no
203299595..203299891	203302697..203302988	298	79.53	chr2	+	CYP20A1	NM_001371696.1	SINE@AluSp@+	SINE@AluSg@-	2.49785	3.32829	1.03306	2.29167	2.79503	2.15827	3.07692	2.38095	3.20285	2.28772	2.7228	0.435086	-0.917538	0.389379	0.58358	no
94792235..94792868	94792235..94792868	657	77.017	chr8	+	DPY19L4	NM_181787.3	SINE&SINE@AluYf1_AluSq2@+-	SINE&SINE@AluYf1_AluSq2@+-	3.75	10.0877	4.24528	8.98204	9.92908	8.74525	9.42761	4.92611	8.79397	6.76626	8.3644	1.59814	-0.918191	0.38906	0.58358	no
197884158..197884372	197886607..197886819	215	82.326	chr3	+	LRCH3	NM_001363887.1	SINE@AluSx1@-	SINE@AluSx1@+	2.1021	7.63359	0	6.83761	9.40594	5.46075	3.49345	5.09554	6.28272	4.14332	5.94768	1.80436	-0.920013	0.388171	0.58358	no
95145781..95145962	95146542..95146729	188	85.638	chr2	-	ZNF514	NM_032788.3	LTR@MER4D@+	-@-@+-	2.77778	3.26087	8.9172	4.81283	6.50759	5.14706	5.08982	8.12808	6.17577	4.94217	6.20966	1.26749	-0.920678	0.387847	0.58358	no
203299595..203299890	203302694..203302988	301	79.402	chr2	+	CYP20A1	NM_001371696.1	SINE@AluSp@+	SINE@AluSg@-	2.485	3.29835	1.02669	2.27743	2.76923	2.15054	3.06122	2.38095	3.14685	2.27187	2.70176	0.429891	-0.921117	0.387633	0.58358	no
94127949..94128240	94129752..94130043	297	78.451	chr3	+	NSUN3	NM_022072.5	Simple_repeat$SINE@(TAA)n#AluSq2@+	SINE@AluSg7@-	1.90157	1.72166	4.10959	1.64534	4.35606	4.30328	1.28205	2.77778	2.83316	2.34454	3.11047	0.765926	-0.923783	0.386335	0.58358	no
68772022..68772253	68774547..68774773	236	71.186	chr12	+	SLC35E3	NR_149143.3	SINE@AluSx1@-	SINE$SINE@AluJb#AluSp@+	0	0	0	0	0.45662	0	11.1111	0	0	0	2.31355	2.31355	-0.926942	0.384802	0.58358	no
133208501..133208672	133208945..133209115	172	73.837	chr12	+	ZNF268	NM_001165881.3	LINE$SINE$SINE@L1MC3#AluJo#AluSz@+	SINE@AluSg@-	0	1.38889	0	0	2.34375	3.61446	0	0	0	0.347222	1.19164	0.844419	-0.927119	0.384716	0.58358	no
113205378..113205605	113207930..113208155	228	84.649	chr2	+	PSD4	NM_012455.3	SINE@AluSx@+	SINE@AluSg@-	1.69492	3.125	2.43902	0	0	4.7138	3.27273	6.01504	1.40845	1.81473	3.082	1.26727	-0.92789	0.384343	0.58358	no
216501783..216502279	216501783..216502279	505	78.02	chr2	+	RPL37A	NM_000998.5	SINE&SINE@AluSz6_AluSz@+-	SINE&SINE@AluSz6_AluSz@+-	2.17663	5.3382	4.92346	6.6605	5.82121	6.69421	5.5409	4.875	5.13595	4.7747	5.61345	0.838756	-0.930636	0.383015	0.58358	no
50704062..50704351	50707128..50707415	292	81.507	chr15	-	SPPL2A	NM_032802.4	SINE@AluSp@+	SINE@AluY@-	5.42907	7.89474	2.6178	13.3484	8.72093	14.4	8.53994	6.49351	10.1124	7.32251	9.65335	2.33084	-0.932474	0.382129	0.58358	no
92397114..92397394	92400337..92400627	299	74.582	chr1	+	RPAP2	NM_024813.3	SINE@AluJr@+	SINE@AluJr@-	3.68421	0	0.79365	6.15385	5.88235	1.36986	6.91824	3.44828	3.44828	2.65793	4.2134	1.55547	-0.933684	0.381546	0.58358	no
18097931..18098217	18100086..18100374	292	77.74	chr22	+	PEX26	NM_001127649.3	SINE@AluSz6@+	SINE@AluSq2@-	1.50376	1.51515	1.06383	9.45946	5.09554	4.18605	8.57143	4.92958	3.63636	3.38555	5.28379	1.89824	-0.934308	0.381245	0.58358	no
40463087..40463197	40466410..40466513	112	77.679	chr3	+	RPL14	NM_003973.5	SINE@AluSx3@-	SINE@AluSg7@+	1.71429	6.38298	0	0	3.57143	1.4218	4.71698	3.18471	4.08163	2.02432	3.39531	1.37099	-0.934544	0.381132	0.58358	no
13789126..13789413	13790467..13790747	292	80.479	chr6	-	MCUR1	NM_001031713.3	SINE@AluSg@+	SINE@AluSx1@-	2.80612	8.49421	5.02283	0.50251	6.56566	5.32787	4.7836	5.75221	5.75758	4.20642	5.63738	1.43097	-0.934868	0.380976	0.58358	no
155825156..155825456	155826104..155826398	301	72.757	chr3	-	SLC33A1	NM_004733.4	SINE&SINE@AluJr_AluJr@+-	SINE@AluSz@+	0.40733	1.47059	0	2.35294	1.19403	0.9009	2.06897	1.54639	2.10526	1.05771	1.56311	0.505395	-0.938124	0.379412	0.58358	no
2442373..2442662	2444003..2444292	290	90.69	chr7	+	CHST12	NM_001243795.2	LINE$SINE@L1MB3#AluY@-	SINE@AluYa5@+	0	2.22222	0	0	0	3.57143	0	7.14286	0	0.555555	2.14286	1.5873	-0.938263	0.379346	0.58358	no
68841282..68841396	68850007..68850117	115	77.391	chr12	+	MDM2	NM_001145337.3	SINE@AluJo@-	SINE@AluSz@+	0.34547	0.20899	0.31612	0.38396	0.48435	0.41021	0.37747	0.18029	0.4341	0.313635	0.377284	0.063649	-0.938832	0.379073	0.58358	no
165077519..165077761	165078790..165079036	247	82.591	chr4	-	TMEM192	NM_001100389.2	SINE@AluSg@+	SINE@AluYh3@-	1.13636	1.81058	0	1.57068	4.24929	0.6135	1.81818	2.20126	0.66556	1.1294	1.90956	0.780153	-0.939366	0.378817	0.58358	no
69075185..69075470	69076923..69077202	286	82.867	chr9	+	FXN	NM_181425.3	SINE@AluSx@+	SINE@AluSg7@-	2.22222	0	0	0	2.7027	0	0	0.83333	4.25532	0.555555	1.55827	1.00272	-0.940825	0.378119	0.58358	no
70378404..70378478	70379731..70379807	77	81.818	chr16	-	ST3GAL2	NM_006927.4	SINE$SINE@AluSx#AluY@+	SINE@AluSz@-	0.77922	0	1.48148	1.07527	1.82482	2.06612	0.90634	0	1.79641	0.833992	1.31874	0.484746	-0.940993	0.378039	0.58358	no
74584587..74584746	74588319..74588478	160	75	chrX	-	RLIM	NM_183353.3	SINE@AluJb@-	Simple_repeat$SINE@(AAAAC)n#AluSz@+	0	0.30441	0	0	0.10741	0	0.54765	0.3996	0	0.0761025	0.210932	0.134829	-0.942746	0.377201	0.58358	no
133021318..133021441	133025669..133025792	124	74.194	chr12	+	ZNF26	NM_001256280.2	SINE@AluSx1@-	SINE@FLAM_C@+	1.6	2	0	0	0	2.99401	0	3.92157	2.38095	0.9	1.85931	0.959306	-0.944513	0.376358	0.58358	no
70816214..70816373	70818030..70818192	165	79.394	chr4	-	GRSF1	NM_002092.4	SINE$LINE@AluSx#L1ME2z@+	SINE@AluSz@-	3.11111	4.49438	0	3.73832	2.8436	4.46927	5.44218	2.20588	4.38596	2.83595	3.86938	1.03343	-0.945	0.376126	0.58358	no
42909137..42909446	42912606..42912914	311	84.887	chr21	+	NDUFV3	NM_001001503.2	SINE@AluSx1@-	SINE$SINE@AluY#AluYk3@+	0	2.80374	7.53138	0.47619	3.50877	6.25	5.47945	4.42478	2.0316	2.70283	4.33892	1.63609	-0.945664	0.37581	0.58358	no
78271911..78272217	78273452..78273758	320	79.062	chr9	+	CEP78	NM_001349839.2	Simple_repeat&SINE$SINE@(TTTCTTTT)n_AluJr#AluSx@+-	SINE@AluSx@+	8.33333	7.27273	3	7.74648	9.84252	12	8.72093	6.91244	4.1841	6.58813	8.332	1.74386	-0.946196	0.375557	0.58358	no
202875471..202875543	202876118..202876189	74	77.027	chr2	-	WDR12	NM_018256.4	SINE@AluSp@-	SINE@AluSz6@+	2.29008	3.97112	9.39597	2.76243	6.36364	6.92308	6.25	4.69799	5.88235	4.6049	6.02341	1.41851	-0.947541	0.374917	0.58358	no
100189081..100189238	100194601..100194756	161	72.671	chr1	-	DBT	NM_001918.4	SINE@AluSz@+	SINE$SINE@AluJr#AluSx3@-	0.53908	1.72084	0.23641	0	1.59744	0.31348	1.73536	2.3622	0	0.624083	1.2017	0.577614	-0.948315	0.37455	0.58358	no
93505915..93506227	93512170..93512469	313	78.275	chr12	+	MRPL42	NR_038160.2	SINE@AluSq2@-	SINE@AluSq@+	1.59652	1.46341	0.36101	2.88462	1.78571	3.57143	2.71739	0.71685	2.45399	1.57639	2.24907	0.672684	-0.951542	0.37302	0.58358	no
21185458..21185716	21187203..21187455	259	76.062	chr19	+	ZNF431	NM_001319127.2	SINE@AluSq2@-	SINE@AluSx1@+	2.05811	5.5666	4.69388	3.82294	2.65152	8.85312	8.08824	2.93578	5.23715	4.03538	5.55316	1.51778	-0.953447	0.372119	0.58358	no
768686..768816	769785..769914	132	85.606	chr11	-	GATD1	NM_001318823.2	SINE@AluSx@+	SINE@AluY@-	2.7027	5.42636	13.5417	0	9.34579	11.6883	1.96078	20	4.88722	5.41768	9.57642	4.15874	-0.953569	0.372062	0.58358	no
160486029..160486172	160486029..160486172	156	74.359	chr1	-	SLAMF6	NM_052931.5	DNA@Tigger4a@+	DNA@Tigger4a@+	0	0.04885	0	0.2461	0.06468	0.28571	0.28763	0.07785	0.04087	0.0737375	0.151348	0.0776105	-0.954016	0.37185	0.58358	no
30311675..30311808	30312443..30312581	139	78.417	chr10	-	MTPAP	NM_018109.3	SINE@AluSc8@-	SINE@AluYc3@+	0.48193	0.45455	5.61224	2.35294	5.12821	2.5	3.34728	2.55102	3.29861	2.22541	3.36502	1.13961	-0.954222	0.371753	0.58358	no
42077759..42078044	42078851..42079136	287	84.321	chr6	+	TAF8	NM_138572.3	SINE@AluSz@-	SINE@AluSz@+	0	0.71942	7.03812	1.33929	5.41045	3.14342	3.49762	4.18327	2.43363	2.27421	3.73368	1.45947	-0.955843	0.370988	0.58358	no
152622834..152623107	152623626..152623904	279	75.986	chr4	-	TMEM154	NM_152680.3	SINE@AluSx@-	SINE@AluSz6@+	3.65385	6.96325	10.9589	5.03497	8.85714	6.13383	8.27719	6.76157	11.7963	6.65274	8.3652	1.71245	-0.956861	0.370509	0.58358	no
68844769..68845080	68849993..68850301	317	76.341	chr12	+	MDM2	NM_001145337.3	SINE@AluSx1@-	SINE@AluSz@+	1.65184	0.96819	1	2.06379	1.12474	1.80832	2.15054	1.3683	2.32301	1.42095	1.75498	0.334027	-0.961483	0.368337	0.58358	no
42077988..42078181	42078848..42079042	195	83.59	chr6	+	TAF8	NM_138572.3	SINE@AluSz@-	SINE@AluSz@+	0.14472	0.68847	5.625	3.16742	5	4.14634	3.64372	3.27273	1.95695	2.4064	3.60395	1.19755	-0.962672	0.36778	0.58358	no
165074615..165074730	165075110..165075227	118	83.898	chr4	-	TMEM192	NM_001100389.2	SINE@AluSg@-	SINE@AluSx@+	8.51064	10.8108	8.64865	1.25	13.7931	5.40541	7.86517	6.30631	23.9437	7.30502	11.4627	4.15771	-0.963536	0.367376	0.58358	no
151070934..151070934,151073039..151073157	151123330..151123454	125	71.2	chr1	+	GABPB2	NM_001323912.2	-@-@+-	SINE@AluSz6@+	7.43802	4.34783	4.49438	5.7971	6.71642	9.18367	3.46021	6.97674	7.14286	5.51933	6.69598	1.17665	-0.965167	0.366613	0.58358	no
4796192..4796487	4798328..4798629	302	83.113	chr19	+	FEM1A	NM_018708.3	SINE@AluSx3@-	SINE@AluY@+	0.85837	0	0	0	0	0	0	2.35294	1.60428	0.214592	0.791444	0.576851	-0.967422	0.365561	0.58358	no
228178322..228178592	228180655..228180937	285	72.982	chr1	+	IBA57	NM_001010867.4	SINE@AluJo@+	SINE@AluJb@-	0	1.96078	0	0	0	1.28205	1.92308	0	3.125	0.490195	1.26603	0.775831	-0.968751	0.364942	0.58358	no
160026714..160026983	160026714..160026983	277	74.368	chr1	-	PIGM	NM_145167.3	SINE&SINE@AluJr_AluJr4@+-	SINE&SINE@AluJr_AluJr4@+-	3.09278	10.5263	4.69484	13.6364	16.3265	5.91716	15.534	6.73077	11.2676	7.98757	11.1552	3.16764	-0.969387	0.364646	0.58358	no
66887691..66887969	66889304..66889576	281	80.427	chr16	+	PDP2	NM_001329933.2	SINE@AluSp@+	SINE@AluSz@-	5.94406	5.26316	9.77011	5.01672	11.9205	6.35452	7.0632	6.78571	7.71429	6.49851	7.96765	1.46914	-0.976095	0.361535	0.58358	no
72024696..72024980	72026387..72026668	285	80.702	chr16	+	DHODH	NM_001361.5	SINE@AluSx1@+	SINE@AluSx4@-	0.8547	0.97561	2.06186	0	1.81818	3.7594	1.17417	0.86957	0.80386	0.973042	1.68504	0.711993	-0.982474	0.358596	0.58358	no
37519750..37520029	37524832..37525109	283	80.565	chr21	+	DYRK1A	NM_001347722.2	SINE@AluY@-	DNA$SINE@Cheshire#AluSx@+	0.89286	0	0	0	2.12766	0	1.92308	0	0	0.223215	0.810148	0.586933	-0.983383	0.358179	0.58358	no
50703360..50703659	50704062..50704363	303	84.818	chr15	-	SPPL2A	NM_032802.4	SINE@AluSg@-	SINE@AluSp@+	4.65587	9.21986	4.54545	12.1387	8.82353	16.4062	9.82987	5.58376	10.25	7.63998	10.1787	2.5387	-0.986231	0.356874	0.58358	no
71794264..71794388	71794606..71794727	125	83.2	chr12	+	RAB21	NM_014999.4	SINE@AluSx@+	SINE@AluYk3@-	0	0	0	6.25	0	7.01754	2.35294	4.79452	3.09278	1.5625	3.45156	1.88906	-0.986281	0.356851	0.58358	no
93762498..93762605	93764011..93764106	108	75	chr11	+	C11orf54	NM_001351991.2	SINE@AluJo@+	SINE@AluJo@-	0	0	0.64935	0	0.33223	1.60428	0.6865	0	0	0.162337	0.524602	0.362264	-0.986999	0.356523	0.58358	no
68764975..68765232	68766626..68766884	259	79.537	chr12	+	SLC35E3	NR_149143.3	SINE@AluSp@+	SINE@AluJb@-	2.38429	2.1028	5.58376	2.78422	2.19512	4.13386	3.76176	6.46552	4.72779	3.21377	4.25681	1.04304	-0.988069	0.356034	0.58358	no
92396729..92396804	92397876..92397951	77	79.221	chr1	+	RPAP2	NM_024813.3	SINE@AluSp@-	SINE@AluJo@+	2.85714	0	0	0	0	6.66667	33.3333	0	0	0.714285	8	7.28571	-0.990472	0.354938	0.58358	no
68766216..68766322	68775030..68775134	107	73.832	chr12	+	SLC35E3	NR_149143.3	SINE@AluSp@+	Retroposon&SINE@SVA_B_FLAM_C@+-	2.75229	0.89286	0	4.64135	1.66667	8.16327	4.21687	2.72727	1.72414	2.07163	3.69964	1.62802	-0.99172	0.354369	0.58358	no
768484..768886	769418..769797	404	76.733	chr11	-	GATD1	NM_001318823.2	SINE$SINE$SINE$SINE@AluSx#AluSz#AluSx3#AluSc@+	SINE$SINE@AluSq2#AluY@-	1.83946	2.31959	4.2394	1.55844	4.329	1.65094	2.38095	3.45865	4.91958	2.48922	3.34782	0.858601	-0.992558	0.353988	0.58358	no
68764965..68765057	68780251..68780342	93	76.344	chr12	+	SLC35E3	NR_149143.3	SINE@AluSp@+	SINE@AluJb@-	0	0	0	4.8	0	3.1746	3.22581	2.17391	3.93701	1.2	2.50227	1.30227	-0.994314	0.35319	0.58358	no
133207521..133207813	133212862..133213161	301	79.734	chr12	+	ZNF268	NM_001165881.3	SINE@AluSx1@+	SINE$SINE@AluJr#AluSz@-	0	0	0	0	0.75188	0	0	0	7.03125	0	1.55663	1.55663	-0.997411	0.351787	0.58358	no
18088499..18088613	18097727..18097838	115	77.391	chr22	+	PEX26	NM_001127649.3	SINE@AluSz@+	LINE$SINE@L1ME4b#FLAM_C@-	2.41821	6.23679	5.09259	4.78955	6.12043	5.50071	3.64807	6.44172	5.95855	4.63429	5.5339	0.899611	-0.998811	0.351154	0.58358	no
32601194..32601494	32602549..32602850	303	84.488	chr1	+	ZBTB8A	NM_001291496.2	SINE@AluSq4@+	SINE@AluY@-	0	0	0	0	0	0	16.6667	0	1.81818	0	3.69697	3.69697	-0.999674	0.350764	0.58358	no
66888462..66888602	66890150..66890293	150	72	chr16	+	PDP2	NM_001329933.2	SINE@AluJr@-	SINE@AluSq2@+	0	1.0582	0	3.5503	3.65169	1.05634	2.57235	3.35821	0.32468	1.15213	2.19265	1.04053	-1.00045	0.350414	0.58358	no
133016166..133016245	133025652..133025731	80	75	chr12	+	ZNF26	NM_001256280.2	SINE@AluSx1@-	LTR$SINE@MLT1G3#FLAM_C@+	1.08696	3.84615	0	0	0	5.26316	0	8.33333	2.52101	1.23328	3.2235	1.99022	-1.00145	0.34996	0.58358	no
23739271..23739573	23740491..23740779	303	81.188	chr22	-	ZNF70	NM_021916.4	SINE@AluYm1@-	SINE@AluSg@+	2.32558	7.84314	0	0	2.22222	4.41176	4.34783	9.33333	3.125	2.54218	4.68803	2.14585	-1.00183	0.349791	0.58358	no
19756510..19756815	19757109..19757413	307	83.388	chr19	-	LINC00663	NR_026956.1	SINE$LTR@AluYk2#MSTA@-	SINE@AluSc@+	0	8.33333	8.51064	5.88235	6.38298	17.0213	3.07692	8.33333	9.375	5.68158	8.8379	3.15632	-1.00288	0.34932	0.58358	no
154398805..154399096	154404201..154404486	294	80.952	chr6	-	CNKSR3	NM_173515.4	SINE@AluSp@+	SINE@AluSx1@-	0	0	0	0	0	20	0	0	2.27273	0	4.45455	4.45455	-1.00443	0.348621	0.58358	no
52689698..52689916	52698508..52698724	223	73.094	chr13	+	SUGT1	NM_001130912.3	SINE@AluSx@+	SINE@AluJr4@-	0.52632	2.24719	0	0	2.92683	0.78125	1.18343	0.9434	0.90498	0.693377	1.34798	0.654601	-1.00459	0.348547	0.58358	no
16241040..16241315	16242766..16243067	306	71.569	chr19	+	AP1M1	NM_001130524.2	SINE@AluSx1@+	SINE@AluSx@-	2.67857	0	0	0	0	0	0	5.55556	7.69231	0.669643	2.64957	1.97993	-1.00549	0.348146	0.58358	no
42078840..42079154	42080358..42080676	323	82.972	chr6	+	TAF8	NM_138572.3	SINE@AluSz@+	SINE@AluSq2@-	0.82531	1.18765	4.16667	2.91971	3.32326	3.63289	1.82927	4.19048	2.56959	2.27483	3.1091	0.834263	-1.00606	0.347892	0.58358	no
38065065..38065369	38066653..38066960	317	78.549	chr10	+	ZNF33A	NR_136710.2	SINE@AluSx@-	SINE@AluSz6@+	0.96154	3.22581	5.71429	0	4.72103	26.3158	3.0303	1.47601	3.92157	2.47541	7.89294	5.41753	-1.00778	0.34712	0.58358	no
166924250..166924368	166924701..166924820	121	84.298	chr6	-	RNASET2	NM_003730.6	SINE@AluSx4@-	SINE@AluSp@+	0	8.13953	0	0	22.4138	2.17391	5.55556	4.58015	0	2.03488	6.94468	4.9098	-1.01014	0.346062	0.58302	no
93507842..93507959	93514438..93514558	121	78.512	chr12	+	MRPL42	NR_038160.2	SINE&SINE@AluJo_AluSp@+-	SINE@AluSx1@-	7.31707	0	0	12.5	0	6.25	12.8205	20.3704	9.09091	4.95427	9.70636	4.75209	-1.01412	0.344289	0.58064	no
128306738..128306974	128307510..128307746	239	81.172	chr9	-	TRUB2	NM_001329863.2	SINE&SINE@AluSx1_AluSx@+-	SINE@AluSx@+	1.66468	3.42466	2.3166	5.31561	9.90991	4.2735	3.15789	3.19149	3.6036	3.18039	4.82728	1.64689	-1.01737	0.342845	0.57882	no
165075241..165075387	165075910..165076051	147	77.551	chr4	-	TMEM192	NM_001100389.2	SINE@AluSc@-	SINE$LINE@AluSx#L1ME3G@+	3.26531	4.8	2.61438	0	13.0435	2	5.16432	1.84049	4	2.66992	5.20966	2.53974	-1.01963	0.341842	0.57744	no
68772040..68772253	68776481..68776702	222	75.225	chr12	+	SLC35E3	NR_149143.3	SINE@AluSx1@-	SINE$SINE@AluSz6#AluSx1@+	2.1978	0	0	0	0	0	10.7143	1.34228	2.54237	0.54945	2.91979	2.37034	-1.01968	0.341823	0.57744	no
165071966..165072090	165074747..165074873	127	84.252	chr4	-	TMEM192	NM_001100389.2	SINE@AluSg@+	SINE@AluSp@-	1.85185	0	0	0	0	0	2.85714	13.0435	0.88496	0.462962	3.35712	2.89415	-1.01974	0.341795	0.57744	no
127845374..127845664	127845983..127846268	294	77.891	chr2	-	POLR2D	NM_004805.4	SINE@AluSp@-	SINE@AluSx1@+	1.50463	6.64962	2.71003	5.75636	8.418	3.89408	4.38116	5.27009	5.95138	4.15516	5.58294	1.42778	-1.0202	0.341591	0.57744	no
98873531..98873822	98874785..98875083	300	81.667	chr4	-	EIF4E	NM_001331017.1	SINE@AluSp@+	SINE@AluSx@-	0	2.96296	0	0	0.99502	1.76991	9.09091	1.81818	0	0.74074	2.7348	1.99406	-1.02163	0.340958	0.57717	no
6713205..6713433	6713939..6714159	230	73.913	chr11	-	GVINP1	NR_003945.1	SINE@AluSx1@-	SINE@AluSz@+	1.78186	6.20957	2.7088	6.19469	6.81818	4.34132	4.92958	4.23862	7.0922	4.22373	5.48398	1.26025	-1.0228	0.340441	0.57661	no
68772021..68772337	68779657..68779968	321	71.963	chr12	+	SLC35E3	NR_149143.3	SINE@AluSx1@-	SINE@AluJr4@+	0	0	0	0	2.1978	0	16.6667	0	0	0	3.77289	3.77289	-1.02336	0.340195	0.5765	no
68776555..68776708	68780482..68780638	157	82.803	chr12	+	SLC35E3	NR_149143.3	SINE@AluSz6@+	SINE@AluSp@-	2.8169	0	0	0	0	0	4.54545	1.72414	3.40909	0.704225	1.93574	1.23151	-1.02463	0.339639	0.57586	no
128193473..128193556	128195079..128195159	84	84.524	chr2	+	UGGT1	NM_020120.4	SINE@AluSx1@-	SINE@AluSx@+	2.75229	9.42982	3.63636	5.2356	3.80117	8.33333	8.72211	7.94297	6.05536	5.26352	6.97099	1.70747	-1.02619	0.338949	0.575	no
133015072..133015374	133016070..133016374	305	86.23	chr12	+	ZNF26	NM_001256280.2	SINE@AluSg4@+	SINE@AluSx1@-	3.26087	8.16327	0	0	1.88679	3.40136	13.7931	16.6667	0	2.85604	7.14958	4.29355	-1.02636	0.338875	0.575	no
152623013..152623107	152625783..152625877	95	78.947	chr4	-	TMEM154	NM_152680.3	SINE@AluSx@-	SINE@FLAM_C@+	4.21053	6.56716	3.22581	4.03458	9.77011	0	8.62069	4.06504	17.8218	4.50952	8.05552	3.546	-1.02644	0.338841	0.575	no
18095833..18096043	18098426..18098639	214	82.71	chr22	+	PEX26	NM_001127649.3	SINE@AluSz@-	SINE@AluSg@+	4.59519	5.26316	0	3.66972	4.22741	6.76329	4.7619	2.06186	6.31164	3.38202	4.82522	1.4432	-1.03077	0.336944	0.57252	no
68767318..68767536	68773404..68773621	222	76.577	chr12	+	SLC35E3	NR_149143.3	SINE@AluJb@+	SINE@AluJr@-	0.78125	1.43885	2.11268	4.6875	3.27869	7.69231	5.05051	3.53982	0	2.25507	3.91227	1.6572	-1.0308	0.33693	0.57252	no
16238940..16239423	16243443..16243953	516	73.643	chr19	+	AP1M1	NM_001130524.2	Simple_repeat$SINE&SINE@(T)n#FLAM_A_AluSp@+-	SINE&SINE@AluSz6_AluJb@+-	0.48309	0	0	0	3.37079	0	0	0	1.0989	0.120773	0.893938	0.773165	-1.03093	0.33687	0.57252	no
22894447..22894741	22899392..22899663	295	80	chr14	-	RBM23	NM_001352766.2	SINE@AluSx1@+	SINE@AluSg@-	0.2445	0	0	2.85714	2.94118	1.66667	11.1111	0	0.46512	0.77541	3.23682	2.46141	-1.03174	0.336518	0.57252	no
152620543..152620789	152624329..152624575	248	76.613	chr4	-	TMEM154	NM_152680.3	SINE@AluSx@-	SINE@AluJb@+	0.44248	3.32871	1.1236	0.6689	0.21008	6.34146	2.17707	2.03704	2.79001	1.39092	2.71113	1.32021	-1.0326	0.336142	0.57238	no
69304657..69304978	69306645..69306961	322	74.224	chr16	+	SNTB2	NM_006750.3	SINE@AluJr@-	SINE@AluSx@+	0	0.38911	0	0	0	0	1.02828	0	0.93897	0.0972775	0.39345	0.296172	-1.03306	0.33594	0.57234	no
203297706..203298008	203301918..203302216	306	80.392	chr2	+	CYP20A1	NM_001371696.1	SINE@AluSx@+	SINE@AluSz@-	3.6715	5.30846	1.7094	2.73973	3.33333	1.02041	8.8	5.88235	6.28571	3.35727	5.06436	1.70709	-1.03315	0.3359	0.57234	no
166923230..166923521	166926254..166926553	304	79.934	chr6	-	RNASET2	NM_003730.6	SINE@AluSx1@-	SINE&LINE@AluSx_L2b@+-	0	0	0	4.83871	6.86275	6.25	0	3.14961	0	1.20968	3.25247	2.04279	-1.03373	0.33565	0.57234	no
43584853..43585131	43587649..43587919	281	72.598	chr19	-	IRGQ	NM_001007561.2	SINE@AluJo@-	SINE@AluSq@+	0.29851	0	0	0	0.74627	0	0	0.76336	0	0.0746275	0.301926	0.227299	-1.0347	0.335226	0.57234	no
19118182..19118480	19120438..19120768	331	77.039	chr16	+	ITPRIPL2	NM_001034841.3	SINE@AluSx1@+	SINE@AluSq@-	0	0	0	0.8547	0	0	8.57143	0	2.29885	0.213675	2.17406	1.96038	-1.03627	0.33454	0.57162	no
115829829..115829933	115840497..115840597	105	86.667	chr5	-	ATG12	NR_073603.2	SINE@AluSq2@+	SINE@AluSq2@-	2.33918	3.21429	3.18471	2.94118	4	3.87931	3.67647	2.04678	3.27869	2.91984	3.37625	0.45641	-1.03864	0.333511	0.57066	no
44799300..44799369	44802714..44802783	70	71.429	chr17	-	GJC1	NM_001080383.1	SINE@AluSz@-	SINE@AluJb@+	0	5.42986	11.1111	3.10078	7.75862	0	10.3448	40	8.51064	4.91044	13.3228	8.41238	-1.03976	0.333027	0.57013	no
37244383..37244689	37247838..37248146	311	83.28	chr19	+	ZNF383	NM_001345947.2	Simple_repeat&SINE@(TTTTA)n_AluSp@+-	LINE$SINE@L1M2#AluSp@+	0	1.20482	0	0	0.3937	2.25989	0.4329	0.38168	0.58824	0.301205	0.811282	0.510077	-1.0404	0.332749	0.57013	no
32310597..32310890	32313707..32313994	303	72.607	chr2	+	YIPF4	NM_032312.4	SINE&DNA@AluJb_MER8@+-	SINE@AluSx1@-	1.48213	3.29815	2.18182	4.0201	2.61097	3.67454	2.93686	4.63158	3.19149	2.74555	3.40909	0.663538	-1.04131	0.332353	0.5699	no
151118806..151118941	151119782..151119935	154	75.325	chr1	+	GABPB2	NM_001323912.2	SINE@AluSc8@-	SINE@AluSc8@+	5.94059	3.77358	0	4.2735	2.27273	3.57143	4.24242	7.69231	9.61538	3.49692	5.47885	1.98194	-1.04145	0.332294	0.5699	no
42540751..42540822	42542959..42543030	72	70.833	chr15	-	LRRC57	NM_153260.3	SINE@AluSx3@+	SINE@AluSg@-	0	2.72109	0	2.36686	5.17241	3.77358	0	0	5.14706	1.27199	2.81861	1.54662	-1.04158	0.332236	0.5699	no
32854279..32854574	32857153..32857445	297	84.512	chr11	+	PRRG4	NM_024081.6	SINE@AluSx1@+	SINE@AluSx1@-	0	1.04167	0.70423	0.52083	1.74216	0.43764	0.6135	2.14286	0.31546	0.566683	1.05032	0.483641	-1.04277	0.331726	0.56975	no
119922934..119923223	119924692..119924980	290	82.069	chrX	-	NKAP	NM_024528.4	SINE@AluSz@+	SINE@AluSz@-	0	0	4	3.38983	0	7.89474	6.13497	6.38298	0	1.84746	4.08254	2.23508	-1.04464	0.330918	0.56898	no
113204962..113205652	113204962..113205652	705	79.291	chr2	+	PSD4	NM_012455.3	SINE&SINE@AluSx_AluSz@+-	SINE&SINE@AluSx_AluSz@+-	1.55979	4.05063	5.74713	0	1.84211	5.15464	4.67033	6.74157	3.4375	2.83939	4.36923	1.52984	-1.047	0.329901	0.56754	no
9524505..9524592	9525897..9525984	88	81.818	chr19	-	ZNF426	NM_001300883.3	SINE@AluSp@+	SINE@AluSx@-	0.89606	3.72671	6.75	2.36686	6.35593	3.77358	6.14035	2.83401	5.07937	3.43491	4.83665	1.40174	-1.04725	0.329792	0.56754	no
68777849..68778127	68780180..68780459	284	81.338	chr12	+	SLC35E3	NR_149143.3	SINE@AluJb@+	SINE@AluJb@-	0	0	0	0	0	14.2857	0	0	2.22222	0	3.30159	3.30159	-1.04755	0.329661	0.56754	no
21187220..21187457	21190657..21190899	243	79.424	chr19	+	ZNF431	NM_001319127.2	SINE$SINE@AluSp#AluSx1@+	SINE@AluSp@-	2.47525	2.87081	4.36242	0.57143	2.6087	4.78723	6.09756	1.92308	3.20513	2.56998	3.72434	1.15436	-1.04928	0.328919	0.56677	no
21630490..21630768	21631448..21631718	281	80.427	chr18	+	SNRPD1	NM_001291916.2	SINE@AluSg4@+	Simple_repeat&SINE@(T)n_AluY@+-	0	0.88496	2.52525	6.62651	3.96476	3.07692	4.46927	5.74713	2.76817	2.50918	4.00525	1.49607	-1.05083	0.328255	0.56593	no
44438185..44438302	44458244..44458360	118	85.593	chr3	-	ZNF445	NM_181489.6	SINE@AluSg@-	SINE@AluSc@+	0.48077	0	0	1.33333	1.88679	0	0.67568	0.72993	1.38889	0.453525	0.936258	0.482733	-1.05101	0.328178	0.56593	no
50948844..50949137	50951599..50951886	302	78.146	chr18	+	ME2	NM_002396.5	SINE@AluSx1@-	SINE@AluY@+	0.8547	0.6993	0	0	1.5	0	0.9901	0.81967	0.46296	0.3885	0.754546	0.366046	-1.05137	0.328025	0.56593	no
43616913..43617192	43618168..43618446	283	81.272	chr6	+	POLH	NM_006502.3	SINE@AluSx1@+	SINE@AluSc@-	2.96421	2.48619	0.43668	4.4335	5.39846	2.46914	4.47059	2.32558	3.4327	2.58014	3.61929	1.03915	-1.05446	0.326704	0.56448	no
32310600..32310884	32313377..32313663	292	73.288	chr2	+	YIPF4	NM_032312.4	SINE&DNA@AluJb_MER8@+-	SINE@AluSx1@-	1.94093	3.32907	2.18182	3.83333	2.5641	3.56083	3.01659	5.43478	3.17221	2.82129	3.5497	0.728414	-1.05483	0.326542	0.56448	no
155709041..155709125	155738712..155738796	85	83.529	chr1	+	DAP3	NM_001199849.1	SINE@AluSz@-	SINE@AluSz@+	0	0	0	0	0	0	2.45902	0	0.40486	0	0.572776	0.572776	-1.05671	0.325745	0.56344	no
165075238..165075387	165075910..165076050	150	77.333	chr4	-	TMEM192	NM_001100389.2	SINE@AluSc@-	SINE$LINE@AluSx#L1ME3G@+	3.18725	4.51128	2.7027	0	12.9496	1.96078	5.06912	1.81818	4.18251	2.60031	5.19605	2.59574	-1.05703	0.325607	0.56344	no
2855297..2855562	2856211..2856493	283	76.325	chr19	+	ZNF555	NM_001172775.2	SINE@AluSz@+	SINE@AluSx@-	0	0	0	0	4.32432	0	1.57068	40	0.48077	0	9.27515	9.27515	-1.05989	0.32439	0.56171	no
18088502..18088729	18097328..18097557	232	80.172	chr22	+	PEX26	NM_001127649.3	SINE@AluSz@+	SINE@AluY@-	3.32431	6.74556	7.06861	5.18234	6.91081	6.95592	5.83051	5.91497	6.531	5.58021	6.42864	0.848437	-1.06013	0.324288	0.56171	no
57860870..57861119	57863802..57864047	254	73.228	chr19	+	ZNF587	NM_032828.4	LINE$SINE@L1MC#AluSz@-	SINE@AluSx4@+	0.78125	1.68067	5.22388	2.1097	3.43643	2.06795	3.5461	3.18907	5.81093	2.44888	3.6101	1.16122	-1.06137	0.323764	0.56124	no
157756900..157757195	157758104..157758391	302	79.47	chr5	+	LSM11	NM_173491.4	SINE@AluY@+	SINE@AluSq@-	2.60417	4.86111	3.0303	2.77778	0	12.8571	7.80142	3.0303	6.28019	3.31834	5.99381	2.67547	-1.06361	0.322813	0.5599	no
123909022..123909329	123913191..123913495	309	80.259	chrX	+	XIAP	NM_001204401.1	SINE@AluSz@-	SINE@AluSx@+	1.28068	3.03235	5.81761	4.15771	6.12708	2.63425	4.73219	4.4	5.76132	3.57209	4.73097	1.15888	-1.06428	0.322529	0.5599	no
20367082..20367379	20367613..20367908	301	82.392	chr14	-	TEP1	NM_001319035.2	SINE@AluSx1@+	SINE@AluY@-	1.75	6.94789	5.07246	8.28571	4.21941	9.66543	6.04534	7.51252	9.11854	5.51402	7.31225	1.79823	-1.06785	0.321025	0.55832	no
25984598..25984831	25990368..25990602	240	76.667	chr6	+	TRIM38	NM_006355.5	SINE@AluSq10@+	SINE$DNA@AluJb#Charlie5@-	0.56625	1.00503	0	1.35135	1.40406	1.88034	0.99502	1.04762	0.36675	0.730658	1.13876	0.4081	-1.06908	0.320507	0.55772	no
154475102..154475438	154476135..154476474	340	89.412	chrX	+	PLXNA3	NM_017514.5	Simple_repeat&SINE@(T)n_AluSp@+-	SINE$SINE@AluSp#AluJo@+	0	0	0	0	18.1818	0	3.22581	0	0	0	4.28153	4.28153	-1.06944	0.320356	0.55772	no
142160071..142160283	142162722..142162925	213	71.831	chr3	-	GK5	NM_001039547.3	SINE$SINE@FLAM_C#AluSx@-	SINE@AluSg@+	0.72993	5.74713	0	0.68729	2.38095	5.21739	3.82166	4.06977	1.08108	1.79109	3.31417	1.52308	-1.07013	0.320068	0.55757	no
47810663..47810777	47816938..47817050	115	80.87	chr18	-	SMAD2	NM_001003652.4	SINE@FLAM_C@+	SINE@AluSx3@-	0	0	0	0	6.66667	0	0	0	1.19048	0	1.57143	1.57143	-1.07058	0.319877	0.55754	no
18091356..18091662	18097261..18097557	307	79.479	chr22	+	PEX26	NM_001127649.3	SINE@AluSq2@+	SINE@AluY@-	1.32383	3.62225	3.73832	1.27737	3.02267	7.17703	2.40964	2.07373	4.26471	2.49044	3.78956	1.29911	-1.07287	0.318916	0.55618	no
768083..768165	768940..769021	83	77.108	chr11	-	GATD1	NM_001318823.2	LTR&SINE@MLT1A0_AluSx1@+-	SINE@AluSz@+	0	4.83871	7.54717	3.50877	14.8148	5.08475	2.17391	8.33333	4.70588	3.97366	7.02254	3.04887	-1.0773	0.317068	0.55326	no
32853579..32853843	32856832..32857122	294	73.81	chr11	+	PRRG4	NM_024081.6	SINE@AluSg@+	SINE@AluJb@-	0	0.47393	0	1.28676	0.68871	0.97087	0.52356	1.44928	0.40486	0.440172	0.807456	0.367283	-1.07948	0.316159	0.55228	no
44434153..44434265	44436646..44436752	113	73.451	chr3	-	ZNF445	NM_181489.6	SINE@AluSz@+	SINE@FLAM_C@-	1.81818	0	0	0	13.1579	0	0	5	0	0.454545	3.63158	3.17703	-1.07977	0.316036	0.55228	no
36064118..36064392	36069110..36069383	276	76.087	chr1	+	2003-08-01	NM_177422.3	SINE@AluSq2@+	SINE@AluJo@-	5.09554	2.53521	8.84354	0	5.90551	5.68182	7.53425	3.2967	8.79479	4.11857	6.24261	2.12404	-1.08117	0.315457	0.55166	no
133019800..133019881	133021248..133021329	82	74.39	chr12	+	ZNF26	NM_001256280.2	SINE$LINE@AluSx1#L1MA4@+	SINE@AluSx1@-	0	0	0	0	0	0	0	25	4.7619	0	5.95238	5.95238	-1.08229	0.314991	0.55115	no
113205341..113205642	113207460..113207763	306	82.68	chr2	+	PSD4	NM_012455.3	SINE@AluSx@+	LINE&SINE@L2a_AluY@+-	3.57942	5.97015	7.27273	0	1.42857	6.37681	9.96785	12.1795	4.93274	4.20557	6.97709	2.77152	-1.08267	0.314832	0.55115	no
73172922..73173220	73175297..73175594	300	83.333	chr17	+	SSTR2	NM_001050.3	SINE@AluSq2@+	SINE@AluSx@-	0.58252	1.40187	3.10078	1.43541	2.1692	3.27103	5	0.67568	2.11268	1.63014	2.64572	1.01557	-1.08311	0.314653	0.55115	no
73057089..73057191	73057788..73057887	104	73.077	chr4	-	COX18	NM_001297732.2	SINE@AluSz@+	SINE@AluSq2@-	0.78534	4.95868	5.44413	2.08333	6.94789	3.82353	2.35294	5	5.66449	3.31787	4.75777	1.4399	-1.08326	0.314591	0.55115	no
72288207..72288494	72291320..72291606	290	77.931	chr11	-	CLPB	NM_001258393.3	SINE@AluSz6@+	LINE&SINE@L1MC4a_AluSx@+-	2.3622	12.7517	21.6216	5.4878	11.6438	14.2857	17.0732	18.8119	12.9032	10.5558	14.9436	4.38774	-1.08355	0.31447	0.55115	no
49273418..49273500	49273971..49274047	84	76.19	chr12	+	TUBA1C	NM_001303117.2	SINE@AluJr@-	SINE@AluJb@+	0	0	0	0	0	0	0.5618	0	2.91262	0	0.694884	0.694884	-1.08464	0.314017	0.55115	no
52824158..52824294	52824513..52824652	143	72.028	chr1	+	ZYG11B	NM_024646.3	SINE@AluJr@-	SINE@AluSg4@+	0.40706	2.41379	2.71003	5.22388	5.06329	2.87958	4.10334	3.04348	3.66972	2.68869	3.75188	1.06319	-1.08919	0.312141	0.54858	no
52586287..52586430	52586287..52586430	151	72.848	chr19	+	ZNF701	NM_018260.2	SINE&SINE@AluYk11_AluJb@+-	SINE&SINE@AluYk11_AluJb@+-	0	0	0	0	0	23.5294	4.65116	0	0	0	5.63611	5.63611	-1.0893	0.312095	0.54858	no
43333353..43333434,43334945..43334952	43352936..43353026	91	80.22	chr15	+	ADAL	NM_001324366.2	SINE@AluJb@+	SINE@AluJb@-	0	0	0	0	0.82645	0	0	0	4.16667	0	0.998624	0.998624	-1.08995	0.311826	0.54858	no
43725431..43725688	43726545..43726841	298	74.832	chr12	-	PUS7L	NM_001098615.2	SINE@AluSg4@-	LINE$SINE@L1PA15#AluSx1@+	1.26126	2.41935	0.80321	2.88889	2.54011	1.77419	1.67984	2.77045	3.78378	1.84318	2.50967	0.666497	-1.09458	0.309928	0.5456	no
28022162..28022375	28023038..28023256	220	75.455	chr8	-	NUGGC	NM_001010906.2	SINE@AluSc8@-	SINE$SINE@AluJr#AluSg7@+	2.27273	7.14286	0	12.1495	16.9491	8.33333	10.3524	3.9823	6.25	5.39128	9.17344	3.78216	-1.09499	0.309759	0.5456	no
101823811..101824123	101824439..101824730	314	76.433	chr3	+	NXPE3	NM_001348997.2	SINE@AluJb@+	SINE@AluJb@-	1.06383	6.00601	0	0	3.4632	2.67857	3.35731	3.46154	2.85714	1.76746	3.16355	1.39609	-1.09571	0.309465	0.5456	no
21631122..21631345	21632265..21632480	224	81.696	chr18	+	SNRPD1	NM_001291916.2	SINE@AluSz6@-	SINE@AluSx1@+	1.56522	6.79245	4.8048	3.8806	4.74777	4.34084	3.80952	8.39002	7.95455	4.26077	5.84854	1.58777	-1.0959	0.309388	0.5456	no
42539316..42539386	42542003..42542073	71	74.648	chr15	-	LRRC57	NM_153260.3	SINE@AluSx1@+	SINE$SINE@AluSg#AluY@-	8.33333	0	0	0	0	8	11.1111	9.09091	0	2.08333	5.6404	3.55707	-1.09847	0.308338	0.54491	no
57217785..57218045	57222110..57222368	263	84.791	chr19	+	ZNF264	NM_003417.5	LINE$SINE@L1MDa#AluSg@-	SINE@AluSz@+	0	0	2.77778	0	2.13904	3.84615	0	1.45631	1.20482	0.694445	1.72926	1.03482	-1.09962	0.307869	0.54439	no
10459962..10460261	10460910..10461208	303	82.838	chr1	-	DFFA	NM_004401.3	SINE@AluSx@+	SINE@AluY@-	1.4574	5.59211	6.43564	6.25	6.19621	4.41176	5.74534	6.84597	8.56833	4.93379	6.35352	1.41973	-1.10198	0.30691	0.54299	no
228179896..228180169	228180653..228180936	286	75.874	chr1	+	IBA57	NM_001010867.4	SINE@AluSx@+	SINE@AluJb@-	0	1.44928	0	2.39521	3.2967	0	3.09278	0	7.5	0.961122	2.7779	1.81677	-1.10248	0.30671	0.54294	no
144877200..144877361	144880594..144880768	175	73.714	chr8	-	ZNF250	NM_001363099.2	SINE@AluJo@-	SINE@AluSz6@+	0	0	0	0	0	0	0	4.25532	0.9009	0	1.03124	1.03124	-1.10281	0.306573	0.54294	no
204552336..204552616	204556421..204556698	286	75.524	chr1	+	MDM4	NM_001204171.1	SINE@AluSg@-	SINE@AluJb@+	3.1072	7.55952	5.31496	6.50602	6.22697	7.23831	6.25931	6.19644	7.02827	5.62193	6.58986	0.967935	-1.10377	0.306184	0.54262	no
29506402..29506689	29507367..29507647	288	75.347	chr22	-	THOC5	NM_003678.5	SINE&DNA@AluJb_Tigger18a@+-	SINE@AluSz@-	5.63003	4.63576	11.2069	12.8205	16	6.84932	11.7647	8.80503	13.6842	8.5733	11.4207	2.84735	-1.10604	0.305267	0.54129	no
42078924..42079094	42081222..42081399	178	78.652	chr6	+	TAF8	NM_138572.3	SINE@AluSz@+	SINE$SINE@AluYb9#AluSq2@-	0.6993	1.85185	0	3.06122	8.33333	7.01754	1.5748	0.56818	0.5814	1.40309	3.61505	2.21196	-1.10883	0.304141	0.5396	no
155821860..155821936	155824955..155825031	77	71.429	chr3	-	SLC33A1	NM_004733.4	SINE@AluSx1@-	SINE@AluJr@+	0.96154	1.65289	5.97015	2.35294	3.22581	4.5977	2.53165	5.81395	4	2.73438	4.03382	1.29944	-1.10981	0.303746	0.53923	no
127844648..127844944	127845982..127846271	299	84.281	chr2	-	POLR2D	NM_004805.4	SINE@AluSq2@-	SINE@AluSx1@+	0.92961	6.73575	2.589	6.09952	8.33333	5.67986	3.69914	5.34459	5.63087	4.08847	5.73756	1.64909	-1.10988	0.303716	0.53923	no
36062166..36062254	36065966..36066054	89	84.27	chr1	+	2003-08-01	NM_177422.3	SINE@AluSz6@-	SINE@AluSx1@+	0	0	0	0	11.7647	0	1.16279	1.23457	0	0	2.83241	2.83241	-1.11063	0.303415	0.53923	no
7283099..7283279	7286730..7286910	182	77.473	chr6	-	SSR1	NM_003144.5	SINE$SINE@AluSx#AluSz@-	SINE@AluSx1@+	0	1.44928	2.35294	0	1.04478	2.99539	0.82418	1.49068	2.16802	0.950555	1.70461	0.754055	-1.11147	0.303076	0.53922	no
203303001..203303293	203304665..203304948	293	77.816	chr2	+	CYP20A1	NM_001371696.1	SINE@AluSx@-	SINE@AluJb@+	1.23882	1.84162	0.78431	3.84615	2.15054	1.69492	3.75	2.3166	4.28212	1.92773	2.83884	0.911111	-1.11225	0.302763	0.53921	no
10315847..10316095	10316443..10316691	250	74.8	chr12	+	KLRD1	NM_001351060.1	SINE@AluSz@+	SINE@AluJb@-	0	0	0	0	0	0	6.25	1.38889	0	0	1.52778	1.52778	-1.11279	0.302547	0.53918	no
71794682..71794845	71794682..71794845	165	71.515	chr12	+	RAB21	NM_014999.4	Simple_repeat$SINE&SINE@(TA)n#AluSx_AluYk3@+-	Simple_repeat$SINE&SINE@(TA)n#AluSx_AluYk3@+-	0	0	4	0	3.57143	7.40741	0	30.7692	0	1	8.34961	7.34961	-1.11342	0.302294	0.53903	no
37742257..37742339	37742788..37742861	83	78.313	chr7	+	GPR141	NM_001329993.2	Simple_repeat&LINE@(TA)n_L1PA7@+-	LINE$Simple_repeat@L1PA13#(AAT)n@+	2.89855	0	0	0	10	0	0	0	8.33333	0.724638	3.66667	2.94203	-1.11385	0.302121	0.53903	no
128655686..128655817	128658909..128659030	132	76.515	chr7	+	LINC01000	NR_024368.1	SINE@AluSg@+	SINE@AluSq@-	2.10084	0	0	0	4.49438	0	0	2.73973	1.39535	0.52521	1.72589	1.20068	-1.11404	0.302046	0.53903	no
4768140..4768431	4770253..4770541	292	86.644	chr7	+	FOXK1	NM_001037165.2	SINE@AluY@-	SINE@AluSx@+	0	4.61538	0	7.43802	5.10638	14.0496	4.8	1.72414	5.26316	3.01335	6.18865	3.1753	-1.11574	0.301363	0.53828	no
128642279..128642281,128648792..128648951	128659562..128659723	163	79.141	chr7	+	LINC01000	NR_024368.1	-@-@+-	SINE@AluJb@+	0.62267	0.81744	2.51256	0	0.86831	1.73077	1.417	1.81269	2.04342	0.988168	1.57444	0.58627	-1.1167	0.300981	0.5379	no
73697461..73697762	73702139..73702437	302	85.762	chr14	+	DNAL1	NM_031427.4	SINE@AluSx1@+	SINE@AluSg@-	3.40909	0	4.87805	0	0	15.2542	4.54545	2.17391	6.06061	2.07179	5.60684	3.53506	-1.11674	0.300966	0.5379	no
8509678..8510311	8509678..8510311	644	78.261	chr19	-	ZNF414	NM_001146175.2	SINE&SINE@AluY_AluSq2@+-	SINE&SINE@AluY_AluSq2@+-	0	0	0	0	0	0	0	11.5385	2.63158	0	2.83401	2.83401	-1.11829	0.300347	0.53737	no
95715707..95715707,95717471..95717568	95756661..95756759	99	81.818	chr14	+	LOC107984703	NR_148060.1	-@-@+-	SINE@AluSx3@+	0	0	0	0	11.7647	0	0	0	2.7027	0	2.89348	2.89348	-1.11984	0.299728	0.53687	no
127837793..127838068	127839969..127840247	288	75.347	chr4	+	HSPA4L	NM_001317381.2	SINE@AluSx1@-	SINE@AluSx@+	1.2605	3.18182	1.61616	0.81301	3.18471	10	0	3.96825	2.31023	1.71787	3.89264	2.17477	-1.12006	0.299642	0.53687	no
128112345..128112649,128113478..128113479	128112345..128112649,128113478..128113479	318	76.101	chr9	-	SLC25A25-AS1	NR_033374.1	SINE&SINE@AluSx_AluSq2@+-	SINE&SINE@AluSx_AluSq2@+-	0	0	0	3.77358	1.31004	7.40741	0	0	10	0.943395	3.74349	2.80009	-1.12018	0.299593	0.53687	no
133021106..133021439	133021948..133022249	335	74.03	chr12	+	ZNF26	NM_001256280.2	SINE@AluSx1@-	SINE$LINE@AluSz#L1M5@+	2.17391	0	0	0	2.63158	0	7.27273	1.72414	0	0.543477	2.32569	1.78221	-1.12139	0.299111	0.53668	no
5909479..5909802	5910408..5910689	327	73.089	chr19	+	VMAC	NM_001017921.4	SINE@AluSx1@-	Simple_repeat$SINE&SINE@(AAC)n#AluSx1_MIRb@+-	2.46914	7.36842	1.20482	3.64964	4.70219	5.98958	5.24691	3.30189	6.62983	3.673	5.17408	1.50107	-1.12457	0.29785	0.53502	no
212732317..212732594	212733156..212733446	292	74.315	chr1	-	NSL1	NM_015471.4	LINE$SINE@HAL1#AluSp@-	SINE@AluJo@+	1.02041	2.6087	0	0	0.92593	4.28571	1.48515	1.07527	1.72414	0.907277	1.89924	0.991963	-1.12577	0.297376	0.53447	no
93507835..93507954	93508121..93508239	120	77.5	chr12	+	MRPL42	NR_038160.2	SINE@AluJo@+	SINE@AluSp@-	6.47059	2.0202	0	10.5263	2.08333	5	14.6341	14.2857	7.57576	4.75428	8.71579	3.96151	-1.1291	0.296058	0.5324	no
48122179..48122252	48122179..48122252	76	71.053	chr17	+	SNX11	NM_001330320.1	-@-@+-	-@-@+-	0	0.33613	0.2611	0	0.4902	0.31496	0.60698	0	0.15898	0.149307	0.314224	0.164917	-1.12971	0.295819	0.53227	no
75536969..75537150	75538129..75538311	183	72.678	chr16	-	TMEM231	NM_001077418.3	SINE@AluSx1@+	SINE@AluJr@-	3.05344	0	0	0	0	10	2.77778	0	3.37079	0.76336	3.22971	2.46635	-1.13144	0.295139	0.53135	no
152621911..152621992	152624305..152624389	85	80	chr4	-	TMEM154	NM_152680.3	SINE@AluSx1@-	SINE@AluJb@+	0	1.06952	0	0	1.37615	0	1.19522	0.29155	0.61538	0.26738	0.69566	0.42828	-1.13261	0.294677	0.53082	no
92396257..92396350	92397227..92397319	94	77.66	chr1	+	RPAP2	NM_024813.3	Retroposon&SINE@SVA_E_FLAM_C@+-	SINE@AluJr@+	0	0	0	3.125	11.6667	0	9.43396	0	0	0.78125	4.22013	3.43888	-1.13267	0.294654	0.53082	no
68766218..68766505	68780168..68780459	293	76.109	chr12	+	SLC35E3	NR_149143.3	SINE@AluSp@+	SINE@AluJb@-	1.6632	2.50784	0	3.62538	1.86916	9.09091	3.3419	2.26804	2.57235	1.9491	3.82847	1.87937	-1.13321	0.294441	0.53082	no
68768969..68769259	68772037..68772328	294	84.354	chr12	+	SLC35E3	NR_149143.3	Simple_repeat$SINE@(TAA)n#AluSx@+	SINE@AluSx1@-	0	0	0	0	4.08163	0	16.6667	0	0	0	4.14966	4.14966	-1.13389	0.294176	0.53082	no
2435903..2436113	2443867..2444077	213	76.056	chr7	+	CHST12	NM_001243795.2	SINE@AluJb@-	SINE$SINE@AluSx1#AluYa5@+	0	0	0	0	0	0	6.66667	1.63934	0	0	1.6612	1.6612	-1.13481	0.293816	0.53047	no
38397797..38397917	38398404..38398526	126	81.746	chr19	+	SPRED3	NM_001042522.2	SINE@FLAM_C@+	SINE@AluSx3@-	0	0	0	0	0	0	0	10	40	0	10	10	-1.13855	0.292352	0.52843	no
3808744..3808835	3809618..3809711	94	72.34	chr17	-	NCBP3	NM_001114118.3	SINE@AluJo@-	SINE@AluSq2@+	0.29674	0.49261	3.93701	0	3.47222	2.27273	1.22449	2.24215	1.89394	1.18159	2.22111	1.03952	-1.14085	0.291454	0.52843	no
133213062..133213133	133214409..133214480	72	72.222	chr12	+	ZNF268	NM_001165881.3	SINE@AluSz@-	SINE@FLAM_A@+	0	0	0	0	57.1429	0	0	0	14.6341	0	14.3554	14.3554	-1.14408	0.2902	0.52843	no
75942971..75943226	75944748..75945034	288	72.917	chr17	-	ACOX1	NM_004035.7	SINE@AluSx1@+	SINE@AluSx@-	1.51515	6.28445	4.24403	5.56291	7.03013	5.6926	3.75	5.34979	6.65796	4.40163	5.6961	1.29446	-1.14556	0.289627	0.52843	no
54560771..54561092	54565825..54566108	326	71.166	chrX	+	GNL3L	NM_001184819.2	SINE@AluSq2@+	SINE@AluSz@-	2.32784	2.62626	8.19672	4.05904	5.95383	6.65779	6.42939	5.2774	4.48113	4.30246	5.75991	1.45744	-1.14751	0.288874	0.52843	no
68769375..68769676	68772039..68772337	303	84.818	chr12	+	SLC35E3	NR_149143.3	SINE@AluSq2@+	SINE@AluSx1@-	0	0	0	0	2.32558	0	8.69565	0	0	0	2.20425	2.20425	-1.15425	0.286278	0.52843	no
152120175..152120268	152120175..152120268	96	81.25	chr2	-	STAM2	NM_005843.6	SINE@AluYj4@+	SINE@AluYj4@+	0	0	0	0	1.35135	0.36232	0	0	0	0	0.342734	0.342734	-1.15485	0.286048	0.52843	no
37245482..37245783	37247840..37248146	309	79.935	chr19	+	ZNF383	NM_001345947.2	SINE@AluSg@-	LINE$SINE@L1M2#AluSp@+	2.38908	4.72973	1.69492	2.27273	3.82775	5.94595	0	5.98802	6.90691	2.77161	4.53373	1.76211	-1.15537	0.285847	0.52843	no
51912142..51912439	51914737..51915033	299	85.953	chr15	+	TMOD3	NM_014547.5	SINE@AluSp@+	SINE@AluSq2@-	5.14706	7.59494	9.00901	5.69106	11.3726	5.96491	9.25926	7.71605	7.49354	6.86052	8.36126	1.50074	-1.15538	0.285843	0.52843	no
128306736..128306969	128308316..128308544	237	73.84	chr9	-	TRUB2	NM_001329863.2	SINE@AluSx@-	SINE@AluY@+	2.75482	4.66926	4.54545	7.0922	11.2745	6.83761	4.37018	4.12371	6.77419	4.76543	6.67604	1.91061	-1.15553	0.285787	0.52843	no
43021322..43021595	43022930..43023205	277	82.671	chr8	+	HOOK3	NM_032410.4	SINE@AluSg@-	SINE@AluSx1@+	8.44156	9.5	2.8169	6.9869	9.5941	10.757	7.34463	7.14286	8.52878	6.93634	8.67347	1.73713	-1.15597	0.28562	0.52843	no
92394474..92394658	92400336..92400512	185	73.514	chr1	+	RPAP2	NM_024813.3	SINE$LINE@AluJb#L1PA7@+	SINE@AluJr@-	8.21918	0	1.0989	0	3.50877	2	3.37079	6.15385	12.5	2.32952	5.50668	3.17716	-1.15734	0.285096	0.52843	no
36056723..36057057	36064081..36064421	342	82.456	chr1	+	2003-08-01	NM_177422.3	Simple_repeat&SINE@(TTCTTT)n_AluSc@+-	SINE&DNA@AluSq2_MamRep434@+-	1.63934	0.47619	2.06186	4	3.19149	0.45872	4.49438	3.01003	7.04225	2.04435	3.63937	1.59503	-1.1588	0.284539	0.52843	no
47813643..47813725	47830415..47830492	83	71.084	chr18	-	SMAD2	NM_001003652.4	SINE$SINE@AluJr#AluSx3@-	SINE@AluSx@+	0	0	0	0	0	8.33333	0	2.27273	0	0	2.12121	2.12121	-1.15893	0.284487	0.52843	no
74737686..74737757	74738252..74738323	72	77.778	chr14	+	FCF1	NM_015962.5	SINE@AluSp@+	SINE@AluJb@-	1.72414	3.125	11.3208	0	0	8.82353	9.21053	9.7561	10.4167	4.04247	7.64137	3.59889	-1.15912	0.284414	0.52843	no
10674284..10674418	10679802..10679934	135	74.074	chr17	-	SCO1	NM_004589.4	SINE@AluSq@+	SINE@AluJr4@-	0	3.7037	2.32558	6.12245	4.10959	3.44828	3.82166	4.85437	15.7895	3.03793	6.40467	3.36674	-1.16082	0.283769	0.52843	no
44434153..44434427	44438156..44438439	292	74.658	chr3	-	ZNF445	NM_181489.6	SINE@AluSz@+	SINE$LTR@AluSg#ERVL-B4-int@-	2.08333	4.7619	0	2.85714	8.97436	1.63934	4.10959	4.28571	2.77778	2.42559	4.35736	1.93176	-1.16309	0.282906	0.52843	no
36629660..36629937	36631393..36631680	290	77.586	chr19	+	ZNF382	NM_032825.5	SINE@AluJb@+	SINE@AluSc@-	0	0	0	3.57143	8.23529	0	0	6.06061	2.06186	0.892857	3.27155	2.37869	-1.16497	0.28219	0.52843	no
203304665..203304921	203305234..203305488	260	75.385	chr2	+	CYP20A1	NM_001371696.1	SINE@AluJb@+	SINE@AluSc@-	1.52091	2.57998	4.84581	5.27426	5.21739	3.69004	7.35294	3.207	4.9505	3.55524	4.88357	1.32833	-1.16684	0.281482	0.52843	no
21187232..21187449	21194474..21194695	224	77.232	chr19	+	ZNF431	NM_001319127.2	SINE@AluSx1@+	SINE@AluSx1@-	1.21951	1.66667	0.69444	0	1.70455	2.17391	6.37255	0.77519	0.63898	0.895155	2.33304	1.43788	-1.16795	0.281063	0.52843	no
39792084..39792164	39793580..39793664	85	75.294	chr7	+	LINC00265	NR_026999.1	-@-@+-	-@-@+-	5	0	0	0	5.26316	3.0303	2.27273	0	4.54545	1.25	3.02233	1.77233	-1.16848	0.280864	0.52843	no
102738065..102738221	102741385..102741543	160	91.875	chr10	+	SFXN2	NM_178858.6	-@-@+-	SINE@AluJb@-	1.80587	1.30208	0.51813	1.1655	1.96629	1.75953	0.50125	2.45399	1.85185	1.19789	1.70658	0.508687	-1.16882	0.280736	0.52843	no
60920109..60920109,60920383..60920478	60922784..60922880	97	86.598	chr2	+	REL	NM_002908.4	-@-@+-	SINE@AluSz6@+	0.28169	0	0	0	1.0863	0	0.18674	0.13587	0.27027	0.0704225	0.335836	0.265413	-1.1689	0.280706	0.52843	no
113124890..113125192	113127210..113127520	315	72.381	chr1	+	LRIG2	NM_014813.3	SINE@AluJr@+	SINE@AluSx@-	0.17422	0.94937	0.53191	0	1.41509	1.86916	0.28653	1.03896	0	0.413875	0.921948	0.508073	-1.16923	0.280581	0.52843	no
73593783..73593911	73594189..73594317	131	76.336	chr6	-	SLC17A5	NM_012434.5	SINE$Simple_repeat@AluJr#(AACATAG)n@+	SINE@AluSx3@-	0.33113	1.04987	0	2.25	3.13808	0.89021	0.81967	1.81347	1.65441	0.90775	1.66317	0.755418	-1.16994	0.280311	0.52843	no
152621820..152622117	152625402..152625697	299	84.615	chr4	-	TMEM154	NM_152680.3	SINE@AluSx1@-	SINE@AluSz@+	0.4	0.23175	1.14504	0.1996	4.24242	0	0.55866	1.44284	1.22324	0.494098	1.49343	0.999334	-1.17122	0.27983	0.52843	no
155821474..155821765	155826105..155826399	295	85.424	chr3	-	SLC33A1	NM_004733.4	SINE@AluSp@-	SINE@AluSz@+	0	0	0	2.77778	2.8169	4.08163	3.28638	0	0	0.694445	2.03698	1.34254	-1.17132	0.279792	0.52843	no
73699309..73699592	73700081..73700367	287	83.972	chr14	+	DNAL1	NM_031427.4	SINE@AluSx4@-	SINE@AluSz@+	2.73973	4.16667	0	2.30769	3.27869	5.55556	2.5974	2.04082	4.08163	2.30352	3.51082	1.2073	-1.17139	0.279765	0.52843	no
133209032..133209107	133209554..133209629	76	76.316	chr12	+	ZNF268	NM_001165881.3	SINE@AluSg@-	SINE@AluSz@+	0	0	0	0	15.7895	4.54545	0	0	0	0	4.06698	4.06698	-1.17215	0.279479	0.52843	no
30457184..30457289	30457435..30457537	106	71.698	chr13	-	HMGB1	NM_001370340.1	SINE@AluJr@-	SINE@FLAM_C@+	0	0.19493	0	0	0	0	0.18248	0.79051	0.2681	0.0487325	0.248218	0.199485	-1.17219	0.279466	0.52843	no
9036346..9036462	9036731..9036848	118	77.966	chr1	-	SLC2A5	NM_001328619.2	LINE$SINE@L2a#AluJb@-	SINE@AluY@+	3.47826	0	0	0	14.2857	1.66667	3.25444	2.6087	0	0.869565	4.3631	3.49354	-1.1723	0.279424	0.52843	no
36629666..36629937	36630792..36631073	287	73.171	chr19	+	ZNF382	NM_032825.5	SINE@AluJb@+	SINE@AluJr@-	0.40161	0	0	2.80702	12.1951	0	2.5	2.32558	1.73913	0.802158	3.75197	2.94981	-1.17234	0.27941	0.52843	no
7085183..7085455	7085956..7086240	287	74.216	chr19	+	ZNF557	NM_001044387.2	SINE@AluJb@-	SINE@AluSq@+	1.2894	2.45763	2.12515	4.83333	4.58515	4.13016	2.48619	4.17423	2.79661	2.67638	3.63447	0.95809	-1.17235	0.279405	0.52843	no
128302987..128303063	128308831..128308906	78	76.923	chr7	-	RBM28	NM_018077.3	SINE@AluJr@-	SINE@AluSg@+	0	4.49438	0	0	4.28571	5.88235	0	6.38298	0	1.12359	3.31021	2.18661	-1.17279	0.27924	0.52843	no
204552016..204552610	204552016..204552610	617	77.147	chr1	+	MDM4	NM_001204171.1	SINE&DNA$SINE@AluSp_MER30#AluSg@+-	SINE&DNA$SINE@AluSp_MER30#AluSg@+-	1.32304	4.06015	6.55022	5.25328	5.17172	7.33333	5.15542	5.03293	5.22648	4.29667	5.58398	1.2873	-1.17292	0.279189	0.52843	no
37244542..37244670	37247551..37247688	138	71.739	chr19	+	ZNF383	NM_001345947.2	SINE@AluSp@-	SINE@FLAM_C@+	0.51546	0	0	0	1.55039	0	6.45161	0.72464	0	0.128865	1.74533	1.61646	-1.1734	0.27901	0.52843	no
70378715..70379008	70379627..70379937	314	76.115	chr16	-	ST3GAL2	NM_006927.4	SINE@AluSp@+	SINE@AluSz@-	0.31858	0.22894	0.8254	0.89286	1.18252	0.94905	0.32669	0.98494	0.70529	0.566445	0.829698	0.263253	-1.17542	0.278254	0.52843	no
17716303..17716396	17716303..17716396	94	87.234	chr10	+	STAM	NM_003473.4	-@-@+-	-@-@+-	0	0	0	9.09091	16.129	5.55556	18.1818	0	0	2.27273	7.97328	5.70055	-1.17569	0.278151	0.52843	no
122727475..122727757	122728690..122728976	288	83.681	chr12	-	HCAR1	NM_032554.4	SINE@AluSp@-	SINE@AluSx1@+	0	0	0	0	0	0	0	8.33333	2.43902	0	2.15447	2.15447	-1.17628	0.277929	0.52843	no
134152631..134152713	134153184..134153263	83	74.699	chr5	-	SKP1	NM_170679.3	SINE@AluSc@-	SINE@AluJo@+	0	0	0	0	9.83607	0	1.33333	1.26582	0	0	2.48704	2.48704	-1.17915	0.276859	0.52843	no
44438411..44438595	44443857..44444054	201	71.144	chr3	-	ZNF445	NM_181489.6	SINE$SINE@AluSg#AluY@-	SINE@AluJb@+	0	0.93458	0	0	0.55249	0.80645	0.38314	0	1.41343	0.233645	0.631102	0.397457	-1.18034	0.276416	0.52843	no
96249113..96249396	96251235..96251529	295	84.746	chr2	-	TMEM127	NM_001193304.3	Simple_repeat&SINE@(TG)n_AluSc@+-	SINE@AluSx@+	0	0	0.52632	0	0.98619	0.51813	0	0.25575	0.21882	0.13158	0.395778	0.264198	-1.18069	0.276283	0.52843	no
133209032..133209114	133213396..133213478	83	74.699	chr12	+	ZNF268	NM_001165881.3	SINE@AluSg@-	LINE$SINE@L1MB3#AluSz@+	0	0	0	0	17.6471	0	0	0	5.26316	0	4.58204	4.58204	-1.18103	0.276159	0.52843	no
102739638..102739890	102740287..102740513	254	70.472	chr10	+	SFXN2	NM_178858.6	SINE@AluSx@+	SINE@AluJb@-	2.04082	7.69231	0	0	6.0241	3.57143	3.30189	5.78035	3.7037	2.43328	4.47629	2.04301	-1.18108	0.276139	0.52843	no
7918012..7918289	7920372..7920639	282	70.213	chr1	-	TNFRSF9	NM_001561.6	LINE&SINE@L1M5_AluSq2@+-	SINE@AluJb@+	1.46104	3.52941	6.77966	4.5614	4.03691	5.77428	7.02479	7.04225	3.8961	4.08288	5.55487	1.47199	-1.18116	0.276109	0.52843	no
18097727..18097835	18097936..18098045	112	73.214	chr22	+	PEX26	NM_001127649.3	SINE@FLAM_C@-	SINE@AluSz6@+	0.63492	1.22449	0	3.30579	6.08974	0.62893	2.26244	1.21951	3.84615	1.2913	2.80935	1.51805	-1.18386	0.275108	0.52843	no
70378166..70378410	70379633..70379903	271	77.491	chr16	-	ST3GAL2	NM_006927.4	SINE@AluSx@+	SINE@AluSz@-	0.23452	0.18657	1.07705	0.44534	1.57377	0.92937	0.55061	0.86478	0.30189	0.48587	0.844084	0.358214	-1.18388	0.275098	0.52843	no
28497853..28497932	28499351..28499429	81	75.309	chr1	+	PHACTR4	NM_001350160.2	SINE@AluSx3@+	SINE@AluSp@-	0	2.4	0	4.08163	7.69231	4.47761	5	0	1.43885	1.62041	3.72175	2.10135	-1.18457	0.274842	0.52843	no
68766216..68766504	68780487..68780773	289	87.889	chr12	+	SLC35E3	NR_149143.3	SINE@AluSp@+	SINE@AluSp@-	1.70213	2.51572	0	3.68098	1.89873	8.58586	3.41463	2.41935	2.6936	1.97471	3.80243	1.82773	-1.18548	0.274506	0.52843	no
92169997..92170144	92171131..92171285	156	75	chr14	+	CPSF2	NM_001322272.2	SINE@AluJo@+	SINE@AluJr@-	0	0	0	0	2.98507	0	1.76991	0	17.3913	0	4.42926	4.42926	-1.18751	0.273756	0.52843	no
89337432..89337542	89340433..89340543	111	72.973	chr10	+	IFIT3	NM_001289758.2	SINE@AluJb@-	SINE@AluY@+	0	0.06141	0	0	0.10526	0.04941	0.09058	0	0	0.0153525	0.04905	0.0336975	-1.18757	0.273734	0.52843	no
43352644..43352717	43352950..43353027	78	80.769	chr15	+	ADAL	NM_001324366.2	SINE@AluJo@+	SINE@AluJb@-	0	0	0	0	0.90909	0	0	0	2.95858	0	0.773534	0.773534	-1.18864	0.273338	0.52843	no
151121428..151121738	151123570..151123879	315	81.587	chr1	+	GABPB2	NM_001323912.2	SINE@AluSp@-	SINE$Simple_repeat@AluY#(AAAAT)n@+	2.72727	5.98592	2.77778	0	4.09836	5.88235	2.84091	3.06748	6.66667	2.87274	4.51115	1.63841	-1.18883	0.273267	0.52843	no
68773558..68773683	68775998..68776128	131	81.679	chr12	+	SLC35E3	NR_149143.3	SINE@AluJr@-	SINE@AluSq2@+	0	0	0	0	1.92308	6.25	0	0	0	0	1.63462	1.63462	-1.18899	0.273208	0.52843	no
155821843..155822073	155823387..155823617	231	80.519	chr3	-	SLC33A1	NM_004733.4	SINE@AluSx1@-	SINE@AluSx@+	0.62112	1.76991	7.69231	0	7.48299	0	5.19481	9.94764	4.50161	2.52083	5.42541	2.90458	-1.19242	0.271944	0.52843	no
203302729..203302980	203304664..203304918	255	76.471	chr2	+	CYP20A1	NM_001371696.1	SINE@AluSg@-	SINE@AluJb@+	2.63523	3.16518	2.55102	4.79705	3.34728	3.46535	4.54545	3.78378	4.53172	3.28712	3.93472	0.647596	-1.19359	0.271516	0.52843	no
25119281..25119595	25120823..25121135	319	81.191	chr7	-	CYCS	NM_018947.6	SINE$SINE@AluJo#AluSq2@-	SINE@AluSp@+	1.39697	0.43668	0	1.18343	1.5844	3.20513	1.10375	0.16221	1.46471	0.75427	1.50404	0.74977	-1.19443	0.271209	0.52843	no
10677026..10677318	10678956..10679246	296	82.432	chr17	-	SCO1	NM_004589.4	SINE@AluSp@+	SINE$LTR@AluSx1#MLT1B@-	2.61194	4.05728	1.10701	7.5188	8.72894	5.6	5.89226	5.78035	2.75229	3.82376	5.75077	1.92701	-1.19484	0.271059	0.52843	no
68766330..68766415	68779207..68779293	87	79.31	chr12	+	SLC35E3	NR_149143.3	SINE@AluSp@+	SINE@AluJo@-	1.08108	5.12821	0	1.2987	2.54237	16.6667	2.61438	3.20513	3.80952	1.877	5.76761	3.89062	-1.19605	0.270613	0.52843	no
21385068..21385139	21386934..21387005	72	87.5	chr19	+	ZNF738	NM_001355237.2	SINE@AluSx@+	SINE@AluSp@-	0	0	0	0	28.5714	0	0	9.09091	0	0	7.53247	7.53247	-1.19769	0.270016	0.52843	no
33042838..33043143	33045554..33045860	309	83.172	chr9	-	SMU1	NM_018225.3	SINE@AluSx3@-	SINE@AluSx@+	0	0.59172	0.35842	0.13661	0.86455	0	0.25873	0.67454	1.02041	0.271687	0.563646	0.291959	-1.19782	0.269966	0.52843	no
204552911..204553189	204556398..204556678	285	75.088	chr1	+	MDM4	NM_001204171.1	SINE@AluSq2@-	SINE@AluJb@+	1.94415	3.9571	2.50179	3.36585	3.20658	3.40393	3.52262	3.06529	4.24845	2.94222	3.48937	0.547151	-1.19815	0.269847	0.52843	no
123912779..123912944	123913191..123913361	176	78.977	chrX	+	XIAP	NM_001204401.1	SINE$SINE@AluSx#AluSz@-	SINE@AluSx@+	4.19223	6.40466	10.084	4.19847	9.58549	7.02128	7.46269	7.26744	7.71231	6.21985	7.80984	1.58999	-1.19884	0.269594	0.52843	no
128298867..128298945	128305543..128305621	79	75.949	chr7	-	RBM28	NM_018077.3	SINE@AluJb@+	SINE@FLAM_C@-	0	2.1978	9.52381	0	8.62069	2.22222	11.1111	8.24742	1.8018	2.9304	6.40065	3.47025	-1.19894	0.269559	0.52843	no
98873518..98873650	98876958..98877088	133	72.932	chr4	-	EIF4E	NM_001331017.1	SINE@AluSp@+	Simple_repeat&SINE@(AT)n_AluJr4@+-	0	0	0	0	0	0.43478	1.35135	0	0	0	0.357226	0.357226	-1.2006	0.268953	0.52843	no
37518626..37518898	37524831..37525109	279	76.344	chr21	+	DYRK1A	NM_001347722.2	SINE@AluSz6@-	DNA$SINE@Cheshire#AluSx@+	0	0	0	0	1.51515	0	0.4878	0	0	0	0.40059	0.40059	-1.20077	0.26889	0.52843	no
68774611..68774697	68779177..68779263	87	77.011	chr12	+	SLC35E3	NR_149143.3	SINE@AluJb@+	SINE@AluJo@-	0	0	0	0	2.08333	0	0	6.45161	0	0	1.70699	1.70699	-1.20156	0.268603	0.52843	no
37537912..37538209	37540006..37540283	306	76.797	chr19	+	ZNF793	NM_001013659.3	SINE@AluY@-	SINE@AluSq2@+	4.29448	0	17.3913	3.125	9.09091	3.7037	30	22.2222	6.09756	6.2027	14.2229	8.02018	-1.20187	0.268491	0.52843	no
110237036..110237310	110247568..110247840	288	73.264	chr1	+	KCNC4	NM_004978.5	SINE@AluJr@+	SINE@AluSx4@-	0	0	0	0	3.9604	0	12	0	0	0	3.19208	3.19208	-1.20733	0.266512	0.5277	no
152645771..152645895	152646513..152646641	129	75.969	chr7	-	XRCC2	NM_005431.2	SINE@AluJo@+	SINE@AluSx3@-	1.10865	0	7.59494	0.47847	4.73373	4.82315	2.7027	3.38542	6.13772	2.29551	4.35654	2.06103	-1.20809	0.266237	0.52749	no
30580669..30580792	30581815..30581936	124	84.677	chr16	-	ZNF785	NM_152458.7	SINE@AluSz@-	SINE@AluSg7@+	1.67364	8	6.57277	1.0989	6.66667	8.8	8.33333	5.31915	3.76648	4.33633	6.57713	2.2408	-1.20816	0.266212	0.52749	no
128191659..128191842	128194123..128194311	189	79.894	chr2	+	UGGT1	NM_020120.4	SINE@AluSg@+	SINE$SINE@AluSx1#AluSp@-	0.71356	2.07006	1.28205	2.1322	1.95759	1.88679	1.94672	2.04082	1.74672	1.54947	1.91573	0.366261	-1.20858	0.26606	0.52749	no
141948823..141949095	141949808..141950106	305	73.77	chr3	-	TFDP2	NM_001178138.2	SINE@AluY@+	SINE@AluJb@-	3.20366	9.82736	8.93855	4.6589	10.1333	9.62567	10.1449	5.89888	7.75296	6.65712	8.71115	2.05404	-1.20879	0.265987	0.52749	no
151118805..151118894	151119664..151119752	90	84.444	chr1	+	GABPB2	NM_001323912.2	SINE@AluSc8@-	SINE@AluSc@+	8	6.97674	0	7.93651	4.44444	8.62069	6.79612	9.90099	13.5417	5.72831	8.66078	2.93247	-1.21225	0.264739	0.52616	no
32308318..32308398	32310224..32310306	83	74.699	chr2	+	YIPF4	NM_032312.4	SINE@AluY@-	SINE@FLAM_C@+	1.84332	1.47059	0	0	3.57143	0	3.2	1.19048	1.42857	0.828477	1.8781	1.04962	-1.2138	0.264182	0.52538	no
4797160..4797453	4798330..4798635	306	87.908	chr19	+	FEM1A	NM_018708.3	SINE@AluY@-	SINE&SINE@AluY_MIRb@+-	1.34228	0	0	0	3.8835	0.70423	0	0	2.85714	0.33557	1.48897	1.1534	-1.2155	0.263575	0.52451	no
39793013..39793123	39793546..39793663	119	71.429	chr7	+	LINC00265	NR_026999.1	-@-@+-	-@-@+-	6.12245	6.89655	0	0	14.2857	6.25	7.69231	0	6.66667	3.25475	6.97894	3.72419	-1.21601	0.26339	0.52447	no
203299593..203299890	203301926..203302226	301	82.392	chr2	+	CYP20A1	NM_001371696.1	SINE@AluSp@+	SINE@AluSz@-	3.03337	4.71014	0.42735	0.73529	3.34448	1.03093	7.27273	2.64151	6.8	2.22654	4.21793	1.99139	-1.21651	0.263214	0.52445	no
1150884..1151078	1151585..1151783	203	79.803	chr7	-	ZFAND2A	NM_001365383.1	SINE@AluSx@-	SINE@AluSx1@+	0	2.5	0	0	4.44444	8.69565	60	0	6.66667	0.625	15.9614	15.3364	-1.21691	0.263072	0.52445	no
71785901..71786201	71799790..71800091	303	83.498	chr12	+	RAB21	NM_014999.4	Simple_repeat&SINE@(TGTTTTTTTT)n_AluY@+-	SINE@AluSx1@+	0	0.20121	0	0.06817	0.27056	0	0	0.38797	0.28262	0.067345	0.18823	0.120885	-1.21717	0.262977	0.52445	no
43584999..43585131	43590003..43590126	133	72.932	chr19	-	IRGQ	NM_001007561.2	SINE@AluJo@-	SINE@AluSx@+	0	0	0	0	0.2193	0	0	0.6383	0	0	0.17152	0.17152	-1.2181	0.262644	0.5243	no
7917769..7917875	7918174..7918280	107	81.308	chr1	-	TNFRSF9	NM_001561.6	SINE@AluJb@+	SINE@AluSq2@-	4.25532	11.5108	12.5	5.55556	9.74359	8.04598	9.77778	13.6364	16.3462	8.45542	11.51	3.05455	-1.21837	0.262549	0.5243	no
42541306..42541389	42542026..42542105	84	72.619	chr15	-	LRRC57	NM_153260.3	SINE@AluSz6@+	SINE$SINE@AluSg#AluY@-	5	0	0	0	11.2903	0	5.40541	5.55556	0	1.25	4.45026	3.20026	-1.21862	0.26246	0.5243	no
68766344..68766415	68775069..68775140	72	84.722	chr12	+	SLC35E3	NR_149143.3	SINE@AluSp@+	Retroposon&SINE@SVA_B_FLAM_C@+-	1.50376	7.14286	0	1.08696	3.52941	16.6667	3.44828	3.125	5.26316	2.43339	6.4065	3.97311	-1.21936	0.262197	0.5243	no
18092709..18092823	18097720..18097831	115	77.391	chr22	+	PEX26	NM_001127649.3	SINE@AluJo@+	SINE@FLAM_C@-	0	0.98522	0	2.83688	3.80623	0	1.65975	1.67598	3.84615	0.955525	2.19762	1.2421	-1.22233	0.261138	0.52294	no
203297273..203297354	203305298..203305380	83	71.084	chr2	+	CYP20A1	NM_001371696.1	SINE@AluSx@+	SINE@AluSc@-	2.82353	0.60976	3.79747	2.92398	5.74713	8.69565	2.24719	0	8.41121	2.53869	5.02024	2.48155	-1.22377	0.260627	0.52241	no
118679520..118679807	118683419..118683714	297	83.165	chr10	-	CACUL1	NM_153810.5	SINE@AluSq2@-	SINE@AluSz@+	0	0	0	0	0	0	0.16207	0	0.45732	0	0.123878	0.123878	-1.22653	0.259653	0.52125	no
44304940..44305021	44305676..44305757	82	70.732	chr20	-	FITM2	NM_001080472.4	SINE@AluJo@-	SINE@AluSp@+	0	0	0	0	7.69231	0	0	2.77778	0	0	2.09402	2.09402	-1.23167	0.257839	0.51862	no
59274537..59275102	59274537..59275102	576	81.25	chr17	+	GDPD1	NM_182569.4	SINE&SINE@AluY_AluSx1@+-	SINE&SINE@AluY_AluSx1@+-	0	6.25	0	0	100	0	10.7143	0	28.5714	1.5625	27.8571	26.2946	-1.23249	0.257552	0.51837	no
204551055..204551340	204555588..204555866	286	75.175	chr1	+	MDM4	NM_001204171.1	SINE@AluJb@-	SINE@AluSx@+	0.69493	2.40096	4.63023	2.47525	5.06293	3.50545	3.41772	3.39995	2.56812	2.55034	3.59083	1.04049	-1.23268	0.257486	0.51837	no
141945136..141945417	141946759..141947040	287	84.669	chr3	-	TFDP2	NM_001178138.2	SINE@AluSp@-	SINE@AluSg@+	1.65746	3.09735	2.43902	10	8.92019	15.3846	6.57277	6.62252	2.25989	4.29846	7.952	3.65354	-1.23276	0.257458	0.51837	no
6622440..6622736	6623075..6623360	305	75.082	chr4	+	MAN2B2	NM_001292038.2	SINE@AluSx@-	SINE@AluSz@+	0	0	0	0	0	0	8.57143	0	3.125	0	2.33929	2.33929	-1.2343	0.256916	0.51837	no
6622441..6622736	6623075..6623362	304	75	chr4	+	MAN2B2	NM_001292038.2	SINE@AluSx@-	SINE@AluSz@+	0	0	0	0	0	0	8.57143	0	3.125	0	2.33929	2.33929	-1.2343	0.256916	0.51837	no
151477420..151477603	151478316..151478488	186	75.269	chr2	+	RIF1	NM_018151.5	SINE@AluY@-	SINE@AluSz6@+	2.89474	0.76923	9.319	4.5045	11.1111	5.94262	3.14961	6.5	8.79479	4.37187	7.09963	2.72776	-1.23473	0.256765	0.51837	no
152620563..152620791	152625411..152625638	229	87.336	chr4	-	TMEM154	NM_152680.3	SINE@AluSx@-	SINE@AluSz@+	0.44643	0.25478	1.13636	0.22026	3.41207	0.37736	0.24845	1.60494	1.09718	0.514458	1.348	0.833542	-1.23502	0.256664	0.51837	no
98874913..98875094	98878355..98878534	184	79.348	chr4	-	EIF4E	NM_001331017.1	SINE@AluSx@-	SINE@AluY@+	0	0	0	0	0	1.0582	4.87805	0.51813	0	0	1.29088	1.29088	-1.24023	0.254846	0.51587	no
68774172..68774380	68780251..68780455	209	71.292	chr12	+	SLC35E3	NR_149143.3	SINE$SINE@AluJb#AluSp@+	SINE@AluJb@-	0	0	0	0	0	14.2857	0	3.22581	1.44928	0	3.79216	3.79216	-1.24342	0.25374	0.51396	no
69073901..69074187	69076929..69077212	288	86.806	chr9	+	FXN	NM_181425.3	Simple_repeat$SINE@(TAA)n#AluSx1@+	SINE@AluSg7@-	0.50505	0	0	0	0	0	2.85714	0	5	0.126262	1.57143	1.44517	-1.24357	0.253686	0.51396	no
68768018..68768124	68775030..68775134	107	79.439	chr12	+	SLC35E3	NR_149143.3	SINE@AluSq2@+	Retroposon&SINE@SVA_B_FLAM_C@+-	0	0	0	2.41935	2.66667	0	0	3.2967	8.33333	0.604838	2.85934	2.2545	-1.24591	0.252877	0.51286	no
43585245..43585538	43588442..43588731	295	80.678	chr19	-	IRGQ	NM_001007561.2	SINE@AluSc8@-	DNA$SINE@MER33#AluSx@+	0	0	0	0	0	0.39293	0.14948	0	0	0	0.108482	0.108482	-1.24609	0.252815	0.51286	no
141947503..141947579	141948260..141948336	77	76.623	chr3	-	TFDP2	NM_001178138.2	SINE@AluSc8@-	SINE@AluSx@+	5.7377	13.6986	5.88235	16.2162	9.80392	13.2075	12.8205	14.6341	22.449	10.3837	14.583	4.1993	-1.24641	0.252704	0.51286	no
16242768..16243038	16243692..16243946	273	75.458	chr19	+	AP1M1	NM_001130524.2	SINE@AluSx@-	SINE@AluSz6@+	0	0	0	0	0	0	0	12.5	4.7619	0	3.45238	3.45238	-1.24648	0.252682	0.51286	no
16242768..16243038	16243692..16243946	273	75.824	chr19	+	AP1M1	NM_001130524.2	SINE@AluSx@-	SINE@AluSz6@+	0	0	0	0	0	0	0	12.5	4.7619	0	3.45238	3.45238	-1.24648	0.252682	0.51286	no
3868359..3868646	3869612..3869897	289	85.121	chr20	+	MAVS	NM_001206491.1	SINE@AluSx1@+	SINE@AluSx1@-	2.18579	5.79531	6.02837	8.42975	9.68085	7.57576	7.49186	5.83419	6.03805	5.6098	7.32414	1.71434	-1.24689	0.25254	0.51286	no
100024620..100024752	100027335..100027467	135	77.037	chr1	+	SLC35A3	NM_001271684.2	SINE@AluSc5@-	SINE@AluJo@+	1.5625	10.6145	16.129	8.77193	15.5556	15.8333	16.6667	7.85714	10.8696	9.2695	13.3565	4.08696	-1.24785	0.252208	0.51286	no
68773605..68773699	68774868..68774962	97	78.351	chr12	+	SLC35E3	NR_149143.3	LTR&SINE@MamGypLTR3a_AluJr@+-	SINE@AluSz6@+	0	0	0	0	2.12766	5.55556	0	0	0	0	1.53664	1.53664	-1.24796	0.252171	0.51286	no
203300899..203301210	203303004..203303320	318	77.358	chr2	+	CYP20A1	NM_001371696.1	SINE@AluSp@+	SINE$SINE@AluSx#AluSx3@-	1.60428	3.85185	2.8777	3.54167	3.63636	2.54958	4.98339	3.59477	3.96601	2.96887	3.74602	0.777147	-1.24883	0.251871	0.51286	no
78261550..78261659	78261800..78261909	110	82.727	chr17	-	LINC01993	NR_073178.1	LINE$SINE@L1ME3B#AluY@-	SINE@AluSx3@+	0	0	0	0	7.69231	0	0	20	0	0	5.53846	5.53846	-1.24915	0.251761	0.51286	no
165071462..165071590	165075100..165075227	129	79.845	chr4	-	TMEM192	NM_001100389.2	SINE@AluSz@-	SINE@AluSx@+	11.1888	8.08081	9.1954	1.03093	22.2222	5	8.33333	8.04598	23.5294	7.37399	13.4262	6.0522	-1.25125	0.251038	0.51286	no
68766621..68766803	68767318..68767498	183	78.142	chr12	+	SLC35E3	NR_149143.3	SINE@AluJb@-	SINE@AluJb@+	4.2042	3.125	4.24528	6.17284	3.26797	14.5455	5.43478	8.21429	5.14019	4.43683	7.32054	2.88371	-1.25175	0.250867	0.51286	no
35769804..35769901	35770722..35770820	99	83.838	chr19	+	PROSER3	NM_001367856.1	SINE$SINE@AluSx4#AluSq2@-	SINE@AluSx1@+	0	19.2308	0	0	19.1011	14.9254	5.66038	5.81395	10.8108	4.80769	11.2623	6.45463	-1.25192	0.250809	0.51286	no
2444304..2444413	2445501..2445611	111	87.387	chr7	+	CHST12	NM_001243795.2	SINE$SINE@AluSx1#AluYa5@+	SINE@AluSx3@-	11.1111	0	0	0	0	19.0476	0	14.2857	12	2.77778	9.06667	6.28889	-1.25204	0.250768	0.51286	no
68771537..68771670	68780338..68780472	136	79.412	chr12	+	SLC35E3	NR_149143.3	SINE@AluJb@+	SINE@AluJb@-	0	0	0	0	5.55556	14.2857	0	0	0	0	3.96825	3.96825	-1.25224	0.250699	0.51286	no
4796190..4796478	4799635..4799924	291	85.223	chr19	+	FEM1A	NM_018708.3	SINE@AluSx3@-	SINE@AluY@+	0	0	0	0	0	0	0	2.40964	0.9434	0	0.670608	0.670608	-1.25412	0.250054	0.51286	no
68772032..68772326	68778834..68779128	300	79.667	chr12	+	SLC35E3	NR_149143.3	SINE@AluSx1@-	SINE@AluSz6@+	0	0	0	0	3.27869	0	8.33333	0	0	0	2.3224	2.3224	-1.2555	0.249582	0.51273	no
36781559..36781697	36782700..36782835	142	74.648	chr20	-	SOGA1	NM_080627.4	SINE$Simple_repeat@FLAM_C#(AATA)n@+	SINE&SINE@MIRc_AluSz@+-	0	0	0	0	0	10.5263	0	2	1.50376	0	2.80602	2.80602	-1.25555	0.249566	0.51273	no
32451222..32451339	32452409..32452524	120	74.167	chr9	+	ACO1	NM_001362840.2	LTR@MLT1B@-	LTR@MLT1A0@+	0	0	0	0	1.88679	4.7619	0	0	0	0	1.32974	1.32974	-1.25748	0.248907	0.51201	no
24002417..24002704	24004379..24004665	289	80.969	chr2	+	UBXN2A	NM_181713.4	SINE@AluSq2@-	SINE@AluSc@+	1.07335	5.31401	5.64024	4.62963	6.66667	5.87121	5.39811	4.0367	5.40897	4.16431	5.47633	1.31202	-1.25776	0.248811	0.51201	no
37244382..37244669	37245020..37245287	288	77.778	chr19	+	ZNF383	NM_001345947.2	SINE@AluSp@-	SINE@AluSc8@+	0	0.57803	0	3.41297	6.26866	2.63158	2.33463	0	2.2508	0.99775	2.69713	1.69938	-1.25845	0.248575	0.51199	no
161135623..161135886	161137661..161137927	267	81.648	chr1	+	LOC112543491	NR_156734.1	SINE@AluSx3@-	SINE@AluSz@+	0	0	0	0	0	0	0	1.26582	3.1746	0	0.888084	0.888084	-1.25925	0.248303	0.51176	no
78272235..78272314	78275334..78275413	80	82.5	chr9	+	CEP78	NM_001349839.2	SINE@AluJr@-	SINE@AluSq2@+	2.39234	0	0	16.9014	13.7931	10	8.79121	10.9589	5.21739	4.82344	9.75212	4.92868	-1.26096	0.247722	0.5109	no
4796192..4796500	4797941..4798250	310	83.871	chr19	+	FEM1A	NM_018708.3	SINE@AluSx3@-	SINE$SINE@AluJo#AluY@+	0	0	0	0	0	0	0	2.18579	0.87719	0	0.612596	0.612596	-1.26107	0.247686	0.5109	no
111269226..111269513	111270549..111270836	293	81.229	chr6	+	MFSD4B	NM_153369.3	SINE@AluSz@-	SINE@AluY@+	6.70241	4.30622	3.65854	11.1628	7.51295	8.42105	7.40741	11.2583	8.34532	6.45749	8.589	2.13151	-1.26124	0.247626	0.5109	no
128191588..128191864	128193263..128193547	287	81.882	chr2	+	UGGT1	NM_020120.4	SINE@AluSg@+	SINE@AluSx1@-	1.90114	5.24399	1.84211	1.93299	3.44545	2.59865	4.09019	4.38398	4.3759	2.73006	3.77883	1.04878	-1.26134	0.247592	0.5109	no
9582954..9583230	9584403..9584687	287	80.836	chr1	+	SLC25A33	NM_032315.3	SINE@AluSx@+	SINE@AluSx@-	0.48077	5.05051	8.57143	1.23457	4.61538	13.8889	7.03704	3.25203	7.08661	3.83432	7.17599	3.34167	-1.26257	0.247177	0.5109	no
29665143..29665349	29668872..29669077	208	77.404	chr16	+	SPN	NM_001030288.3	SINE@AluSq2@-	SINE@AluJo@+	2.00733	3.97996	5.26657	4.55586	6.22803	3.98799	4.77147	4.38929	5.13517	3.95243	4.90239	0.94996	-1.26277	0.247108	0.5109	no
17186594..17186708	17189217..17189331	115	79.13	chr17	+	MPRIP	NM_201274.4	SINE@AluJb@+	SINE@AluY@-	0.33223	2.59067	0.87336	0	2.08333	1.67598	1.6129	7.80142	1.07143	0.949065	2.84901	1.89995	-1.26378	0.246767	0.5109	no
92537835..92537963	92539425..92539553	129	80.62	chr7	+	RBM48	NM_032120.4	SINE@AluJb@-	SINE@AluSx1@+	1.75439	0.8	0	0	5.08475	0.83333	0	0.74074	4.40252	0.638597	2.21227	1.57367	-1.2644	0.246557	0.51082	no
29665273..29665342	29666238..29666307	70	78.571	chr16	+	SPN	NM_001030288.3	SINE@AluSq2@-	SINE@AluJo@+	1.28903	1.85734	2.82756	1.94	3.17365	1.94737	2.23411	2.3236	2.51351	1.97848	2.43845	0.459965	-1.26559	0.246153	0.51031	no
20317136..20317209	20317349..20317422	74	78.378	chr17	+	SPECC1	NM_001243439.2	SINE@AluJo@+	SINE@AluSz@-	0	0	0	0	9.09091	22.2222	0	0	0	0	6.26263	6.26263	-1.26647	0.245856	0.51003	no
84569723..84569869	84570016..84570164	151	82.119	chr15	-	UBE2Q2P1	NR_003661.2	SINE@AluSx1@+	SINE@AluSq10@-	0	0	3.57143	0	0	0	3.125	11.1111	6.06061	0.892857	4.05934	3.16649	-1.26721	0.245609	0.50985	no
21184098..21184354	21185473..21185732	260	79.231	chr19	+	ZNF431	NM_001319127.2	SINE@AluSc@+	SINE@AluSq2@-	2.00974	3.8835	2.86772	3.42105	2.99252	5.31532	4.6132	2.56835	4.01174	3.0455	3.90023	0.854723	-1.26793	0.245364	0.50968	no
68764980..68765090	68775032..68775140	111	81.081	chr12	+	SLC35E3	NR_149143.3	SINE@AluSp@+	Retroposon&SINE@SVA_B_FLAM_C@+-	0	0	0	3.82979	1.03093	2.92683	1.28205	2.1978	3.9604	0.957448	2.2796	1.32215	-1.27204	0.243985	0.50714	no
128298739..128298830	128305520..128305611	92	84.783	chr7	-	RBM28	NM_018077.3	SINE@AluJb@+	SINE@FLAM_C@-	0	5.38462	7.14286	0	8.98876	5.88235	8.0402	4.16667	2.22222	3.13187	5.86004	2.72817	-1.27319	0.2436	0.50668	no
17783061..17783327	17787673..17787942	271	76.384	chr2	+	2001-01-01	NM_182625.5	SINE@AluSz6@-	LINE$SINE@L2b#AluSq2@+	0	0	0	0	0	0	0	0.40214	0.16849	0	0.114126	0.114126	-1.27322	0.243589	0.50668	no
203303436..203303722	203305193..203305477	290	79.655	chr2	+	CYP20A1	NM_001371696.1	SINE@AluSq2@+	SINE@AluSc@-	2.09424	2.92479	6.47059	4.22535	6.59898	5.99078	8.08081	2.73973	4.66667	3.92874	5.61539	1.68665	-1.27367	0.243438	0.50668	no
38723444..38723748	38724586..38724890	307	78.176	chr7	-	VPS41	NM_014396.4	SINE@AluSx3@+	SINE@AluSp@-	4.38088	7.40145	7.15564	6.76752	6.59134	7.31523	6.88259	7.69231	7.94669	6.42637	7.28563	0.859259	-1.2781	0.24196	0.50492	no
18088498..18088744	18095872..18096120	250	78.4	chr22	+	PEX26	NM_001127649.3	SINE@AluSz@+	SINE@AluSz@-	3.08197	6.1065	5.46448	4.28832	5.73942	6.33675	5.35499	4.81203	5.60329	4.73532	5.5693	0.833979	-1.28193	0.240689	0.50293	no
9291706..9291992	9292862..9293150	296	85.811	chr19	-	ZNF699	NM_198535.3	SINE@AluSx@-	SINE@AluSx@+	0	4.16667	0	0	8.76289	1.72414	1.16279	0	13.7931	1.04167	5.08858	4.04692	-1.28239	0.240537	0.50293	no
36487836..36488100	36488590..36488854	266	84.211	chr22	-	FOXRED2	NM_024955.6	SINE@AluSq2@+	SINE@AluSp@-	3.22581	6.34921	9.09091	0	17.3913	9.83607	23.5294	0	5.12821	4.66648	11.177	6.51052	-1.28266	0.240449	0.50293	no
2643845..2644098	2644641..2644883	255	72.549	chr16	+	FLJ42627	NR_024492.1	SINE@AluJb@+	SINE@AluJb@-	3.50877	0	0	0	0	10	2	0	9.63855	0.877193	4.32771	3.45052	-1.28313	0.240293	0.50293	no
132448564..132448762	132449216..132449419	205	74.634	chr6	-	STX7	NM_003569.3	SINE@AluSx@+	SINE$SINE@AluJr#AluJo@-	2.05128	1.19048	0	3.27869	2.25989	4.0201	1.66667	1.60256	4.4905	1.63011	2.80794	1.17783	-1.28339	0.240206	0.50293	no
20542235..20542531	20543846..20544139	297	80.471	chr19	-	ZNF737	NM_001159293.2	SINE@AluSp@-	SINE@AluSq2@+	3.29986	3.82916	3.55556	2.3569	3.77358	2.94695	3.41727	4.45104	4.62185	3.26037	3.84214	0.581768	-1.28393	0.240028	0.50293	no
21186010..21186293	21190669..21190945	285	81.754	chr19	+	ZNF431	NM_001319127.2	SINE@AluSz@+	SINE@AluSp@-	1.70604	2.88714	4.12698	3.06122	4.20561	5.7377	2.76074	3.2967	3.41997	2.94535	3.88414	0.938799	-1.2844	0.239872	0.50293	no
147565465..147565747	147568957..147569232	284	82.042	chr6	+	SAMD5	NM_001030060.3	SINE@AluSz6@-	SINE@AluSz@+	0	3.08219	3.44828	2.16802	0	0	19.0476	7.17489	11.4286	2.17462	7.53022	5.35559	-1.28894	0.238378	0.5004	no
118679742..118679941	118683418..118683624	209	72.727	chr10	-	CACUL1	NM_153810.5	SINE$SINE@AluSq2#AluJr4@-	SINE@AluSz@+	0	0	0	0	0	0	0.23923	0	0.53476	0	0.154798	0.154798	-1.29175	0.237455	0.49913	no
9524968..9525280	9525474..9525786	314	89.172	chr19	-	ZNF426	NM_001300883.3	SINE@AluY@+	Simple_repeat&SINE$SINE@(TTG)n_AluSx#AluYh3@+-	5.12821	0	0	0	0	0	33.3333	0	33.3333	1.28205	13.3333	12.0513	-1.29216	0.23732	0.49913	no
40129257..40129561	40131555..40131855	310	76.774	chr7	-	MPLKIP	NM_138701.4	DNA$SINE@Charlie2b#AluSz@-	Simple_repeat$SINE@(AAAAC)n#AluSz@+	0	0.59172	0	0	0	0	3.33333	0.9434	1.0101	0.14793	1.05737	0.909436	-1.29313	0.237004	0.49884	no
141946740..141947040	141949814..141950114	303	77.888	chr3	-	TFDP2	NM_001178138.2	SINE@AluSg@+	SINE@AluJb@-	3.11139	7.47532	10.625	5.62181	11.5702	13.0548	9.21305	5.61497	7.45257	6.70838	9.38113	2.67275	-1.29495	0.23641	0.49792	no
2434956..2435219	2435829..2436091	264	74.621	chr7	+	CHST12	NM_001243795.2	SINE$Simple_repeat@AluJo#(TAGA)n@+	SINE@AluJb@-	0	0	2.85714	0	4.10959	0	1.41844	2.13523	2.27273	0.714285	1.9872	1.27291	-1.29615	0.23602	0.49743	no
59274092..59274177	59274092..59274177	87	91.954	chr17	+	GDPD1	NM_182569.4	-@-@+-	-@-@+-	0	0	0	0	0	0	20	0	9.09091	0	5.81818	5.81818	-1.29625	0.235986	0.49743	no
68768147..68768219	68775068..68775140	73	80.822	chr12	+	SLC35E3	NR_149143.3	SINE@AluSq2@+	Retroposon&SINE@SVA_B_FLAM_C@+-	0	0	0	0	4.7619	0	0	2.17391	0	0	1.38716	1.38716	-1.29747	0.235588	0.49718	no
151120079..151120360	151121434..151121723	293	81.911	chr1	+	GABPB2	NM_001323912.2	SINE$SINE@AluSg4#AluSp@+	SINE@AluSp@-	2.64317	4.0678	4.25532	1.36986	3.24675	6.55738	3.06748	4.41176	4.12371	3.08404	4.28142	1.19738	-1.29794	0.235436	0.49718	no
131944225..131944308	131945585..131945668	84	70.238	chr12	+	PUS1	NM_001002019.3	SINE$Low_complexity@AluSx1#A-rich@+	SINE@AluSx1@-	0	0	0	0	0	0	0	4.16667	9.09091	0	2.65152	2.65152	-1.29859	0.235226	0.49707	no
66887809..66887881	66889520..66889592	73	78.082	chr16	+	PDP2	NM_001329933.2	SINE@AluSp@+	SINE@AluSz@-	7.31707	6.45161	3.27869	8.33333	12.7273	11.5942	5.6338	6.47482	7.47664	6.34518	8.78135	2.43617	-1.29886	0.235138	0.49707	no
23739286..23739584	23741968..23742254	299	81.94	chr22	-	ZNF70	NM_021916.4	SINE@AluYm1@-	SINE@AluSc@+	3.1746	4.16667	0	0	4.90196	2.52101	1.65289	5.10949	2.92398	1.83532	3.42187	1.58655	-1.29932	0.234988	0.49707	no
53488170..53488385	53488170..53488385	222	75.676	chr20	+	TSHZ2	NM_173485.6	DNA?@MER123@-	DNA?@MER123@-	0	0	0	0	0	0	3.84615	8.33333	0	0	2.4359	2.4359	-1.30055	0.234589	0.49672	no
68766216..68766504	68772039..68772326	291	81.443	chr12	+	SLC35E3	NR_149143.3	SINE@AluSp@+	SINE@AluSx1@-	1.68776	2.35294	0	3.68098	2.34604	8.58586	3.9604	2.14844	2.54777	1.93042	3.9177	1.98728	-1.30093	0.234466	0.49672	no
68771538..68771673	68780652..68780783	136	80.882	chr12	+	SLC35E3	NR_149143.3	SINE@AluJb@+	SINE@AluSp@-	0	0	0	0	3.57143	0	0	7.69231	0	0	2.25275	2.25275	-1.30222	0.234049	0.49624	no
16237457..16237528	16238807..16238878	72	84.722	chr19	+	AP1M1	NM_001130524.2	SINE@AluSx1@+	SINE@AluJb@-	2.5	0	0	0	0	0	18.1818	0	25	0.625	8.63636	8.01136	-1.30379	0.233542	0.4955	no
133016507..133016588	133018807..133018894	88	70.455	chr12	+	ZNF26	NM_001256280.2	SINE@AluJb@+	LINE&SINE@L1MA4_AluJo@+-	0	0	0	0	0	1.63934	3.50877	0	0	0	1.02962	1.02962	-1.30399	0.233479	0.4955	no
36629657..36629937	36630364..36630630	285	74.737	chr19	+	ZNF382	NM_032825.5	SINE@AluJb@+	SINE@AluSq2@-	0.59347	0	0	4.1841	8.62069	0	0.97087	6.06061	3.44828	1.19439	3.82009	2.6257	-1.30402	0.233468	0.4955	no
27314293..27314965	27314293..27314965	701	72.753	chr17	+	WSB1	NM_001348350.2	SINE&SINE@AluSx1_AluSx3@+-	SINE&SINE@AluSx1_AluSx3@+-	0	1.41844	0	3.62903	3.49933	0.78534	1.52964	4.10133	3.12779	1.26187	2.60869	1.34682	-1.30407	0.233453	0.4955	no
34470408..34470491	34470697..34470780	86	77.907	chr19	+	UBA2	NM_005499.3	SINE@FLAM_A@+	SINE@AluSx3@-	0	0.57143	1.24224	0	3.7037	0	0	6.14035	1.36054	0.453418	2.24092	1.7875	-1.30441	0.233341	0.4955	no
81976197..81976315	82254267..82254388	122	79.508	chr5	+	ATG10	NM_001131028.2	SINE$LINE@AluYf1#L4_A_Mam@-	SINE@AluJb@+	0	0	0	0	0.5848	0	1.23457	0	0	0	0.363874	0.363874	-1.30785	0.232236	0.49438	no
223756042..223756319	223757189..223757467	281	82.206	chr2	-	AP1S3	NR_110906.2	SINE@AluSp@+	SINE$SINE@AluSx1#AluSc@-	0.30334	0.89021	1.06952	8.24742	5.30016	3.62225	4.60277	8.35381	3.79747	2.62762	5.13529	2.50767	-1.30796	0.232201	0.49438	no
68766221..68766504	68773407..68773685	284	73.592	chr12	+	SLC35E3	NR_149143.3	SINE@AluSp@+	SINE@AluJr@-	1.72414	2.49221	0	3.4188	2.20386	8.52018	3.39806	2.53165	2.60586	1.90879	3.85192	1.94313	-1.30841	0.232055	0.49438	no
3504478..3504760	3506376..3506661	287	85.366	chr4	-	LRPAP1	NM_002337.4	SINE@AluSx1@+	SINE@AluSq2@-	0	0	0	0	6.38298	0	0	3.0303	0	0	1.88266	1.88266	-1.30847	0.232035	0.49438	no
151120349..151120535	151121427..151121617	191	83.246	chr1	+	GABPB2	NM_001323912.2	SINE$SINE@AluSg4#AluSp@+	SINE@AluSp@-	2.51572	2.04082	0	0.45662	1.12994	2.27273	1.04167	3.79747	7.24638	1.25329	3.09764	1.84435	-1.30859	0.231998	0.49438	no
45305090..45305314	45305090..45305314	234	76.923	chr1	+	LINC01144	NR_024270.1	LTR&LTR@MER4A1_MER4A1@+-	LTR&LTR@MER4A1_MER4A1@+-	0	0	0	0	0	5.60748	1.33333	0	0.81967	0	1.5521	1.5521	-1.30964	0.231662	0.49438	no
39792850..39793662	39792850..39793662	847	77.568	chr7	+	LINC00265	NR_026999.1	-@-@+-	-@-@+-	3.09278	2.40964	9.09091	0	10.7143	6.25	7.69231	8	1.44928	3.64833	6.82118	3.17284	-1.30992	0.231572	0.49438	no
133018653..133018758	133021668..133021773	106	75.472	chr12	+	ZNF26	NM_001256280.2	SINE@AluJo@-	SINE@AluSx1@+	0	0	0	0	0	0	1.78571	0	3.7037	0	1.09788	1.09788	-1.31279	0.230653	0.49332	no
33042839..33043135	33046606..33046907	303	83.828	chr9	-	SMU1	NM_018225.3	SINE@AluSx3@-	SINE@AluSz@+	0.07241	0	0	0	0.53619	0	0.04281	0	0.31427	0.0181025	0.178654	0.160552	-1.3134	0.230458	0.49324	no
43022935..43023234	43026870..43027184	316	81.962	chr8	+	HOOK3	NM_032410.4	SINE@AluSx1@+	SINE@AluSq@-	0	2.58621	0	2.7933	2.02703	2.72109	1.71821	3.41113	1.90476	1.34488	2.35644	1.01157	-1.31383	0.230322	0.49324	no
68847237..68847332	68847894..68847983	96	78.125	chr12	+	MDM2	NM_001145337.3	SINE@AluJo@-	SINE@AluJr4@+	1.2024	1.53846	0	0	2.92208	1.21212	0	1.09091	3.73832	0.685215	1.79269	1.10747	-1.31466	0.230057	0.49305	no
29665229..29665354	29669002..29669127	126	76.19	chr16	+	SPN	NM_001030288.3	SINE@AluSq2@-	SINE@AluJo@+	2.19595	3.45583	4.53475	4.02723	4.91107	3.44208	4.23892	4.28641	4.27772	3.55344	4.23124	0.6778	-1.31544	0.229808	0.49285	no
142162727..142163010	142163278..142163558	289	82.007	chr3	-	GK5	NM_001039547.3	SINE@AluSg@+	SINE@AluSz@-	2.35294	13.2353	0	2.58621	4.31655	10.3448	8.42105	8.26772	10.3004	4.54361	8.33012	3.78651	-1.31548	0.229795	0.49285	no
68775030..68775148	68778505..68778625	121	76.86	chr12	+	SLC35E3	NR_149143.3	Retroposon&SINE@SVA_B_FLAM_C@+-	SINE&SINE@AluSq_AluJo@+-	0	0	0	5.35714	5.88235	0	2.94118	3.63636	5.08475	1.33929	3.50893	2.16964	-1.31584	0.229681	0.49285	no
152620593..152620674	152624305..152624389	85	74.118	chr4	-	TMEM154	NM_152680.3	SINE@AluSx@-	SINE@AluJb@+	0	1.06952	0	0	0	0.52632	1.19522	0.89286	0.90361	0.26738	0.703602	0.436222	-1.31881	0.228737	0.49154	no
18089704..18090000	18102805..18103112	309	79.935	chr22	+	PEX26	NM_001127649.3	SINE@AluYf1@-	SINE@AluSx3@+	1.99867	3.90244	5.60606	6.61765	5.22388	6.3591	5.06455	5.36585	7.33591	4.5312	5.86986	1.33865	-1.31885	0.228725	0.49154	no
36066300..36066572	36069110..36069382	274	74.818	chr1	+	2003-08-01	NM_177422.3	SINE@AluSq2@+	SINE@AluJo@-	4.33526	2.33918	6.11111	0	5.8296	5.92885	4.2623	2.91667	5.89888	3.19639	4.96726	1.77087	-1.32034	0.228252	0.49117	no
102739632..102739919	102742168..102742458	298	79.53	chr10	+	SFXN2	NM_178858.6	SINE&DNA@AluSx_MER5A@+-	SINE@AluSx3@-	0	0	0	0	0	0	0.63694	4.44444	1.12782	0	1.24184	1.24184	-1.32231	0.227631	0.49016	no
68840149..68840431	68850015..68850299	286	81.119	chr12	+	MDM2	NM_001145337.3	SINE@AluY@-	SINE@AluSz@+	0.39442	0.29446	0.33937	0.37472	1.01703	0.41451	0.3324	0.71765	0.30335	0.350742	0.556988	0.206246	-1.32254	0.22756	0.49016	no
19913526..19913648	19913526..19913648	127	77.165	chrX	-	BCLAF3	NM_001367774.1	DNA@MER5A@-	DNA@MER5A@-	0	0	0	0	5.12821	2.5641	0	0	0	0	1.53846	1.53846	-1.32288	0.227453	0.49016	no
133015255..133015361	133018654..133018758	107	72.897	chr12	+	ZNF26	NM_001256280.2	SINE@AluSg4@+	SINE@AluJo@-	0	0	0	0	0	0	7.40741	0	3.7037	0	2.22222	2.22222	-1.32288	0.227453	0.49016	no
44439008..44439107	44441000..44441095	100	71	chr3	-	ZNF445	NM_181489.6	LINE$SINE@L1PA3#AluSz@+	SINE@AluSg@-	0	0	0	0	2.7027	0	0	0	1.35135	0	0.81081	0.81081	-1.32288	0.227453	0.49016	no
68779133..68779289	68779786..68779929	157	70.701	chr12	+	SLC35E3	NR_149143.3	SINE@AluJo@-	SINE@AluJr4@+	0	0	0	0	3.0303	0	0	5.97015	0	0	1.80009	1.80009	-1.32701	0.226153	0.48869	no
43615668..43616301	43615668..43616301	660	77.273	chr6	+	POLH	NM_006502.3	SINE&SINE@AluYc_AluSc@+-	SINE&SINE@AluYc_AluSc@+-	3.54691	7.81671	9.45946	8.55263	7.25806	9.60265	10.7143	10.9792	7.70975	7.34393	9.2528	1.90887	-1.32725	0.226078	0.48869	no
68768970..68769264	68780482..68780774	296	84.797	chr12	+	SLC35E3	NR_149143.3	Simple_repeat$SINE@(TAA)n#AluSx@+	SINE@AluSp@-	0	0	0	0	0	0	4.16667	2.12766	0	0	1.25887	1.25887	-1.32865	0.225637	0.48852	no
23255483..23255560	23261741..23261744,23270218..23270292,23274076..23274077	81	80.247	chr19	-	IPO5P1	NR_103741.1	SINE@AluSx1@-	Satellite@BSR/Beta@+	0.5291	1.15607	0	2.05761	1.17647	6.61765	1.9337	2.45902	0.79051	0.935695	2.59547	1.65978	-1.32923	0.225457	0.48846	no
145757691..145757822	145759168..145759289	132	74.242	chr5	-	PRELID2	NM_182960.4	SINE@FLAM_C@+	SINE@AluSx3@-	0	0	0	0	2.32558	0	1.19048	0	0	0	0.703212	0.703212	-1.32933	0.225425	0.48846	no
18093393..18093470	18104446..18104521	78	70.513	chr22	+	PEX26	NM_001127649.3	SINE@AluY@+	SINE@AluSp@-	0	0	0	0	0	0	33.3333	12.5	2.17391	0	9.60145	9.60145	-1.32963	0.225333	0.48846	no
40462544..40462692	40466382..40466521	150	78	chr3	+	RPL14	NM_003973.5	SINE@AluYk4@-	SINE@AluSg7@+	3.25203	6.42202	0	0	5.24476	3.53982	5.53506	1.89873	7.17703	2.41851	4.67908	2.26057	-1.33292	0.224305	0.48697	no
40280188..40280452	40283279..40283545	267	73.034	chr17	+	WIPF2	NM_133264.5	SINE@AluSx@+	SINE@AluJr@-	0	0.56285	1.26984	0	1.71891	0.64516	0.49192	0.52632	1.66147	0.458172	1.00876	0.550584	-1.33345	0.224139	0.48694	no
44214889..44215003,44224821..44224823	44225858..44225976	119	82.353	chr20	+	OSER1-DT	NR_038339.2	SINE@AluSz6@-	SINE@AluSc8@+	0	0	0	0	0	0	2.29008	1.19048	0	0	0.696112	0.696112	-1.33351	0.224119	0.48694	no
74755204..74755307	74755992..74756094	105	76.19	chr15	+	CYP1A2	NM_000761.5	SINE@AluJo@+	SINE@AluSc@-	0	0	0	0	19.2308	10	0	0	0	0	5.84615	5.84615	-1.3336	0.224093	0.48694	no
44438406..44438593	44439031..44439218	190	80	chr3	-	ZNF445	NM_181489.6	SINE$SINE@AluSg#AluY@-	SINE@AluSz@+	1.21951	4.6729	0	0	4.91803	0	1.92308	5.26316	12	1.4731	4.82085	3.34775	-1.3336	0.224093	0.48694	no
45597737..45598016	45602282..45602565	288	71.528	chr21	+	LINC01694	NR_146912.1	SINE@AluSp@-	SINE@AluJr@+	0.5102	0	0.66225	0	0.53191	1.66667	1.73077	0	0.38536	0.293112	0.862942	0.56983	-1.33439	0.223845	0.48694	no
102739798..102739891	102741293..102741386	94	74.468	chr10	+	SFXN2	NM_178858.6	SINE@AluSx@+	SINE@AluJb@-	0	0	0	0	0	0	0	4.7619	2.5	0	1.45238	1.45238	-1.33618	0.223289	0.48676	no
2434604..2434781	2439417..2439591	178	76.404	chr7	+	CHST12	NM_001243795.2	SINE@AluSz@+	SINE@AluJo@-	0	0	0	1.34228	0	2.43902	1.36986	0	2.5	0.33557	1.26178	0.926206	-1.3369	0.223066	0.48661	no
68778508..68778806	68780169..68780472	304	74.342	chr12	+	SLC35E3	NR_149143.3	SINE@AluSq@+	SINE@AluJb@-	5.40541	0	0	0	3.1746	14.2857	1.0989	4.54545	3.0303	1.35135	5.22699	3.87564	-1.33799	0.222731	0.48621	no
46301144..46301221	46322715..46322790	78	71.795	chr21	-	C21orf58	NM_001286476.1	SINE@AluJo@-	SINE@AluSx3@+	0	0	0	0	0	0	1.3986	0	0.74074	0	0.427868	0.427868	-1.33854	0.222558	0.48617	no
7283070..7283264	7285514..7285707	199	72.362	chr6	-	SSR1	NM_003144.5	Simple_repeat&SINE$SINE@(TTTA)n_AluSx#AluSz@+-	SINE@AluSz@+	0.43573	0.69444	1.23077	0	0.79017	2.40964	0.30628	1.39616	1.11789	0.590235	1.20403	0.613793	-1.33904	0.222405	0.48617	no
9525159..9525273	9525787..9525898	115	79.13	chr19	-	ZNF426	NM_001300883.3	SINE@AluY@+	SINE@AluSx@-	2.55591	1.05263	1.5625	1.5625	1.68067	3.78788	1.27389	5.10204	2.29008	1.68338	2.82691	1.14353	-1.34157	0.221625	0.48494	no
102579958..102580076	102580566..102580683	119	75.63	chr7	-	RASA4	NM_006989.5	SINE@FLAM_A@-	SINE@AluSx@+	0	0	0	0	0	0	1.25	0	2.32558	0	0.715116	0.715116	-1.34249	0.221341	0.48484	no
42909150..42909321	42912902..42913073	172	82.558	chr21	+	NDUFV3	NM_001001503.2	SINE@AluSx1@-	SINE$SINE@AluYk3#AluY@+	0.24938	2.1978	7.92683	0.89286	3.24675	8.33333	5.35714	7.57576	2.8777	2.81672	5.47814	2.66142	-1.34291	0.221211	0.48484	no
133015529..133015605	133026162..133026237	77	83.117	chr12	+	ZNF26	NM_001256280.2	SINE@AluJb@+	SINE@AluSg7@-	0	0	0	0	1.92308	0	0	0	3.57143	0	1.0989	1.0989	-1.34296	0.221195	0.48484	no
42992298..42992578	42993868..42994146	281	85.053	chr17	+	RUNDC1	NM_001321381.3	SINE@AluSx@+	SINE@AluSx1@-	0	0	0	0	0.47393	0	0.87719	0	0	0	0.270224	0.270224	-1.34386	0.220919	0.48484	no
92163728..92164029	92167965..92168265	304	81.25	chr14	+	CPSF2	NM_001322272.2	LTR&SINE@THE1C_AluSp@+-	SINE@AluSx1@+	0	0.48309	0	0.2994	0.75686	0.11261	0.09699	0.75472	0.59524	0.195623	0.463284	0.267661	-1.34546	0.220426	0.48439	no
2439597..2439889	2443112..2443400	295	81.695	chr7	+	CHST12	NM_001243795.2	SINE&SINE@AluY_AluJo@+-	DNA&SINE@MER1B_AluSz@+-	0	0	0	0	0	0	0	1.13636	2.08333	0	0.643938	0.643938	-1.34637	0.220146	0.48423	no
9562162..9562452	9565399..9565690	297	78.788	chr19	-	ZNF121	NM_001308269.2	SINE@AluSx3@-	Simple_repeat$SINE@(AAATA)n#AluSq2@+	0.34924	1.34804	3.14748	1.01112	2.54237	1.71211	2.06939	2.64375	2.12241	1.46397	2.21801	0.754036	-1.34777	0.219718	0.48362	no
203300915..203301174	203304237..203304496	262	81.679	chr2	+	CYP20A1	NM_001371696.1	SINE@AluSp@+	SINE@AluSc8@-	4.20099	7.63454	3.74332	3.49515	10.0479	4.88506	6.13497	6.08974	5.63674	4.7685	6.55887	1.79037	-1.34818	0.219595	0.48362	no
45034956..45035256	45036662..45036973	314	72.93	chr13	+	GPALPP1	NM_001316952.2	SINE@AluY@-	SINE@AluJr@+	0	0	1.25	0	0	1.85185	1.47783	2.54777	0	0.3125	1.17549	0.86299	-1.34886	0.219387	0.48362	no
68770992..68771287	68780173..68780472	300	78.333	chr12	+	SLC35E3	NR_149143.3	SINE@AluSz@+	SINE@AluJb@-	0	0	0	0	2.85714	9.67742	0	1.28205	0	0	2.76332	2.76332	-1.34892	0.219368	0.48362	no
26877769..26878039	26878294..26878565	275	85.455	chr1	-	GPN2	NM_018066.4	SINE@AluSg7@+	SINE@AluSx@-	1.74825	8.01394	0	6.25	6.41892	6.45161	7.89474	5.84416	5.08021	4.00305	6.33793	2.33488	-1.35026	0.218957	0.48362	no
122326132..122326410	122330648..122330923	280	84.643	chr9	+	MRRF	NM_001346339.2	SINE@AluSx1@-	SINE@AluSx1@+	0	0	0	0	0	3.33333	1.85185	0	0	0	1.03704	1.03704	-1.35118	0.218678	0.48335	no
98873517..98873811	98875958..98876256	303	80.528	chr4	-	EIF4E	NM_001331017.1	SINE@AluSp@+	SINE@AluSx@-	0	3.77358	0	0	0.97561	2.72727	1.41844	2.7027	3.55872	0.943395	2.27655	1.33315	-1.35144	0.218599	0.48335	no
43616913..43617192	43618643..43618925	283	85.159	chr6	+	POLH	NM_006502.3	SINE@AluSx1@+	SINE@AluSz@-	2.91829	2.88221	0.26385	3.82883	6.25	4.30108	2.82609	3.7323	2.25386	2.47329	3.87267	1.39937	-1.35239	0.21831	0.48321	no
133016081..133016372	133021937..133022227	292	83.904	chr12	+	ZNF26	NM_001256280.2	SINE@AluSx1@-	SINE@AluSz@+	2.71739	0	0	0	1.63934	2.7027	7.01754	1.92308	0	0.679347	2.65653	1.97718	-1.35362	0.217936	0.48271	no
93507836..93507960	93513355..93513480	126	74.603	chr12	+	MRPL42	NR_038160.2	SINE&SINE@AluJo_AluSp@+-	SINE@AluJr@-	7.18954	3.44828	0	10	1.6129	5.12821	14.9254	20	12.8205	5.15945	10.8974	5.73794	-1.35398	0.217826	0.48271	no
61680487..61680779	61682850..61683141	294	85.034	chr17	-	BRIP1	NM_032043.3	SINE$DNA@AluY#MARNA@-	SINE@AluSg@+	0	0	0	0	0	0.56657	0	0	0.31949	0	0.177212	0.177212	-1.35503	0.217506	0.48244	no
165072284..165072472	165074680..165074867	191	78.01	chr4	-	TMEM192	NM_001100389.2	SINE@AluSx@+	SINE$SINE@AluSg#AluSp@-	1.2987	0	0	0	4.65116	0	1.21951	14.0351	1.47059	0.324675	4.27527	3.9506	-1.35545	0.217379	0.48244	no
69856949..69857175	69858741..69858964	227	84.141	chr18	-	CD226	NM_006566.4	SINE@AluY@+	SINE@AluSx4@-	0.35088	0	0	2.39044	1.89573	1.37741	2.28833	1.62338	0.42463	0.68533	1.5219	0.836566	-1.35596	0.217225	0.48244	no
19118176..19118481	19120083..19120388	307	79.153	chr16	+	ITPRIPL2	NM_001034841.3	SINE@AluSx1@+	SINE@AluJo@-	0	0	0	0	0.49751	1.03093	3.52941	0	0	0	1.01157	1.01157	-1.35648	0.217068	0.48244	no
114291996..114292290	114292710..114293006	297	82.155	chr10	+	VWA2	NM_001272046.2	SINE@AluSq@+	SINE@AluSq@-	0	0	0	0	10.5263	5.97015	0	0	0	0	3.29929	3.29929	-1.35651	0.217058	0.48244	no
33705325..33705620	33706901..33707174	298	74.497	chr20	-	PXMP4	NM_007238.5	SINE@AluY@+	SINE@AluJb@-	2.05128	2.52101	0	0	2.23881	9.30233	0	3.77358	2.94118	1.14307	3.65118	2.50811	-1.35729	0.216824	0.48244	no
70376749..70377039	70378424..70378711	292	82.877	chr16	-	ST3GAL2	NM_006927.4	SINE@AluSg7@-	SINE@AluY@+	2.30126	5.27778	1.29032	2.5641	4.12186	1.70576	5.70825	4.61538	5.78512	2.85837	4.38727	1.52891	-1.35787	0.216648	0.48244	no
2434942..2435161	2445503..2445720	221	73.756	chr7	+	CHST12	NM_001243795.2	SINE@AluJo@+	SINE@AluSx3@-	0.6135	0	7.14286	0	4.91803	5.50459	0	5.90909	7.75862	1.93909	4.81807	2.87898	-1.35824	0.216535	0.48244	no
101782667..101782774	101826914..101827019	109	83.486	chr3	+	NXPE3	NM_001348997.2	SINE@AluJb@-	SINE@AluSq2@+	0	0.25608	0	0	0.40816	3.06122	0	1.33588	0	0.06402	0.961052	0.897032	-1.36142	0.215577	0.48084	no
44440938..44441056	44458244..44458361	119	83.193	chr3	-	ZNF445	NM_181489.6	SINE@AluSg@-	SINE@AluSc@+	0	0	0	0	0.84746	0	0	0	0.49261	0	0.268014	0.268014	-1.36274	0.215181	0.4803	no
124949545..124949653	124950745..124950851	109	73.394	chr9	-	SCAI	NM_001144877.3	LINE&SINE@L2a_FRAM@+-	SINE@AluJr@+	0	1.96078	0	0	1.20482	1.11111	0.50761	1.04167	2.29358	0.490195	1.23176	0.741563	-1.36564	0.214309	0.47891	no
43850671..43850740	43851555..43851625	71	76.056	chr19	+	ZNF283	NM_181845.2	DNA&SINE@Kanga1c_AluSz6@+-	SINE@AluY@+	3.57143	9.21053	13.3333	3.57143	18.5185	9.09091	10.8843	13.3333	6.55738	7.42168	11.6769	4.25522	-1.36634	0.214101	0.4789	no
60421228..60421357	60422715..60422844	130	78.462	chr15	-	ICE2	NR_147171.2	SINE@AluJr@-	SINE@AluSx3@+	2.6087	6.56934	8.82353	0	7.05128	8.59375	8.88889	6.52174	4.6875	4.50039	7.14863	2.64824	-1.36701	0.213899	0.47878	no
68772051..68772332	68777841..68778126	288	79.514	chr12	+	SLC35E3	NR_149143.3	SINE@AluSx1@-	SINE@AluJb@+	0	0	0	0	5.55556	0	16.6667	0	2	0	4.84445	4.84445	-1.36722	0.213839	0.47878	no
42909151..42909441	42910960..42911250	292	82.877	chr21	+	NDUFV3	NM_001001503.2	SINE@AluSx1@-	SINE@AluSz@+	0.30738	3.01003	6.46651	3.1348	5.33643	6.55738	4.73684	4.89297	3.25866	3.22968	4.95646	1.72678	-1.3699	0.21304	0.47753	no
52861524..52861621	52863753..52863847	98	82.653	chr19	-	ZNF320	NM_001351777.1	SINE@AluSz@-	SINE@AluSz6@+	0	0	0	2.5641	8.69565	0	2.7027	0	5.26316	0.641025	3.3323	2.69128	-1.36999	0.213011	0.47753	no
68768963..68769042	68773489..68773568	80	73.75	chr12	+	SLC35E3	NR_149143.3	SINE@AluSx@+	SINE@AluJr@-	0	0	0	0	0	0	10	16.6667	0	0	5.33333	5.33333	-1.37055	0.212845	0.47753	no
74735573..74735744	74736255..74736424	173	80.347	chr14	+	FCF1	NM_015962.5	SINE@AluSc5@-	SINE@AluSx@+	3.48432	7.48899	7.63889	13.4715	10.4202	10.8696	9.10624	10.6809	11.8812	8.02093	10.5916	2.57069	-1.37085	0.212757	0.47753	no
51912975..51913260	51913742..51914031	293	77.133	chr15	+	TMOD3	NM_014547.5	SINE@AluSx1@-	SINE@AluJb@+	2.26337	7.56579	3.92927	4.3956	6.82353	7.43034	4.81928	5.51471	5.71096	4.53851	6.05976	1.52126	-1.37101	0.212707	0.47753	no
102580015..102580084	102580693..102580762	70	82.857	chr7	-	RASA4	NM_006989.5	LINE$SINE@L1MC5a#FLAM_A@-	SINE@AluSx@+	0	0	0	0	0	0	1.5873	0	2.63158	0	0.843776	0.843776	-1.37183	0.212466	0.47753	no
223756169..223756365	223756976..223757174	203	77.833	chr2	-	AP1S3	NR_110906.2	Low_complexity$SINE@GA-rich#AluSp@+	SINE$SINE@AluSx1#AluSc@-	2.9361	2.66667	5.26316	10.4167	9.30233	8.19672	6.16997	8.27206	6.44745	5.32065	7.67771	2.35706	-1.37439	0.211704	0.4769	no
56286158..56286452	56287956..56288253	300	81	chrX	+	KLF8	NM_001324105.1	SINE@AluSz@-	SINE&LINE@AluSx3_L1MC3@+-	1.68067	1.51515	0	0	2.66667	6.94444	2.0202	0	1.77778	0.798955	2.68182	1.88286	-1.37463	0.211634	0.4769	no
10674126..10674456	10676085..10676396	331	79.154	chr17	-	SCO1	NM_004589.4	SINE&DNA@AluSq_MER5A1@+-	SINE@AluSp@-	0.94937	0.3861	6.28571	7.61905	9.81595	5.76923	3.53982	5.37634	8.91365	3.81006	6.683	2.87294	-1.37655	0.211068	0.47614	no
57221049..57221338	57222076..57222366	295	84.746	chr19	+	ZNF264	NM_003417.5	SINE@AluSx1@-	SINE@AluSz@+	0	3.77358	0	4.7619	7.52212	5.26316	3.14465	3.46821	1.96078	2.13387	4.27178	2.13791	-1.37683	0.210984	0.47614	no
16761567..16761679	16764374..16764485	114	84.211	chrX	+	SYAP1	NM_032796.4	SINE$Simple_repeat@AluSx3#(AATG)n@+	SINE@AluSx@-	0	0.38241	0	0.40984	0.61728	0	1.51324	0.54645	0.38095	0.198063	0.611584	0.413521	-1.37753	0.210777	0.47614	no
68766216..68766873	68766216..68766873	672	72.47	chr12	+	SLC35E3	NR_149143.3	SINE&SINE@AluSp_AluJb@+-	SINE&SINE@AluSp_AluJb@+-	2.37826	3.33333	2.63158	3.24675	2.6087	9.375	3.47222	3.9916	4.43686	2.89748	4.77688	1.8794	-1.37811	0.210606	0.47611	no
75342265..75342546	75342826..75343115	290	76.552	chr15	+	COMMD4	NR_104312.2	SINE$LINE@AluJb#L1MA7@+	SINE@AluSx@-	1.88679	0	0	1.42857	6.25	0	2.15054	0.88496	4.20168	0.82884	2.69744	1.8686	-1.37816	0.210591	0.47611	no
89255271..89255437	89255929..89256095	168	75	chr6	-	GABRR2	NM_002043.5	SINE@AluSp@+	DNA&SINE@MER3_AluJr@+-	0	5.76923	10.5263	0	22.7273	7.69231	7.5	7.76699	4.34783	4.07389	10.0069	5.93299	-1.3784	0.210521	0.47611	no
86020271..86020554	86022599..86022879	291	72.165	chr2	-	POLR1A	NM_015425.6	SINE@AluJb@+	SINE@AluJo@-	1.6116	1.76211	0.81522	0.81411	6.25	3.10421	1.12903	0.95465	2.4531	1.25076	2.7782	1.52744	-1.37908	0.210321	0.47611	no
133014634..133014717	133021930..133022013	85	75.294	chr12	+	ZNF26	NM_001256280.2	SINE@AluSx@-	SINE@AluSz@+	0	0	0	0	6.66667	0	4.16667	0	0	0	2.16667	2.16667	-1.38021	0.209987	0.47607	no
92060271..92060553	92061979..92062269	291	74.914	chr14	-	ATXN3	NM_001164781.1	SINE@AluSz@-	SINE@AluSx1@+	0.42662	0.71023	0.87173	0.97879	0.37383	3.90738	0.76433	1.95904	1.60385	0.746842	1.72169	0.974844	-1.38075	0.20983	0.47607	no
121649715..121649855	121650702..121650842	141	85.816	chr12	-	MORN3	NM_001363685.2	SINE@AluSx@-	SINE$DNA@AluSg#MER5B@+	0	0	0	0	0	5.26316	0	0	8.33333	0	2.7193	2.7193	-1.38261	0.209282	0.47549	no
133209110..133209221	133214405..133214518	117	73.504	chr12	+	ZNF268	NM_001165881.3	SINE@AluSg@-	SINE@FLAM_A@+	0	0	0	0	42.8571	20	0	0	2.5	0	13.0714	13.0714	-1.38346	0.209035	0.47527	no
95715696..95715707,95717471..95717568,95755245..95755394	95715696..95715707,95717471..95717568,95755245..95755394	261	71.264	chr14	+	LOC107984703	NR_148060.1	-@-@+-	-@-@+-	0	0	0	0	6.25	0	0	0	3.96825	0	2.04365	2.04365	-1.38381	0.208932	0.47527	no
173799884..173799996	173806465..173806576,173807267..173807269	115	77.391	chr1	-	CENPL	NM_001127181.2	SINE@AluSz@-	SINE@AluJo@+	0	0	1.70455	0	1.3468	0.85714	0.39216	2.24719	0.86768	0.426138	1.14219	0.716056	-1.38447	0.20874	0.47527	no
100024275..100024558	100032556..100032840	285	87.719	chr1	+	SLC35A3	NM_001271684.2	SINE@AluSg@+	SINE@AluSg4@-	3.98551	1.39373	3.15789	4.96894	3.11526	5.73248	5.82011	5.08475	3.52	3.37652	4.65452	1.278	-1.38483	0.208632	0.47527	no
6522912..6523179	6524739..6525007	270	81.111	chr1	-	NOL9	NM_024654.5	SINE@AluSx4@+	SINE@AluY@-	0.57034	1.7094	3.62319	1.30548	1.73536	2.22222	3.19865	3.32681	3.22581	1.8021	2.74177	0.939668	-1.38533	0.208487	0.47527	no
24002132..24002700	24002132..24002700	570	78.246	chr2	+	UBXN2A	NM_181713.4	SINE&SINE@AluSx_AluSq2@+-	SINE&SINE@AluSx_AluSq2@+-	1.95246	4.80905	10.2041	6.92884	6.99153	8.4788	9.81067	7.20887	8.72375	5.97361	8.24272	2.26912	-1.38565	0.208395	0.47527	no
101091467..101091699	101091844..101092067	235	74.043	chr7	+	TRIM56	NM_030961.3	SINE@AluSq2@+	Retroposon@SVA_C@+	1.36364	3.50877	2.87081	3.2646	2.68595	3.99202	3.43681	4.02258	3.16409	2.75196	3.46029	0.708335	-1.38583	0.208342	0.47527	no
44440917..44441212	44443439..44443770	333	73.273	chr3	-	ZNF445	NM_181489.6	SINE$LTR@AluSg#MER41B@-	SINE@AluY@+	0	0	0	0	0	0	0.43478	1.32576	0.18382	0	0.388872	0.388872	-1.3861	0.208262	0.47527	no
155822313..155822589	155825156..155825448	293	70.307	chr3	-	SLC33A1	NM_004733.4	SINE@AluSx3@+	SINE@AluJr@-	0.53476	1.47059	0	2.04082	1.93798	0.8547	1.05634	2.68657	2.63158	1.01154	1.83343	0.821891	-1.38749	0.207858	0.47527	no
77081728..77081900	77081980..77082154	177	71.186	chr7	-	FAM185BP	NR_146190.1	SINE@AluSx1@-	SINE@AluJr4@+	0	0	0	0	0	0	0	4.72441	3.06122	0	1.55713	1.55713	-1.38834	0.207611	0.4751	no
18088498..18088744	18096468..18096716	251	82.072	chr22	+	PEX26	NM_001127649.3	SINE@AluSz@+	SINE@AluY@-	3.17343	6.46651	6.34249	4.5323	6.70908	6.40362	5.82781	5.77452	5.94569	5.12868	6.13214	1.00346	-1.39028	0.207045	0.47414	no
7684866..7684965	7686968..7687067	100	76	chr19	+	TRAPPC5	NM_174894.3	SINE@FLAM_A@+	SINE@AluJo@-	0	0	0	0	0	9.52381	2.85714	0	1.55039	0	2.78627	2.78627	-1.39055	0.206967	0.47414	no
2439608..2439888	2442373..2442652	282	92.908	chr7	+	CHST12	NM_001243795.2	SINE&SINE@AluY_AluJo@+-	SINE@AluY@-	0	1.26582	0	0	0	2.77778	0	5.95238	1.75439	0.316455	2.09691	1.78045	-1.39221	0.206487	0.47355	no
40126811..40127030	40127842..40128057	221	80.543	chr7	-	MPLKIP	NM_138701.4	DNA$SINE@Charlie2b#AluY@-	SINE&DNA@AluSx_Charlie2b@+-	0	0	0	0	2.32558	1.53846	0	0	0	0	0.772808	0.772808	-1.39281	0.206313	0.47349	no
100557613..100557724	100558338..100558447	113	76.106	chr10	+	HIF1AN	NM_017902.3	SINE@AluSp@-	SINE@AluJr4@+	0	0	0	0	3.79747	0	0	5.71429	0	0	1.90235	1.90235	-1.39377	0.206035	0.4732	no
73697462..73697759	73699309..73699602	298	86.242	chr14	+	DNAL1	NM_031427.4	SINE@AluSx1@+	SINE@AluSx4@-	2.77778	0	4.87805	0	4.16667	2.5	3.15789	2.5641	7.35294	1.91396	3.94832	2.03436	-1.39386	0.206008	0.4732	no
68779696..68779947	68780494..68780747	258	75.581	chr12	+	SLC35E3	NR_149143.3	SINE@AluJr4@+	SINE@AluSp@-	0	0	0	0	0	0	4.16667	2.77778	0	0	1.38889	1.38889	-1.39443	0.205843	0.4732	no
68479850..68480029	68480496..68480677	184	79.348	chr10	-	SLC25A16	NM_001324317.2	SINE@AluSx@+	SINE@AluSc8@-	3.06748	4.91803	10.8108	0	9.25926	9.09091	7.53425	7.63359	5.10949	4.69908	7.7255	3.02642	-1.39466	0.205778	0.4732	no
89795406..89795674	89796316..89796600	287	71.429	chr14	-	EFCAB11	NM_145231.4	SINE@AluSz@+	SINE@AluJr@-	0	2.63158	0	0	3.2967	4.25532	0	5.26316	0	0.657895	2.56304	1.90514	-1.39471	0.205763	0.4732	no
22060512..22060628,22072809..22072813	22091330..22091453	124	79.032	chr19	+	ZNF257	NM_001316996.2	SINE@AluSx1@-	SINE@AluSq2@+	0	0	0	0	0	1.55039	0	2.31214	0	0	0.772506	0.772506	-1.39564	0.205495	0.4732	no
4796280..4796355	4797653..4797728	76	76.316	chr19	+	FEM1A	NM_018708.3	SINE@AluSx3@-	SINE@AluJo@+	0	0	0	0	0	2.53165	0	3.77358	0	0	1.26105	1.26105	-1.39575	0.205464	0.4732	no
128651672..128651754	128653729..128653811	83	72.289	chr7	+	LINC01000	NR_024368.1	-@-@+-	-@-@+-	0	0	0	0	1.6129	0	0	0	1.08696	0	0.539972	0.539972	-1.39667	0.205197	0.4732	no
3504346..3504502	3506193..3506351	160	82.5	chr4	-	LRPAP1	NM_002337.4	SINE@AluSx1@+	SINE@AluSz6@-	0	0	0	0	1.35135	0	0	2	0	0	0.67027	0.67027	-1.39721	0.205043	0.4732	no
43585248..43585539	43591566..43591854	295	84.068	chr19	-	IRGQ	NM_001007561.2	SINE$LTR@AluSc8#MLT1H2@-	SINE@AluSq2@+	0	0	0	0	0	0.22002	0	0.14925	0	0	0.073854	0.073854	-1.39801	0.204812	0.4732	no
18088509..18088744	18104250..18104488	239	80.335	chr22	+	PEX26	NM_001127649.3	SINE@AluSz@+	SINE@AluSp@-	3.25511	6.48899	6.34249	4.53668	6.74956	6.61715	5.77689	5.79577	5.88521	5.15582	6.16492	1.0091	-1.39902	0.204523	0.4732	no
203298363..203299036	203302713..203303351	682	75.22	chr2	+	CYP20A1	NM_001371696.1	SINE$SINE$SINE@AluJo#AluSx3#AluSz@+	SINE$SINE$SINE@AluSg#AluSx#AluSx3@-	3.70611	3.17337	5.40541	4	3.93519	4.66321	5.20833	6.78392	4.58284	4.07122	5.0347	0.963476	-1.40017	0.204194	0.4732	no
18089699..18089934	18098416..18098654	243	79.012	chr22	+	PEX26	NM_001127649.3	SINE@AluYf1@-	SINE@AluSg@+	3.2491	5.13308	5.86854	5.95745	5.05952	5.74324	5.73888	6.34146	7.16019	5.05204	6.00866	0.956615	-1.40371	0.20318	0.47227	no
18094774..18094865	18098565..18098656	93	82.796	chr22	+	PEX26	NM_001127649.3	SINE@AluSx3@-	SINE$SINE@AluSg#MIRc@+	0	0	0	0	0	1.88679	0	0	1.33333	0	0.644024	0.644024	-1.40597	0.202535	0.47164	no
515241..515377	518641..518777	139	85.612	chr17	-	VPS53	NM_001128159.3	SINE@AluSx1@-	SINE@AluSx@+	0.57637	0.38462	0	2.54237	3.08642	4.25532	0.83333	3.7037	0	0.87584	2.37575	1.49991	-1.40612	0.202491	0.47164	no
36062164..36062264	36067742..36067842	101	83.168	chr1	+	2003-08-01	NM_177422.3	SINE@AluSz6@-	SINE@AluSx@+	0	0	0	0	3.6036	0	0.84034	0.84746	0	0	1.05828	1.05828	-1.40619	0.202473	0.47164	no
37518788..37518907	37524151..37524271	122	72.951	chr21	+	DYRK1A	NM_001347722.2	SINE@AluSz6@-	SINE@AluJo@+	0	0	0	0	4.7619	0	0	0	3.38983	0	1.63035	1.63035	-1.40732	0.20215	0.47164	no
128651338..128651441	128653754..128653857	105	70.476	chr7	+	LINC01000	NR_024368.1	-@-@+-	-@-@+-	0	0	1.37931	0	1.48883	1.04167	0	1.58311	0.73801	0.344828	0.970324	0.625496	-1.40757	0.20208	0.47164	no
154395743..154396018	154404562..154404844	283	81.625	chr6	-	CNKSR3	NM_173515.4	SINE@AluJb@-	SINE@AluSx1@+	0	0	0	0	11.1111	8	0	0	0	0	3.82222	3.82222	-1.40938	0.201567	0.47112	no
69076950..69077200	69077659..69077912	254	86.22	chr9	+	FXN	NM_181425.3	SINE@AluSg7@-	SINE@AluSq2@+	0	0	0	0	0	20.6897	0	0	28.5714	0	9.85222	9.85222	-1.41039	0.20128	0.47079	no
155822317..155822594	155823713..155824002	290	81.034	chr3	-	SLC33A1	NM_004733.4	SINE@AluSx3@+	SINE@AluSz@-	0	2.63158	0	0	3.125	0	5.66038	4.79042	0	0.657895	2.71516	2.05727	-1.4106	0.201221	0.47079	no
21506049..21506135	21506049..21506135	87	78.161	chr16	-	MIR3680-1	NR_037451.1	DNA@MER96@-	DNA@MER96@-	0	0	0	0	2.77778	0	0	0	3.80952	0	1.31746	1.31746	-1.4116	0.200939	0.47069	no
74755204..74755318	74755608..74755726	119	74.79	chr15	+	CYP1A2	NM_000761.5	SINE@AluJo@+	SINE@AluSz@-	0	0	0	0	13.5135	10	0	0	0	0	4.7027	4.7027	-1.41409	0.200234	0.46938	no
767849..768149	768820..769121	302	87.086	chr11	-	GATD1	NM_001318823.2	SINE@AluSx1@-	SINE@AluSz@+	2.63158	8.12325	6.22711	3.97351	9.7493	6.33484	4.947	10.6061	6.17978	5.23886	7.5634	2.32453	-1.41466	0.200076	0.46936	no
94633327..94633416	94633327..94633416	91	79.121	chr13	+	GPR180	NM_180989.6	-@-@+-	-@-@+-	0	0	0	0	0	0	2.66667	3.57143	0	0	1.24762	1.24762	-1.41556	0.19982	0.4691	no
20539026..20539301	20542234..20542519	286	76.923	chr19	-	ZNF737	NM_001159293.2	SINE@AluSx1@+	SINE@AluSp@-	3.54391	2.61194	3.0303	2.5641	5.6338	5.95238	1.6129	6.62651	2.82686	2.93756	4.53049	1.59293	-1.41661	0.199526	0.46876	no
151123689..151123769	151124382..151124462	81	70.37	chr1	+	GABPB2	NM_001323912.2	SINE@AluY@+	Simple_repeat&SINE@(T)n_AluSx4@+-	0	0	0	5.26316	16.6667	0	4.7619	17.6471	0	1.31579	7.81513	6.49934	-1.41697	0.199425	0.46876	no
[truncated: 1,288 more rows]
