# Supplementary material for: Characterization of the molecular dysfunctions occurring in Aicardi-Goutières syndrome patients with mutations in ADAR1
Source: Genes Dis. 2023 Jul 13;11(3):101028. doi: 10.1016/j.gendis.2023.05.020 (PMC10827400; doi:10.1016/j.gendis.2023.05.020)
Supplement: Table S6 — RNA editing analysis in all longDSs detected in mature transcripts. Each column reports: the gene (GeneName) and transcript (TranscriptName) name, the AEI-like index for each sample, the t-test statistics (Test), the t-test p-value (Pval), the BH corrected p-value (Qval) and a flag (yes or no) indicating the significance (IsSig). [file mmc6.xlsx]

## Sheet: Foglio1
GeneName	TranscriptName	AGS107_mature_dsRNA_all	AGS251_mature_dsRNA_all	AGS327_mature_dsRNA_all	AGS93_mature_dsRNA_all	C178_mature_dsRNA_all	C37_mature_dsRNA_all	C38_mature_dsRNA_all	C932_mature_dsRNA_all	C934_mature_dsRNA_all	Test	Pval	Qval	IsSig
CEP89	NM_032816.5	1.02302	1.72414	1.38889	0	2.4024	3.45821	3.03797	2.87356	4.71204	-4.09642	0.00459369	0.04984	yes
RAB2B	NM_032846.4	3.75	5.85034	7.71313	7.05394	11.2594	9.62644	9.98858	9.4236	8.96226	-4.25955	0.00374868	0.04605	yes
TIMM50	NM_001329559.2	3.40265	4.06284	3.21981	3.80228	5.86881	6.49671	5.98039	5.19608	5.74128	-7.6964	0.000116593	0.01096	yes
MRPL30	NM_145212.4	1.85604	3.4554	5.25197	3.8697	6.86682	6.8472	6.66559	5.37313	6.56734	-4.13646	0.00436847	0.04888	yes
COX18	NM_001297732.2	1.84775	3.0666	3.85835	3.92749	7.50091	6.04762	5.59727	5.69593	5.81761	-5.08359	0.00142531	0.02729	yes
MAGT1	NM_001367916.1	0.92616	1.93961	2.29294	2.04048	4.18921	3.87196	3.73606	4.50039	4.33329	-7.52275	0.000134704	0.01096	yes
INIP	NM_001329587.2	1.79387	2.32226	2.2942	1.3597	7.96964	4.57579	5.43097	4.80087	5.08351	-4.99192	0.00157959	0.02779	yes
ZNF101	NM_001300949.1	1.43081	2.31831	2.10567	0.98967	4.4429	3.35821	2.92265	3.62667	3.34001	-4.65096	0.00233924	0.03384	yes
EIF2AK2	NM_001135651.3	1.72894	3.3807	3.66497	3.71555	7.47652	6.87177	5.86543	6.10963	5.92053	-6.10067	0.000490756	0.02162	yes
KIAA1143	NM_001320334.2	1.17366	2.96647	2.66548	3.28906	5.5788	7.44395	5.71635	4.80693	6.5915	-5.32423	0.00109425	0.02643	yes
CENPBD1P1	NR_026052.1	1.23574	3.9924	0.91463	1.69811	7.16463	7.94702	5.43933	4.16125	7.07733	-4.45186	0.00296499	0.03939	yes
AKR7A2	NM_003689.3	0	0	0	0	5.59441	5.08475	5.10204	5.55556	2.1978	-6.52187	0.000327339	0.01937	yes
ZNF486	NM_052852.4	0.69364	1.56886	1.20968	0.9539	2.96097	3.50877	3.18258	3.24718	2.51163	-7.88079	0.000100307	0.01096	yes
PSMB2	NM_002794.5	2.81195	3.9726	3.24123	4.50106	10.0771	7.33999	5.93472	7.316	8.08	-4.92553	0.00170291	0.02811	yes
GTF2H3	NM_001271868.1	0.69061	0.72793	0.47651	1.25	2.32681	3.60624	1.82125	3.2839	2.60742	-4.94467	0.00166628	0.02811	yes
BCAT1	NM_001178091.2	0.08953	0.14548	0.12443	0.07657	2.0007	3.35683	3.125	2.91202	1.41414	-5.87975	0.000611869	0.02213	yes
APOBEC3F	NM_145298.6	0.10905	0.85271	0.43573	0.40161	2.25825	1.14449	1.5897	1.79606	1.85784	-5.19604	0.00125847	0.02643	yes
ZNF121	NM_001308269.2	0.40534	0.90977	0.9959	0.81685	1.82762	1.4072	1.47081	1.6802	1.47327	-5.42818	0.000978516	0.02643	yes
TNFAIP8L1	NM_152362.3	1.36703	1.93638	2.1978	2.10356	5.09259	4.05534	2.90474	4.18136	3.95072	-4.9981	0.00156863	0.02779	yes
VPS53	NM_001128159.3	0.60386	1.09546	1.14155	1.82927	3.79747	4.54545	2.90965	3.51906	2.24913	-4.51897	0.00273551	0.0371	yes
LINC00342	NR_103734.1	0.96154	0.62112	0	1.79856	4.42623	5	2.61628	3.89171	2.43363	-4.30441	0.00354736	0.04441	yes
TRUB2	NM_001329863.2	1.59624	2.1479	1.21827	2.17163	4.94555	3.68194	4.08769	3.2967	4.36644	-6.03876	0.000521745	0.02162	yes
INPP5B	NR_158628.1	1.11003	1.28896	1.8559	1.97306	3.22162	3.06804	2.48514	3.41431	2.69093	-5.295	0.00112948	0.02643	yes
ATG14	NM_014924.5	1.31579	2.85714	0.38911	4.57143	7.8534	11.0368	8.05369	7.14286	5.28302	-4.21446	0.00396373	0.04707	yes
TOP3A	NM_001320759.2	1.08128	2.01863	2.10657	1.53453	3.81471	3.77622	3.32786	3.02719	5.46373	-4.21176	0.00397704	0.04707	yes
RBSN	NM_022340.4	2.06441	2.48804	1.29032	2.00772	4.24929	3.98323	4.50794	3.45518	4	-7.04856	0.000202644	0.01319	yes
CXorf56	NM_022101.4	4.34028	8.64865	6.45914	8.9939	11.2397	12.9103	11.3233	13.5107	11.4083	-4.55825	0.00261033	0.03616	yes
NUP155	NM_153485.3	2.26033	4.03226	3.0426	4.92547	6.29412	7.4221	5.96539	6.57973	7.05882	-5.25622	0.00117819	0.02643	yes
GNL3L	NM_001184819.2	3.53078	4.04358	6.17647	4.94862	8.62573	8.85122	8.72151	8.54031	6.879	-5.55998	0.000850928	0.02518	yes
SGPP2	NM_001320834.2	2.31325	3.77095	3.05499	3.39252	5.78735	5.90361	4.87455	4.66439	6.22222	-5.36071	0.00105198	0.02643	yes
ADAM19	NM_033274.5	1.13636	2.25734	2.13523	3.92465	6.66667	7.11009	6.9241	7.54258	4.09357	-4.78168	0.00200838	0.03041	yes
PAICS	NM_001079524.2	1.25853	2.04737	2.67454	2.29948	6.52609	6.52	5.50127	5.4612	5.62835	-10.0865	2.02134e-05	0.01096	yes
UBXN2A	NM_181713.4	0.99935	1.86891	1.94489	2.9027	4.1604	3.91528	3.44029	3.90995	3.40941	-4.8352	0.00188814	0.02974	yes
BLM	NM_001287248.2	0	2.43902	0	0	9.67742	7.59494	7.69231	7.05882	10.4575	-8.55211	5.93817e-05	0.01096	yes
MREG	NM_001372189.1	4.00552	7.17703	7.74908	4.94253	13.8441	12.5428	13.862	9.25926	13.0658	-5.26783	0.00116337	0.02643	yes
MGAT4A	NM_012214.3	0	3.44828	0	0	12.5	6.66667	6.25	5.71429	10.5263	-4.38838	0.00320168	0.04169	yes
PLEKHA2	NM_021623.2	0.40856	1.60025	1.38487	1.39359	3.72161	3.92789	2.74131	3.00253	3.06775	-6.02029	0.000531411	0.02162	yes
RPL7L1	NM_198486.4	1.8448	3.66866	3.46461	3.16489	4.89039	5.17821	5.20126	5.28729	5.20848	-5.74562	0.000701568	0.02404	yes
RBBP9	NM_006606.3	1.79502	1.84086	1.66271	2.99891	5.62284	5.53081	4.41989	4.14466	4.51781	-6.30309	0.000402964	0.02018	yes
SLC9A7	NM_032591.3	1.77936	3.64609	2.21713	3.27973	5.22788	4.60822	4.72407	4.47733	4.7213	-4.91322	0.00172692	0.02811	yes
C12orf49	NM_001353624.2	0.63205	1.13395	0.6483	1.08401	1.85792	1.9573	2.23026	1.73712	1.94004	-7.09758	0.000194075	0.01319	yes
LINC01000	NR_024368.1	0.94023	0.97015	1.28866	0.82721	3.17806	2.42527	1.84414	3.04533	3.04878	-5.6836	0.000747934	0.02417	yes
GNPNAT1	NM_198066.4	1.0355	1.40252	1.47059	2.66383	5.31178	5.02552	3.39332	6.09693	4.16667	-5.1357	0.00134512	0.02654	yes
RINL	NM_198445.4	0.73859	1.79475	2.2433	1.84007	3.94044	4.15357	3.62678	3.93655	4.02802	-7.6339	0.000122774	0.01096	yes
DESI1	NM_015704.3	0	0.6135	0	0.63091	4.80929	4.2735	4.48718	2.40602	6.83594	-5.21027	0.00123896	0.02643	yes
VHL	NM_000551.3	1.21951	3.14066	3.86445	2.48244	5.87721	5.43074	5.38427	4.64821	5.02851	-4.7553	0.00207074	0.03064	yes
ZNF417	NM_152475.3	2.92439	2.92887	4.41176	3.96927	7.96915	4.95575	7.21817	6.59091	6.80851	-4.82114	0.00191893	0.02974	yes
PRR11	NM_018304.4	1.36417	1.48208	1.7131	1.50878	3.22538	2.63359	2.53594	2.54658	2.66904	-7.58639	0.000127721	0.01096	yes
POLH	NM_006502.3	1.56971	2.34624	2.31056	2.79932	3.83256	3.32572	3.27805	3.11676	3.21094	-4.14238	0.00433623	0.04888	yes
APOL6	NM_030641.4	2.17391	3.62554	3.74801	4.18862	6.55402	6.37228	5.92119	5.79669	5.95238	-6.42555	0.000358473	0.01945	yes
RFLNB	NM_182705.2	0.19286	0	0	0.90439	2.56822	1.94611	2.34114	2.72727	2.58398	-8.84283	4.78291e-05	0.01096	yes
PROSER3	NM_001367856.1	2.15827	6.25	0	2.77778	8.46154	6.15942	8.14196	8.60215	8.40951	-4.12755	0.00441752	0.04888	yes
IKZF3	NM_183231.3	1.89332	3.61991	4.14319	4.17732	6.60177	5.7617	5.71571	6.15153	6.05703	-5.14437	0.00133227	0.02654	yes
PGAM5	NM_001170544.2	0.96189	2.44788	1.94424	2.62512	5.26081	4.61719	3.89624	4.22089	4.3595	-5.91876	0.000588251	0.02213	yes
PGPEP1	NM_001329478.2	1.73469	2.73148	4.22604	2.34036	5.72687	5.75195	4.81544	4.82561	4.53429	-4.33178	0.00343039	0.04379	yes
WDR12	NM_018256.4	2.11313	3.35505	3.03322	3.05788	4.26189	4.6988	4.44378	3.79185	5.06579	-4.62176	0.00242112	0.03426	yes
GSR	NM_001195104.2	1.85623	2.75394	4.04534	2.99793	7.99759	6.52594	5.46809	5.62228	6.20899	-5.33769	0.00107844	0.02643	yes
GOLGA3	NM_005895.4	0.24631	0.0854	0.45249	0	1.02722	1.6934	0.95991	1.51339	2.05687	-5.0236	0.00152428	0.02779	yes
LOC339803	NR_036496.1	0.62222	1.55119	1.23457	1.5411	3.85852	3.85109	2.52708	2.8169	3.27706	-5.6436	0.000779658	0.02417	yes
SPATA5	NM_001345856.2	1.42857	1.15385	1.92802	1.0279	4.64548	2.76753	2.69504	2.96296	3.04183	-4.12534	0.00442982	0.04888	yes
NCBP3	NM_001114118.3	0.42857	0.25126	2.96846	0	2.05993	0.76923	1.68634	0.99602	1.71233	-0.799997	0.450004	0.57896	no
CD226	NM_006566.4	0.11641	0.23923	2.38908	1.15718	1.16938	0.51282	0.93496	0.61614	0.27086	0.554718	0.596358	0.71235	no
ZNF708	NM_001297560.1	1.41621	4.33276	1.54374	3.85542	4.77759	5.75916	4.8995	3.42523	3.34988	-1.94733	0.0925311	0.26892	no
GPR180	NM_180989.6	0	0	0	0	0	0	2.66667	3.57143	0	-1.41556	0.19982	0.41396	no
ZNF701	NM_018260.2	0	0	0	0	0	23.5294	4.65116	0	0	-1.0893	0.312095	0.49555	no
ZSWIM1	NM_080603.5	2.87081	3.81356	6.36704	2.85714	7.38786	5.86207	8.84146	4.64396	6.18182	-2.39602	0.0477448	0.18969	no
SPN	NM_001030288.3	2.24033	3.78875	4.24228	4.16677	6.43427	4.9673	5.77455	5.29552	5.14412	-3.76641	0.00701575	0.06343	no
TMEM59	NM_001305049.1	0	0	0	0	0	0	0	1.75439	0	-0.881917	0.407084	0.54084	no
ZNF43	NM_001256649.2	0	0	0	0	0	12.5	0	0	0	-0.881917	0.407084	0.54084	no
PRRG4	NM_024081.6	0	0.6856	0.19048	0.88339	0.9542	0.73327	0.516	1.63005	0.37106	-1.29745	0.235595	0.44401	no
ZNF674	NM_001190417.2	1	0.62112	0	3.1348	2.88462	1.95122	2.20588	5.46218	1.47059	-1.60915	0.151618	0.36155	no
TRAPPC5	NM_174894.3	2.29885	0	4.21456	0	4.10095	2.22222	4.6332	3.06905	2.85401	-1.71004	0.131002	0.33184	no
LOC441666	NR_024380.1	0	0	0	0	0	0	0	0	8.49673	-0.881917	0.407084	0.54084	no
SPPL2A	NM_032802.4	2.39635	2.97619	2.8626	5.53279	5.09993	5.55058	4.06411	3.772	3.97282	-1.4221	0.19799	0.41179	no
LOC100190986	NR_024456.1	0	0	0	0	0	7.69231	0	13.3333	3.57143	-1.71027	0.130958	0.33184	no
NSL1	NM_015471.4	0.70588	0.88235	0	0	0.42918	1.81818	0.9542	1.14754	1.14213	-2.16133	0.0674757	0.22527	no
ZNF37BP	NR_026777.2	2.43013	5.66802	3.53635	4.81283	4.27215	5.11111	5.27704	5.76369	5.31915	-1.51702	0.173048	0.38917	no
WSB1	NM_001348350.2	0.17452	0.66407	0.40874	0.60015	0.97577	0.5859	0.52472	0.82328	0.66998	-1.89358	0.100147	0.28101	no
XPOT	NM_007235.6	2.20136	4.2618	4.37352	5.67503	5.81633	8.46682	4.84512	6.27907	8.29114	-2.55712	0.0377098	0.16587	no
PSMD12	NM_001316341.2	2.61941	4.61538	5.64784	8.07087	10.5118	8.71795	6.32689	2.78293	5.96708	-0.905879	0.39511	0.54084	no
TMEM192	NM_001100389.2	1.99098	2.01196	1.98864	0.72512	4.08291	3.10421	2.33074	2.03857	2.95238	-2.49879	0.0410646	0.17657	no
LRPAP1	NM_002337.4	1.06007	1.36986	3.125	3.53982	1.79372	2.09424	3.59281	1.35747	2.62172	-0.0262235	0.979811	0.99028	no
SMAD2	NM_001003652.4	0.21978	0.47059	1.07527	0	1.37615	0.28818	0.15337	0.8489	0.40527	-0.531955	0.611216	0.72214	no
NDUFAF5	NM_001352403.2	0.87336	0	0	0	0	0	0	0	0	1.13855	0.292352	0.47462	no
LINC01694	NR_146912.1	1.37363	2.22576	3.64372	0.70423	2.4819	3.29412	2.28833	1.81406	2.42272	-0.764287	0.469671	0.5937	no
MYLK3	NM_001308301.1	5.74713	0	0	0	0	9.67742	0	0	5.49451	-0.622139	0.553567	0.67721	no
NOL9	NM_024654.5	0.73343	1.67727	1.39721	1.94737	3.87263	2.51748	2.40826	3.69748	2.25448	-3.33769	0.012459	0.0891	no
LOC107984703	NR_148060.1	0	0	0	0	6.25	0	0	0	2.84091	-1.29625	0.235986	0.44401	no
GVINP1	NR_003945.1	1.78186	6.20957	2.7088	6.19469	6.81818	4.34132	4.92958	4.23862	7.0922	-1.0228	0.340441	0.52643	no
FAM20B	NM_001324310.1	0.77519	3.6	10.0733	8.07018	9.26276	11.3565	8.35821	13.7876	11.5506	-2.44121	0.0446793	0.18588	no
WTIP	NM_001080436.2	0	0	0	0	0	0	0	1.44928	0	-0.881917	0.407084	0.54084	no
HMGB1	NM_001370340.1	0	0.19493	0	0	0	0	0.18248	0.79051	0.2681	-1.17219	0.279466	0.47462	no
CHAF1B	NM_005441.3	0.33333	2.77778	2.85714	0	3.05677	4.28571	3.63636	0.49261	3.8835	-1.54773	0.165613	0.37697	no
ZNF780B	NM_001005851.3	2.96875	1.97044	8.91089	4.19847	8.14394	10.4651	4.53752	3.46084	7.60668	-1.1824	0.275647	0.47462	no
FXN	NM_181425.3	0.73529	0	0	1.8018	4.14508	2.53623	1.875	0.54348	3.00752	-2.30756	0.0543821	0.19778	no
FGFR1OP	NM_194429.3	0.47281	0	0	0	0.35587	0.21692	1.03806	0.27548	1.11607	-1.96446	0.090225	0.2682	no
RAB21	NM_014999.4	0.07726	0.66685	0.27248	0.18706	0.49346	0.68128	0.40414	0.93322	0.73213	-2.25422	0.0588311	0.20644	no
CYB5A	NM_001914.4	6.52174	0	0	0	0	0	0	12	0	-0.250255	0.809576	0.88219	no
SPRED3	NM_001042522.2	0	0	0	0	0	0	0	10	40	-1.13855	0.292352	0.47462	no
CYP4F3	NM_001199209.2	2.91262	0	0	3.57143	5.30973	1.49254	3.82979	0	4.81928	-1.0359	0.334702	0.51879	no
C12orf45	NM_152318.3	0.44743	3.10559	4.61538	1.53846	1.84049	0.79365	0.49505	1.2987	1.63934	1.42782	0.196398	0.41109	no
ZNF587B	NM_001204818.2	1.87617	3.24675	1.2848	4.35256	3.6805	4.5993	3.66559	4.36418	4.29059	-2.2243	0.0614862	0.21067	no
C2orf50	NM_001371320.1	0	0	0	0	5.88235	0	0	0	0	-0.881917	0.407084	0.54084	no
THOC5	NM_003678.5	3.21839	3.92157	6.6087	5.11811	7.62943	5.84958	8.68794	7.14286	10.6457	-2.91805	0.0224022	0.11866	no
ZNF844	NR_134326.2	1.75258	4.5977	0.5305	0.61162	1.92308	4.70297	3.83632	4.4898	2.11946	-1.44372	0.192039	0.41109	no
ZNF845	NM_138374.3	0.73665	1.67866	1.30719	0.53476	1.14943	1.35952	1.77515	1.24224	1.99557	-1.49134	0.179498	0.39502	no
IBA57	NM_001010867.4	0	1.38408	0	1.41844	3.1746	5	1.86335	0.43103	5	-2.23456	0.0605623	0.20971	no
MAVS	NM_001206491.1	2.09531	3.50527	4.03967	2.57269	5.7091	5.3767	4.84832	4.38907	4.5843	-4.04325	0.00491262	0.05076	no
DBT	NM_001918.4	0.3856	0.43036	1.16162	0.13624	0.86455	0.15015	0.60901	0.9265	0.16088	-0.0508414	0.960872	0.98199	no
CEP97	NM_024548.4	0.48465	0.4902	0	0.16556	1.21951	1.28866	1.06525	0.51724	0.73746	-3.4385	0.0108593	0.08139	no
FECH	NM_001371094.1	5.7971	0	10.7143	10.8696	1.14943	9.52381	2.89855	2.43902	0	1.2402	0.254857	0.46344	no
BVES	NM_001199563.2	0	17.8571	0	0	0	0	0	6.25	0	0.770934	0.465966	0.5933	no
ARGLU1	NM_018011.4	0	0.18692	0	0	0	0	0	0	0	1.13855	0.292352	0.47462	no
ST3GAL5-AS1	NR_110569.1	0	0	0	40	0	0	0	0	0	1.13855	0.292352	0.47462	no
PRKAR2A	NM_001321989.2	1.23667	3.7	3.30435	3.27273	6.77789	4.01544	4.6832	6.13497	6.55859	-3.49943	0.0100007	0.08038	no
RSPH3	NM_031924.6	1.31363	11.0526	5.12821	6.06061	6.59898	3.22581	4.57516	8.06452	3.08642	0.374928	0.718816	0.8177	no
PHACTR4	NM_001350160.2	1.61551	3.55422	2.85274	2.49397	3.60054	5.12249	3.25991	3.98649	3.41365	-2.40465	0.0471428	0.18969	no
TPMT	NM_001346817.1	0.15361	0	0	0.36765	0.28818	0.72115	0.31397	0	0	-0.796727	0.451781	0.5801	no
ZNF33A	NR_136710.2	1.4881	5.05051	5.71429	0	5.32213	9.70874	5.02283	1.72414	2.03046	-0.834841	0.431374	0.56277	no
LINC02864	NR_034133.1	0	0	0	0	7.69231	0	0	0	0	-0.881917	0.407084	0.54084	no
MAD2L1	NM_002358.4	0	1.13636	2.18182	1.53846	5.45455	1.51976	4.48113	2.69058	2.65823	-2.39541	0.0477873	0.18969	no
ZNF7	NM_001282796.2	0	0	0	5.88235	0	0	0	0	0	1.13855	0.292352	0.47462	no
ST3GAL2	NM_006927.4	1.1544	1.23188	0.97035	1.40741	2.89944	1.69731	1.78158	2.22905	2.22431	-3.82522	0.00649806	0.06043	no
NBPF15	NM_001170755.2	0.97561	4.65116	3.64583	0	7.08661	4.91228	3.62903	3.8806	2.98507	-1.73118	0.127031	0.32816	no
NBPF14	NM_015383.2	2.73973	2.10526	0	2.41546	3.63636	5	2.90698	0	1.92308	-0.801004	0.449458	0.57896	no
NBPF12	NM_001278141.1	0	2.20588	0	0	3.76569	2.38095	0.71942	2.44648	1.97239	-2.31788	0.0535614	0.19674	no
NBPF11	NR_046188.4	6.27451	2.85714	9.52381	5.88235	5.38117	6.29921	7.60234	3.8961	3.51906	0.539623	0.606188	0.72009	no
NBPF19	NM_001351365.1	3.0303	0	14.2857	7.10059	11.8056	6.77966	9.26829	2.71318	4.16667	-0.255372	0.805777	0.88161	no
NSUN3	NM_022072.5	1.90157	1.72166	4.10959	1.64534	4.35606	4.30328	1.28205	2.77778	2.83316	-0.923783	0.386335	0.54084	no
NSUN4	NR_045790.1	0	0.24691	0.27548	0	1.38889	0.71048	0.45662	0.90674	0.35672	-2.89825	0.0230435	0.11866	no
SLC16A7	NM_001270622.2	2.37154	4.10023	4.96454	7.0615	4.72103	7.58621	7.82609	8.03324	6.07375	-1.98933	0.0869767	0.26699	no
FAM71F2	NM_001128926.3	0	0	0	0	0	0	6.66667	0	0	-0.881917	0.407084	0.54084	no
WIPF2	NM_133264.5	0	0.56285	1.26984	0	1.71891	0.64516	0.49192	0.52632	1.66147	-1.33345	0.224139	0.43557	no
CD38	NR_132660.2	0	0	0	0	0.24096	0.07622	0	0.3104	0.62284	-2.03278	0.081578	0.25906	no
POLR3D	NM_001722.3	0	3.06122	1.88679	0	2.2082	1.16618	1.14943	0.95238	0.79681	-0.0244782	0.981154	0.99028	no
OSER1-DT	NR_038339.2	0	0	0	0	0	0	2.29008	1.19048	0	-1.33351	0.224119	0.43557	no
PSD4	NM_012455.3	0.94887	2.7027	3.4642	0	1.5748	3.37838	2.91635	3.13131	1.75159	-0.948447	0.374487	0.54084	no
SGMS1-AS1	NR_126411.1	0	0	0	0	0	0.57471	0.34364	0	1.35747	-1.60232	0.15312	0.36288	no
MTPAP	NM_018109.3	0.2453	0.25221	1.90641	1.94986	2.31388	1.8315	0.98039	1.64141	1.48607	-1.14196	0.291024	0.47462	no
RBM43	NM_198557.3	0	0	0	0	20.339	8	3.1746	3.125	10	-2.49609	0.0412277	0.17657	no
RBM48	NM_032120.4	0.61162	0.83102	1.3624	0.8547	1.07143	0.21645	0.30628	0.55127	1.92719	0.261574	0.801179	0.87806	no
KAT7	NM_001199157.2	0.246	0.91533	0.42017	3.2967	1.57993	2.30179	1.84971	1.83727	1.25	-0.835837	0.430849	0.56277	no
TMEM127	NM_001193304.3	0	0	0.52632	0	0.98619	0.51813	0	0.25575	0.21882	-1.18069	0.276283	0.47462	no
ZNF850	NM_001267779.1	1.42687	1.68453	3.35025	0	3.17881	2.79476	4.48113	2.78351	3.26616	-2.41252	0.0466015	0.18961	no
ICOSLG	NM_001283052.2	5.53633	12.9032	0	2.23881	4.21456	14.2857	9.21053	5.05051	7.84314	-0.922498	0.38696	0.54084	no
THEM4	NM_053055.5	0.06418	0.29551	0	0	0.25685	0.69284	0.42061	0.5787	0	-1.97897	0.0883158	0.26699	no
PPM1K	NM_152542.5	1.10122	1.31549	0.93366	1.36652	1.66667	0.86925	1.44712	1.54341	2.05796	-1.43586	0.194182	0.41109	no
TSHZ2	NM_173485.6	0	0	0	0	0	0	3.84615	8.33333	0	-1.30055	0.234589	0.44395	no
HSPA4L	NM_001317381.2	0.68729	1.28102	1.03872	1.63488	2.32784	1.2605	1.63317	1.76349	2.48204	-2.36127	0.0502471	0.19068	no
PTPN9	NM_002833.4	0	0	0	0	0	0	0	0	2.7027	-0.881917	0.407084	0.54084	no
ZNF587	NM_032828.4	0.89315	1.45827	3.0888	2.25428	4.657	3.15985	3.12569	3.659	3.53422	-3.24558	0.0141434	0.09611	no
GINS1	NM_021067.5	1.18618	2.47757	3.32502	4.35754	6.75453	5.24549	4.2271	4.51163	4.79564	-2.92618	0.0221444	0.11866	no
ZNF619	NM_001145094.2	0	0	0	0	18.1818	0	0	11.1111	8.33333	-1.91451	0.0971112	0.2771	no
LRCH3	NM_001363887.1	1.76274	3.5343	4.10448	6.02782	4.44606	3.465	3.15648	3.43053	3.63349	0.285006	0.783888	0.86493	no
LOC112543491	NR_156734.1	0	0	0	0	0	0	0	0.81967	2.35294	-1.22185	0.261309	0.47122	no
ALG10B	NM_001013620.4	0	0	0	20	3.44828	5.35714	7.04225	2.38095	8.82353	-0.0894706	0.931214	0.96686	no
CCDC18-AS1	NR_034089.1	0.44053	1.78784	2.16216	1.96629	2.9476	2.11132	2.17391	1.49502	2.41465	-1.47156	0.184614	0.40061	no
PDE7A	NM_001242318.3	4.08163	0	4.5082	0	8.42105	6.69643	4.62963	4.02299	4.92505	-2.52449	0.0395501	0.1728	no
PGBD4	NM_152595.5	3.24675	4.32802	4.94505	2.43309	5.9034	1.51188	3.73984	4.41459	4.1876	-0.22618	0.827524	0.89355	no
PTPN14	NM_005401.5	0	3.65854	0	4.38596	9.375	0	5	5.55556	0	-0.86682	0.414763	0.54551	no
KIAA1324	NM_001284352.2	0	0	0	10.7143	0	0	0	15	0	-0.0777152	0.940229	0.96706	no
ZNF320	NM_001351777.1	0	3.48259	3.42679	0.7874	3.18182	1.28205	1.08696	6.04027	1.30841	-0.492731	0.637281	0.74349	no
ZNF329	NM_024620.4	1.23153	3.05206	1.57068	3.60825	3.48101	3.19635	3.9261	5.59006	3.36391	-2.19039	0.0646412	0.21691	no
FBXO48	NM_001024680.3	1.3986	6.73077	14.0625	0	4.09091	6.81818	10.2041	1.94175	3.57143	0.0685918	0.947233	0.9711	no
TMEM154	NM_152680.3	1.80567	3.19322	2.75735	1.85102	4.49495	3.67706	3.45164	2.92753	4.79766	-2.98457	0.0203825	0.11534	no
GCNT3	NM_004751.3	0	0	0	0	11.1111	0	0	0	0	-0.881917	0.407084	0.54084	no
NAP1L1	NM_004537.7	0.21413	0	0	0	0	0	0.21368	0	0	0.159902	0.877475	0.92916	no
PIGM	NM_145167.3	2.0339	4.30108	4.44444	6.66667	13.5593	4.58716	9.93789	6.80272	4.65116	-1.67578	0.137688	0.34282	no
ZNF429	NM_001001415.4	1.25313	1.63934	1.10638	0	3.13779	2.87234	1.51899	1.90931	3.13825	-3.08809	0.0176142	0.10601	no
HIF1AN	NM_017902.3	0.86957	0	0	0	1.93548	0	0	1.77936	2.68817	-1.64403	0.14417	0.35551	no
EVI5	NM_005665.6	0.8547	0	0	0	0	0	0	0	0	1.13855	0.292352	0.47462	no
SOCS6	NM_004232.4	0	0	0	0	0	1.66667	0	0	0	-0.881917	0.407084	0.54084	no
DR1	NM_001938.3	0.32468	0	1.24417	0.17699	0.14065	1.0989	0.39735	0.98453	0	-0.251108	0.808943	0.88219	no
WDR59	NM_030581.4	0	13.3333	0	0	5.7971	0	0	0	0	0.677374	0.51992	0.64225	no
TRIM38	NM_006355.5	0.78219	0.71378	0.82248	2.00717	1.52975	1.5625	1.67095	1.60895	1.20253	-1.51013	0.174756	0.39095	no
NCKAP1	NM_013436.5	0	2.22222	0	0	0	0	0	0	1.2987	0.519025	0.619744	0.72985	no
POLR2D	NM_004805.4	1.22382	2.74882	1.8914	2.50749	4.28195	2.77868	2.30941	2.49792	3.47985	-1.91994	0.0963385	0.27628	no
ACO1	NM_001362840.2	0	0	0	0	1.88679	4.7619	0	0	0	-1.25748	0.248907	0.45804	no
F11R	NM_016946.6	3.80265	5.67857	6.90395	5.96961	9.18919	8.45149	7.43711	8.18595	7.86016	-3.98426	0.00529502	0.05303	no
LRIG2	NM_014813.3	1.06796	4.5977	1.41956	0.79156	1.80879	1.68224	3.32851	3.42612	1.97628	-0.533102	0.610462	0.72214	no
ERCC6L2	NM_020207.5	8.13008	7.31707	20	0	13.0081	12	8.04598	6.12245	5	0.00653099	0.994971	0.9965	no
RNF125	NM_017831.4	1.09649	0.56497	3.49762	1.19617	5.16304	4.27163	4.54002	2.40175	3.72608	-3.12255	0.0167838	0.10515	no
IL17RA	NM_001289905.1	2.27273	1.30152	1.23457	0.22272	1.03986	0.40363	1.2963	1.24294	1.1984	0.537974	0.607267	0.72009	no
2003-08-01	NM_177422.3	1.51057	1.71607	4.93827	1.77824	2.84335	2.24127	2.42866	1.43008	3.16823	0.079924	0.938535	0.96706	no
KANTR	NR_145973.1	0	4.38596	0	0	2.66344	1.18483	0.30675	0	1.41343	-0.0156391	0.987959	0.991	no
MAPK13	NR_072996.2	0	0	0	0	3.66748	2	1.69492	0	3.38164	-2.87797	0.0237202	0.1197	no
OGFOD1	NM_018233.4	0	0.36153	0	0	0	0	0.13038	0	0.15038	0.386721	0.71045	0.81183	no
ZNF626	NM_001076675.3	1.73841	2.66667	3.22034	1.0582	1.45631	6.56934	6.11702	4.7619	4.98221	-2.36777	0.049769	0.19068	no
MOCOS	NM_017947.4	0	0	0	10.5263	12.5	0	0	0	14.2857	-0.620701	0.55446	0.67721	no
GPN2	NM_018066.4	1.25786	4.24312	0	3.06306	5.23104	4.52555	5.38117	4.00517	3.73832	-2.69087	0.0310465	0.14646	no
GGA2	NM_015044.4	1.78218	1.07817	2.02899	2.60304	3.51145	2.33281	3.14402	3.57143	4.57666	-3.13448	0.0165059	0.10515	no
CERT1	NM_005713.3	0	0	0	0	0.59172	0	0	1.81159	1.14613	-1.79761	0.115287	0.30509	no
ZNF154	NR_110974.2	0.95238	1.84697	5.94059	0	6.61765	1.85185	3.77358	0	4.93827	-0.717413	0.496356	0.61783	no
JDP2	NM_001135047.2	0	0	0	0	0	0	0	0	0.3861	-0.881917	0.407084	0.54084	no
GJC1	NM_001080383.1	1.64684	5.02194	5.53191	5.12733	7.73751	9.52381	5.84046	10.5634	7.20524	-3.10197	0.0172746	0.10565	no
ZNF138	NR_160268.1	0	0	0	0	0	20	0	18.75	0	-1.43892	0.193346	0.41109	no
MRTO4	NM_016183.4	1.21569	1.39616	1.33745	1.53097	5.97134	3.79747	3.59504	2.6522	2.90598	-3.61886	0.00852311	0.0728	no
TMEM231	NM_001077418.3	2.95858	5.40541	0	0	2	6.57895	5.26316	0	6.91489	-1.07531	0.317895	0.50109	no
ZNF136	NM_001348014.1	0.16722	0.3268	0.1385	1.54525	0.93897	0.16611	0.48387	0.38911	0.33389	0.248694	0.810737	0.88219	no
NUP43	NR_104456.2	3.69748	11.6142	8.71935	7.3955	13.4058	8.58369	11.0619	5.83658	8.08314	-0.74489	0.480594	0.60399	no
ZNF556	NR_145838.2	0	0	0	0	0	0	0	7.14286	0	-0.881917	0.407084	0.54084	no
ZNF557	NM_001044387.2	1.11465	2.73264	1.25839	3.01754	4.21109	3.12352	3.32214	2.83447	3.5444	-2.71993	0.0297685	0.14145	no
ZNF554	NM_001102651.2	0	3.73832	0	0	6.66667	1.54639	0	0	3.26087	-0.831564	0.433102	0.5639	no
ZNF555	NM_001172775.2	0	0	0	0	3.66972	0	1.58103	40	0.43103	-1.04075	0.332599	0.51791	no
ZNF558	NM_144693.3	0	0	0	0	0	0	1.07527	0	0	-0.881917	0.407084	0.54084	no
HOOK3	NM_032410.4	2.24787	4.02617	1.29983	3.88949	5.70891	5.38244	3.84255	5.16074	5.20868	-3.21096	0.0148382	0.09797	no
ZNF793	NM_001013659.3	2.77778	6.66667	7.19424	4.5045	9.61538	3.1746	17.6471	11.9048	6.23229	-1.503	0.176543	0.39359	no
GTF2H5	NM_207118.3	3.125	5.40541	0	0	2.08333	0	0	4	0	0.622005	0.55365	0.67721	no
LRRC57	NM_153260.3	0.5042	1.06007	1.00559	1.56889	3.0343	1.417	1.53518	2.17239	1.97148	-2.62359	0.0342299	0.15304	no
RUNDC3A-AS1	NR_110802.1	2.99539	0	0	10.8108	0	2.77778	17.8571	0	0	-0.149006	0.885751	0.93419	no
NICN1	NM_032316.3	0	3.15789	6.30631	1.50376	6.06618	5.76132	4.60251	5.51724	7.84314	-2.41598	0.0463652	0.18961	no
AP1M1	NM_001130524.2	1.4827	3.33333	0	0	2.31788	0	1.17188	0.7874	1.67364	0.0167785	0.987082	0.991	no
SAR1A	NM_001142648.2	0	1.28205	3.77358	0	0	1.06762	2.71739	2.88462	1.40187	-0.353605	0.734045	0.82896	no
EEF2K	NM_013302.4	0.612	1.17864	1.28535	1.73333	3.95706	4.61908	2.00077	2.82087	2.17009	-3.12192	0.0167986	0.10515	no
COMMD4	NR_104312.2	1.44404	0	0	0.55249	4.87805	0	1.0582	0.50761	2.92398	-1.29342	0.236908	0.44446	no
METTL16	NM_024086.4	4.14938	5.10949	5.8651	0.68493	11.782	10.1351	9.45347	9.34783	6.45161	-3.90719	0.00584453	0.05676	no
METTL14	NM_020961.4	2.29008	3.26087	3.84615	7.84314	4.57516	0	13.6364	2.11268	1.6129	-0.0262037	0.979826	0.99028	no
SRFBP1	NM_152546.3	0	0.76336	0	0.34247	0	0.89686	0.23981	0	0.61983	-0.291805	0.778894	0.86416	no
STK4	NM_001352385.2	3.08283	5.65174	6.75811	5.43172	7.03888	6.71623	6.07256	6.25819	6.66765	-1.86863	0.103887	0.29026	no
POLR1A	NM_015425.6	1.55967	2.74725	1.50637	2.04082	4.55466	2.88136	1.9389	1.35257	3.72629	-1.31525	0.229869	0.43884	no
FITM2	NM_001080472.4	0	4.54545	2.08333	0	3.44828	0	0	0.86957	0.75188	0.539815	0.606063	0.72009	no
TNFRSF9	NM_001561.6	1.7341	4.32802	7.49064	4.49102	5.72745	5.69106	7.45273	6.25	4.9569	-1.32526	0.226703	0.43679	no
C21orf58	NM_001286476.1	0	0	0	0	0	0	1.3986	0	0.74074	-1.33854	0.222558	0.43509	no
SNIP1	NM_024700.4	2.6087	0.78125	0	5.71429	1.92308	1.78571	2.1645	3.33333	2.17391	-3.97301e-05	0.999969	0.99997	no
DYRK3	NM_003582.3	0	0.97087	0	0	0	0	2.04082	0.52632	0	-0.545506	0.602346	0.71818	no
ZNF836	NM_001102657.3	1.98777	1.67131	6.26866	1.03397	7.42188	4.04762	3.02198	2.72109	4.86656	-1.18186	0.275849	0.47462	no
PHAX	NM_032177.4	1.47915	2.23319	2.00861	3.08813	3.67615	2.83224	2.84875	3.57902	3.04535	-2.77295	0.0275769	0.13397	no
TMEM19	NM_018279.4	6.95122	10.4389	7.81893	6.93642	9.19786	9.2511	10.7754	9.95526	10.9386	-2.37484	0.0492542	0.19068	no
NUGGC	NM_001010906.2	2.27273	5.69476	0	7.55814	12.0879	9.09091	9.02708	5.31401	4.8951	-1.97732	0.0885313	0.26699	no
RIF1	NM_018151.5	1.86125	1.60428	7.5718	3.386	7.4359	5.88235	4.63918	5.98007	7.09343	-1.94732	0.0925315	0.26892	no
ZNF639	NM_001303425.2	1.1976	2.20884	1.17188	2.98507	1.4658	1.49701	3.45711	3.66972	2.4	-0.927392	0.384584	0.54084	no
SLC17A5	NM_012434.5	0.33113	1.04987	0	2.25	3.13808	0.89021	0.81967	1.81347	1.65441	-1.16994	0.280311	0.47462	no
GEMIN6	NM_024775.10	1.14449	2.88809	1.3587	4.86486	5.3125	4.60123	2.41449	4.98753	5.4878	-2.02781	0.0821776	0.2597	no
ERO1A	NM_014584.3	0	0	0	0.19569	2.91439	1.68067	1.10011	1.23043	0.79872	-3.54107	0.00945631	0.07695	no
FLJ42627	NR_024492.1	1.74419	9.09091	0	0	1.1236	5.37634	1.08108	0	6.54206	-0.0480054	0.963053	0.98211	no
AP5B1	NM_138368.5	0.68493	5.92105	12.0482	3.48837	10.4839	8.25688	4.66321	4.06504	5.11628	-0.386197	0.710821	0.81183	no
2001-01-01	NM_182625.5	0.12837	0	0	0	0	0	0	0.32787	0.13219	-0.766738	0.468303	0.5933	no
BSND	NM_057176.3	7.14286	0	0	0	0	0	0	0	0	1.13855	0.292352	0.47462	no
ZNF492	NM_020855.3	1.21951	0	0	0	0	0.57803	0.67568	0	2.5641	-0.766837	0.468247	0.5933	no
KLF8	NM_001324105.1	1.68067	1.51515	0	0	2.66667	6.94444	2.0202	0	1.77778	-1.37463	0.211634	0.42327	no
MCTS1	NM_014060.3	1.32159	0	0	0	0.5618	0	1.03359	0	1.23457	-0.574465	0.583634	0.70101	no
LINC02078	NR_109783.1	0	0	0	0	16.6667	0	0	0	0	-0.881917	0.407084	0.54084	no
ZNF546	NM_001297763.2	0	0	0	1.87266	0.98522	0.73801	0	0	0.46512	0.0651892	0.949846	0.97225	no
DNAL1	NM_031427.4	3.76344	3.26087	3.7037	2.94118	3.9548	9.85915	6.26959	4.57516	5.6	-2.22648	0.0612883	0.21067	no
MDM2	NM_001145337.3	0.99314	1.92827	2.12726	1.77811	2.57377	2.79123	1.98789	2.21991	2.20207	-2.37932	0.0489312	0.19068	no
LINC02679	NR_134315.1	0	0	0	0	0	10	0	0	0	-0.881917	0.407084	0.54084	no
CACUL1	NM_153810.5	0	0	0	0	0	0	0.14577	0	0.40323	-1.23197	0.257734	0.46607	no
DYRK1A	NM_001347722.2	0.41152	0	3.63636	0	1.68539	0	0.7109	0	0.87336	0.420704	0.686586	0.7897	no
LINC01521	NR_120386.1	0	1.62602	0	0	0.66225	1.02041	1.51515	0.5848	2.47934	-1.58955	0.155962	0.36654	no
AJUBA	NM_032876.6	2.22222	6.25	8.33333	20	12.5	7.84314	6.01504	9.79021	7.31707	0.141662	0.891338	0.9344	no
SLC2A5	NM_001328619.2	3.47826	0	0	0	14.2857	1.66667	3.25444	2.6087	0	-1.1723	0.279424	0.47462	no
RPL37A	NM_000998.5	1.99808	4.89808	4.60883	5.4878	4.16855	4.45241	4.2199	3.4699	4.13303	0.226723	0.827117	0.89355	no
LOC100133331	NR_028327.1	0	1.44928	0	0	1.70213	0	2.53165	0	3.01205	-1.39414	0.205928	0.41893	no
CEP104	NM_014704.4	4.96183	5.2381	8.21918	3.30579	6.82927	6.97674	4.97738	10.9091	6.2201	-1.21363	0.264243	0.47462	no
MTDH	NM_001363137.1	0.88863	1.03975	1.75767	1.02264	2.33538	2.3329	2.19866	1.38433	2.52314	-3.4373	0.010877	0.08139	no
EXOSC6	NM_058219.3	0.45812	0.86166	2.48447	1.57534	1.44928	1.97091	1.21261	2.08754	2.16037	-0.969376	0.364651	0.54084	no
ZBTB8A	NM_001291496.2	0.80645	3.7037	0	13.6364	0	0	16.6667	0	1.81818	0.182097	0.860668	0.92154	no
UBE2Q2P1	NR_003661.2	0	0	3.57143	0	0	0	2.63158	11.1111	3.92157	-1.08016	0.315877	0.49912	no
MARC1	NM_022746.4	0	0	0	0	0	0	15	0	0	-0.881917	0.407084	0.54084	no
ICMT	NM_012405.4	0	7.33591	1.23457	4.5	12	7.31707	6.54206	10.274	7.94393	-2.99647	0.0200421	0.11445	no
FCF1	NM_015962.5	1.42315	4.46927	3.7323	7.21925	7.59275	7.82748	7.71375	7.61974	8.27251	-3.39605	0.0115042	0.08415	no
SHISAL2A	NR_135156.2	0	0	0	37.5	0	7.14286	6.66667	1.78571	7.69231	0.559963	0.592964	0.70959	no
BRIP1	NM_032043.3	0	0	0.56604	0	0	0.56657	0	0	1.5015	-0.766484	0.468444	0.5933	no
OSTM1	NM_014028.4	4.1958	2.62009	4.85714	2.4	1.69492	12.766	13.6842	5.72687	5.52995	-1.63826	0.145377	0.35559	no
SKP1	NM_170679.3	0.33223	0	1.5748	0	2.11946	1.44092	0.38023	1.5625	1.5873	-2.04366	0.0802785	0.25744	no
ACOX1	NM_004035.7	1.90196	6.16766	3.76448	5.99393	6.49682	7.87402	4.23573	5.64706	6.67634	-1.54122	0.167165	0.37918	no
LOC728613	NR_003713.1	9.52381	0	0	0	0	0	0	0	0	1.13855	0.292352	0.47462	no
GRSF1	NM_002092.4	1.93548	2.35756	5.47945	1.30208	2.0202	2.64228	2.63158	2.29167	1.92308	0.560063	0.592899	0.70959	no
SPECC1	NM_001243439.2	1.33929	0.81301	0	0.73529	0.80645	3.27869	0	1.28205	0	-0.484384	0.642901	0.74604	no
DNAJC10	NM_001271581.3	0	0	0	0	0	1.22699	0.52083	0	0	-1.27691	0.242359	0.45079	no
RLIM	NM_183353.3	0.05744	0.52411	0	0	0.07396	0.18298	0.34941	0.28633	0.06086	-0.351688	0.735421	0.82896	no
FEM1A	NM_018708.3	1.06061	1.19048	0	0.89021	1.22807	0.4886	0	0.71301	0.91324	0.350881	0.736001	0.82896	no
FFAR2	NM_005306.3	0	0	0	0	0	2.32558	0	0	0	-0.881917	0.407084	0.54084	no
ZNF791	NM_153358.3	0.3816	0.48135	0.64611	0.37866	1.23159	0.68617	0.52676	0.7772	1.04544	-2.48151	0.0421166	0.1792	no
SCIN	NM_001112706.3	1.5625	0	0	0	0	0	3.37079	0	5.76923	-1.03903	0.333341	0.51791	no
ATF7IP	NM_018179.4	0	0.75988	0.98619	0	1.92308	0.9498	0.69626	0.92915	0.99502	-2.00826	0.0845823	0.26473	no
FAM153A	NR_146226.1	0	0	0	0	0	0	0	0	11.1111	-0.881917	0.407084	0.54084	no
BCLAF3	NM_001367774.1	0	0	0	0	5.12821	2.5641	0	0	0	-1.32288	0.227453	0.43679	no
ZNF570	NM_001300993.2	2.88684	3.41463	4.83871	1.32231	3.65854	4.41362	3.75494	5.2356	4.2292	-1.60154	0.153292	0.36288	no
ZNF578	NM_001099694.2	1.25	0	0	0	0	0	0	9.09091	0	-0.72395	0.492575	0.61548	no
PEX26	NM_001127649.3	2.23726	4.23292	4.67762	3.77618	4.85216	5.28552	4.39876	3.87985	5.30694	-1.81179	0.112919	0.30251	no
CTSB	NM_001908.5	1.52672	7.40741	7.65306	4.54545	6.36364	8.88889	6.47668	9.42623	1.51515	-0.617138	0.556677	0.67865	no
RPL14	NM_003973.5	1.55743	2.25141	2.26904	0.62762	3.33919	2.0155	3.79951	2.58303	3.58035	-2.73208	0.0292507	0.14002	no
CTSS	NM_004079.5	1.53461	3.23037	3.05909	3.47795	4.52055	3.97541	3.59762	3.89538	3.95376	-2.76286	0.0279804	0.13493	no
CXCL8	NM_000584.4	0	0	0	0	0	0	0.57803	0	0	-0.881917	0.407084	0.54084	no
MYADM	NM_001290193.2	0	0	2.02703	1.11111	2.34375	0	0.42017	0.4583	0.23981	0.14339	0.890023	0.9344	no
ATG10	NM_001131028.2	0	0	0	0	0.5848	0	1.23457	0	0	-1.30785	0.232236	0.44077	no
PDP2	NM_001329933.2	2.80112	3.53107	2.54111	3.87931	6.71769	4.14141	5.22822	3.65034	4.0636	-2.29261	0.0555931	0.20088	no
TMEM236	NM_001098844.3	0	0	0	0	0	7.69231	0	0	0	-0.881917	0.407084	0.54084	no
ST8SIA5	NM_001307986.2	0	0	0	5	0	0	0	0	0	1.13855	0.292352	0.47462	no
PTCD2	NM_024754.5	0.65359	0	2.08333	0	0.91743	0.68966	1.49813	0.61728	0.26385	-0.230879	0.824012	0.89355	no
ATG12	NR_073603.2	0.85197	1.0395	1.26904	0.94937	1.2837	1.22616	1.52193	0.92166	1.62162	-1.80258	0.114451	0.30509	no
UBA2	NM_005499.3	0.77121	2.09424	4.57256	1.71821	3.04569	3.2967	3.83562	5.03432	5.45113	-2.06477	0.0778147	0.25329	no
GPALPP1	NM_001316952.2	0	0	1.06383	0	0	1.65746	1.39535	2.17391	0	-1.40231	0.203581	0.41676	no
B3GNT10	NR_027442.2	0.23697	1.71821	3.44828	0.84746	1.47601	0	5.83333	3.43008	1.63934	-0.708108	0.501769	0.62338	no
BORCS5	NM_001300742.3	1.67598	0.53476	0	0	3.49345	2.27273	1.24224	4.1958	6.09137	-2.89601	0.0231171	0.11866	no
VPS41	NM_014396.4	4.38088	7.40145	7.15564	6.76752	6.59134	7.31523	6.88259	7.69231	7.94669	-1.2781	0.24196	0.45079	no
KIDINS220	NR_145964.2	0	0	0	0	0	0	0	2.32558	0	-0.881917	0.407084	0.54084	no
NDUFA9	NM_005002.5	0	0	12.9032	0	0	0	3.7037	6.45161	3.44828	0.159963	0.877428	0.92916	no
GPR65	NM_003608.4	0	0	8.38323	3.82775	2.11268	3.27869	4.04858	2.25225	2.05128	0.168314	0.871096	0.92916	no
GMEB1	NM_024482.3	0.24938	0	0	1.00503	1.82648	1.9084	0.59524	2.12121	0.87209	-2.84592	0.0248332	0.12247	no
CYP1A2	NM_000761.5	0	0	0	0	12.5	10	0	0	0	-1.42557	0.197022	0.41109	no
FARSB	NM_005687.5	0.64935	0	0	0	0	0	0	2.23214	0.90498	-0.900503	0.397774	0.54084	no
SHE	NM_001010846.3	7.69231	1.81818	0	0	1.7094	4.21053	0	0	0	0.643593	0.540344	0.66371	no
GNE	NM_001190388.1	1.13122	2.35602	4.20624	3.76135	7.58853	3.37349	4.81752	4.82115	5.22599	-2.32892	0.0526976	0.19492	no
ZNF813	NM_001004301.4	1.03093	2.02899	1.11235	0.57604	1.97905	2.75374	2.78035	4.97925	1.59104	-2.27267	0.0572516	0.20367	no
SPTBN2	NM_006946.3	4.34783	0	0	0	0	0	0	0	5.08475	0.0467643	0.964007	0.98211	no
LIPG	NM_001308006.2	0	0	16.6667	0	0	0	0	0	0	1.13855	0.292352	0.47462	no
DUSP19	NM_001142314.2	0	1.40351	5.55556	1.42857	0	4.14747	4.51977	2.08333	4.62963	-0.668403	0.525296	0.64767	no
ESCO2	NM_001017420.3	0	0.19231	0.23981	0.58252	0.40486	0.9434	0.69204	0	0.17668	-0.859808	0.418365	0.5491	no
DENND2C	NM_198459.4	0.77519	0	0	0	0	0	0	0	0	1.13855	0.292352	0.47462	no
LGSN	NM_016571.3	0	18.75	0	0	0	4.34783	0	0	0	0.901839	0.397111	0.54084	no
PHC3	NM_001308116.2	0.20064	0.4491	0.12987	0.40568	0.81144	0.67497	0.15123	0.28461	0.62696	-1.35998	0.216011	0.4282	no
STK4-AS1	NR_038341.1	0	0	0	0	0	7.14286	0	0	0	-0.881917	0.407084	0.54084	no
VWA2	NM_001272046.2	0	0	0	0	10.5263	5.97015	0	0	0	-1.35651	0.217058	0.4282	no
KCNN3	NM_002249.6	0	0.20202	0	1.8797	0.18149	0.57471	0	0	0	0.879736	0.408187	0.5412	no
PMS2	NM_001322007.1	1.1236	1.99203	1.96078	6.3253	14.1079	7.18391	2.58621	9.7166	8.33333	-2.35162	0.0509656	0.19068	no
SLC35E3	NR_149143.3	1.42405	1.75084	1.37931	2.34742	1.62828	3.34225	2.29572	2.38764	2.31499	-1.81925	0.111691	0.3017	no
FBXL4	NR_103836.2	0	4.34783	0	0	0	0	0	0	0	1.13855	0.292352	0.47462	no
LOC100132062	NR_028325.1	0	0	0	0	0	0	2.5641	0	0	-0.881917	0.407084	0.54084	no
ZNF566	NM_001145345.1	0.61069	2.52874	4.34783	2.20994	4.10557	4.10256	2.69542	0.72816	0.89606	-0.0756572	0.941809	0.96706	no
SLC19A3	NM_025243.4	0	0	0	0	0	18.1818	0	0	0	-0.881917	0.407084	0.54084	no
NIT2	NM_020202.5	0	0	0	0	0	0	0	0.42194	0	-0.881917	0.407084	0.54084	no
FOXK1	NM_001037165.2	0.39139	3.62319	1.11732	4.90798	2.89436	8.09859	4.85175	4.52489	5.36913	-1.97572	0.0887395	0.26699	no
TMEM119	NM_181724.3	0	0.89286	0	0	0	0	0	0	0	1.13855	0.292352	0.47462	no
TRAF6	NM_004620.4	2.11765	1.88679	7.41935	3.4965	4.6252	2.00803	2.47678	5.51378	3.42146	0.0898781	0.930902	0.96686	no
HAUS2	NM_001323630.2	0.61018	1.21879	1.43861	2.00114	3.37983	2.92527	2.03488	2.1445	2.6268	-3.44603	0.0107489	0.08139	no
SLC35A3	NM_001271684.2	1.73188	2.45098	2.87846	2.07957	2.7027	3.10606	3.3063	2.55987	2.41901	-1.85397	0.106147	0.29405	no
MIGA1	NM_001270384.1	0	0	0	0	0.4415	0.57143	0.3003	0.27701	0	-2.93555	0.0218511	0.11866	no
FAF1	NM_007051.3	1.25	0	5.26316	1.40845	0	0	0	0	0	1.98018	0.0881589	0.26699	no
SLC26A2	NM_000112.4	2.66904	2.63158	3.84615	0.27248	3.42105	4.70297	2.86976	2.33463	4.91071	-1.48301	0.181637	0.39547	no
TNFAIP8	NM_001286817.2	0.49383	0.28209	3.81679	1.53061	2.25386	1.42857	2.05357	1.81378	1.26013	-0.311732	0.764324	0.85201	no
LIN54	NM_001115007.3	0	0.31153	0	1.00167	0.60241	0.74738	0.24096	0.25674	0.35088	-0.470597	0.652239	0.75553	no
CNR2	NM_001841.3	0.89419	0.71429	1.34831	0.52724	3.01399	1.11111	0.74442	3.14465	2.70468	-2.14646	0.0689729	0.22909	no
CNKSR3	NM_173515.4	0	0	0	1.04167	0.5848	7.54717	0	3.78788	0.80645	-1.41216	0.20078	0.41396	no
DRAXIN	NM_198545.4	0	0	4.46429	0	10	0	0	9.67742	4	-1.34602	0.220255	0.43319	no
GABPB2	NM_001323912.2	2.48353	3.03186	4.75162	2.18281	3.85523	5.20646	2.9108	3.94822	4.76663	-1.51593	0.173317	0.38917	no
MIR4425	NR_039623.1	0	0	0	0	2.63158	4.16667	2.1978	0	0	-1.97338	0.0890467	0.26699	no
METTL6	NM_001301792.1	2.55639	5.08906	2.85714	1.09091	9.65909	7.8341	5.23338	4.50237	6.43501	-3.00828	0.0197101	0.11355	no
FOXRED2	NM_024955.6	2.17822	2.40385	4.22164	1.03093	6.50888	3.80952	3.11804	3.59281	1.23457	-1.06522	0.322132	0.50639	no
DGKI	NM_001321710.2	0	0	0	0	10.3448	0	0	0	0	-0.881917	0.407084	0.54084	no
TMEM106A	NM_001291586.2	1.0279	3.42205	3.77358	8.12183	7.43802	7.14286	6.13811	6.70103	6.5666	-2.04995	0.0795364	0.25744	no
DDX58	NM_014314.4	0.81301	0.69444	8.33333	6.38298	8.69565	8.05369	7.36196	5.55556	5.69106	-1.62734	0.14769	0.35742	no
PTGIS	NM_000961.4	0	0	0	0	0	8.33333	0	0	0	-0.881917	0.407084	0.54084	no
SSBP2	NM_001256735.2	1.28205	0	11.7978	0	2.0979	2.57732	1.5748	0	2.29885	0.608528	0.562056	0.68259	no
TXNDC15	NM_001350735.1	1.18343	4.01914	1.89125	4.11805	6.34058	5.00511	4.43459	4.79452	4.4586	-2.87891	0.0236884	0.1197	no
AP5S1	NM_001204447.2	0.23068	1.83673	0.58824	1.35135	3.05206	1.9943	2.12483	1.90931	1.86567	-2.93027	0.0220158	0.11866	no
OTUD7B	NM_020205.4	0.63492	0	1.35135	1.67464	3.17726	1.75439	1.45161	1.5625	0.86207	-1.55094	0.164853	0.37656	no
ZFYVE16	NM_014733.6	0	0	0	0	0	7.27273	2.8777	2.1978	2.5	-2.20714	0.0630627	0.21382	no
SLC35E2B	NM_001110781.3	5.6962	14.7368	3.83523	2.18023	4.98812	3.99543	4.78339	5.57491	5.45455	0.66607	0.5267	0.64817	no
SYAP1	NM_032796.4	1.28488	2.9794	2.67799	3.85424	4.94397	3.46535	4.45147	3.1362	4.09195	-2.20821	0.0629633	0.21382	no
AHR	NM_001621.5	2.85714	5.90538	8.95706	6.37077	5.84035	5.61838	6.54517	6.06629	6.50922	-0.0834739	0.935812	0.96706	no
IFNAR1	NM_000629.3	0.24038	0.4329	0	3.48837	3.37553	1.44665	5.00894	3.27869	2.77778	-2.20267	0.0634806	0.21412	no
ZNF776	NM_173632.4	0	0	0	0.22831	2.77778	0.61856	1.15789	0.21882	0.5994	-1.97861	0.0883625	0.26699	no
CEP78	NM_001349839.2	2.18978	3.92157	1.31579	9.52381	7.55208	7.2695	5.75693	5.8548	3.14233	-0.908692	0.393722	0.54084	no
PKHD1L1	NM_177531.6	3.75134	4.29185	10.3448	12.7168	6.37363	4.65116	5.23256	5.03778	8.97704	0.80214	0.448843	0.57896	no
ZNF514	NM_032788.3	2.32558	2.6087	6.3228	4.5	5.43933	4.41767	4.89237	6.47709	5.20694	-1.48961	0.17994	0.39502	no
PUS7L	NM_001098615.2	0.96819	2.92994	1.18343	2.47148	2.49501	1.37157	1.43613	2.05174	3.33681	-0.423491	0.684646	0.78886	no
KIF6	NM_001289020.3	0	0	0	4.7619	0	0	0	0	0	1.13855	0.292352	0.47462	no
ZNF426	NM_001300883.3	0.78493	1.68634	2.40889	4.16185	2.7533	1.76917	2.33723	1.97216	2.41265	0.0176236	0.986431	0.991	no
MIR106A	NR_029523.1	0	3.57143	0	0	0	0	0	0	0	1.13855	0.292352	0.47462	no
ATXN3	NM_001164781.1	1.15924	2.20729	2.8157	3.34029	2.55624	5.45809	3.02535	3.29114	3.75264	-1.76588	0.12076	0.317	no
SOAT1	NM_001252511.1	1.80476	1.78218	1.84332	2.50329	2.61307	1.51339	1.9954	1.44737	2.29435	0.0360474	0.972251	0.98742	no
REL	NM_002908.4	0.2265	0	0	0	1.01566	0.11758	0.35232	0.3125	0.24896	-1.91197	0.0974744	0.2771	no
STRIP2	NM_020704.3	0	0	0	4.44444	0	2.38095	0	1.2987	0	0.335417	0.747139	0.8386	no
ALG10	NM_032834.4	0	0	0	0	6.57895	4.7619	7.89474	8.87097	0.86957	-3.62247	0.00848229	0.0728	no
LOC100134868	NR_004846.3	0	0	0	0	0	3.57143	0	0	0	-0.881917	0.407084	0.54084	no
RBM3	NM_006743.5	0.20582	0.17215	0.13995	1.99405	0.99975	0.38125	0.29977	0.50099	0.43384	0.247365	0.811724	0.88219	no
SPCS3	NM_021928.4	0.19474	0.44803	0	0.49444	2.56716	0.55905	2.17264	2.70049	1.1183	-3.15605	0.0160162	0.10323	no
JHY	NM_024806.4	2.08333	0	0	0	8.33333	0	0	0	0	-0.589299	0.574179	0.6922	no
GPATCH2L	NM_017926.4	1.80316	2.42024	2.91971	2.49822	3.47144	1.73244	2.52496	2.14634	1.82034	0.173327	0.8673	0.92711	no
AP1S3	NR_110906.2	1.25665	2.3399	1.84438	4.96894	5.30813	5.09356	4.46281	5.51532	4.46976	-3.11426	0.0169795	0.10527	no
ACER3	NM_001300955.2	2.25564	11.9565	15.873	9.80392	20	18.6046	3.61446	11.8644	5.08475	-0.407873	0.695553	0.7986	no
DYNC1I2	NM_001271788.2	1.03093	0	7.24638	0	5.40541	2.22222	1.42857	1.60428	1.13636	-0.163966	0.874392	0.92916	no
LINC01993	NR_073178.1	0	0	0	0	7.69231	0	0	20	0	-1.24915	0.251761	0.46025	no
MCUR1	NM_001031713.3	2.38806	4.63679	4.44444	1.54867	5.65611	4.21348	4.39276	4.46809	4.67197	-1.95393	0.0916353	0.26892	no
PTGR2	NM_001371330.1	0	1.8018	4.16667	10.1695	0	0	1.90476	0	2.89855	1.48853	0.180217	0.39502	no
ARSA	NM_001085426.3	2.35043	2.96496	1.76471	1.5625	4.45736	3.30882	5.9761	3.66379	2.12766	-2.25044	0.05916	0.20644	no
ADAMTS4	NM_005099.6	1.5873	3.92157	0	0	0	0	0	0	0	1.69156	0.134569	0.33824	no
CENPL	NM_001127181.2	0	0	1.70455	0	1.3468	0.85714	0.39216	2.24719	0.86768	-1.38447	0.20874	0.42202	no
CENPC	NR_155754.2	3.89171	7.40741	11.9761	4.6332	10.9477	6.75182	8.8785	6.61376	9.92908	-0.876726	0.409712	0.54212	no
DFFA	NM_004401.3	0.60235	2.47613	3.5535	1.93648	4.23536	3.33713	4.12259	4.01126	4.28516	-3.23921	0.0142686	0.09611	no
MRPL42	NR_038160.2	1.76322	2.66667	2.55023	2.38663	2.58519	4.15408	4.10007	1.81509	2.54178	-1.25494	0.249774	0.45804	no
RBM23	NM_001352766.2	0.23238	0.67265	0	0.69686	1.45349	0.68681	2.0979	1.2966	0.98039	-2.91737	0.0224239	0.11866	no
MRPL48	NM_001318500.2	0	0	0	9.30233	0	0	0	0	0	1.13855	0.292352	0.47462	no
ZNF699	NM_198535.3	0	0.24631	0	0	3.77358	0.96618	0.25773	0	2.08877	-1.72521	0.12814	0.32972	no
LRRN4CL	NM_203422.4	7.40741	0	0	0	0	0	0	0	0	1.13855	0.292352	0.47462	no
MPHOSPH8	NM_017520.4	2.44161	3.92265	5.32213	5.49717	6.88043	6.20968	5.96115	5.73152	5.61157	-2.64166	0.0333431	0.15179	no
CCSAP	NM_145257.5	0	0	0	0	1.93548	0	0	0	0	-0.881917	0.407084	0.54084	no
ADAL	NM_001324366.2	0	0	0	0	0.52083	0	0	0	1.84502	-1.16731	0.281304	0.47462	no
BUB3	NM_004725.4	0.36765	2.55102	0	2.8169	2.99145	0	1.88953	0	0.24331	0.43617	0.675849	0.78149	no
ZNF26	NM_001256280.2	0.93349	2.1978	0	1.75439	2.17129	1.81452	2.85714	1.82927	2.13244	-1.97285	0.0891156	0.26699	no
ZNF234	NM_001144824.2	1.57407	3.19489	2.99145	2.25035	4.1573	3.28767	3.08422	2.26244	3.40909	-1.55553	0.163773	0.37656	no
MPLKIP	NM_138701.4	0.76336	0.30303	6.71642	0	0.21786	1.49701	2.17391	0.19685	0.26455	0.727793	0.490362	0.6139	no
GAS2L3	NM_001303130.2	0	2.45399	9.44206	3.65854	10.8108	6.66667	3.46535	5.91398	9.26829	-1.45965	0.187759	0.40474	no
ZNF431	NM_001319127.2	1.81269	2.40055	2.26804	2.18017	2.85622	3.12114	2.86299	1.91495	2.28278	-1.61501	0.150343	0.35983	no
ZNF432	NM_014650.4	3.67347	3.2	5.37634	3.88571	6.3745	6.46259	6.4257	5.16605	7.69944	-3.89602	0.0059292	0.05676	no
ZNF347	NM_001172675.2	0.16639	1.63043	6.15385	2.8777	7.14286	3.68664	6.69145	2.98507	2.04678	-1.12067	0.299397	0.47889	no
GNB4	NM_021629.4	0	2.15054	3.37079	8.70787	9.09091	33.3333	12.7517	6.97674	10.8434	-1.95127	0.0919956	0.26892	no
CEP250	NM_007186.6	1.16959	0	0	0	2.5	0	0	0	0.8	-0.605261	0.564105	0.68259	no
STX7	NM_003569.3	0.89087	0.2611	0	2.06897	1.5015	1.849	1.25725	1.20567	2.67281	-1.75969	0.121857	0.31859	no
GDPD1	NM_182569.4	0	5.88235	10.9091	0	33.3333	3.84615	6.48148	0	9.23077	-0.902942	0.396564	0.54084	no
SLAMF6	NM_052931.5	0	0.04885	0	0.2461	0.06468	0.28571	0.28763	0.07785	0.04087	-0.954016	0.37185	0.54084	no
PUS1	NM_001002019.3	0	1.38889	0	7.57576	2.63158	1.69492	0	5.6962	2.66667	-0.15585	0.88055	0.93058	no
TRMT2B	NM_001167972.1	6.54867	14.5098	12.5	12.5604	16.4894	15	16.9054	12.7717	17.9669	-2.35257	0.0508945	0.19068	no
ATAD3C	NM_001039211.3	0	6.66667	0	0	8.57143	0	0	0	0	-0.019569	0.984933	0.991	no
DYNC1H1	NM_001376.5	0.52356	0	0	0	1.92308	0	0	4.80769	0	-1.13109	0.295277	0.47759	no
PXMP4	NM_007238.5	3.60934	6.03774	5.45455	3.63636	4.80769	14.2857	8.94737	8.28402	5.32688	-1.8268	0.110462	0.30114	no
CHST12	NM_001243795.2	1.06545	0.27548	4.61538	0.88889	2.27273	3.02491	1.03858	2.12766	2.52226	-0.517179	0.620967	0.72985	no
FAM185BP	NR_146190.1	0	2	0	0	0	5.55556	0	2.53165	3.2	-1.38537	0.208477	0.42202	no
PECAM1	NM_000442.5	0	0	0	0	0	5.12821	0	0	5.76923	-1.43603	0.194137	0.41109	no
SUGT1	NM_001130912.3	0.31323	0.34884	0	0.71813	1.54679	0.37975	0.5291	1.05364	0.80775	-1.93938	0.0936202	0.27067	no
WASHC4	NM_015275.3	0	0	0	0	0	0.54645	0	0	0	-0.881917	0.407084	0.54084	no
CBFA2T2	NM_001032999.3	0.64378	7.47664	5.7971	5.83333	3.85675	5.7047	3.61757	2.64026	5.24194	0.500645	0.631976	0.73996	no
QPCTL	NM_001163377.2	2.83224	7.33753	2.72727	5.12821	9.15033	7.29927	11.2941	15.4472	7.6087	-2.89506	0.0231484	0.11866	no
ACOT9	NM_001033583.3	0.74906	1.34228	4.2654	2.27273	3.33333	4.36047	2.88925	3.65169	3.65385	-1.94887	0.0923211	0.26892	no
MRRF	NM_001346339.2	0	0	0	0	0	1.03093	0.77922	2.15054	0.32154	-2.04411	0.0802245	0.25744	no
MORN3	NM_001363685.2	0	2.08333	0	8.21918	0	2.15054	5.61798	0	2.77778	0.224687	0.828641	0.89355	no
KIF27	NM_001271928.2	2.17391	6.66667	6	0	0	0	0	8.24742	1.53846	0.766575	0.468393	0.5933	no
PGGT1B	NM_005023.4	3.11284	5.26316	7.27969	8.97959	8.94309	4.2654	7.55287	9.17874	4.78469	-0.487256	0.640965	0.74512	no
SCO1	NM_004589.4	2.20339	4.07978	3.36927	6.5123	7.94045	5.99793	4.79833	5.17928	4.79599	-1.63033	0.147054	0.35721	no
ENAH	NM_001008493.3	0	0	0	0	0	0	0	10.5263	0	-0.881917	0.407084	0.54084	no
CC2D1B	NM_032449.2	2.91424	3.7037	4.12844	3.04976	4.43925	1.27389	1.83639	1.65289	0.8547	1.89981	0.0992341	0.27966	no
XRCC2	NM_005431.2	1.07047	0.78049	2.20049	0.13755	1.79718	2.77551	1.89055	2.04082	2.67028	-2.67817	0.0316228	0.1481	no
GK5	NM_001039547.3	0.51132	3.61757	1.85185	0.98592	2.7179	2.6824	3.63128	3.55487	3.69318	-2.31494	0.0537939	0.19674	no
PRORP	NM_014672.4	2.75404	5.23256	4.48549	3.96476	5.60928	3.24484	4.6729	6.09756	6.77656	-1.40617	0.202477	0.41581	no
FAM239A	NR_146580.1	1.09756	1.46751	9.61538	0	2.42424	0	4.56026	0	1.67131	0.605693	0.563833	0.68259	no
SYT11	NM_152280.5	0.48622	1.2016	1.01523	0.88192	3.9604	1.15132	1.87578	2.79898	3.21701	-2.95657	0.021208	0.118	no
NARF	NM_001038618.3	0	0	0	0	5	0	0	0	0	-0.881917	0.407084	0.54084	no
RBM39	NR_040722.2	0	0	0	0	0	0.41322	0	0	0.50505	-1.42831	0.196263	0.41109	no
RSL1D1	NM_015659.3	1.36054	1.70394	1.38249	0.97451	3.58621	2.21354	2.02664	3.96825	2.56176	-3.33	0.0125911	0.0891	no
MRPS23	NM_016070.4	1.00883	1.08696	0	8.09717	2.63158	3.30033	1.40281	0.89286	2.6749	0.214424	0.836329	0.89992	no
MFSD4B	NM_153369.3	3.08151	2.84698	2.80066	5.63565	5	7.41688	4.23484	6.21931	5.04834	-2.28503	0.0562175	0.20109	no
ZNF530	NR_135923.2	0	0	0	0	0.89286	2.48447	0.4386	0	0.61728	-1.83986	0.108367	0.29893	no
FHL2	NM_001318897.2	10.7143	11.7647	0	0	0	0	0	0	42.8571	-0.29138	0.779206	0.86416	no
UGGT1	NM_020120.4	2.72998	4.76677	2.95815	3.57021	3.84615	3.27596	4.43525	5.09278	4.78998	-1.43186	0.195284	0.41109	no
ITPRIPL2	NM_001034841.3	0	0	0	0.35842	0.41494	0.87719	2.94118	0	1.83486	-1.85839	0.10546	0.2934	no
ZNF785	NM_152458.7	1.21212	5.24017	6.68605	0.84034	4.87805	6.80628	5.50964	4	3.53535	-1.00936	0.346414	0.5344	no
SLFN13	NM_144682.6	0.92715	0	0.17668	0.1675	0.10695	0.10672	0.26076	0.66421	0.54446	-0.0840797	0.935347	0.96706	no
MTO1	NM_012123.4	1.15132	1.95035	2.35294	2.71084	0	0	2.8777	0	1.0274	1.79928	0.115006	0.30509	no
SNTB2	NM_006750.3	0	0.21322	0.41322	0.47847	0.65646	0.28902	0.80906	0	0.48077	-0.916213	0.390027	0.54084	no
MPRIP	NM_201274.4	0.33223	2.59067	0.87336	0	2.08333	1.67598	1.6129	7.80142	1.07143	-1.26378	0.246767	0.45768	no
PRELID2	NM_182960.4	0	0	0	0	2.32558	0	1.19048	0	0	-1.32933	0.225425	0.43676	no
KYNU	NM_003937.3	0	0	0	0	6.52174	0	1.63934	3.125	0	-1.63879	0.145266	0.35559	no
MAP4K3-DT	NR_037875.1	0	1.84332	0	0	0	0	0.35211	0	0	0.946322	0.375497	0.54084	no
NBPF22P	NR_003719.2	0	9.09091	0	0	0	0	0	0	0	1.13855	0.292352	0.47462	no
STAM2	NM_005843.6	0	0	0	0	1.35135	0.36232	0	0	0	-1.15485	0.286048	0.47462	no
ZCCHC8	NM_001350937.2	1.35135	6.66667	0	7.69231	5.35714	7.69231	7.93651	3.96825	12.1622	-1.51574	0.173364	0.38917	no
LLPH	NM_032338.4	0.46006	1.69492	0.76989	0.35057	2.34694	0.90667	0.97324	0.76923	1.51625	-1.13907	0.292148	0.47462	no
ZNHIT6	NM_017953.4	0	0.23981	1.83486	0	0.95759	0.6135	0.57971	0.81871	1.13852	-0.745457	0.480272	0.60399	no
GFPT1	NM_001244710.1	0.83565	0.51626	0.06309	0.76294	1.37116	0.71111	0.52257	0.84342	1.30416	-1.67039	0.138768	0.34349	no
SLC7A5P2	NR_002594.1	0.38911	2.06422	0	0	1.80276	2.07254	2.70603	2.08711	1.69671	-3.06714	0.0181403	0.10736	no
BPNT1	NM_001286150.1	2.43586	7.30994	5.3133	6.76301	9.42857	10.2041	8.54859	9.91198	9.49535	-4.02286	0.00504126	0.05128	no
EXT2	NM_001178083.2	1.34228	0	0	0	2.95567	2.40964	5.76923	0	5.82524	-2.38322	0.048651	0.19068	no
MAN2B2	NM_001292038.2	0	0	0	0	0	0	8.57143	0	3.125	-1.2343	0.256916	0.46588	no
CLMN	NM_024734.4	2.40964	5.22388	4.65116	1.18577	4.10959	6.0241	1.38889	8.82353	3.61174	-0.866773	0.414787	0.54551	no
LYRM7	NR_121658.2	2.0106	4.97893	5.78559	3.58763	4.0942	5.669	4.08329	2.87335	4.56309	-0.186565	0.857293	0.91944	no
IPO5P1	NR_103741.1	1.99637	2.23214	3.09051	3.52798	5.91085	6.16883	6.70512	3.7962	3.96476	-3.4736	0.0103554	0.08122	no
CSNK2A1	NM_177559.3	0.3003	0.99668	1.16279	2.20588	0.17513	0.85911	1.38313	1.34875	1.37672	0.315681	0.761448	0.85026	no
PRXL2A	NM_001243781.2	0.66845	1.09051	0.2809	1.15942	1.63185	0.95057	1.46667	1.42643	1.4664	-2.65408	0.032747	0.15013	no
SPAG9	NM_001130527.3	2.66667	2.94599	7.95892	4.27481	7.22674	8.45588	7.07965	8.10811	9.87415	-3.04228	0.0187864	0.1092	no
LINC01004	NR_039981.2	0.38462	0	3.94737	0	0.92593	4.54545	2.10526	2.28571	0.30395	-0.805767	0.446881	0.57837	no
ZFP14	NM_020917.3	1.96078	1.08696	6.25	0	1.6	5.43478	4.19162	4.54545	1.41844	-0.734946	0.486259	0.60993	no
SLC25A51	NR_024873.2	0	0	4.54545	1.8018	4.79452	1.48148	2.4735	2.77778	1.48148	-0.869362	0.413462	0.54551	no
SPRYD7	NM_001127482.2	4.16667	3.82166	9.58904	5.38462	7.85714	9.92366	8.98551	9.95025	10.6667	-2.901	0.0229531	0.11866	no
FAM241A	NM_152400.3	0	0	0	0	1.07527	0	0	0	0	-0.881917	0.407084	0.54084	no
DCTN5	NM_032486.4	1.02339	1.41343	0	1.28755	3.91753	3.15534	2.4	1.46199	1.20724	-2.33308	0.0523762	0.19484	no
TMEM170A	NM_001304996.2	1.48017	2.48007	3.56863	2.14381	3.77599	3.92478	4.26941	4.27642	3.68876	-3.84986	0.00629356	0.05938	no
LOC647070	NR_148933.1	0	3.57143	0	0	0	0	0	0	0	1.13855	0.292352	0.47462	no
KIF3A	NM_001300791.2	0.52632	0.71942	0	0.9434	2.42488	0.48309	1.35458	2.39085	1.38004	-2.35488	0.0507216	0.19068	no
ZNF562	NM_001130031.2	0.6655	1.26878	0.75922	1.069	2.78282	2.51688	1.68067	1.41394	2.42272	-3.80869	0.00663922	0.06088	no
RBM28	NM_018077.3	1.79372	2.39295	3.66748	1.14943	3.49563	2.1419	2.73224	3.49794	1.73578	-0.759055	0.4726	0.59625	no
RFWD3	NM_001370540.1	0	0.2649	0	0.27663	0.7034	0.7926	0.57361	0.17241	0.50607	-2.97872	0.0205521	0.11534	no
ME2	NM_002396.5	0.8058	2.34899	0.61162	2.26629	3.61174	0.95238	1.62722	0.81699	1.21396	-0.192479	0.852832	0.91616	no
GPR141	NM_001329993.2	2.89855	0	0	0	10	0	0	0	8.33333	-1.11385	0.302121	0.48088	no
MRPS33	NM_053035.3	0.47847	0	4.1958	1.62866	6.15385	6.89655	5.35714	0	2	-1.46688	0.185844	0.40194	no
KNL1	NM_170589.5	2.9385	4.00356	5.91074	5.90015	6.61765	6.68626	7.32984	6.05134	5.73005	-2.49905	0.041049	0.17657	no
SYNE3	NM_152592.5	0	1.4553	0	0.21368	1.71233	2.11268	0.70423	0.97403	0.40761	-1.6159	0.15015	0.35983	no
ZNF527	NM_032453.2	2.12766	5.61224	4.69484	0	3.13901	2.30179	4.04984	2.18579	2.99625	0.147581	0.886835	0.93419	no
STOML1	NM_001256675.2	0	0.4386	0	0	2.27273	0	0	0	2.5641	-1.26027	0.247957	0.45804	no
EMP2	NM_001424.6	0	0	0	0	3.63636	0	0	0	0	-0.881917	0.407084	0.54084	no
CLPX	NM_006660.5	1.68434	3.44456	1.52144	2.38411	5.00491	4.47585	3.15375	2.19245	5.41612	-2.28948	0.0558503	0.20088	no
ZNF250	NM_001363099.2	0	0	0	9.67742	0	3.5533	2.46305	2.98507	0.55556	0.224151	0.829041	0.89355	no
ZNF257	NM_001316996.2	0	0	0	0	0	1.55039	0	2.31214	0	-1.39564	0.205495	0.41893	no
CLPB	NM_001258393.3	1.6406	4.50508	2.78481	3.15126	4.54545	4.72393	5.11833	2.94118	4.51183	-2.01504	0.0837414	0.26336	no
ZC3H12D	NM_207360.3	3.31005	4.17237	3.53982	4.85636	3.7182	5.70377	4.41468	4.20223	4.03738	-0.90377	0.396154	0.54084	no
ZNF818P	NR_073396.1	2.40334	3.04507	6.64653	2.83333	4.18605	3.33333	5.00569	5.58824	4.43213	-0.806388	0.446546	0.57837	no
LSM11	NM_173491.4	2.60417	4.86111	3.0303	2.77778	0	12.8571	7.80142	3.0303	6.28019	-1.06361	0.322813	0.50639	no
SLC35E1	NM_024881.5	0.77232	2.24653	2.30928	2.11327	3.00564	3.39543	1.97221	3.19917	2.88372	-2.42755	0.0455844	0.18782	no
ZNF414	NM_001146175.2	0	0	0	0	0	0	0	11.5385	2.63158	-1.11829	0.300347	0.47923	no
MRI1	NM_032285.4	2.75813	7.36751	7.75937	7.5167	9.64871	8.94834	6.71343	9.0715	7.57613	-1.67437	0.13797	0.34282	no
DPY19L4	NM_181787.3	3.75	10.0877	4.24528	8.98204	9.92908	8.74525	9.42761	4.92611	8.79397	-0.918191	0.38906	0.54084	no
RASA4	NM_006989.5	0	0	0	0	0	0	1.25	0	2.32558	-1.34249	0.221341	0.43402	no
DTWD1	NM_001144955.2	4.83871	12	0	0	0.43668	1.32159	0	0	0.68493	1.48447	0.181261	0.39547	no
CPM	NM_001874.4	0	0	0	0.29674	0	0	0	0	0	1.13855	0.292352	0.47462	no
C17orf75	NM_022344.4	3.70995	1.97628	4.49141	8.68263	3.78788	3.46821	4.75113	4.14201	5.28736	0.327976	0.752522	0.84174	no
LINC01144	NR_024270.1	0	0	0	0	0	5.60748	1.33333	0	0.81967	-1.30964	0.231662	0.44077	no
IRAK4	NM_001351339.1	1.72563	4.15335	2.11268	0.92025	5.17024	3.00469	3.2888	3.9604	2.82101	-1.83544	0.109072	0.2996	no
TIGAR	NM_020375.3	0	0	0	4.03226	0.50761	1.81818	0.9901	2.57732	0	-0.165952	0.872886	0.92916	no
APOBEC3D	NM_152426.4	0.15568	0.98907	1.13798	1.07858	2.2739	2.12139	1.44322	1.9218	1.45695	-3.59008	0.0088562	0.07392	no
MIR4477B	NR_039689.1	0	0	0	0	0	0	1.21951	0	0	-0.881917	0.407084	0.54084	no
RPS27L	NM_015920.4	0.6192	0.53619	0.94118	0.37736	1.95775	1.23254	0.92205	0.96463	1.15207	-2.65453	0.0327257	0.15013	no
RASA4B	NM_001367767.2	0	0	0	0	0	0	0	0	7.14286	-0.881917	0.407084	0.54084	no
SFXN2	NM_178858.6	1.07949	1.36426	0.37831	0.62657	1.27505	0.80402	0.64065	2.31111	1.14734	-0.97228	0.363302	0.54084	no
RAD1	NR_026591.2	1.96477	0.87789	1.87266	2.40113	4.29319	1.23239	1.98807	3.37079	2.98628	-1.48909	0.180073	0.39502	no
SFXN1	NM_022754.7	0.54348	1.25165	0.09533	2.02614	3.11005	1.69242	1.69913	1.87416	2.51163	-2.46413	0.0432032	0.18206	no
IFIT3	NM_001289758.2	0	0.06141	0	0	0.10526	0.04941	0.09058	0	0	-1.18757	0.273734	0.47462	no
IRGQ	NM_001007561.2	0.0834	0	0.20633	0.02849	0.05706	0.10357	0.02024	0.13065	0	0.353354	0.734225	0.82896	no
BMS1P1	NR_003611.2	0	0	0	0	7.69231	13.0435	0	14.2857	10.8108	-3.16914	0.0157268	0.10238	no
ZC3H8	NM_032494.3	0	1.88679	5.07246	0	0	0.93897	0	0	1.44928	1.14134	0.291266	0.47462	no
ZDHHC3	NR_146162.2	3.44828	1.5625	0	3.62319	1.84049	5.46875	0	0	4.56853	-0.145179	0.888661	0.9344	no
RIPPLY3	NM_001317768.1	0	3.92157	0	0	0	0	0	7.69231	0	-0.286866	0.78252	0.86489	no
WDR31	NR_134677.2	2.38095	0	0	0	5.40541	7.01754	5.55556	0	2.94118	-2.40264	0.0472821	0.18969	no
NBPF9	NM_001037675.3	2.80899	2.48307	5	6.75453	7.45543	7.14286	4.34783	5.84112	5.91133	-1.73997	0.125414	0.32528	no
GABRR2	NM_002043.5	0	5.76923	10.5263	0	22.7273	7.69231	7.5	7.76699	4.34783	-1.3784	0.210521	0.42327	no
NBPF3	NM_001256417.3	0	0	0	0	0	0	0	2.52101	0	-0.881917	0.407084	0.54084	no
XIAP	NM_001204401.1	1.46653	2.64739	3.43249	2.44085	5.13332	3.47379	4.20276	3.92112	4.27827	-3.62304	0.00847586	0.0728	no
TRIM56	NM_030961.3	0.84448	1.99124	1.33333	2.13115	1.71103	2.5	1.95965	2.26619	2.19424	-1.81237	0.112822	0.30251	no
RNASET2	NM_003730.6	0	4.16667	0	4.83871	7.78443	2.9703	0.80645	2.46914	0	-0.289034	0.780928	0.8646	no
SLC4A8	NM_001258401.2	3.94737	0	0	0	0	0	0	10.1695	0	-0.424989	0.683603	0.78886	no
NDUFV3	NM_001001503.2	1.86514	5.07005	4.95283	3.26748	5.69878	5.86207	3.27314	5.82719	3.57698	-1.12509	0.297645	0.47759	no
CYP20A1	NM_001371696.1	2.40073	3.66374	3.83237	3.78804	4.14587	3.8033	5.21597	4.08836	3.93583	-1.97064	0.0894066	0.26699	no
GPR157	NM_024980.5	2.03938	2.56757	5.34759	1.78571	7.79262	5.3211	6.7584	6.11656	6.12594	-4.06301	0.00479136	0.05031	no
ZNF737	NM_001159293.2	2.67584	3.42466	2.66809	1.1611	4.89914	4.43686	2.91971	3.97112	3.9627	-2.78086	0.0272644	0.13345	no
UBIAD1	NM_001330350.1	1.89573	7.60234	13.3333	4.20168	1.5625	2.38095	2.32558	0	6.25	1.71832	0.129433	0.33174	no
ZNF738	NM_001355237.2	0	1.30719	0	0.81967	4.7619	0.55096	0.46512	2.22222	2.26131	-1.63605	0.145843	0.35559	no
SSTR3	NM_001051.5	0	0.27064	0	1.66667	0	0.20367	0	0	0.13755	1.17523	0.278325	0.47462	no
SSTR2	NM_001050.3	0.33595	0.59406	2.63158	1.11857	1.32576	2.5463	2.24215	0.46296	1.16129	-0.607021	0.563	0.68259	no
TMEM8B	NM_001042590.4	0	0	0	0	0	0	2.27273	0	0	-0.881917	0.407084	0.54084	no
KCNC4	NM_004978.5	0	0	0	0	3.04569	0	9.67742	0	0	-1.19483	0.271059	0.47462	no
KLRD1	NM_001351060.1	0	0	0	0	0	0	2.5641	3	5.40541	-1.9006	0.0991181	0.27966	no
CPSF2	NM_001322272.2	0.15408	0.23832	0	0.86514	0.8328	0.28199	0.56573	0.41929	0.58075	-1.12638	0.297133	0.47759	no
APOL1	NM_145343.2	0	5.92992	7.20721	6.64452	8.28516	7.91667	11.2205	8.86571	9.51087	-2.62172	0.0343234	0.15304	no
FAM126B	NM_001321621.2	4.08627	5.46075	10.9929	7.88091	8.52713	9.29204	7.38137	8.62999	7.99031	-0.912689	0.391755	0.54084	no
SLC25A16	NM_001324317.2	1.68612	5.19263	2.17391	0.1634	3.52	3.57143	5.24723	3.31197	3.74883	-1.56567	0.161407	0.37261	no
RPLP0P2	NR_002775.2	0	0	0	0	13.7931	0	0	0	0	-0.881917	0.407084	0.54084	no
ZNF264	NM_003417.5	0.88859	1.49762	2.08333	3.25098	3.84	3.23054	1.92563	1.89349	2.38727	-1.17178	0.279619	0.47462	no
ZNF260	NM_001012756.3	0.61162	0.38462	0	0	0	0	0.39062	0	0.22371	0.785939	0.457678	0.58651	no
ZNF268	NM_001165881.3	0	0.8596	0.72993	0.84034	2.5641	2.17865	0.49751	0.8596	2.29358	-2.1178	0.0719548	0.23658	no
METTL7A	NM_014033.4	1.0658	2.63447	8.57143	6.93069	5.48387	1.33333	6.61765	4.80508	4.6875	0.116572	0.910473	0.94987	no
TEP1	NM_001319035.2	4.70085	6.2445	5.60949	6.13893	7.44849	11.032	8.01165	8.11856	8.87397	-3.90202	0.00588359	0.05676	no
PLBD2	NM_173542.4	0	0	0	0	8.57143	0	0	0	0	-0.881917	0.407084	0.54084	no
HPSE	NM_006665.5	0	5.6338	3.0303	11.7647	14.2857	5.09554	5.9322	4.47761	6.11111	-0.691484	0.511536	0.6331	no
NOM1	NM_138400.2	1.27005	3.08511	2.42215	2.41379	5.18868	2.46114	3.89049	3.46908	3.82452	-2.46183	0.0433487	0.18206	no
YIPF4	NM_032312.4	2.41952	3.95952	4.80828	3.28125	3.78788	2.37718	2.19085	2.13626	3.08277	1.57661	0.15889	0.3681	no
SNX1	NM_001242933.2	0	1.1811	0.28329	1.15385	1.89274	1.40845	1.30354	1.41732	1.75719	-3.0578	0.0183803	0.1078	no
GTPBP10	NM_001042717.3	1.89822	2.10637	5.35558	2.17822	4.3871	4.74183	3.31815	1.44628	4.06732	-0.7195	0.495147	0.61751	no
STAM	NM_003473.4	0	0	0	9.09091	16.129	5.55556	18.1818	0	0	-1.17569	0.278151	0.47462	no
CCDC125	NM_176816.5	0	12.3596	0	3.50877	0	13.5135	5.71429	0	10.5882	-0.496239	0.634927	0.74208	no
NKAP	NM_024528.4	0.49505	0	4.20168	3.07692	1.21212	3.8961	6.25	2.94118	3.87597	-1.3193	0.228582	0.43767	no
C11orf58	NM_014267.6	4.75	4.75	6.30631	8.95795	9.48617	8.97098	10.8153	7.61347	8.01144	-2.57418	0.0367831	0.1629	no
PLXDC2	NM_032812.9	0	4.16667	0	0.2994	0	0	0	0	0	1.24731	0.252395	0.46025	no
C11orf54	NM_001351991.2	0.46893	1.64103	1.9	0.58366	1.40845	2.06897	0.86614	2.43902	1.91011	-1.32461	0.226907	0.43679	no
DAP3	NM_001199849.1	0	0	0	0	0	0	2.45902	0	0.40486	-1.05671	0.325745	0.50976	no
EIF4E	NM_001331017.1	1.81347	2.45098	10.5263	0	0.45802	1.28824	2.44499	2.66667	1.78571	0.937518	0.379703	0.54084	no
SLC25A25-AS1	NR_033374.1	3.57143	0	1.78571	1.96078	2.89256	1.90476	1.66667	0	3.24675	-0.123939	0.904848	0.94551	no
PAAF1	NM_001267804.2	3.57143	0	9.52381	0	2.73438	5.08475	2.12766	1.5	2.01005	0.277519	0.789399	0.86686	no
RUNDC1	NM_001321381.3	0	0	0	0	0.78475	0.38278	0.38835	0.15072	0	-2.26453	0.0579429	0.205	no
LINC00999	NR_024497.2	0	0	0	0	2.23881	0	0	1.6129	1.31579	-2.03697	0.0810749	0.25872	no
SH3BP2	NM_001122681.2	1.84502	2.77316	1.08043	2.03573	2.64332	2.65957	2.83043	2.4611	3.02267	-2.43896	0.044827	0.18588	no
TRIP11	NM_004239.4	0	0	0	0	0	0	0	0	1.02041	-0.881917	0.407084	0.54084	no
KLHL11	NM_018143.3	0.41494	1.4359	1.40728	2.10379	4.5967	1.76678	2.15827	2.65604	1.70049	-1.82337	0.111019	0.30114	no
TRIM65	NM_173547.4	0.34843	2.36486	1.27922	2.1978	3.36134	2.85459	3.18697	2.94118	4.13994	-3.6112	0.00861037	0.0728	no
TRIM66	NM_014818.1	0	0.45249	2.27273	0	0	0.98039	0	0.65359	0.89286	0.329986	0.751066	0.84156	no
ZFP37	NM_003408.3	0	0	0	0	2.5	0	0	0	0	-0.881917	0.407084	0.54084	no
ZFP30	NM_001320668.2	0.9058	2.42718	4.2042	4.21687	5.40541	8.09249	4.0404	5.36723	7.12251	-2.86224	0.0242597	0.12076	no
ERCC4	NM_005236.3	3.14465	0	2.12766	2.85714	6.41026	12.2807	9.94152	8.33333	19.5652	-3.4892	0.0101396	0.0805	no
MRPS11	NR_135918.2	0.97324	1.92308	1.17188	0	6.55738	4.2328	2.77778	4.34783	0.70922	-2.3565	0.050601	0.19068	no
ZNF724	NM_001355405.2	0	1.69492	8.76494	9.58084	4.56432	4.91803	5.32319	5	6.76819	-0.139628	0.892886	0.93452	no
MED18	NM_001127350.2	1.33333	1.27737	4.73136	3.71486	4.53608	5.03401	6.08744	5.95383	4.67163	-2.94799	0.0214682	0.11844	no
ZNF69	NM_001321163.2	1.83486	5.44218	0	4.54545	4.54545	10	5.12821	3.7037	10.8108	-1.93689	0.093964	0.27067	no
TNFRSF11A	NM_003839.4	0	0.82645	0	0	0	0	0	0	0	1.13855	0.292352	0.47462	no
FAM227A	NM_001013647.2	15	0	0	0	3.19149	0	0	0	5.08475	0.597661	0.568888	0.6871	no
TOPBP1	NM_001363889.2	0	0	1.47059	0	0	0	0	0	0	1.13855	0.292352	0.47462	no
SSR1	NM_003144.5	0.34698	0.74813	1.86916	0.80321	1.56394	2.40683	0.82102	1.18577	1.5356	-1.35659	0.217035	0.4282	no
SSR3	NM_007107.4	3.82136	7.46783	9.02458	8.81743	10.6639	9.27187	9.36684	8.22997	7.8307	-1.49437	0.178726	0.39502	no
ZNF655	NM_001083956.1	2.04802	4.2042	2.79553	3.4134	4.63122	5.78871	5.4359	4.9676	4.1769	-3.65234	0.00815265	0.0727	no
SLC30A9	NM_006345.4	2.83688	5.18519	0	0	2.40964	1.90476	2.55102	2.65957	1.06383	-0.097615	0.924974	0.96345	no
C16orf87	NM_001348660.2	2.26214	2.78293	4.21903	3.63409	4.52381	4.77032	4.89796	4.29825	4.08237	-3.08264	0.0177494	0.10601	no
ZNF383	NM_001345947.2	1.15798	2.02492	2.11581	3.12945	3.61781	3.90764	1.94175	2.59067	3.28168	-1.78608	0.117248	0.30902	no
ZNF382	NM_032825.5	0.28143	0.2331	0	1.96335	4.39024	1.97628	1.10865	0.88889	1.27796	-1.57882	0.158386	0.3681	no
NXPE3	NM_001348997.2	0.60024	1.97601	1.17647	0.90416	2.17984	1.93741	1.12045	2.67229	0.97847	-1.37353	0.21196	0.42327	no
ZYG11B	NM_024646.3	2.04396	3.27225	3.8961	4.30108	6.17284	6.13398	4.63005	4.10448	4.5473	-2.66082	0.0324283	0.15013	no
ZYG11A	NM_001307931.2	5.31609	7.57576	11.1111	7.61905	12.0879	22.2222	16.0714	13.0872	13.7931	-3.26613	0.0137475	0.09611	no
MDM4	NM_001204171.1	1.33976	3.15202	3.32028	2.7613	4.14538	3.94234	3.45922	3.44221	3.82318	-2.63432	0.0337006	0.15236	no
GMPS	NM_003875.3	3.07692	5.31915	12.5	0.76336	4.1958	3.30579	5.15873	3.79404	6.03113	0.39947	0.701455	0.80396	no
SNRPD3	NM_001278656.1	2.00825	2.62305	5.38369	3.48876	4.14854	5.34846	4.36191	4.09031	5.15807	-1.75099	0.123415	0.32137	no
SNRPD1	NM_001291916.2	2.31579	4.70383	3.48653	4.29752	4.18301	3.71402	4.75543	7.03593	5.17404	-1.59562	0.154604	0.36466	no
DHODH	NM_001361.5	0.98177	0.97847	1.75439	2.96736	3.18352	4.02299	4.60624	1.50538	3.71661	-2.38849	0.0482757	0.19047	no
ICE2	NR_147171.2	2.04724	1.90678	2.53807	0.4717	6.25	6.64273	3.22581	3.80435	3.25694	-3.09825	0.0173649	0.10565	no
ITGA11	NM_001004439.2	0	0	0	0	0	0	0	6.52174	0	-0.881917	0.407084	0.54084	no
SDHAF4	NM_145267.3	2.70619	4.03226	3.19693	3.09194	4.74777	5.32663	3.9032	3.68488	5.4755	-2.86105	0.0243011	0.12076	no
GARS-DT	NR_038889.1	0.06592	0.16584	0	0	0	0	0	0	0	1.68374	0.136107	0.34079	no
TRPM7	NR_149152.2	3.3367	2.42086	0.71174	3.29218	3.55913	2.23097	3.47826	3.07868	2.64368	-0.914762	0.390738	0.54084	no
ZFAND2A	NM_001365383.1	0	2.5	0	0	1.86916	3.7037	60	0	3.125	-0.997699	0.351656	0.54084	no
GBP6	NM_198460.2	0	0	0	16.6667	5.32319	0	8.95522	0	8.33333	-0.0832346	0.935995	0.96706	no
GBP4	NM_052941.5	2.38772	3.7929	1.0989	3.74376	6.01852	5.67644	5.19863	4.43996	6.46067	-4.0771	0.00470686	0.05023	no
RPAP2	NM_024813.3	2.17391	1.03093	0.62893	3.00752	3.51201	2.9316	3.41556	3.33333	4.51977	-3.25852	0.0138929	0.09611	no
TFDP2	NM_001178138.2	2.99625	8.04416	7.20721	5.71737	9.04325	9.3199	7.91962	6.86275	6.67739	-1.71431	0.13019	0.33184	no
SOGA1	NM_080627.4	1.1236	5.06329	13.3929	1.11111	3.2967	8.06452	6.12245	4.84694	7.38007	-0.282641	0.785627	0.86539	no
VMAC	NM_001017921.4	2.46914	7.36842	1.20482	3.64964	4.70219	5.98958	5.24691	3.30189	6.62983	-1.12457	0.29785	0.47759	no
CCR4	NM_005508.5	3.50877	3.15789	4.5082	2.83019	2.27273	6.21469	6.09037	3.44828	0	-0.0756583	0.941808	0.96706	no
SNX11	NM_001330320.1	0	0.33613	0.2611	0	0.4902	0.31496	0.60698	0	0.15898	-1.12971	0.295819	0.47759	no
NBPF20	NM_001278267.1	0	10.5263	4.16667	0	0	8.69565	10.6195	7.24638	0	-0.49009	0.639057	0.74423	no
LINC00294	NR_015451.1	0	3.80952	0	0.5814	0	5.26316	4.2654	1.21212	5.81395	-1.44711	0.191121	0.41063	no
EFCAB11	NM_145231.4	0.83799	2.63158	5.09554	5.03145	3.79747	4.29448	6.45161	3.63636	0	-0.159502	0.877778	0.92916	no
SHCBP1	NM_001324318.2	0.11862	0.86101	0.5848	1.35802	2.63543	0.53821	0.81663	1.2709	1.6	-1.35878	0.216374	0.4282	no
PLXNA3	NM_017514.5	3.22581	1.7094	5	1.13636	7.38636	2.77778	3.06122	0.93458	0	-0.0392925	0.969754	0.98642	no
HLA-DOA	NM_002119.4	0	0	0	0	0	7.69231	0	0	0	-0.881917	0.407084	0.54084	no
LINC00476	NR_023390.1	3.77778	4.44444	12.1495	0	11.1111	6.66667	9.27152	11.8182	5	-1.37446	0.211684	0.42327	no
SCAI	NM_001144877.3	0.41667	1.98511	0.6483	6.99301	2.01005	1.59858	1.3373	0.90909	1.91571	0.70033	0.506324	0.62784	no
CYCS	NM_018947.6	1.59166	1.1611	1.56372	2.56881	1.16654	1.55678	0.96188	0.46237	1.59433	1.62025	0.149211	0.35976	no
MTR	NM_000254.2	0	0	0	0.76336	0.1506	0	0.1506	0.20243	0	0.51697	0.621105	0.72985	no
MIR3680-1	NR_037451.1	0	0	0	0	2.77778	0	0	0	3.80952	-1.4116	0.200939	0.41396	no
ZNF713	NM_182633.3	0	6.86275	20	0	8.06452	7.31707	0	28.5714	3.0303	-0.381232	0.714338	0.81442	no
NFAM1	NM_001371362.1	0.5988	4.54545	0	11.9048	9.375	0	6.25	0	0	0.345848	0.739618	0.83159	no
TMOD3	NM_014547.5	2.29944	3.5503	2.52895	2.75981	3.73882	3.09559	2.81849	3.19489	3.42466	-1.58323	0.157386	0.36727	no
SMIM12	NM_001320261.2	0.67114	0	0	0	0	0	1.35135	0	0	-0.301383	0.771878	0.85896	no
CGAS	NM_138441.3	2.75387	3.125	2.51534	2.54386	8.76467	5.80511	3.75447	5.24642	5.83826	-3.38024	0.0117548	0.08503	no
ZNF70	NM_021916.4	2.7027	8.03571	7.20721	0.9901	3.81679	2.17391	1.6129	3.82514	3.87097	1.0458	0.330417	0.51583	no
TRG-AS1	NR_040085.1	0.32258	0	0	0	3.11419	1.03627	0.39841	0	1.49573	-1.82607	0.110581	0.30114	no
ZNF665	NM_001353459.2	4.34783	0	0	0	0	0	0.91743	3.125	1.20482	0.032491	0.974988	0.98866	no
WAC-AS1	NR_033805.1	0.11204	0.73597	0	0.11779	1.09336	2.1	0.53227	1.40987	1.29108	-3.2366	0.0143203	0.09611	no
ZNF445	NM_181489.6	0.33195	1.20643	0.25478	1.1535	1.25104	0.72359	0.43141	1.80766	0.82894	-0.770945	0.46596	0.5933	no
CRCP	NR_024548.1	1.23147	2.06444	2.59027	0.53381	4.45584	3.14275	3.05665	2.88288	3.29377	-3.45594	0.0106057	0.08139	no
ZNF440	NM_152357.3	1.74672	2.43902	2.01005	4.02299	6.49123	4.72879	5.65428	2.02899	4.17178	-2.12552	0.0711398	0.23509	no
ZKSCAN5	NM_001318083.2	0	3.57143	0	0	0	6.25	0	0	1.0101	-0.352656	0.734726	0.82896	no
H6PD	NM_004285.4	1.45889	3.53936	1.77866	1.47569	3.78378	3.82206	2.99595	3.91304	4.3058	-3.40594	0.0113504	0.08397	no
GLUL	NM_002065.6	2.41935	6.66667	0.34014	0	0	1.14504	0	0	0	1.55154	0.164712	0.37656	no
SLC25A33	NM_032315.3	0.81301	5.26316	5.26316	0.80645	5.15464	10.084	5.50964	2.33918	6.42857	-1.58316	0.157401	0.36727	no
TUBA1C	NM_001303117.2	1.76211	0	0	0	0.4902	0.43478	1.0453	0.48544	2.12766	-0.894075	0.400976	0.54084	no
SAMD5	NM_001030060.3	0	3.08219	3.44828	2.16802	0	0	19.0476	7.17489	11.4286	-1.28894	0.238378	0.44593	no
ZNF285	NM_001291488.2	0	5.88235	0	0	0	0	0	22.2222	5.81395	-0.819479	0.439519	0.57111	no
ZNF283	NM_181845.2	2.91971	6.83761	10.7143	4.51128	4.4586	3.40136	7.59219	9.47867	9.12281	-0.277212	0.789625	0.86686	no
HCAR1	NM_032554.4	0	0	0	0	20	0	9.52381	8.33333	4.54545	-2.24885	0.0592987	0.20644	no
TAF8	NM_138572.3	0.81433	1.5748	4.65444	2.40148	3.43414	2.31823	3.47458	2.77457	3.04519	-0.842582	0.42731	0.55972	no
GATD1	NM_001318823.2	1.76078	3.38983	4.6532	3.05144	5.48502	4.36761	3	4.16396	5.16415	-1.7032	0.132312	0.33386	no
LINC00663	NR_026956.1	0	4.65116	4.81928	5.88235	5.94059	14.0351	1.83486	7.01754	6.16438	-1.25573	0.249505	0.45804	no
TMED3	NM_001330376.1	0	0	0	0	20	0	0	0	0	-0.881917	0.407084	0.54084	no
PDCD2	NM_002598.4	0	0	0	0	0.75758	0	0	0.625	0	-1.42925	0.196002	0.41109	no
XKR5	NM_001289973.2	0	0	0	83.3333	0	0	0	0	0	1.13855	0.292352	0.47462	no
PLGRKT	NM_018465.4	0	0	0	0	1.38889	0	0	0	0	-0.881917	0.407084	0.54084	no
SMU1	NM_018225.3	0.37693	0.35	0.07918	0.49525	0.81652	0	0.16026	0.90234	0.37348	-0.580247	0.579938	0.69786	no
LINC00265	NR_026999.1	1.33929	1.02564	1.14943	0	3.31492	0.6993	0.72727	1.53257	1.36986	-1.08123	0.315431	0.49912	no
UTP6	NM_018428.3	1.27841	0.30488	0	0	2.38095	0.62893	1.222	0.77821	2.62295	-2.10447	0.0733847	0.24007	no
SLC33A1	NM_004733.4	0.36232	1.41988	1.6129	1.68539	2.7512	1.76991	2.56776	3.57143	2.4948	-3.20803	0.0148987	0.09797	no
IRAK1BP1	NM_001010844.4	0	4.82759	0	0	1.36986	6.41026	0.38023	2.1978	0	-0.514371	0.622829	0.73056	no
CAND1	NM_001329676.2	2.05245	1.35301	0.70225	3.56564	2.14724	3.08924	2.39382	1.75277	1.38889	-0.373642	0.71973	0.8177	no
ORC2	NR_033915.2	2.83224	6.40732	5.61358	4	7.93951	7.38462	7.97721	6.73813	7.04501	-3.57139	0.00907999	0.07482	no
PLEKHG2	NM_001351693.2	4.20561	8.88889	12.6374	4.7619	5.62771	3.20856	4.61538	3.22581	3.26087	1.99993	0.085628	0.26672	no
SIGLEC6	NM_001245.7	0	0	0	0	4.71698	0	0	0	0	-0.881917	0.407084	0.54084	no
